# Supplementary material for: Relationships between drought, heat and air humidity responses revealed by transcriptome-metabolome co-analysis
Source: BMC Plant Biol. 2017 Jul 10;17:120. doi: 10.1186/s12870-017-1062-y (PMC5504741; doi:10.1186/s12870-017-1062-y)
Supplement: Supplementary file 2 — Result lists for stress combination analysis. Mass and gene classifications are provided according to the combined stress model depicted in Fig. 2. Classification is carried out with respect to the regulation in drought stress (D), the regulation in heat stress (H) and the drought:heat interaction term (D:H). The resulting groups are named according to Fig. 2; in addition, the table contains three tiny groups with opposite regulation between drought and heat, which are omitted from Fig. 2. For each gene group, functional annotation and enriched GO terms are additionally provided in separate sheets. (XLSX 312 kb) [file 12870_2017_1062_MOESM2_ESM.xlsx]

## Sheet: README
Supplementary information for Figure 2 of the main text
The sheets "mass_classification" and "gene_classification" contain the categorization of all masses and genes according to:
a) the regulation in drought stress relative to control (D)
b) the regulation in heat stress relative to control (H)
c) the drought:heat interaction term (D:H), the observed response to combined stress minus the sum of single stress responses.
In the table, "0" denotes no regulation / no interaction, "+1" denotes up-regulation / positive interaction and "-1" denotes down-regulation / negative interaction.
For non-zero values ( "+1" or "-1"), the log2 fold change was greater than 1 and the FDR-adjusted p-value was below 0.05.
The sheet "gene_groups" contains the group IDs according to Figure 2, their pattern in the classification table and the number of genes in each group (also for three tiny groups with opposite regulation between drought and heat, which are omitted from Figure 2).
For each of these groups (in numeric order of the group IDs), tables of enriched GO terms are given, with two separate consecutive sheets for up- and down-regulation, as indicated in the sheet names ("GO_<group ID> <direction of regulation>").
GO terms in bold face are referred to in Figure 2.
The final set of sheets contains the gene list of each group with functional annotation ("gene list <group ID> <direction of regulation>").
The gene lists are sorted by p-value of the F statistic testing all contrasts (drought effect D, heat effect H, interaction effect D:H) equal to zero.

## Sheet: mass_classification
mass	D	H	D:H interaction
161.046	0	0	1
171.078	0	1	0
173.009	1	0	0
179.056	1	0	-1
179.071	1	0	0
181.072	1	0	0
189.088	0	1	0
195.051	1	0	0
203.083	0	0	1
209.067	1	0	0
213.186	-1	1	0
215.033	1	0	0
217.03	1	0	0
219.033	-1	0	0
221.067	0	0	1
221.118	0	0	1
223.06	1	0	0
223.062	1	0	0
223.062	1	0	0
223.062	1	0	-1
223.063	1	0	0
223.064	1	0	0
223.064	1	0	-1
223.082	0	1	0
224.056	1	0	-1
225.065	1	0	0
239.023	0	0	1
239.077	0	1	0
241.072	1	0	-1
242.08	1	0	0
244.055	-1	-1	0
252.049	1	0	-1
252.997	1	0	0
253.093	0	1	0
255.114	0	0	1
255.234	-1	0	0
259.059	-1	1	0
263.114	0	1	0
263.997	0	1	0
265.072	0	0	1
268.962	1	0	-1
275.088	0	0	-1
277.047	-1	0	0
277.129	0	0	1
279.027	-1	0	-1
280.019	-1	0	0
283.049	-1	1	0
283.055	0	-1	0
283.103	0	0	1
285.125	0	1	0
286.065	1	0	0
286.974	0	0	-1
289.02	1	0	-1
290.952	1	0	-1
295.067	1	0	0
295.069	1	0	-1
296.07	1	0	0
296.123	1	0	0
297.069	0	0	-1
297.083	1	0	0
297.152	0	1	-1
297.155	0	1	0
298.99	0	-1	1
299.086	0	0	-1
299.09	1	0	0
299.091	0	0	1
300.004	1	-1	0
300.094	0	0	1
301.087	0	0	1
301.121	0	1	0
304.061	0	1	-1
305.07	0	0	1
309.153	0	1	0
311.081	0	1	-1
311.166	0	0	-1
312.169	0	0	-1
313.175	0	1	0
316.046	0	0	-1
316.983	0	1	-1
319.162	-1	0	0
321.062	1	0	0
325.182	0	1	0
325.182	0	0	-1
325.188	0	1	-1
327.021	0	1	0
327.129	-1	-1	0
327.189	0	1	0
329.116	0	0	-1
332.049	0	0	-1
333.061	0	1	0
333.095	0	1	0
335.017	0	0	-1
337.078	1	0	-1
339.065	0	0	1
339.074	1	0	0
339.093	0	1	0
339.109	1	0	0
339.141	1	0	0
339.142	1	0	0
339.143	1	0	0
339.198	0	0	-1
340.097	0	1	0
340.138	1	0	-1
341.076	1	0	0
341.088	0	1	0
341.102	0	0	1
341.104	1	0	0
341.106	1	0	0
341.107	1	0	0
341.108	1	0	0
341.109	1	0	0
341.11	1	0	0
341.111	1	0	0
341.113	1	0	-1
341.113	1	0	0
341.114	1	0	1
341.115	0	0	1
341.132	-1	0	0
341.142	-1	0	0
341.146	-1	0	0
342.11	1	0	0
342.112	1	0	0
342.114	0	0	1
342.148	-1	0	0
343.113	1	0	0
350.095	0	0	-1
351.105	1	0	-1
353.103	0	1	0
355.088	1	0	0
357.083	1	0	-1
357.109	-1	0	0
363.126	-1	0	0
366.069	0	0	-1
367.358	-1	-1	0
369.083	0	1	0
369.151	1	0	0
371.114	1	0	-1
371.155	0	1	-1
372.107	1	0	0
377.077	0	0	1
377.082	0	0	1
377.089	1	0	0
378.089	1	0	0
379.09	0	0	1
379.125	1	0	0
380.086	0	0	1
383.065	1	0	0
383.098	0	-1	1
383.167	0	1	0
385.105	0	0	1
385.11	0	1	0
385.111	0	1	0
385.116	0	1	0
385.118	1	0	0
385.12	0	0	1
385.15	1	1	-1
385.187	1	1	-1
386.115	0	1	0
386.117	1	0	0
387.114	0	0	1
387.118	0	1	0
387.202	0	0	1
391.08	0	0	1
393.086	-1	0	0
399.103	-1	0	0
401.076	1	0	0
404.105	0	-1	0
411.202	0	0	1
413.069	1	0	-1
415.146	1	0	0
416.18	1	0	0
420.046	-1	0	0
420.105	-1	0	0
421.091	1	0	0
423.088	0	1	0
423.179	0	0	1
423.198	1	0	0
425.12	-1	0	0
425.124	-1	0	0
426.123	-1	0	0
426.125	-1	0	0
427.197	1	1	0
428.099	1	0	0
429.213	0	0	1
439.076	1	1	0
446.151	1	0	1
447.058	1	0	0
448.055	0	0	-1
449.05	1	0	0
450.053	1	0	0
451.122	0	0	1
452.141	-1	-1	0
455.077	-1	0	-1
456.172	1	0	0
457.107	0	0	1
457.115	0	0	1
457.12	1	0	0
457.124	1	0	0
459.124	1	0	0
459.136	1	0	0
461.042	0	0	1
463.049	1	0	0
463.328	1	0	-1
464.072	1	1	-1
469.039	1	-1	0
469.208	1	0	0
479.102	1	1	-1
479.137	-1	0	0
480.127	1	0	-1
487.125	1	0	-1
487.178	1	0	0
488.162	1	0	0
494.1	1	0	0
495.076	1	0	0
495.102	-1	0	0
495.111	0	0	-1
497.112	1	0	0
501.177	0	0	1
501.184	0	0	1
501.191	1	0	0
501.197	1	0	0
501.198	1	0	0
501.2	0	0	1
501.203	1	0	1
501.217	-1	0	0
502.19	0	0	1
502.197	1	0	0
503.159	1	0	0
503.162	1	1	-1
503.198	1	0	0
504.209	1	0	-1
505.135	1	0	0
510.144	0	0	1
515.126	1	0	0
517.194	-1	0	0
521.172	1	0	0
523.211	-1	0	0
531.157	1	0	1
539.138	1	1	0
539.185	-1	0	-1
541.135	1	1	0
545.118	0	1	1
545.199	1	1	0
549.222	-1	0	0
549.234	-1	-1	0
551.177	1	0	0
551.234	-1	0	1
563.14	1	0	0
569.209	1	0	-1
574.034	1	0	0
577.162	1	0	0
593.142	0	1	0
593.155	1	0	0
594.154	1	0	0
605.151	1	0	0
619.173	1	1	-1
629.128	0	1	0
634.082	1	0	0
639.187	1	0	-1
640.152	0	-1	-1
641.155	1	0	0
655.16	1	0	-1
655.187	-1	-1	1
663.247	1	1	0
664.183	1	0	0
681.188	1	0	-1
683.225	1	0	0
683.26	1	0	0
686.177	1	1	-1
699.234	1	0	-1
711.177	1	0	-1
731.261	1	0	-1
1005.25	1	0	-1

## Sheet: gene_classification
gene	D	H	D:H interaction
AT5G43620	0	0	1
AT1G08930	-1	0	0
AT4G17470	0	0	-1
AT5G16600	1	0	0
AT3G21460	0	-1	0
AT2G18300	-1	0	0
AT4G33467	1	0	0
AT1G03220	0	0	1
AT5G25390	1	0	0
AT3G14740	-1	0	0
AT1G64660	1	0	0
AT3G28580	0	-1	0
AT2G38620	0	0	-1
AT5G51440	0	1	0
AT5G45520	0	0	-1
AT1G09530	1	0	0
AT2G43550	-1	0	-1
AT1G09470	0	0	-1
AT5G57910	0	0	1
AT2G36830	-1	0	0
AT1G01790	0	0	-1
AT1G05000	0	0	1
AT2G01400	0	0	-1
AT4G12730	-1	0	-1
AT5G04010	1	0	1
AT4G04020	1	0	0
AT2G20880	0	1	0
AT1G71000	1	1	0
AT4G22517	0	0	-1
AT4G33666	-1	0	0
AT5G54165	1	1	0
AT3G07350	0	0	1
AT4G36105	-1	0	0
AT5G50240	1	0	0
AT3G46940	-1	-1	0
AT4G16590	0	0	-1
AT4G33550	1	1	0
AT5G07460	0	0	-1
AT1G13080	0	1	0
AT4G12500	-1	0	0
AT2G01900	0	0	-1
AT3G04000	0	1	0
AT2G36780	0	0	1
AT5G49360	0	0	-1
AT5G01520	1	0	0
AT2G13820	-1	0	0
AT4G36610	1	0	0
AT5G46600	0	-1	0
AT1G11740	-1	0	0
AT1G80440	-1	0	0
AT4G15248	1	0	0
AT3G12145	0	0	-1
AT2G38170	0	0	1
AT4G36030	-1	0	0
AT1G24600	1	0	1
AT5G65040	1	0	0
AT4G14819	1	0	0
AT3G61450	0	0	1
AT5G44565	0	-1	-1
AT1G22330	-1	0	0
AT5G35670	0	0	-1
AT1G01480	1	0	1
AT5G19250	0	0	-1
AT1G20440	1	0	0
AT1G13990	1	0	0
AT1G09780	0	-1	0
AT1G66050	0	0	-1
AT5G23750	1	0	0
AT5G39320	0	0	-1
AT2G20980	-1	0	0
AT4G04490	0	0	1
AT4G08950	0	0	-1
AT2G27820	0	0	-1
AT2G38860	-1	0	0
AT4G01730	-1	0	-1
AT4G18205	-1	0	0
AT1G19670	-1	0	0
AT1G28600	0	0	-1
AT1G64561	0	0	1
AT5G07990	1	0	-1
AT1G65845	-1	0	0
AT1G53540	1	1	1
ATMG00640	0	0	1
AT1G22370	1	0	0
AT5G24420	0	0	-1
AT1G71360	1	0	0
AT4G02360	1	0	0
AT5G62020	1	1	1
AT1G29440	-1	0	0
AT3G05660	1	0	0
AT4G19390	1	0	0
AT5G07010	0	-1	0
AT4G23670	1	0	0
AT5G18470	-1	-1	1
AT2G28780	0	0	-1
AT2G01340	0	0	1
AT1G22400	0	0	1
AT1G30100	0	0	1
AT5G66400	1	0	0
AT1G78850	0	0	1
AT3G49620	-1	-1	1
AT5G20640	-1	0	0
AT5G50335	0	0	-1
AT5G45670	-1	0	0
AT1G53140	-1	0	-1
AT1G04760	0	0	-1
AT5G42070	0	0	-1
AT1G09200	-1	0	0
AT3G63160	0	0	-1
AT3G14310	-1	0	0
AT4G22520	0	0	-1
AT5G02720	0	0	-1
AT1G65590	-1	0	0
AT4G19230	1	0	0
AT3G48490	-1	0	0
AT3G05400	1	0	0
AT5G41761	-1	0	1
AT5G58770	1	1	0
AT1G17170	0	-1	0
AT1G65010	0	0	-1
AT3G53260	1	-1	-1
AT5G03870	-1	0	-1
AT5G61440	-1	0	0
AT5G45810	1	0	0
AT3G20570	0	0	-1
AT3G25980	-1	0	-1
AT5G27120	0	0	1
AT1G77120	1	0	0
AT1G66700	-1	0	0
AT3G26790	1	0	0
AT5G22860	1	0	0
AT1G32920	0	0	1
AT3G51240	1	-1	-1
AT1G31760	0	0	1
AT2G25460	1	0	1
AT5G39740	0	0	1
AT3G10340	0	0	1
AT1G16850	1	0	0
AT2G44790	-1	0	0
AT4G17245	0	0	1
AT5G41900	0	0	-1
AT5G19110	-1	0	0
AT1G54100	1	0	0
AT5G67420	-1	0	0
AT2G27830	1	0	0
AT4G28703	1	0	0
AT1G02930	1	-1	-1
AT4G34000	1	0	0
AT3G16240	-1	0	0
AT2G17230	0	0	-1
AT5G03350	-1	0	-1
AT5G35970	0	0	-1
AT2G04240	1	0	0
AT5G41140	0	0	-1
AT4G35770	-1	0	0
AT2G36970	0	-1	0
AT3G52630	-1	0	0
AT4G24275	-1	0	0
AT4G23450	1	0	0
AT3G55880	1	0	0
AT5G58660	1	0	0
AT1G06360	0	0	-1
AT2G45180	-1	0	0
AT3G26510	0	0	1
AT2G36800	0	0	1
AT2G20770	1	0	0
AT5G12470	0	-1	0
AT5G51680	1	0	1
AT5G66230	-1	0	-1
AT2G11891	0	0	1
AT3G25870	1	0	0
AT1G56120	-1	0	0
AT1G23390	-1	0	0
AT5G26230	0	0	-1
AT5G42200	1	0	0
AT3G29575	1	0	0
AT2G36895	0	0	-1
AT5G60930	0	0	-1
AT4G06746	-1	-1	0
AT5G63160	1	0	0
AT5G59080	-1	0	0
AT1G02820	1	-1	-1
AT3G28960	0	0	-1
AT1G33960	-1	0	0
AT5G23020	-1	0	-1
AT4G17030	1	0	0
AT1G61340	1	0	0
AT5G52882	-1	0	0
AT5G53710	1	1	0
AT1G68360	0	0	1
AT2G28190	-1	0	0
AT1G13110	-1	0	0
AT1G62510	1	1	0
AT4G32480	0	1	0
AT1G09750	-1	0	0
AT2G30010	-1	0	-1
AT4G09820	1	0	-1
AT1G70710	0	0	-1
AT4G12580	1	0	0
AT2G40400	-1	0	1
AT3G50770	0	0	1
AT1G47960	1	0	1
AT5G59320	1	1	-1
AT1G19200	0	0	1
AT1G02920	-1	-1	0
AT1G55330	-1	0	-1
AT1G20190	-1	0	0
AT4G11290	-1	-1	0
AT5G56980	0	1	0
AT1G67360	1	0	0
AT2G39400	0	0	1
AT2G43500	1	0	0
AT1G52190	-1	0	0
AT5G07330	1	0	1
AT1G12805	0	0	1
AT5G11190	0	0	-1
AT5G44680	-1	0	0
AT5G59305	0	0	-1
AT1G01453	1	0	0
AT4G03820	1	0	0
AT1G51805	0	0	-1
AT3G12870	-1	0	-1
AT3G50120	-1	0	-1
AT1G05894	0	0	1
AT5G57810	1	0	0
AT5G40690	0	0	1
AT2G23910	1	0	0
AT1G04600	0	0	1
AT4G31805	0	0	-1
AT4G23990	0	0	-1
AT1G73010	1	0	0
AT4G18250	-1	0	0
AT5G59580	-1	0	0
AT1G58602	0	0	-1
AT1G02800	0	0	-1
AT1G17870	1	1	1
AT3G12955	1	0	1
AT5G05410	1	0	1
AT1G73690	0	0	1
AT3G25640	0	0	-1
AT4G15960	0	0	-1
AT3G12510	0	0	1
AT1G09080	0	-1	0
AT5G64430	1	0	0
AT1G75040	-1	-1	1
AT5G18340	0	1	0
AT1G14290	-1	0	0
AT3G12710	-1	0	0
AT2G32680	0	0	1
AT4G11190	0	0	-1
AT3G46450	1	0	0
AT4G01060	1	0	0
AT3G12150	-1	0	0
AT3G58150	1	0	0
AT3G49130	1	0	1
AT4G14250	0	0	1
AT2G17840	1	0	0
AT3G17070	0	0	-1
AT3G16690	-1	0	0
AT1G72416	0	0	-1
AT5G25090	-1	0	-1
AT5G17160	-1	0	-1
AT3G51870	-1	0	1
AT1G73390	1	0	0
AT1G69490	0	0	1
AT1G65060	0	0	-1
AT4G17550	1	0	0
AT5G16250	-1	0	-1
AT3G22370	1	0	0
AT5G46490	0	1	0
AT2G44240	-1	0	0
AT1G48750	1	0	0
AT3G03230	1	0	1
AT3G02490	0	0	1
AT4G11960	0	1	0
AT1G78460	-1	0	0
AT1G59640	1	0	0
ATMG00110	0	0	1
AT4G11460	-1	0	0
AT4G17000	0	0	-1
AT3G11690	1	0	0
AT1G26770	0	0	-1
AT4G38540	-1	0	0
AT1G22480	1	1	0
AT5G10250	-1	0	0
AT5G42570	1	0	0
AT2G21220	-1	0	0
AT1G06090	1	0	0
AT1G09500	1	0	0
AT2G17900	0	0	1
AT1G69790	1	0	0
AT4G30830	1	0	0
AT5G55750	0	0	1
AT5G17460	1	0	0
AT1G02950	0	0	-1
AT3G63010	1	0	0
AT1G17830	1	0	0
AT1G21070	0	0	-1
AT3G54750	-1	0	0
AT1G69480	1	0	0
AT1G51130	0	0	1
AT4G27740	0	0	-1
AT2G43840	0	0	1
AT4G34790	-1	0	-1
AT1G27420	0	1	0
AT5G09440	0	0	-1
AT1G24070	1	0	-1
AT1G65840	0	0	1
AT1G78370	0	0	-1
AT1G65450	0	0	-1
AT4G15200	0	0	-1
AT4G39210	1	0	0
AT3G45140	0	0	-1
AT5G13930	1	-1	-1
AT3G05640	1	0	0
AT1G01720	1	0	0
AT5G09620	1	0	0
AT1G05330	0	0	1
AT4G21760	0	0	-1
AT3G06770	-1	0	0
AT1G31690	-1	-1	-1
AT4G40010	1	0	0
AT4G37800	-1	0	-1
AT5G66052	1	0	0
AT5G37540	0	0	1
AT5G52220	-1	0	0
AT1G30220	1	1	0
AT5G25610	1	0	0
AT5G48540	-1	0	0
AT5G43300	0	0	1
AT3G29000	0	0	1
AT5G66460	1	0	0
AT5G39670	0	-1	0
AT3G15534	1	0	0
AT5G06870	-1	0	0
AT3G23730	-1	0	-1
AT2G44860	0	0	1
AT3G58650	0	0	-1
AT4G26660	-1	0	-1
AT2G43590	0	-1	1
AT4G38080	1	0	0
AT1G52040	1	0	0
AT2G32100	-1	0	0
AT3G60290	-1	0	0
AT3G21080	-1	0	0
AT4G14390	-1	0	0
AT3G03820	-1	0	0
AT2G44810	0	1	0
AT4G38850	-1	0	0
AT1G70270	-1	0	-1
AT5G13200	1	0	0
AT2G34600	0	1	0
AT2G34610	0	0	1
AT5G22880	-1	0	0
AT2G42610	0	0	-1
ATMG00270	0	0	1
AT4G24000	1	0	1
AT5G63350	1	0	1
AT4G27520	1	0	0
AT2G41190	1	0	0
AT1G48590	1	0	0
AT1G07430	1	1	0
AT2G16380	-1	0	0
AT3G02140	1	0	1
AT5G62360	-1	0	-1
AT1G57560	-1	0	0
AT3G27400	0	-1	0
AT3G26500	0	0	1
AT4G38660	0	0	-1
AT1G54020	0	0	-1
AT5G39610	1	0	1
AT5G57550	-1	0	0
AT5G42965	0	0	1
AT2G44930	0	0	-1
AT5G59330	1	1	0
AT1G58360	1	0	0
AT5G49170	-1	0	0
AT3G29250	0	0	1
AT2G42380	-1	0	0
AT1G18370	-1	0	-1
AT5G16940	0	0	-1
AT1G58225	0	0	1
AT3G54390	1	0	0
AT3G57020	1	0	0
AT5G51850	-1	0	-1
AT5G13210	1	1	0
AT1G69295	1	0	0
AT5G02260	0	-1	0
AT3G17770	0	0	1
AT1G04570	1	0	-1
AT2G44740	-1	0	-1
AT5G49330	1	0	0
AT3G01290	-1	0	0
AT1G78430	0	0	-1
AT3G54560	-1	0	0
AT2G19310	0	1	0
AT1G07500	1	0	1
AT1G67810	-1	-1	0
AT4G35320	0	0	-1
AT5G64310	0	0	1
AT3G62090	1	0	0
AT3G04910	0	0	-1
AT1G57630	0	-1	1
AT5G35660	1	0	1
AT1G45616	1	0	0
AT5G52900	-1	0	0
AT2G26530	-1	0	0
AT4G18197	-1	0	0
AT4G18280	1	0	0
AT1G51380	0	0	1
AT2G26560	-1	-1	-1
AT5G05890	0	0	-1
AT1G76790	0	0	-1
AT4G39950	-1	0	0
AT4G23880	1	0	0
AT5G04150	-1	0	0
AT1G15125	-1	-1	0
AT1G68795	0	0	1
AT2G47770	1	1	1
AT3G24520	1	0	0
AT1G15330	0	0	1
AT2G25090	0	0	1
AT3G20150	0	0	-1
AT3G23920	1	0	0
AT5G09930	1	0	0
AT2G20560	1	1	0
AT5G59720	0	0	1
AT5G11420	0	0	-1
AT4G12470	-1	0	0
AT5G38020	0	0	-1
AT5G04380	0	0	1
AT5G25280	1	1	1
AT3G55940	1	0	0
AT4G01950	0	0	-1
AT4G16980	-1	0	0
AT3G53980	1	0	0
AT4G26600	0	0	1
AT4G25110	-1	0	0
AT2G42560	1	0	1
AT5G08000	0	0	-1
AT4G07408	1	0	0
AT5G02640	1	0	0
AT1G17860	0	0	-1
AT1G03780	-1	0	-1
AT1G75960	-1	0	0
AT5G18130	1	0	0
AT2G21100	1	0	0
AT3G23670	-1	0	-1
AT5G33370	0	0	-1
AT5G04340	1	0	0
AT1G32860	1	0	0
AT1G20180	0	0	1
AT3G01350	1	0	0
AT2G12400	1	0	0
AT4G02800	-1	0	0
AT3G27690	-1	0	-1
AT1G19630	1	0	0
AT2G16720	1	0	0
AT2G41240	-1	0	1
AT5G15530	0	0	-1
AT4G17840	1	0	0
AT4G12600	0	0	1
AT3G17640	-1	0	0
AT3G22231	0	0	-1
AT1G16515	1	0	0
AT2G32960	-1	0	1
AT5G10150	-1	0	0
AT4G25580	0	0	1
AT1G78340	1	0	0
AT4G14690	0	-1	1
AT4G33040	1	0	0
AT4G13090	0	0	-1
AT1G24020	0	0	-1
AT1G53520	-1	0	0
AT4G29030	0	0	-1
AT2G24850	-1	0	0
AT5G62730	-1	0	0
AT5G15350	-1	0	0
AT3G50970	1	-1	0
AT1G18265	0	0	-1
AT5G37550	1	0	0
AT1G14520	1	0	-1
AT4G31840	-1	0	-1
AT5G19120	-1	0	0
AT1G61170	0	0	-1
AT1G20010	-1	0	0
AT1G64170	0	0	-1
AT5G23530	0	0	-1
AT1G17940	1	0	0
AT4G37520	-1	0	0
AT1G32950	0	0	1
AT4G04630	0	0	-1
AT5G38930	0	0	-1
AT3G50140	-1	0	0
AT3G25130	0	0	-1
AT2G46660	1	0	0
AT3G14067	1	0	0
AT4G34770	-1	0	0
AT3G12610	-1	0	-1
AT2G45570	1	0	1
AT2G40610	-1	0	0
AT3G20300	1	0	0
AT5G28770	-1	0	0
AT3G46650	-1	0	0
AT1G03410	0	1	0
AT4G30540	1	0	0
AT2G26520	-1	0	-1
AT3G49320	0	0	1
AT4G17220	1	0	0
AT4G25050	-1	0	0
AT5G22540	0	0	1
AT3G20960	0	0	-1
AT3G05730	-1	0	-1
AT4G33150	1	0	0
AT4G36850	-1	0	0
AT1G12064	0	0	1
AT3G28220	0	0	-1
AT1G29460	-1	0	0
AT3G17120	0	0	-1
AT4G18660	1	0	0
AT5G55520	-1	0	-1
AT5G52300	1	0	0
AT1G54160	1	0	0
AT1G08810	0	0	-1
AT1G35310	0	0	-1
AT1G76310	0	0	-1
AT1G69530	-1	0	0
AT2G43580	1	0	1
AT2G46270	1	1	0
AT1G10640	0	0	-1
AT2G18690	-1	-1	1
AT5G12910	-1	-1	-1
AT4G21850	-1	0	0
AT5G43150	1	0	0
AT4G23700	0	0	1
AT5G02020	1	0	1
AT1G31970	0	0	1
AT1G20160	1	0	0
AT1G52920	1	0	0
AT3G53190	0	0	-1
AT1G23410	-1	0	0
AT1G28260	1	0	0
AT2G26695	0	0	-1
AT3G49410	0	0	1
AT2G24560	0	0	-1
AT1G09350	0	-1	-1
AT3G27210	1	0	0
AT2G22920	-1	0	0
AT3G14595	1	0	0
AT2G34430	-1	0	0
AT4G30270	0	1	-1
AT2G41800	0	-1	0
AT4G02270	-1	0	0
AT1G22065	1	0	0
AT5G05250	-1	0	0
AT2G33590	1	0	0
AT5G40890	-1	0	0
AT1G32780	-1	0	0
AT1G66370	0	0	-1
AT1G01680	0	0	1
AT4G02220	0	0	1
AT2G04450	-1	-1	0
AT1G20350	0	0	1
AT5G24770	1	0	0
AT1G23110	-1	-1	0
AT3G20395	-1	0	0
AT3G23260	0	0	1
AT2G42760	0	1	0
AT4G37240	-1	0	-1
AT5G22020	1	0	0
AT1G43780	0	1	-1
AT4G36540	-1	0	0
AT3G30210	1	0	1
AT5G10625	1	0	0
AT1G72610	-1	0	0
AT3G27640	-1	0	0
AT5G22545	1	0	0
AT4G29770	0	0	1
AT5G48490	-1	0	0
AT3G19620	1	0	0
AT3G22600	0	0	1
AT3G08860	1	1	-1
AT2G05540	0	0	1
AT1G29540	0	0	-1
AT5G25110	1	0	0
AT2G23110	0	0	1
AT2G36750	1	1	0
AT3G20790	0	0	-1
AT3G47380	-1	0	-1
AT5G12030	1	1	1
AT3G28930	-1	0	0
AT3G22510	0	0	1
AT5G37260	0	0	1
AT2G24800	0	0	-1
AT5G59970	-1	0	0
AT1G30530	0	0	-1
AT1G28350	0	0	1
AT1G23200	1	0	0
AT2G05580	0	0	1
AT2G30040	0	0	1
AT5G47610	1	0	1
AT5G01015	-1	0	0
AT2G23770	-1	0	0
AT4G13800	1	0	0
AT3G11110	0	0	-1
AT1G64720	0	1	0
AT5G54585	0	0	1
AT5G64190	0	0	1
AT5G16340	-1	0	0
AT4G02280	1	0	0
AT5G10100	1	0	0
AT2G36985	-1	0	-1
AT1G49220	0	0	-1
AT3G05590	0	0	1
AT1G08170	0	-1	0
AT3G48080	0	0	-1
AT2G18210	-1	-1	0
AT5G59310	1	1	0
AT3G50270	-1	0	-1
AT1G35720	1	0	0
AT5G67080	0	0	1
AT3G60130	-1	0	0
AT1G75590	-1	0	0
AT4G33420	0	1	0
AT5G19750	-1	0	0
AT2G04530	0	0	1
AT3G49580	1	0	0
AT1G24530	0	-1	0
AT3G21890	1	0	0
AT5G53880	-1	0	0
AT1G13670	-1	0	0
AT4G00416	0	0	-1
AT2G40350	1	0	0
AT5G45340	1	0	0
AT5G58860	1	0	0
AT3G51470	-1	0	0
AT5G23910	-1	0	-1
AT5G02420	1	0	0
AT5G63450	0	1	0
AT4G12400	1	1	0
AT1G17560	-1	0	0
AT3G10110	0	0	1
AT1G62380	-1	0	0
AT5G40450	-1	0	-1
AT5G57565	0	0	1
AT5G22580	-1	0	-1
AT2G05810	0	0	-1
AT4G17460	-1	0	0
AT2G44580	-1	0	0
AT1G74440	0	0	-1
AT3G15450	-1	0	0
AT4G21320	1	1	1
AT5G42050	1	0	0
AT3G10570	0	0	-1
AT2G46680	1	0	0
AT3G05727	0	0	-1
AT2G32120	1	0	1
AT5G11110	1	0	0
AT5G50740	0	0	-1
AT1G61800	1	0	0
AT4G15910	1	0	0
AT3G11410	1	0	0
AT3G14360	1	0	0
AT3G44990	0	-1	0
AT4G04450	0	0	-1
AT1G73470	0	0	-1
AT5G17220	1	0	-1
AT5G57785	0	1	0
AT4G11211	0	0	-1
AT3G53230	1	1	0
AT1G16030	1	0	0
AT3G13437	-1	0	0
AT5G49630	-1	0	-1
AT5G22380	0	0	1
AT1G30190	1	1	0
AT3G26520	-1	0	0
AT5G57760	-1	-1	-1
AT3G59900	-1	0	0
AT4G11320	0	0	-1
AT1G06160	-1	-1	0
AT1G12672	1	0	-1
AT4G13540	0	0	-1
AT5G11920	-1	0	0
AT3G03130	-1	0	-1
AT4G36010	1	0	0
AT5G63180	-1	0	-1
AT2G21490	1	0	0
AT4G27670	1	1	1
AT5G30500	1	0	0
AT4G36600	1	0	1
AT3G06985	0	-1	0
AT3G03840	-1	0	0
AT3G50940	1	0	0
AT4G31351	1	1	0
AT5G22290	1	0	0
AT1G02310	1	0	1
AT4G14400	0	0	-1
AT4G22485	0	0	-1
AT4G22270	1	0	0
AT3G17130	1	0	0
AT1G79770	-1	0	0
AT1G52690	1	1	0
AT5G47500	-1	0	0
AT5G05220	1	0	1
AT3G56060	-1	0	0
AT4G30250	0	0	-1
AT1G56170	1	0	0
AT5G51890	1	0	0
AT3G29370	-1	0	0
AT4G20820	1	1	0
AT2G15080	-1	0	0
AT4G24265	-1	0	-1
AT4G24960	1	0	0
AT3G22142	0	-1	-1
AT1G78270	-1	0	0
AT4G02330	-1	0	0
AT5G01170	0	0	-1
AT5G62280	-1	0	0
AT3G27060	-1	0	-1
AT1G60970	1	0	1
AT4G21440	1	0	0
AT4G15830	-1	0	-1
AT5G16170	-1	0	0
AT3G15500	1	0	1
AT3G50980	1	0	0
AT4G11910	1	0	0
AT5G18430	0	0	-1
AT3G13672	1	0	0
AT3G14590	1	0	0
AT4G36950	1	1	0
AT3G02640	-1	0	-1
AT5G59670	0	0	-1
AT5G15250	1	0	1
AT2G27550	1	0	0
AT1G22680	0	0	-1
AT5G35740	-1	0	0
AT1G72770	1	0	0
AT1G61450	0	0	-1
AT4G36490	0	0	1
AT2G04032	0	0	-1
AT1G36940	-1	0	-1
AT3G10520	0	0	-1
AT1G67856	1	0	0
AT4G30490	1	0	0
AT1G29430	-1	0	0
AT1G20030	1	0	0
AT4G28190	0	0	-1
AT2G15020	0	0	-1
AT2G18328	0	-1	0
AT1G63100	-1	0	-1
AT5G37980	1	0	-1
AT3G61900	1	0	0
AT3G16670	-1	0	0
AT2G34850	1	0	0
AT5G22300	0	0	-1
AT5G44310	1	0	0
AT1G58270	1	0	0
AT3G19580	0	0	1
AT4G30130	0	0	-1
AT2G44840	0	0	-1
AT2G35070	1	0	0
AT2G33330	-1	0	0
AT3G13130	1	0	0
AT5G64510	0	1	0
AT4G33560	0	0	1
AT4G12870	-1	0	0
AT4G38860	-1	0	0
AT3G08490	0	0	-1
AT1G62710	1	0	0
AT2G26710	-1	0	0
AT2G38255	0	1	1
AT3G62590	1	0	0
AT3G63060	1	0	0
AT1G15520	-1	-1	0
AT3G23000	1	0	0
AT3G25600	0	0	-1
AT1G73325	-1	0	0
AT1G73040	1	1	0
AT4G15660	-1	-1	1
AT4G39940	-1	0	0
AT3G19350	0	-1	0
AT4G26555	-1	0	0
AT1G52565	0	0	1
AT5G61000	-1	0	0
AT1G14430	-1	0	0
AT3G51810	1	0	1
AT2G22770	0	1	0
AT5G47640	1	0	0
AT3G44450	0	0	-1
AT1G72930	0	0	-1
AT3G63380	0	0	1
AT3G45860	-1	0	0
AT3G05140	-1	0	0
AT3G56070	0	0	1
AT4G13210	0	0	-1
AT3G22620	1	0	0
AT1G46768	1	0	0
AT3G49940	-1	0	0
AT1G60190	1	1	0
AT4G15700	-1	0	1
AT2G22170	0	0	-1
AT4G03210	-1	0	-1
AT4G34760	-1	0	0
AT3G20015	0	0	-1
AT2G34940	0	0	-1
AT5G47560	1	0	0
AT2G15000	0	0	1
AT4G36740	1	0	0
AT4G35300	1	0	0
AT2G23010	0	0	-1
AT5G04660	1	0	0
AT4G22820	1	0	0
AT1G04020	0	0	-1
AT1G19020	0	0	1
AT1G06180	1	0	0
AT1G66100	-1	-1	-1
AT5G18050	-1	0	0
AT1G63030	1	0	-1
AT2G29500	1	1	1
AT3G11520	-1	0	-1
AT3G24500	1	1	0
AT4G23493	1	0	0
AT3G26290	1	0	0
AT4G02520	-1	-1	0
AT5G15510	0	0	1
AT5G51560	0	0	-1
AT1G01390	0	0	-1
AT5G66390	-1	0	0
AT2G42110	-1	0	0
AT2G07671	0	0	1
AT4G36670	-1	0	0
AT3G11420	1	0	0
AT1G06350	0	0	-1
AT5G19230	-1	0	0
AT3G25730	0	0	-1
AT4G09350	0	0	-1
AT5G65310	0	0	-1
AT1G09932	-1	0	0
AT3G22210	-1	0	0
AT4G38420	-1	0	-1
AT1G06000	0	-1	0
AT1G73220	1	0	0
AT5G37300	1	0	0
AT3G48790	0	0	1
AT1G74670	-1	0	0
AT3G28007	1	0	0
AT5G45890	1	0	0
AT2G26760	0	0	-1
AT4G39770	-1	0	0
AT5G61160	-1	-1	1
AT1G54010	-1	0	-1
AT1G06420	0	0	-1
AT4G34930	-1	-1	0
AT1G26760	-1	0	0
AT3G42800	-1	0	0
AT3G03460	0	0	1
AT1G59860	0	1	1
AT1G29395	1	0	0
AT4G11310	0	0	-1
AT3G06840	-1	0	0
AT1G19530	0	0	1
AT1G02940	1	0	-1
AT5G52470	0	0	1
AT3G10815	0	0	1
AT3G53040	1	0	1
AT1G71330	0	0	1
AT1G06790	0	0	1
AT3G42725	-1	0	-1
AT5G53120	1	0	0
AT5G25130	0	1	0
AT3G29810	0	1	0
AT5G07920	1	0	0
AT3G17520	1	1	0
AT3G27025	1	0	1
AT4G01870	0	0	1
AT4G22513	0	0	-1
AT4G16260	-1	-1	1
AT1G08650	0	0	1
AT5G19470	1	1	-1
AT3G58120	-1	0	0
AT1G53230	0	0	-1
AT1G18400	-1	0	0
AT5G14120	-1	0	0
AT1G54540	1	0	0
AT5G58500	0	0	-1
AT5G45700	-1	0	-1
AT5G62920	-1	-1	1
AT2G28000	0	0	1
AT1G52720	0	1	0
AT3G15280	1	0	0
AT3G57150	0	0	1
AT5G25460	-1	0	0
AT3G49960	-1	0	0
AT5G61820	1	0	0
ATMG00630	0	1	0
AT3G46680	0	0	1
AT3G62150	-1	0	0
AT4G01080	0	0	-1
AT5G48650	1	0	0
AT5G09530	1	0	0
AT3G10020	0	0	1
AT2G01890	0	0	1
AT3G50400	1	0	0
AT1G20450	1	0	0
AT3G15356	-1	-1	1
AT3G48580	1	0	0
AT1G23040	1	0	0
AT5G17210	1	0	0
AT1G48100	1	0	0
AT1G10990	-1	0	0
AT2G41870	1	0	0
AT1G06080	-1	0	-1
AT4G38530	0	0	-1
AT1G25425	0	0	-1
AT5G49120	1	0	0
AT5G57790	1	0	0
AT3G52110	-1	0	0
AT3G15780	1	0	0
AT5G23190	1	0	0
AT1G47400	-1	0	0
AT3G04070	1	0	1
AT4G23820	-1	0	-1
AT4G02850	-1	-1	-1
AT3G09780	-1	0	0
AT2G26180	0	0	-1
AT5G10300	1	0	1
AT1G30135	0	1	0
AT1G10770	0	0	-1
AT3G03341	1	0	0
AT1G47510	0	0	1
AT5G59845	1	0	0
AT5G61600	0	0	1
AT3G61410	1	0	0
AT1G18530	0	0	-1
AT1G67850	1	0	0
AT1G79520	1	0	0
AT1G62290	1	0	0
AT1G16630	0	0	-1
AT1G67265	1	0	0
AT4G36900	1	0	0
AT2G36640	1	1	1
AT1G49450	1	0	0
AT5G06510	1	0	0
AT4G33905	1	0	0
AT5G22460	1	0	0
AT1G48480	-1	0	-1
AT5G02550	1	0	0
AT5G60800	-1	0	0
AT2G22810	-1	-1	0
AT2G25510	0	0	-1
AT5G22000	0	0	1
AT1G49500	0	0	1
AT1G29660	-1	0	-1
AT1G63580	0	0	-1
AT1G07400	1	1	1
AT5G47670	0	0	1
AT1G03230	-1	0	0
AT1G50520	0	0	1
AT5G28237	0	1	0
AT3G26320	-1	0	0
AT3G07460	0	0	-1
AT2G25200	-1	0	0
AT4G34860	1	0	0
AT3G16810	0	0	1
AT4G21680	1	0	0
AT3G05630	0	0	1
AT5G14740	-1	0	0
AT1G61255	0	0	1
AT5G42290	1	0	0
AT3G26830	0	-1	1
AT1G42980	0	0	1
AT1G53470	0	0	1
AT2G20590	-1	0	0
AT1G72240	0	0	1
AT5G56870	-1	0	0
AT1G51790	-1	0	0
AT1G10340	-1	0	0
AT2G39800	1	0	0
AT3G43800	0	0	-1
AT2G47180	1	1	0
AT1G03010	-1	0	0
AT1G30500	1	0	0
AT4G01985	1	0	0
AT2G37760	1	0	0
AT4G19380	-1	-1	0
AT4G02290	0	0	-1
AT3G15518	0	0	1
AT5G41070	0	0	-1
AT5G65140	1	0	0
AT5G65280	1	0	0
AT5G54060	1	0	-1
AT4G23150	-1	0	1
AT5G44585	-1	0	0
AT4G08870	0	0	-1
AT5G25450	1	1	1
AT1G14390	0	0	-1
AT3G44880	1	0	0
AT1G15440	0	0	1
AT5G37940	0	0	-1
AT1G19960	0	0	-1
AT1G16070	0	0	-1
AT1G66860	0	0	-1
AT1G27020	-1	-1	0
AT3G48970	-1	0	0
AT1G75250	-1	0	0
AT2G34490	0	0	-1
AT1G13740	0	0	1
AT1G03990	1	0	0
AT5G43650	0	0	1
AT5G18020	-1	0	0
AT3G21660	1	0	1
AT5G43840	1	0	0
AT3G58850	0	0	-1
AT3G57240	-1	-1	1
AT1G50930	1	0	0
AT3G48850	0	0	1
AT3G09950	0	0	1
AT5G20230	0	0	1
AT1G02205	1	1	0
AT2G36200	0	0	-1
AT3G52820	1	0	0
AT5G16360	1	0	0
AT2G33560	-1	0	-1
AT3G46210	0	0	1
AT5G03120	-1	0	-1
AT4G21930	1	1	0
AT1G56430	-1	0	0
AT2G40330	-1	0	0
AT5G19190	-1	0	0
AT2G27690	0	1	0
AT1G31580	0	0	-1
AT5G49525	1	0	0
AT3G47580	0	0	1
AT3G48700	1	0	0
AT2G16660	-1	0	0
AT1G72100	1	0	0
AT1G08560	-1	0	0
AT5G24110	0	0	1
AT4G21970	0	0	-1
AT4G39360	1	0	1
AT4G24350	-1	0	0
AT5G25140	0	1	-1
AT2G39050	1	0	0
AT4G29740	-1	0	0
AT1G77690	-1	0	0
AT3G62110	-1	0	0
AT1G70720	1	0	0
AT5G57890	0	0	1
AT3G04060	1	0	0
AT4G27654	1	1	0
AT1G27730	1	0	1
AT5G45490	-1	0	0
AT5G56720	0	0	-1
AT2G04350	1	0	0
AT1G12420	0	0	1
AT3G02040	0	-1	1
AT1G05210	-1	0	0
AT1G15550	1	0	1
AT4G25433	1	0	-1
AT4G00400	-1	0	0
AT4G26220	0	0	1
AT1G27200	1	0	0
AT4G10250	1	0	1
AT3G29590	1	0	-1
AT4G25850	1	0	0
AT4G31500	-1	0	0
AT1G71140	-1	0	-1
AT2G44940	0	0	-1
AT1G25230	-1	0	0
AT4G31354	1	1	0
AT5G37970	1	1	-1
AT3G17790	0	0	1
AT1G08840	0	-1	0
AT2G18050	1	0	0
AT5G46295	0	0	1
AT5G52810	0	0	-1
AT4G29700	0	0	-1
AT1G44830	-1	0	-1
AT5G44020	-1	0	-1
AT4G24340	-1	0	0
AT2G19810	1	0	0
AT5G15230	0	0	-1
AT2G15090	0	0	-1
AT1G62760	0	0	1
AT5G16200	1	0	0
AT2G37130	-1	0	0
AT3G02120	-1	0	-1
AT1G68765	0	0	1
AT1G71880	-1	0	-1
AT3G15350	1	0	0
AT1G32900	1	0	0
AT1G74890	0	-1	0
AT5G39240	0	-1	-1
AT3G15670	1	0	0
AT1G05100	1	0	1
AT2G06850	-1	0	0
AT3G49110	-1	0	0
AT3G09580	-1	0	0
AT2G17040	0	0	1
AT1G60680	1	0	0
AT2G32860	0	0	-1
AT3G15720	-1	-1	0
AT5G53970	1	0	0
AT3G44750	0	0	1
AT4G39640	-1	0	0
AT2G35970	0	-1	-1
AT1G05440	0	0	-1
AT1G26420	0	0	1
AT4G14040	0	0	-1
AT4G27657	1	0	0
AT3G56970	-1	0	1
AT3G51860	0	0	1
AT1G18710	1	0	0
AT2G30840	0	0	-1
AT5G45310	1	0	0
AT4G09750	1	0	0
AT1G49405	0	0	1
AT5G01870	0	0	-1
AT3G52720	-1	0	-1
AT4G23140	-1	0	0
AT1G32870	1	0	0
AT5G57050	1	0	0
AT1G31750	1	0	0
AT4G04760	1	0	0
AT4G37990	0	0	1
AT5G01570	0	0	1
AT4G38410	1	0	0
AT2G44510	0	0	1
AT4G30960	1	0	0
AT1G62570	1	0	0
AT5G44568	-1	-1	-1
AT1G65486	0	1	0
AT1G34042	0	1	0
AT4G00970	-1	0	0
AT2G29950	1	0	0
AT1G70300	1	0	1
AT3G57680	1	0	0
AT4G30470	1	0	0
AT3G47600	1	0	0
AT2G22470	1	0	1
AT5G44420	-1	-1	0
AT1G06570	1	0	0
AT1G71692	1	0	0
AT3G22840	1	0	1
AT1G12110	0	0	-1
AT1G67120	0	0	1
AT1G57590	1	0	0
AT1G03020	-1	0	0
AT3G58990	-1	0	-1
AT1G19660	0	1	0
AT2G21650	-1	-1	-1
AT1G79900	1	0	0
AT5G42830	-1	0	0
AT1G51820	0	0	-1
AT4G01430	1	0	0
AT5G02760	-1	0	0
AT1G10480	1	0	0
AT1G04640	0	0	-1
AT4G37150	1	0	0
AT4G11210	0	0	-1
AT4G35060	0	0	-1
AT1G62480	-1	0	0
AT1G29270	0	0	-1
AT1G80130	1	0	0
AT5G65390	-1	0	0
AT3G56980	-1	-1	1
AT2G07170	0	0	-1
AT1G52200	-1	-1	0
AT1G76190	-1	0	0
AT1G01190	0	-1	0
AT4G23200	0	0	1
AT1G79400	0	-1	0
AT4G33020	0	1	0
AT1G80110	1	0	0
AT4G01390	0	0	-1
AT5G45690	1	0	1
AT4G29270	0	0	-1
AT5G43350	-1	0	0
AT4G11220	0	0	1
AT3G22830	1	0	1
AT4G21270	0	0	-1
AT2G16060	-1	-1	0
AT2G39030	1	0	0
AT1G30250	-1	0	0
AT2G19800	-1	0	0
AT2G41210	1	0	1
AT1G21550	0	0	1
AT5G04210	0	0	1
AT1G69610	1	0	0
AT3G07010	-1	0	-1
AT4G03292	-1	0	1
AT2G28950	-1	0	0
AT3G13950	0	0	1
AT4G17090	0	0	-1
AT1G52080	1	0	0
AT5G65360	0	0	-1
AT3G05260	0	0	1
AT5G61290	1	0	-1
AT5G60910	1	0	0
AT5G07100	-1	-1	0
AT4G00960	0	0	-1
AT5G16030	-1	0	-1
AT1G54410	0	0	-1
AT4G02380	1	0	1
AT3G46230	1	1	1
AT1G04560	1	0	1
AT1G47395	-1	0	0
AT4G35190	1	0	0
AT5G24105	0	0	-1
AT1G03070	1	0	1
AT3G28270	1	1	0
AT5G07580	0	0	-1
AT5G10760	-1	0	0
AT1G69780	0	0	-1
AT3G12960	1	0	1
AT1G04220	1	1	0
AT4G32920	1	0	1
AT2G17470	0	0	-1
AT3G57520	1	0	1
AT5G24120	1	0	0
AT5G48850	1	0	0
AT3G24982	0	0	1
AT4G35560	1	0	0
AT5G01600	1	0	0
AT3G07970	1	0	0
AT4G14010	1	0	0
AT3G21950	0	0	-1
AT4G39955	1	0	0
AT5G62480	1	0	1
AT1G33102	1	0	0
AT1G03940	1	0	-1
AT4G20780	-1	0	0
AT5G40382	1	0	0
AT1G33610	-1	0	0
AT5G12940	0	0	-1
AT5G58390	-1	0	0
AT1G74810	1	0	0
AT1G17700	0	0	-1
AT4G39250	-1	-1	0
AT1G77200	1	0	0
AT3G45680	0	1	0
AT1G76960	1	0	0
AT5G24200	-1	-1	0
AT3G54260	0	0	-1
AT5G24090	1	0	0
AT2G37260	1	0	0
AT3G62260	1	0	0
AT1G28370	1	0	0
AT3G09020	-1	0	0
AT4G29780	1	0	0
AT1G74310	0	1	0
AT4G34550	0	-1	-1
AT5G13170	1	0	0
AT1G10550	-1	0	0
AT2G24210	-1	-1	0
AT1G04800	-1	0	-1
AT1G61580	0	0	1
AT4G25630	0	-1	1
AT1G20490	1	0	0
AT3G23190	0	0	-1
AT1G54385	0	0	-1
AT3G61060	1	0	0
AT3G23890	0	0	-1
AT2G46940	1	0	0
AT1G51800	-1	0	0
AT2G33280	1	0	0
AT1G48000	1	0	0
AT4G03320	1	0	1
AT1G73330	1	0	0
AT1G68500	1	0	0
AT2G42900	-1	0	0
AT5G66110	1	1	0
AT4G37700	0	0	-1
AT5G52940	0	-1	0
AT1G23790	-1	0	0
AT5G57123	0	0	-1
AT1G69260	1	0	0
AT1G28010	-1	0	0
AT1G30520	-1	0	0
AT1G29500	-1	0	0
AT3G15540	-1	0	0
AT4G12410	1	0	0
AT5G13900	1	0	0
AT1G68570	1	0	0
AT3G49570	1	0	0
AT1G80660	0	0	1
AT1G79270	1	0	0
AT1G14870	-1	0	1
AT5G67270	0	0	-1
AT5G50260	1	0	0
AT5G10946	0	1	0
AT5G56160	1	0	0
AT4G32870	0	0	1
AT2G29460	0	0	1
AT1G55760	1	0	0
AT5G08020	-1	0	-1
AT5G02220	-1	0	0
AT2G30540	1	0	1
AT5G20630	-1	0	0
AT2G37040	1	0	-1
AT3G23630	0	0	-1
AT5G46330	-1	0	0
AT2G33080	0	0	1
AT5G45960	0	0	-1
AT1G01250	1	0	0
AT2G14610	-1	-1	1
AT4G03100	-1	0	-1
AT1G02390	1	1	0
AT5G23010	0	0	-1
AT3G52780	1	0	1
AT3G16530	-1	-1	1
AT5G27780	-1	0	0
AT1G11600	0	0	-1
AT5G53870	1	0	0
AT5G05580	0	0	-1
AT1G02450	0	0	-1
AT1G11545	-1	0	-1
AT4G28000	-1	0	0
AT1G07350	0	1	0
AT5G14330	-1	0	0
AT5G60580	1	0	0
AT2G22990	-1	0	0
AT3G12580	1	1	0
AT5G64000	-1	0	1
AT5G50720	1	0	0
AT1G62810	1	0	0
AT5G10930	1	0	0
AT5G01900	-1	0	0
AT2G47880	0	-1	0
AT4G25200	0	1	1
AT2G35190	0	0	-1
AT3G05980	0	0	-1
AT2G23130	-1	0	0
AT4G37970	1	0	0
AT1G22490	1	0	0
AT3G15550	0	0	-1
AT2G40750	0	0	-1
AT1G21270	0	0	-1
AT1G65890	1	0	0
AT1G73810	0	-1	1
AT1G03495	1	0	-1
AT1G22690	-1	-1	-1
AT3G05470	0	0	-1
AT2G37180	0	1	0
AT5G09480	1	0	0
AT5G64120	-1	0	0
AT5G03190	1	0	0
AT5G54610	0	0	-1
AT3G62960	0	-1	0
AT3G44970	0	0	-1
AT4G26830	-1	0	0
AT4G02110	-1	0	0
AT5G59220	1	1	0
AT3G03850	-1	0	0
AT5G61570	0	0	-1
AT5G18080	-1	0	0
AT1G76690	0	0	-1
AT4G23870	1	0	0
AT2G42540	1	0	0
AT5G44110	0	0	-1
AT4G37430	0	0	1
AT4G16563	0	0	-1
AT3G08970	0	0	1
AT3G10320	1	0	0
AT4G25480	1	0	0
AT4G36700	1	0	0
AT4G26701	0	0	1
AT5G44578	0	0	-1
AT5G10390	-1	-1	-1
AT1G54000	-1	0	0
AT1G13130	0	0	-1
AT2G14247	-1	0	1
AT1G76020	0	0	-1
AT2G15042	-1	0	0
AT4G30230	-1	0	0
AT1G68850	1	0	0
AT4G01120	1	0	0
AT2G40390	0	-1	0
AT1G04635	0	0	1
AT4G16750	1	0	0
AT1G32560	1	0	1
AT4G03450	-1	0	0
AT4G30570	0	0	1
AT3G55840	1	0	0
AT5G39850	0	0	1
AT3G08770	0	0	-1
AT1G19490	1	0	0
AT1G33590	-1	0	0
AT1G50400	0	0	1
AT1G12080	-1	0	-1
AT1G19610	0	0	1
AT3G28510	-1	-1	0
AT5G67390	0	0	-1
AT4G19410	-1	0	-1
AT5G01880	1	0	0
AT1G62333	1	0	-1
AT5G62150	1	0	1
AT1G29680	1	0	1
AT1G80820	1	0	0
AT5G51760	0	0	1
AT1G56600	1	0	0
AT4G26960	-1	0	0
AT3G26742	0	0	1
AT1G29450	-1	0	0
AT4G11350	1	0	0
AT5G26220	0	-1	0
AT5G63087	0	-1	-1
AT1G07370	-1	0	0
AT2G26440	0	0	-1
AT3G12170	-1	0	0
AT2G20670	-1	0	0
AT2G38820	0	0	1
AT5G63130	1	0	1
AT4G17770	0	0	-1
AT3G55646	-1	-1	1
AT5G12020	0	1	1
AT1G78410	0	-1	1
AT1G35260	0	0	-1
AT1G28330	1	0	0
AT4G24010	0	0	-1
AT3G48360	-1	-1	1
AT3G13470	0	0	1
AT5G51720	0	0	-1
AT2G25130	0	-1	0
AT2G37770	1	0	0
AT5G10180	0	0	-1
AT1G30820	1	0	0
AT2G37900	1	1	0
AT1G29640	1	0	1
AT5G26770	1	0	0
AT3G53232	-1	0	0
AT4G38340	1	0	0
AT5G13370	0	0	1
AT3G06530	0	0	1
AT1G14880	-1	-1	0
AT1G75030	-1	0	0
AT5G08640	0	-1	0
AT5G47550	1	0	1
AT3G48020	1	0	0
AT5G27390	-1	0	0
AT2G32380	-1	0	0
AT5G48880	0	-1	-1
AT1G65490	0	1	0
AT1G23170	0	0	-1
AT2G25820	1	0	0
AT4G29310	-1	0	-1
AT5G62040	1	0	0
AT1G52510	0	0	-1
AT1G03870	-1	0	-1
AT4G38840	-1	0	0
AT1G10960	0	1	0
AT3G13790	-1	0	0
AT5G39860	-1	0	0
AT1G21240	0	0	1
AT1G56650	1	0	-1
AT1G04110	-1	0	-1
AT1G02360	-1	0	0
AT1G19450	-1	0	0
AT1G45191	0	0	-1
AT3G22560	1	1	0
AT5G57670	1	0	0
AT4G03110	-1	0	0
AT5G57560	0	0	1
AT3G03480	1	0	0
AT3G51280	-1	0	-1
AT4G06534	1	0	0
AT1G45249	1	0	0
AT5G22570	-1	0	-1
AT1G54820	-1	0	0
AT5G60760	1	0	0
AT2G21820	1	0	0
AT5G13060	-1	0	0
AT5G40800	1	0	0
AT1G30720	-1	0	0
AT1G11170	1	0	0
AT2G28085	-1	0	-1
AT1G07720	1	0	0
AT1G12570	0	0	-1
AT1G15310	1	0	0
AT2G02930	-1	-1	0
AT2G29380	1	0	1
AT5G13330	1	0	1
AT5G43580	0	0	-1
AT3G58450	0	0	1
AT1G05740	0	0	1
AT1G19940	0	-1	-1
AT3G04290	-1	0	-1
AT5G52760	0	-1	1
AT5G04250	1	0	0
AT1G52930	0	0	1
AT3G48520	1	1	0
AT4G21570	1	0	0
AT1G11850	-1	0	-1
AT1G72430	-1	0	0
AT4G16600	1	0	0
AT4G12490	-1	-1	0
AT2G14560	0	0	-1
AT5G13580	1	0	0
AT1G52890	1	0	0
AT5G18060	-1	0	0
AT5G37990	1	0	-1
AT1G64107	0	0	1
AT2G25060	-1	0	-1
AT5G13820	1	0	0
AT2G43570	0	0	1
AT2G28500	1	0	0
AT4G34410	1	1	0
AT3G51740	-1	0	-1
AT4G25260	-1	0	0
AT1G14730	0	0	1
AT2G46140	1	0	0
AT2G47670	1	0	0
AT4G29050	-1	0	0
AT3G44290	1	0	0
AT5G23950	1	0	0
AT4G26080	1	0	0
AT5G67310	1	0	1
AT4G06536	1	0	0
AT4G05100	1	0	0
AT3G50280	0	0	-1
AT1G01600	0	0	-1
AT3G24750	1	0	0
AT3G07470	-1	0	-1
AT1G23030	-1	0	0
AT1G68470	1	0	0
AT1G61930	1	0	-1
AT1G17550	1	0	0
AT1G31200	-1	0	0
AT1G05835	0	0	-1
AT1G72660	1	1	1
AT2G37960	-1	0	0
AT2G40170	1	0	1
AT1G47890	0	0	1
AT2G35750	0	0	1
AT3G46660	1	0	1
AT2G37640	-1	0	-1
AT4G17160	0	0	-1
AT3G17180	1	0	0
AT1G75190	-1	0	0
AT2G34510	-1	0	0
AT5G17050	1	0	-1
AT1G02700	0	0	1
AT3G63110	-1	0	0
AT1G51090	1	0	-1
AT4G39795	0	-1	-1
AT2G46950	1	0	1
AT5G38000	0	0	-1
AT5G16190	-1	0	0
AT3G11430	1	0	0
AT3G15630	-1	0	0
AT4G04940	0	0	1
AT5G01720	0	0	1
AT5G06990	0	0	1
AT2G27420	-1	0	-1
AT5G10410	1	0	0
AT5G22630	1	0	0
AT5G45630	1	0	1
AT2G46330	-1	0	0
AT3G13750	-1	0	0
AT2G32290	0	0	-1
AT5G26920	0	0	1
AT1G67920	1	0	1
AT4G15210	0	0	-1
AT1G66940	-1	0	-1
AT3G30180	-1	0	0
AT5G65683	0	0	-1
AT3G55910	1	0	0
AT5G09640	1	0	1
AT1G72000	0	-1	0
AT3G05600	0	0	-1
AT2G42220	-1	0	0
AT3G09940	-1	-1	0
AT5G02890	-1	0	-1
AT1G16130	0	0	1
AT1G76590	1	0	0
AT5G52640	1	1	0
AT5G61412	-1	0	0
AT1G23550	0	0	1
AT3G16660	-1	0	0
AT1G10070	1	0	1
AT1G21790	1	0	0
AT2G30770	-1	-1	1
AT4G22880	1	0	-1
AT4G33270	-1	0	0
AT2G02580	1	0	0
AT1G73830	-1	0	0
AT3G28210	0	0	1
AT4G21870	0	0	-1
AT3G21560	1	0	-1
AT5G15190	1	0	0
AT1G68620	0	0	1
AT2G21140	0	0	-1
AT1G57990	-1	0	0
AT2G33380	1	1	0
AT3G46880	-1	-1	1
AT3G49790	0	0	1
AT5G23210	-1	0	0
AT3G25882	0	-1	0
AT2G36770	0	0	1
AT2G47240	0	0	-1
AT3G23530	-1	0	0
AT4G30190	-1	0	0
AT5G16960	0	0	1
AT1G61120	-1	0	0
AT1G21110	0	-1	0
AT1G04520	-1	0	0
AT3G62990	1	0	0
AT5G56580	-1	0	-1
AT5G57220	-1	-1	0
AT2G19990	0	0	-1
AT3G16410	-1	0	-1
AT1G09950	1	0	0
AT5G05490	0	0	1
AT1G52830	-1	0	0
AT2G22610	0	0	-1
AT3G57010	1	0	0
AT2G30766	-1	-1	0
AT2G24700	0	0	-1
AT1G62620	1	0	0
AT2G30760	-1	0	0
AT4G22505	0	0	-1
AT5G07850	0	0	1
AT4G19170	0	0	-1
AT2G42395	0	0	1
AT2G26400	-1	-1	0
AT2G25890	0	0	1
AT5G42380	0	0	1
AT3G45970	1	1	0
AT5G25240	1	0	0
AT3G51030	0	0	-1
AT5G04950	0	0	-1
AT4G34230	1	0	0
AT5G42510	0	0	1
AT3G11480	0	1	0
AT5G45820	0	0	-1
AT2G02350	0	0	1
AT2G22122	0	0	-1
AT2G16990	1	0	0
AT2G43520	-1	0	0
AT3G16470	0	0	-1
AT4G13790	0	-1	0
AT1G13170	0	0	-1
AT4G14940	0	0	-1
AT5G47530	1	0	0
AT1G75750	-1	0	0
AT3G03260	0	-1	0
AT1G64110	1	0	0
AT4G37470	1	0	0
AT4G37610	-1	0	0
AT2G22240	1	0	0
AT3G03170	1	0	0
AT4G15670	-1	-1	1
AT1G80760	0	0	-1
AT1G31835	0	0	1
AT4G17280	1	0	0
AT1G09510	0	0	1
AT5G03960	-1	0	0
AT2G31910	0	0	1
AT2G23000	1	0	-1
AT1G23020	-1	0	0
AT5G63850	0	0	-1
AT5G46830	1	0	-1
AT3G06070	-1	0	0
AT1G54120	0	0	1
AT1G17710	0	0	1
AT2G35060	1	0	0
AT5G22940	-1	0	0
AT5G26010	1	0	-1
AT1G23205	-1	0	0
AT3G62930	0	-1	1
AT5G14730	-1	0	0
AT3G01550	-1	0	-1
AT1G19190	1	0	0
AT1G31490	0	0	-1
AT5G54710	-1	0	0
AT5G09520	1	0	0
AT3G61890	1	0	0
AT1G76740	0	0	-1
AT1G80340	-1	-1	1
AT4G19080	0	0	1
AT3G21520	1	0	1
AT5G62100	1	0	0
AT1G76580	1	0	0
AT2G22930	0	0	-1
AT1G74590	0	0	1
AT2G29300	1	1	0
AT1G29280	-1	0	0
AT3G10720	-1	0	0
AT4G17860	-1	0	0
AT1G58370	-1	0	0
AT1G53080	1	0	0
AT5G67090	1	0	0
AT1G29418	0	0	1
AT3G15357	0	0	1
AT2G05510	0	0	1
AT5G03670	0	0	-1
AT3G22235	0	0	-1
AT3G19850	0	0	-1
AT1G02660	1	0	1
AT1G52910	0	0	-1
AT5G60610	0	0	1
AT1G51890	-1	0	0
AT5G18270	0	0	1
AT5G22100	0	0	1
AT1G24470	1	0	0
AT2G34930	0	0	-1
AT3G12830	0	0	1
AT3G07150	0	0	1
AT5G26690	-1	0	0
AT3G14880	0	0	1
AT4G33260	-1	0	0
AT4G25000	0	0	1
AT4G21840	-1	0	1
AT3G18773	-1	0	0
AT1G19050	0	-1	0
AT5G54970	-1	0	0
AT5G17860	1	0	0
AT3G49340	0	-1	1
AT2G02950	-1	0	0
AT4G10500	-1	0	1
AT1G73620	-1	0	-1
AT3G25010	-1	0	1
AT5G24080	1	0	0
AT1G77760	0	0	-1
AT5G52310	1	-1	0
AT4G29690	0	0	-1
AT3G55120	1	-1	-1
AT4G12480	-1	-1	0
AT4G28430	-1	0	0
AT5G25190	-1	0	0
AT3G57500	0	0	-1
AT1G05680	0	-1	0
AT4G22240	1	0	0
AT3G50840	0	0	-1
AT5G04370	1	0	1
AT5G52390	1	0	0
AT1G17744	1	0	1
AT5G56840	-1	0	-1
AT5G22920	-1	0	0
AT4G08570	1	1	-1
AT4G34710	1	0	1
AT1G74010	0	0	1
AT2G18370	1	0	0
AT1G15870	0	0	1
AT4G26200	0	0	1
AT5G62850	0	0	-1
AT5G04190	-1	0	0
AT3G20250	1	0	0
AT3G04720	-1	-1	0
AT4G25810	0	0	1
AT3G62730	1	0	0
AT5G20045	0	0	1
AT2G27840	0	0	1
AT1G35580	-1	0	0
AT1G17020	1	0	0
AT1G22990	1	1	0
AT2G30490	1	0	0
AT1G79790	0	0	-1
AT3G46700	0	0	1
AT3G03470	1	0	0
AT5G66780	1	0	1
AT4G21650	1	1	0
AT1G07985	1	0	1
ATMG00516	0	0	1
AT1G71050	0	0	1
AT4G23290	0	0	-1
AT5G53160	-1	0	0
AT1G01580	1	0	0
AT5G18030	-1	0	0
AT5G43250	-1	0	0
AT5G04760	1	0	0
AT2G05380	0	-1	0
AT4G28450	0	0	1
AT4G14090	1	0	-1
AT4G04745	-1	0	0
AT1G52560	0	0	1
AT1G21440	0	0	-1
AT4G00700	0	0	1
AT1G63710	0	0	-1
AT4G28780	-1	0	-1
AT1G54575	1	0	0
AT1G06540	1	0	-1
AT1G80320	0	0	1
AT1G05340	1	0	1
AT3G28857	-1	0	0
AT5G51990	1	0	0
AT5G28080	1	0	-1
AT5G20820	0	0	-1
AT1G24147	0	0	-1
AT2G18550	1	0	0
AT5G08240	0	0	1
AT3G20440	0	0	1
AT3G51400	-1	0	0
AT2G37025	-1	0	0
AT4G30650	0	-1	0
AT1G73680	1	0	0
AT2G31945	1	0	1
AT3G22060	-1	0	0
AT1G21400	1	0	0
AT5G14360	-1	0	0
AT3G15850	-1	0	0
AT4G38825	-1	0	0
AT5G55460	-1	0	0
AT3G15760	0	0	1
AT1G54050	0	0	1
AT3G55130	0	0	-1
AT5G18600	-1	0	0
AT5G39520	1	0	0
AT1G69520	-1	0	0
AT5G38940	0	0	-1
AT4G36570	-1	0	0
ATMG00040	0	0	1
AT5G48470	0	0	1
AT3G47480	-1	0	0
AT4G30610	-1	0	0
AT1G07900	1	0	0
AT1G05510	0	0	1
AT2G34010	0	0	-1
AT4G22870	1	0	-1
AT5G20790	-1	-1	0
AT4G20070	0	0	-1
AT3G48720	-1	0	-1
AT5G20740	0	0	-1
AT3G47340	0	1	0
AT5G13080	0	0	1
AT3G03060	0	0	1
AT4G28310	-1	0	0
AT1G34580	0	0	-1
AT5G09470	0	-1	-1
AT4G19810	0	-1	1
AT4G15620	0	0	-1
AT2G34500	0	0	1
AT4G01360	1	0	0
AT3G57260	-1	-1	1
AT5G28630	-1	0	0
AT5G18010	-1	0	0
AT5G05390	1	0	0
AT5G42800	1	0	-1
AT3G55230	0	0	-1
AT3G59480	0	-1	0
AT2G21910	-1	0	0
AT2G33850	0	0	-1
AT1G06430	1	0	0
AT3G23550	-1	-1	1
AT5G59870	-1	0	-1
AT3G20670	-1	0	0
AT1G52855	1	0	0
AT4G15630	0	0	-1
AT5G52570	0	1	0
AT2G25735	-1	0	0
AT3G58660	0	0	1
AT4G16880	0	0	-1
AT5G55830	0	0	-1
AT1G80050	-1	0	0
AT4G12330	-1	0	0
AT2G25625	1	0	0
AT1G26290	0	0	-1
AT5G55340	0	0	-1
AT4G01380	0	0	-1
AT5G11090	1	0	0
AT1G11210	1	0	0
AT5G01225	0	0	1
AT1G21890	1	0	0
AT5G03210	1	0	0
AT3G12860	0	0	1
AT2G41480	1	1	0
AT5G57480	0	0	1
AT1G18100	1	0	0
AT3G25100	-1	0	-1
AT5G02570	0	-1	0
AT1G70920	1	0	1
AT3G54150	-1	-1	0
AT5G04310	-1	0	0
AT2G38310	-1	0	0
AT1G07120	1	0	0
AT1G76240	-1	0	-1
AT1G24580	1	0	0
AT5G06760	1	0	0
AT4G19430	-1	1	0
AT1G53100	1	0	1
AT2G47190	0	0	1
AT3G14560	1	0	0
AT4G34810	-1	0	0
AT1G11080	0	1	0
AT5G17030	0	-1	0
AT1G49830	0	0	-1
AT2G45610	0	0	1
AT5G38010	0	0	-1
AT5G04000	1	0	0
AT3G48390	1	0	0
AT3G04210	-1	0	-1
AT3G46320	-1	0	-1
AT2G28400	1	0	1
AT5G15500	1	1	0
AT3G06880	-1	0	0
AT1G53700	-1	0	0
AT5G38430	-1	0	0
AT2G26150	1	1	0
AT3G56790	0	0	1
AT5G49560	0	-1	1
AT2G30300	1	0	0
AT1G01470	1	0	0
AT1G16390	-1	0	-1
AT4G32280	-1	0	0
AT1G76650	1	0	0
AT4G04570	-1	0	0
AT4G39800	1	0	0
AT4G39630	0	0	-1
AT2G25440	0	0	1
AT4G18980	1	0	0
AT5G19875	1	0	0
AT2G35300	1	0	1
AT5G22520	-1	-1	0
AT4G27450	-1	0	0
AT4G29140	0	0	-1
AT4G27410	1	0	1
AT4G15690	-1	0	1
AT5G24880	1	0	0
AT3G17000	1	0	0
AT3G48830	0	1	1
AT3G26350	0	0	1
AT1G34060	1	1	-1
AT5G43850	1	0	0
AT3G10610	-1	0	0
AT1G10020	-1	0	-1
AT1G33340	0	0	1
AT5G43400	1	0	0
AT3G48510	1	0	0
AT5G60270	-1	0	0
AT2G27402	-1	-1	-1
AT1G29510	-1	0	0
AT4G22010	-1	0	-1
AT5G49990	1	0	0
AT3G56100	-1	0	-1
AT4G19970	0	0	-1
AT4G12420	-1	0	0
AT3G13784	1	0	1
AT1G13260	-1	0	-1
AT4G04840	-1	0	0
AT3G50560	-1	0	0
AT4G17480	0	0	-1
AT2G48020	-1	0	0
AT3G14440	1	0	0
AT1G66390	1	0	0
AT2G22590	1	0	0
AT5G62520	1	0	1
AT5G23940	0	0	-1
AT1G06830	-1	-1	0
AT5G57280	0	0	1
AT1G33811	-1	0	-1
AT2G04850	0	0	-1
AT3G23510	-1	0	0
AT3G02990	0	0	1
AT2G29350	0	0	1
AT2G37720	0	0	-1
AT4G05190	-1	0	-1
AT1G69430	1	0	0
AT5G15860	1	0	0
AT4G15680	-1	-1	1
AT2G37950	-1	0	0
AT5G01910	-1	0	0
AT2G23540	1	0	0
AT1G18250	-1	0	-1
AT2G32510	0	0	1
AT1G67330	-1	0	0
AT5G40790	1	1	0
AT3G48240	1	0	0
AT2G17680	1	0	0
AT5G64410	-1	0	0
AT5G65730	-1	0	-1
AT2G44230	0	0	-1
AT2G19970	0	0	-1
AT1G66500	0	0	1
AT4G39670	1	0	1
AT3G14820	-1	0	0
AT1G21460	1	0	1
AT4G04500	0	0	1
AT4G30460	1	1	0
AT3G27250	1	0	0
AT5G08610	0	0	1
AT1G04040	-1	0	0
AT4G25490	1	0	0
AT5G01200	1	0	0
AT4G23496	0	0	-1
AT5G50360	1	0	0
AT3G14900	0	0	1
AT2G31230	0	0	-1
AT4G11660	0	1	0
AT3G01420	1	0	0
AT1G77450	1	0	0
AT5G06000	0	0	1
AT3G26200	-1	0	0
AT1G80160	1	0	1
AT4G18970	-1	0	0
AT1G78440	1	0	0
AT2G38340	1	0	1
AT2G47780	1	0	0
AT3G28180	0	0	-1
AT3G49760	1	0	1
[truncated: 5 more rows]

## Sheet: gene_groups
group ID	number of genes	effectCombination	remark
1.1 Up	33	1,0,-1
1.1 Down	16	-1,0,1
1.2 Up	6	1,1,-1
1.2 Down	23	-1,-1,1
1.3 Up	3	0,1,-1	No GO enrichment analysis, too few genes
1.3 Down	13	0,-1,1
2.1 Up	487	1,0,0
2.1 Down	385	-1,0,0
2.2 Up	52	1,1,0
2.2 Down	38	-1,-1,0
2.3 Up	44	0,1,0
2.3 Down	43	0,-1,0
3.1 Up	94	1,0,1
3.1 Down	112	-1,0,-1
3.2 Up	14	1,1,1
3.2 Down	11	-1,-1,-1
3.3 Up	5	0,1,1
3.3 Down	11	0,-1,-1
4 Up	273	0,0,1
4 Down	332	0,0,-1
Opposite1	6	1,-1,-1
Opposite2	2	1,-1,0	No GO enrichment analysis, too few genes
Opposite3	1	-1,1,0	No GO enrichment analysis, too few genes

## Sheet: GO_group 1.1 Up
IDs	pvalues	pvalues.adjusted	names	overlappingAGI
GO:0009718	5.55748e-22	4.22258e-18	anthocyanin-containing compound biosynthetic process	AT1G56650,AT3G21560,AT3G29590,AT4G09820,AT4G14090,AT4G22880,AT5G07990,AT5G17050,AT5G17220,AT5G42800,AT5G54060
GO:0046283	2.85122e-20	1.08318e-16	anthocyanin-containing compound metabolic process	AT1G56650,AT3G21560,AT3G29590,AT4G09820,AT4G14090,AT4G22880,AT5G07990,AT5G17050,AT5G17220,AT5G42800,AT5G54060
GO:0009813	3.11636e-17	7.89271e-14	flavonoid biosynthetic process	AT1G56650,AT2G37040,AT3G21560,AT3G29590,AT4G09820,AT4G14090,AT4G22880,AT5G07990,AT5G17050,AT5G17220,AT5G42800,AT5G54060
GO:0009812	1.22756e-16	2.33175e-13	flavonoid metabolic process	AT1G56650,AT2G37040,AT3G21560,AT3G29590,AT4G09820,AT4G14090,AT4G22880,AT5G07990,AT5G17050,AT5G17220,AT5G42800,AT5G54060
GO:0010224	5.61278e-15	8.52918e-12	response to UV-B	AT2G37040,AT3G29590,AT4G09820,AT4G14090,AT5G07990,AT5G17050,AT5G17220,AT5G42800,AT5G54060
GO:0046148	1.97364e-14	2.49928e-11	pigment biosynthetic process	AT1G56650,AT3G21560,AT3G29590,AT4G09820,AT4G14090,AT4G22880,AT5G07990,AT5G17050,AT5G17220,AT5G42800,AT5G54060
GO:0042440	2.88334e-13	2.79625e-10	pigment metabolic process	AT1G56650,AT3G21560,AT3G29590,AT4G09820,AT4G14090,AT4G22880,AT5G07990,AT5G17050,AT5G17220,AT5G42800,AT5G54060
GO:0009411	2.94419e-13	2.79625e-10	response to UV	AT2G37040,AT3G21560,AT3G29590,AT4G09820,AT4G14090,AT5G07990,AT5G17050,AT5G17220,AT5G42800,AT5G54060
GO:0009744	2.91744e-12	2.43391e-09	response to sucrose stimulus	AT1G56650,AT3G29590,AT4G09820,AT4G14090,AT5G07990,AT5G17050,AT5G17220,AT5G42800,AT5G54060
GO:0034285	3.20335e-12	2.43391e-09	response to disaccharide stimulus	AT1G56650,AT3G29590,AT4G09820,AT4G14090,AT5G07990,AT5G17050,AT5G17220,AT5G42800,AT5G54060
GO:0009743	9.10602e-10	6.28978e-07	response to carbohydrate stimulus	AT1G56650,AT3G29590,AT4G09820,AT4G14090,AT5G07990,AT5G17050,AT5G17220,AT5G42800,AT5G54060
GO:1901700	4.37917e-07	0.000277274	response to oxygen-containing compound	AT1G51090,AT1G56650,AT2G37040,AT3G29590,AT4G09820,AT4G14090,AT4G22880,AT5G07990,AT5G17050,AT5G17220,AT5G26010,AT5G42800,AT5G54060,AT5G61290
GO:0009416	1.1162e-06	0.000652374	response to light stimulus	AT2G37040,AT3G21560,AT3G29590,AT4G09820,AT4G14090,AT5G07990,AT5G17050,AT5G17220,AT5G42800,AT5G54060
GO:0009314	1.84628e-06	0.001002	response to radiation	AT2G37040,AT3G21560,AT3G29590,AT4G09820,AT4G14090,AT5G07990,AT5G17050,AT5G17220,AT5G42800,AT5G54060
GO:0044710	5.21169e-06	0.00263989	single-organism metabolic process	AT1G02940,AT1G14520,AT1G56650,AT1G63030,AT2G37040,AT3G21560,AT3G29590,AT4G09820,AT4G14090,AT4G22870,AT4G22880,AT5G07990,AT5G17050,AT5G17220,AT5G37980,AT5G42800,AT5G54060,AT5G61290
GO:0019748	1.0463e-05	0.00496859	secondary metabolic process	AT1G02940,AT1G63030,AT2G37040,AT3G21560,AT4G09820,AT4G22880,AT5G17220
GO:0009628	1.36729e-05	0.00611096	response to abiotic stimulus	AT1G51090,AT1G56650,AT2G37040,AT3G21560,AT3G29590,AT4G09820,AT4G14090,AT5G07990,AT5G17050,AT5G17220,AT5G42800,AT5G46830,AT5G54060
GO:0009962	1.91008e-05	0.00806268	regulation of flavonoid biosynthetic process	AT1G56650,AT2G37040,AT4G09820,AT5G17220
GO:0046527	3.32129e-05	0.0132817	glucosyltransferase activity	AT1G24070,AT3G21560,AT4G14090,AT5G17050
GO:0010023	3.64838e-05	0.0138602	proanthocyanidin biosynthetic process	AT4G09820,AT4G22880
GO:0003824	6.80968e-05	0.0246381	catalytic activity	AT1G02940,AT1G03495,AT1G03940,AT1G14520,AT1G24070,AT2G23000,AT2G37040,AT3G21560,AT3G29590,AT4G14090,AT4G22870,AT4G22880,AT5G07990,AT5G17050,AT5G17220,AT5G26010,AT5G28080,AT5G37980,AT5G37990,AT5G42800,AT5G54060,AT5G61290
GO:0042221	7.84474e-05	0.0270929	response to chemical stimulus	AT1G51090,AT1G56650,AT2G37040,AT3G29590,AT4G09820,AT4G14090,AT4G22880,AT5G07990,AT5G17050,AT5G17220,AT5G26010,AT5G42800,AT5G54060,AT5G61290
GO:0046189	9.52323e-05	0.0314598	phenol-containing compound biosynthetic process	AT4G09820,AT4G22880
GO:0009698	0.000100245	0.0317359	phenylpropanoid metabolic process	AT2G37040,AT3G21560,AT4G09820,AT4G22880
GO:0018958	0.00015717	0.047767	phenol-containing compound metabolic process	AT4G09820,AT4G22880

## Sheet: GO_group 1.1 Down
IDs	pvalues	pvalues.adjusted	names	overlappingAGI
GO:0008794	2.17336e-05	0.0495209	arsenate reductase (glutaredoxin) activity	AT4G15690,AT4G15700
GO:0030613	2.17336e-05	0.0495209	oxidoreductase activity, acting on phosphorus or arsenic in donors	AT4G15690,AT4G15700
GO:0030614	2.17336e-05	0.0495209	oxidoreductase activity, acting on phosphorus or arsenic in donors, disulfide as acceptor	AT4G15690,AT4G15700
GO:0030611	2.60705e-05	0.0495209	arsenate reductase activity	AT4G15690,AT4G15700

## Sheet: GO_group 1.2 Up
No significant result, top result:
IDs	pvalues	pvalues.adjusted	names	overlappingAGI
GO:0030170	0.000214491	1	pyridoxal phosphate binding	AT1G34060,AT3G08860

## Sheet: GO_group 1.2 Down
IDs	pvalues	pvalues.adjusted	names	overlappingAGI
GO:0050832	1.11051e-11	8.43769e-08	defense response to fungus	AT1G75040,AT2G14610,AT2G18690,AT2G30770,AT3G15356,AT3G16530,AT3G57240,AT3G57260,AT4G16260
GO:0009620	2.4822e-10	9.42988e-07	response to fungus	AT1G75040,AT2G14610,AT2G18690,AT2G30770,AT3G15356,AT3G16530,AT3G57240,AT3G57260,AT4G16260
GO:0045087	2.7203e-08	4.0107e-05	innate immune response	AT1G35230,AT1G75040,AT2G14610,AT2G18690,AT2G30770,AT3G15356,AT3G57240,AT3G57260,AT4G16260
GO:0006955	2.89562e-08	4.0107e-05	immune response	AT1G35230,AT1G75040,AT2G14610,AT2G18690,AT2G30770,AT3G15356,AT3G57240,AT3G57260,AT4G16260
GO:0005618	3.48641e-08	4.0107e-05	cell wall	AT1G75040,AT2G14610,AT3G15356,AT3G16530,AT3G57240,AT3G57260,AT4G16260,AT5G18470
GO:0030312	3.53271e-08	4.0107e-05	external encapsulating structure	AT1G75040,AT2G14610,AT3G15356,AT3G16530,AT3G57240,AT3G57260,AT4G16260,AT5G18470
GO:0009595	3.69504e-08	4.0107e-05	detection of biotic stimulus	AT1G75040,AT2G14610,AT2G30770,AT3G57240,AT3G57260
GO:0010200	6.49533e-08	5.51656e-05	response to chitin	AT1G75040,AT2G14610,AT2G18690,AT2G30770,AT3G16530,AT3G57240,AT3G57260
GO:0002376	7.97026e-08	5.51656e-05	immune system process	AT1G35230,AT1G75040,AT2G14610,AT2G18690,AT2G30770,AT3G15356,AT3G57240,AT3G57260,AT4G16260
GO:0010243	8.3013e-08	5.51656e-05	response to organonitrogen compound	AT1G75040,AT2G14610,AT2G18690,AT2G30770,AT3G16530,AT3G57240,AT3G57260
GO:0009719	1.10959e-07	5.51656e-05	response to endogenous stimulus	AT1G75040,AT2G14610,AT2G18690,AT2G30770,AT3G16530,AT3G23550,AT3G48360,AT3G49620,AT3G57240,AT3G57260,AT5G62920
GO:0008794	1.17172e-07	5.51656e-05	arsenate reductase (glutaredoxin) activity	AT4G15660,AT4G15670,AT4G15680
GO:0030613	1.17172e-07	5.51656e-05	oxidoreductase activity, acting on phosphorus or arsenic in donors	AT4G15660,AT4G15670,AT4G15680
GO:0030614	1.17172e-07	5.51656e-05	oxidoreductase activity, acting on phosphorus or arsenic in donors, disulfide as acceptor	AT4G15660,AT4G15670,AT4G15680
GO:0043900	1.18844e-07	5.51656e-05	regulation of multi-organism process	AT1G75040,AT2G14610,AT2G30770,AT3G57240,AT3G57260
GO:0051707	1.22563e-07	5.51656e-05	response to other organism	AT1G35230,AT1G75040,AT2G14610,AT2G18690,AT2G30770,AT3G15356,AT3G16530,AT3G57240,AT3G57260,AT4G16260
GO:0009607	1.23429e-07	5.51656e-05	response to biotic stimulus	AT1G35230,AT1G75040,AT2G14610,AT2G18690,AT2G30770,AT3G15356,AT3G16530,AT3G57240,AT3G57260,AT4G16260
GO:0009751	1.361e-07	5.74493e-05	response to salicylic acid stimulus	AT1G75040,AT2G14610,AT2G18690,AT2G30770,AT3G48360,AT3G57240,AT3G57260
GO:0030611	1.56134e-07	6.24371e-05	arsenate reductase activity	AT4G15660,AT4G15670,AT4G15680
GO:0051606	1.84672e-07	7.0157e-05	detection of stimulus	AT1G75040,AT2G14610,AT2G30770,AT3G57240,AT3G57260
GO:1901698	2.27684e-07	8.23784e-05	response to nitrogen compound	AT1G75040,AT2G14610,AT2G18690,AT2G30770,AT3G16530,AT3G48360,AT3G57240,AT3G57260
GO:0009814	3.14029e-07	0.000108454	defense response, incompatible interaction	AT1G75040,AT2G14610,AT2G30770,AT3G15356,AT3G57240,AT3G57260,AT4G16260
GO:0071310	4.65704e-07	0.000153844	cellular response to organic substance	AT1G75040,AT1G80340,AT2G14610,AT2G18690,AT2G30770,AT3G48360,AT3G57240,AT3G57260,AT5G62920
GO:0006952	5.34823e-07	0.000169316	defense response	AT1G35230,AT1G75040,AT2G14610,AT2G18690,AT2G30770,AT3G15356,AT3G16530,AT3G57240,AT3G57260,AT4G16260
GO:0009863	5.61309e-07	0.000169731	salicylic acid mediated signaling pathway	AT1G75040,AT2G14610,AT2G18690,AT2G30770,AT3G57240,AT3G57260
GO:0071446	5.80811e-07	0.000169731	cellular response to salicylic acid stimulus	AT1G75040,AT2G14610,AT2G18690,AT2G30770,AT3G57240,AT3G57260
GO:0010310	6.50591e-07	0.000183081	regulation of hydrogen peroxide metabolic process	AT1G75040,AT2G14610,AT2G30770,AT3G57240,AT3G57260
GO:0010033	7.03756e-07	0.000190969	response to organic substance	AT1G75040,AT1G80340,AT2G14610,AT2G18690,AT2G30770,AT3G16530,AT3G23550,AT3G48360,AT3G49620,AT3G57240,AT3G57260,AT5G62920
GO:0006950	7.66716e-07	0.000195056	response to stress	AT1G35230,AT1G75040,AT1G80340,AT2G14610,AT2G18690,AT2G30770,AT3G15356,AT3G16530,AT3G48360,AT3G49620,AT3G56980,AT3G57240,AT3G57260,AT4G16260
GO:0010363	7.70161e-07	0.000195056	regulation of plant-type hypersensitive response	AT1G75040,AT2G14610,AT2G18690,AT2G30770,AT3G57240,AT3G57260
GO:1901701	8.8112e-07	0.000214627	cellular response to oxygen-containing compound	AT1G75040,AT1G80340,AT2G14610,AT2G18690,AT2G30770,AT3G48360,AT3G57240,AT3G57260
GO:0080135	9.17693e-07	0.000214627	regulation of cellular response to stress	AT1G75040,AT2G14610,AT2G18690,AT2G30770,AT3G57240,AT3G57260
GO:0006612	9.3218e-07	0.000214627	protein targeting to membrane	AT1G75040,AT2G14610,AT2G18690,AT2G30770,AT3G57240,AT3G57260
GO:2000377	9.84021e-07	0.0002199	regulation of reactive oxygen species metabolic process	AT1G75040,AT2G14610,AT2G30770,AT3G57240,AT3G57260
GO:0072657	1.07121e-06	0.00022289	protein localization to membrane	AT1G75040,AT2G14610,AT2G18690,AT2G30770,AT3G57240,AT3G57260
GO:0090150	1.07121e-06	0.00022289	establishment of protein localization to membrane	AT1G75040,AT2G14610,AT2G18690,AT2G30770,AT3G57240,AT3G57260
GO:0009697	1.08541e-06	0.00022289	salicylic acid biosynthetic process	AT1G75040,AT2G14610,AT2G30770,AT3G57240,AT3G57260
GO:0043067	1.12116e-06	0.000223668	regulation of programmed cell death	AT1G75040,AT2G14610,AT2G18690,AT2G30770,AT3G57240,AT3G57260
GO:0009626	1.19072e-06	0.000223668	plant-type hypersensitive response	AT1G75040,AT2G14610,AT2G18690,AT2G30770,AT3G57240,AT3G57260
GO:0034050	1.19072e-06	0.000223668	host programmed cell death induced by symbiont	AT1G75040,AT2G14610,AT2G18690,AT2G30770,AT3G57240,AT3G57260
GO:0051704	1.20695e-06	0.000223668	multi-organism process	AT1G35230,AT1G75040,AT2G14610,AT2G18690,AT2G30770,AT3G15356,AT3G16530,AT3G57240,AT3G57260,AT4G16260
GO:0010941	1.24517e-06	0.000225258	regulation of cell death	AT1G75040,AT2G14610,AT2G18690,AT2G30770,AT3G57240,AT3G57260
GO:0009696	1.4731e-06	0.000248794	salicylic acid metabolic process	AT1G75040,AT2G14610,AT2G30770,AT3G57240,AT3G57260
GO:0000165	1.50692e-06	0.000248794	MAPK cascade	AT1G75040,AT2G14610,AT2G30770,AT3G57240,AT3G57260
GO:0070887	1.5243e-06	0.000248794	cellular response to chemical stimulus	AT1G75040,AT1G80340,AT2G14610,AT2G18690,AT2G30770,AT3G48360,AT3G57240,AT3G57260,AT5G62920
GO:0045088	1.549e-06	0.000248794	regulation of innate immune response	AT1G75040,AT2G14610,AT2G18690,AT2G30770,AT3G57240,AT3G57260
GO:0007243	1.57639e-06	0.000248794	intracellular protein kinase cascade	AT1G75040,AT2G14610,AT2G30770,AT3G57240,AT3G57260
GO:0050776	1.59374e-06	0.000248794	regulation of immune response	AT1G75040,AT2G14610,AT2G18690,AT2G30770,AT3G57240,AT3G57260
GO:0050896	1.62145e-06	0.000248794	response to stimulus	AT1G35230,AT1G75040,AT1G80340,AT2G14610,AT2G18690,AT2G30770,AT3G15356,AT3G16530,AT3G23550,AT3G48360,AT3G49620,AT3G56980,AT3G57240,AT3G57260,AT4G16260,AT5G18470,AT5G62920
GO:0002682	1.63952e-06	0.000248794	regulation of immune system process	AT1G75040,AT2G14610,AT2G18690,AT2G30770,AT3G57240,AT3G57260
GO:0007154	1.66998e-06	0.000248794	cell communication	AT1G75040,AT1G80340,AT2G14610,AT2G18690,AT2G30770,AT3G48360,AT3G49620,AT3G56980,AT3G57240,AT3G57260,AT5G62920
GO:0012501	2.27826e-06	0.000332889	programmed cell death	AT1G75040,AT2G14610,AT2G18690,AT2G30770,AT3G57240,AT3G57260
GO:0009862	2.73207e-06	0.000391666	systemic acquired resistance, salicylic acid mediated signaling pathway	AT1G75040,AT2G14610,AT2G30770,AT3G57240,AT3G57260
GO:0009753	3.14679e-06	0.000441612	response to jasmonic acid stimulus	AT1G75040,AT2G14610,AT2G30770,AT3G48360,AT3G57240,AT3G57260
GO:0042537	3.19672e-06	0.000441612	benzene-containing compound metabolic process	AT1G75040,AT2G14610,AT2G30770,AT3G57240,AT3G57260
GO:0009755	3.42261e-06	0.000464375	hormone-mediated signaling pathway	AT1G75040,AT2G14610,AT2G30770,AT3G48360,AT3G57240,AT3G57260,AT5G62920
GO:0008219	4.02161e-06	0.000525711	cell death	AT1G75040,AT2G14610,AT2G18690,AT2G30770,AT3G57240,AT3G57260
GO:0016265	4.02161e-06	0.000525711	death	AT1G75040,AT2G14610,AT2G18690,AT2G30770,AT3G57240,AT3G57260
GO:0031348	4.08225e-06	0.000525711	negative regulation of defense response	AT1G75040,AT2G14610,AT2G30770,AT3G57240,AT3G57260
GO:0009725	4.29888e-06	0.000544381	response to hormone stimulus	AT1G75040,AT2G14610,AT2G30770,AT3G23550,AT3G48360,AT3G49620,AT3G57240,AT3G57260,AT5G62920
GO:0032870	4.76449e-06	0.000593453	cellular response to hormone stimulus	AT1G75040,AT2G14610,AT2G30770,AT3G48360,AT3G57240,AT3G57260,AT5G62920
GO:0071495	4.96999e-06	0.000609064	cellular response to endogenous stimulus	AT1G75040,AT2G14610,AT2G30770,AT3G48360,AT3G57240,AT3G57260,AT5G62920
GO:0009867	5.15018e-06	0.000611422	jasmonic acid mediated signaling pathway	AT1G75040,AT2G14610,AT2G30770,AT3G57240,AT3G57260
GO:0071395	5.15018e-06	0.000611422	cellular response to jasmonic acid stimulus	AT1G75040,AT2G14610,AT2G30770,AT3G57240,AT3G57260
GO:0071407	5.50801e-06	0.000643844	cellular response to organic cyclic compound	AT1G75040,AT2G14610,AT2G18690,AT2G30770,AT3G57240,AT3G57260
GO:0014070	6.46863e-06	0.000744677	response to organic cyclic compound	AT1G75040,AT2G14610,AT2G18690,AT2G30770,AT3G48360,AT3G57240,AT3G57260
GO:0031347	6.58183e-06	0.000746399	regulation of defense response	AT1G75040,AT2G14610,AT2G18690,AT2G30770,AT3G57240,AT3G57260
GO:0080134	8.07235e-06	0.000901967	regulation of response to stress	AT1G75040,AT2G14610,AT2G18690,AT2G30770,AT3G57240,AT3G57260
GO:0008810	8.34546e-06	0.000918968	cellulase activity	AT3G57240,AT3G57260
GO:0009617	8.96068e-06	0.000972617	response to bacterium	AT1G35230,AT1G75040,AT2G14610,AT2G30770,AT3G57240,AT3G57260
GO:0042743	1.03212e-05	0.00110452	hydrogen peroxide metabolic process	AT1G75040,AT2G14610,AT2G30770,AT3G57240,AT3G57260
GO:0072330	1.49556e-05	0.00157823	monocarboxylic acid biosynthetic process	AT1G75040,AT2G14610,AT2G18690,AT2G30770,AT3G57240,AT3G57260
GO:1901700	1.54435e-05	0.0016074	response to oxygen-containing compound	AT1G75040,AT1G80340,AT2G14610,AT2G18690,AT2G30770,AT3G16530,AT3G48360,AT3G49620,AT3G57240,AT3G57260
GO:0072593	1.62995e-05	0.00167356	reactive oxygen species metabolic process	AT1G75040,AT2G14610,AT2G30770,AT3G57240,AT3G57260
GO:0048585	1.74369e-05	0.00176648	negative regulation of response to stimulus	AT1G75040,AT2G14610,AT2G30770,AT3G57240,AT3G57260
GO:0033554	1.97344e-05	0.00197292	cellular response to stress	AT1G75040,AT2G14610,AT2G18690,AT2G30770,AT3G49620,AT3G56980,AT3G57240,AT3G57260
GO:0042221	2.01416e-05	0.00198748	response to chemical stimulus	AT1G75040,AT1G80340,AT2G14610,AT2G18690,AT2G30770,AT3G16530,AT3G23550,AT3G48360,AT3G49620,AT3G57240,AT3G57260,AT5G62920
GO:0042742	2.20541e-05	0.00209909	defense response to bacterium	AT1G75040,AT2G14610,AT2G30770,AT3G57240,AT3G57260
GO:0007165	2.20594e-05	0.00209909	signal transduction	AT1G75040,AT1G80340,AT2G14610,AT2G18690,AT2G30770,AT3G48360,AT3G57240,AT3G57260,AT5G62920
GO:0048046	2.2336e-05	0.00209909	apoplast	AT1G75040,AT3G15356,AT3G16530,AT3G57240,AT3G57260
GO:0051716	2.23777e-05	0.00209909	cellular response to stimulus	AT1G75040,AT1G80340,AT2G14610,AT2G18690,AT2G30770,AT3G48360,AT3G49620,AT3G56980,AT3G57240,AT3G57260,AT5G62920
GO:0044700	3.1411e-05	0.0028874	single organism signaling	AT1G75040,AT1G80340,AT2G14610,AT2G18690,AT2G30770,AT3G48360,AT3G57240,AT3G57260,AT5G62920
GO:0023052	3.15417e-05	0.0028874	signaling	AT1G75040,AT1G80340,AT2G14610,AT2G18690,AT2G30770,AT3G48360,AT3G57240,AT3G57260,AT5G62920
GO:0009627	4.08891e-05	0.00369852	systemic acquired resistance	AT1G75040,AT2G14610,AT2G30770,AT3G57240,AT3G57260
GO:0016053	4.44085e-05	0.00388474	organic acid biosynthetic process	AT1G75040,AT1G80340,AT2G14610,AT2G18690,AT2G30770,AT3G57240,AT3G57260
GO:0046394	4.44085e-05	0.00388474	carboxylic acid biosynthetic process	AT1G75040,AT1G80340,AT2G14610,AT2G18690,AT2G30770,AT3G57240,AT3G57260
GO:0048583	4.44818e-05	0.00388474	regulation of response to stimulus	AT1G75040,AT2G14610,AT2G18690,AT2G30770,AT3G57240,AT3G57260
GO:0016044	4.83396e-05	0.00412679	cellular membrane organization	AT1G75040,AT2G14610,AT2G18690,AT2G30770,AT3G57240,AT3G57260
GO:0061024	4.83396e-05	0.00412679	membrane organization	AT1G75040,AT2G14610,AT2G18690,AT2G30770,AT3G57240,AT3G57260
GO:0050794	4.89639e-05	0.00413364	regulation of cellular process	AT1G75040,AT1G80340,AT2G14610,AT2G18690,AT2G30770,AT3G48360,AT3G56980,AT3G57240,AT3G57260,AT4G15660,AT4G15670,AT4G15680,AT5G62920
GO:0032787	5.77017e-05	0.00481777	monocarboxylic acid metabolic process	AT1G75040,AT1G80340,AT2G14610,AT2G18690,AT2G30770,AT3G57240,AT3G57260
GO:0015035	7.18622e-05	0.00593488	protein disulfide oxidoreductase activity	AT4G15660,AT4G15670,AT4G15680
GO:0015036	8.76573e-05	0.0071615	disulfide oxidoreductase activity	AT4G15660,AT4G15670,AT4G15680
GO:0006605	9.4799e-05	0.00766258	protein targeting	AT1G75040,AT2G14610,AT2G18690,AT2G30770,AT3G57240,AT3G57260
GO:0035556	0.000131028	0.0104795	intracellular signal transduction	AT1G75040,AT2G14610,AT2G30770,AT3G57240,AT3G57260
GO:1901617	0.00014257	0.0112839	organic hydroxy compound biosynthetic process	AT1G75040,AT2G14610,AT2G30770,AT3G57240,AT3G57260
GO:0006886	0.000203859	0.0158885	intracellular protein transport	AT1G75040,AT2G14610,AT2G18690,AT2G30770,AT3G57240,AT3G57260
GO:0045454	0.000205569	0.0158885	cell redox homeostasis	AT4G15660,AT4G15670,AT4G15680
GO:0034976	0.000207023	0.0158885	response to endoplasmic reticulum stress	AT1G75040,AT2G14610,AT3G57240,AT3G57260
GO:0044283	0.00021655	0.0164535	small molecule biosynthetic process	AT1G75040,AT1G80340,AT2G14610,AT2G18690,AT2G30770,AT3G57240,AT3G57260
GO:0050789	0.000223154	0.0167874	regulation of biological process	AT1G75040,AT1G80340,AT2G14610,AT2G18690,AT2G30770,AT3G48360,AT3G56980,AT3G57240,AT3G57260,AT4G15660,AT4G15670,AT4G15680,AT5G62920
GO:0033036	0.00023019	0.0171469	macromolecule localization	AT1G75040,AT1G80340,AT2G14610,AT2G18690,AT2G30770,AT3G57240,AT3G57260
GO:0034613	0.000239362	0.017657	cellular protein localization	AT1G75040,AT2G14610,AT2G18690,AT2G30770,AT3G57240,AT3G57260
GO:0070727	0.000285553	0.0208618	cellular macromolecule localization	AT1G75040,AT2G14610,AT2G18690,AT2G30770,AT3G57240,AT3G57260
GO:0044763	0.00030914	0.0223699	single-organism cellular process	AT1G75040,AT1G80340,AT2G14610,AT2G18690,AT2G30770,AT3G23550,AT3G48360,AT3G49620,AT3G56980,AT3G57240,AT3G57260,AT4G15660,AT4G15670,AT4G15680,AT5G62920
GO:0009628	0.000314424	0.0225376	response to abiotic stimulus	AT1G75040,AT1G80340,AT2G14610,AT3G48360,AT3G49620,AT3G57240,AT3G57260,AT4G16260,AT5G18470
GO:0015031	0.000333422	0.0234568	protein transport	AT1G75040,AT2G14610,AT2G18690,AT2G30770,AT3G57240,AT3G57260
GO:0045184	0.000333422	0.0234568	establishment of protein localization	AT1G75040,AT2G14610,AT2G18690,AT2G30770,AT3G57240,AT3G57260
GO:0043069	0.000442411	0.0308389	negative regulation of programmed cell death	AT1G75040,AT2G18690,AT3G57260
GO:0008104	0.000452401	0.0312486	protein localization	AT1G75040,AT2G14610,AT2G18690,AT2G30770,AT3G57240,AT3G57260
GO:0044711	0.000457573	0.0313211	single-organism biosynthetic process	AT1G75040,AT1G80340,AT2G14610,AT2G18690,AT2G30770,AT3G57240,AT3G57260
GO:0060548	0.000466912	0.031675	negative regulation of cell death	AT1G75040,AT2G18690,AT3G57260
GO:0048519	0.000476616	0.0320472	negative regulation of biological process	AT1G75040,AT2G14610,AT2G18690,AT2G30770,AT3G57240,AT3G57260
GO:0065007	0.000522702	0.0348376	biological regulation	AT1G75040,AT1G80340,AT2G14610,AT2G18690,AT2G30770,AT3G48360,AT3G56980,AT3G57240,AT3G57260,AT4G15660,AT4G15670,AT4G15680,AT5G62920
GO:1901615	0.00056026	0.0370161	organic hydroxy compound metabolic process	AT1G75040,AT2G14610,AT2G30770,AT3G57240,AT3G57260
GO:0009817	0.000670458	0.043915	defense response to fungus, incompatible interaction	AT3G15356,AT4G16260
GO:0030246	0.00069479	0.0451198	carbohydrate binding	AT3G15356,AT3G16530,AT5G18470
GO:0071944	0.000729491	0.0469718	cell periphery	AT1G35230,AT1G75040,AT2G14610,AT3G15356,AT3G16530,AT3G23550,AT3G57240,AT3G57260,AT4G16260,AT5G18470
GO:0042592	0.000735972	0.0469909	homeostatic process	AT3G56980,AT4G15660,AT4G15670,AT4G15680
GO:0046907	0.000775968	0.0491317	intracellular transport	AT1G75040,AT2G14610,AT2G18690,AT2G30770,AT3G57240,AT3G57260

## Sheet: GO_group 1.3 Down
IDs	pvalues	pvalues.adjusted	names	overlappingAGI
GO:0009753	2.51542e-06	0.00623169	response to jasmonic acid stimulus	AT1G57630,AT1G78410,AT3G26830,AT4G19810,AT5G52760
GO:0009697	3.03514e-06	0.00623169	salicylic acid biosynthetic process	AT1G57630,AT1G78410,AT3G26830,AT5G52760
GO:0009696	3.88268e-06	0.00623169	salicylic acid metabolic process	AT1G57630,AT1G78410,AT3G26830,AT5G52760
GO:0000165	3.95443e-06	0.00623169	MAPK cascade	AT1G57630,AT1G78410,AT3G26830,AT5G52760
GO:0007243	4.10088e-06	0.00623169	intracellular protein kinase cascade	AT1G57630,AT1G78410,AT3G26830,AT5G52760
GO:0042537	7.2586e-06	0.0090134	benzene-containing compound metabolic process	AT1G57630,AT1G78410,AT3G26830,AT5G52760
GO:0031348	8.84593e-06	0.0090134	negative regulation of defense response	AT1G57630,AT1G78410,AT3G26830,AT5G52760
GO:0009867	1.06766e-05	0.0090134	jasmonic acid mediated signaling pathway	AT1G57630,AT1G78410,AT3G26830,AT5G52760
GO:0071395	1.06766e-05	0.0090134	cellular response to jasmonic acid stimulus	AT1G57630,AT1G78410,AT3G26830,AT5G52760
GO:0009595	1.9768e-05	0.012693	detection of biotic stimulus	AT1G78410,AT3G26830,AT5G52760
GO:0009863	2.3486e-05	0.012693	salicylic acid mediated signaling pathway	AT1G57630,AT1G78410,AT3G26830,AT5G52760
GO:0071446	2.40302e-05	0.012693	cellular response to salicylic acid stimulus	AT1G57630,AT1G78410,AT3G26830,AT5G52760
GO:1901615	2.7624e-05	0.012693	organic hydroxy compound metabolic process	AT1G57630,AT1G78410,AT3G02040,AT3G26830,AT5G52760
GO:0048585	2.87243e-05	0.012693	negative regulation of response to stimulus	AT1G57630,AT1G78410,AT3G26830,AT5G52760
GO:0010363	2.90385e-05	0.012693	regulation of plant-type hypersensitive response	AT1G57630,AT1G78410,AT3G26830,AT5G52760
GO:0080135	3.26638e-05	0.012693	regulation of cellular response to stress	AT1G57630,AT1G78410,AT3G26830,AT5G52760
GO:0006612	3.30091e-05	0.012693	protein targeting to membrane	AT1G57630,AT1G78410,AT3G26830,AT5G52760
GO:0072657	3.62389e-05	0.012693	protein localization to membrane	AT1G57630,AT1G78410,AT3G26830,AT5G52760
GO:0090150	3.62389e-05	0.012693	establishment of protein localization to membrane	AT1G57630,AT1G78410,AT3G26830,AT5G52760
GO:0043067	3.73654e-05	0.012693	regulation of programmed cell death	AT1G57630,AT1G78410,AT3G26830,AT5G52760
GO:0009626	3.89071e-05	0.012693	plant-type hypersensitive response	AT1G57630,AT1G78410,AT3G26830,AT5G52760
GO:0034050	3.89071e-05	0.012693	host programmed cell death induced by symbiont	AT1G57630,AT1G78410,AT3G26830,AT5G52760
GO:0043900	3.96613e-05	0.012693	regulation of multi-organism process	AT1G78410,AT3G26830,AT5G52760
GO:0010941	4.00937e-05	0.012693	regulation of cell death	AT1G57630,AT1G78410,AT3G26830,AT5G52760
GO:0045088	4.64299e-05	0.0135742	regulation of innate immune response	AT1G57630,AT1G78410,AT3G26830,AT5G52760
GO:0050776	4.73271e-05	0.0135742	regulation of immune response	AT1G57630,AT1G78410,AT3G26830,AT5G52760
GO:0002682	4.82369e-05	0.0135742	regulation of immune system process	AT1G57630,AT1G78410,AT3G26830,AT5G52760
GO:0051606	5.16021e-05	0.0140026	detection of stimulus	AT1G78410,AT3G26830,AT5G52760
GO:0012501	6.01835e-05	0.0157681	programmed cell death	AT1G57630,AT1G78410,AT3G26830,AT5G52760
GO:0004568	6.47989e-05	0.0164114	chitinase activity	AT2G43590,AT4G19810
GO:0009751	7.29198e-05	0.0178724	response to salicylic acid stimulus	AT1G57630,AT1G78410,AT3G26830,AT5G52760
GO:0008219	8.8237e-05	0.0203159	cell death	AT1G57630,AT1G78410,AT3G26830,AT5G52760
GO:0016265	8.8237e-05	0.0203159	death	AT1G57630,AT1G78410,AT3G26830,AT5G52760
GO:0071407	0.000109077	0.0237916	cellular response to organic cyclic compound	AT1G57630,AT1G78410,AT3G26830,AT5G52760
GO:0010310	0.000109596	0.0237916	regulation of hydrogen peroxide metabolic process	AT1G78410,AT3G26830,AT5G52760
GO:0009814	0.000117637	0.024828	defense response, incompatible interaction	AT1G57630,AT1G78410,AT3G26830,AT5G52760
GO:0031347	0.000123003	0.0252588	regulation of defense response	AT1G57630,AT1G78410,AT3G26830,AT5G52760
GO:2000377	0.000140428	0.0275037	regulation of reactive oxygen species metabolic process	AT1G78410,AT3G26830,AT5G52760
GO:0080134	0.000141174	0.0275037	regulation of response to stress	AT1G57630,AT1G78410,AT3G26830,AT5G52760
GO:0035556	0.000149382	0.0280731	intracellular signal transduction	AT1G57630,AT1G78410,AT3G26830,AT5G52760
GO:0009617	0.000151487	0.0280731	response to bacterium	AT1G57630,AT1G78410,AT3G26830,AT5G52760
GO:1901617	0.000160123	0.0289671	organic hydroxy compound biosynthetic process	AT1G57630,AT1G78410,AT3G26830,AT5G52760
GO:0072330	0.000214168	0.037843	monocarboxylic acid biosynthetic process	AT1G57630,AT1G78410,AT3G26830,AT5G52760
GO:0009862	0.000259133	0.0447476	systemic acquired resistance, salicylic acid mediated signaling pathway	AT1G78410,AT3G26830,AT5G52760

## Sheet: GO_group 2.1 Up
IDs	pvalues	pvalues.adjusted	names	overlappingAGI
GO:0009415	4.4595e-37	3.38833e-33	response to water stimulus	AT1G01250,AT1G01470,AT1G01720,AT1G11210,AT1G20440,AT1G20450,AT1G28370,AT1G29395,AT1G32870,AT1G35720,AT1G45249,AT1G46768,AT1G52890,AT1G54100,AT1G54160,AT1G56600,AT1G64660,AT1G69260,AT1G73330,AT2G17840,AT2G18050,AT2G21490,AT2G33590,AT2G37760,AT2G37770,AT2G39800,AT2G42540,AT2G46140,AT2G46680,AT3G05640,AT3G11410,AT3G14440,AT3G17000,AT3G20300,AT3G23920,AT3G50980,AT3G61890,AT3G62590,AT3G63010,AT3G63060…
GO:0009414	1.66017e-34	6.30699e-31	response to water deprivation	AT1G01250,AT1G01470,AT1G01720,AT1G11210,AT1G20440,AT1G20450,AT1G28370,AT1G29395,AT1G32870,AT1G35720,AT1G45249,AT1G46768,AT1G52890,AT1G54100,AT1G54160,AT1G56600,AT1G64660,AT1G69260,AT1G73330,AT2G17840,AT2G18050,AT2G33590,AT2G37760,AT2G37770,AT2G39800,AT2G42540,AT2G46140,AT2G46680,AT3G05640,AT3G11410,AT3G14440,AT3G17000,AT3G20300,AT3G23920,AT3G61890,AT3G62590,AT3G63010,AT3G63060,AT4G02280,AT4G05100…
GO:1901700	8.98816e-24	1.86157e-20	response to oxygen-containing compound	AT1G01250,AT1G01470,AT1G01720,AT1G06180,AT1G09530,AT1G10480,AT1G11210,AT1G16030,AT1G17020,AT1G18100,AT1G18710,AT1G20440,AT1G20450,AT1G21400,AT1G28330,AT1G28370,AT1G29395,AT1G32870,AT1G35720,AT1G45249,AT1G46768,AT1G48000,AT1G52890,AT1G52920,AT1G54100,AT1G54160,AT1G56600,AT1G59640,AT1G61340,AT1G61800,AT1G62810,AT1G64660,AT1G66390,AT1G69260,AT1G71692,AT1G73330,AT1G76650,AT1G77120,AT1G80820,AT2G04240…
GO:0009737	9.80033e-24	1.86157e-20	response to abscisic acid stimulus	AT1G01250,AT1G01470,AT1G01720,AT1G11210,AT1G17020,AT1G18100,AT1G20440,AT1G20450,AT1G28370,AT1G29395,AT1G35720,AT1G45249,AT1G48000,AT1G52890,AT1G52920,AT1G54100,AT1G54160,AT1G56600,AT1G61340,AT1G62810,AT1G69260,AT1G76650,AT2G16720,AT2G17840,AT2G33590,AT2G39800,AT2G42540,AT2G46680,AT3G01420,AT3G05640,AT3G11410,AT3G14440,AT3G20300,AT3G29575,AT3G47600,AT3G61890,AT3G63010,AT3G63060,AT4G01060,AT4G04020…
GO:0033993	2.78128e-21	4.22643e-18	response to lipid	AT1G01250,AT1G01470,AT1G01720,AT1G06180,AT1G09530,AT1G10480,AT1G11210,AT1G17020,AT1G18100,AT1G20440,AT1G20450,AT1G28370,AT1G29395,AT1G35720,AT1G45249,AT1G48000,AT1G52890,AT1G52920,AT1G54100,AT1G54160,AT1G56600,AT1G61340,AT1G62810,AT1G66390,AT1G69260,AT1G76650,AT2G04240,AT2G16720,AT2G17840,AT2G33590,AT2G39800,AT2G42540,AT2G46680,AT3G01420,AT3G05640,AT3G11410,AT3G14440,AT3G20300,AT3G29575,AT3G47600…
GO:0097305	2.92404e-20	3.70281e-17	response to alcohol	AT1G01250,AT1G01470,AT1G01720,AT1G11210,AT1G17020,AT1G18100,AT1G20440,AT1G20450,AT1G28370,AT1G29395,AT1G35720,AT1G45249,AT1G48000,AT1G52890,AT1G52920,AT1G54100,AT1G54160,AT1G56600,AT1G61340,AT1G62810,AT1G69260,AT1G76650,AT2G16720,AT2G17840,AT2G33590,AT2G39800,AT2G42540,AT2G46680,AT3G01420,AT3G05640,AT3G11410,AT3G14440,AT3G20300,AT3G29575,AT3G47600,AT3G61890,AT3G63010,AT3G63060,AT4G01060,AT4G04020…
GO:0010035	1.58778e-18	1.72342e-15	response to inorganic substance	AT1G01250,AT1G01470,AT1G01720,AT1G11210,AT1G16030,AT1G20440,AT1G20450,AT1G28370,AT1G29395,AT1G32870,AT1G35720,AT1G45249,AT1G46768,AT1G48000,AT1G52890,AT1G54100,AT1G54160,AT1G56600,AT1G64660,AT1G69260,AT1G71692,AT1G73330,AT1G77120,AT2G17840,AT2G18050,AT2G21490,AT2G22240,AT2G33590,AT2G37760,AT2G37770,AT2G39800,AT2G42540,AT2G46140,AT2G46680,AT3G01420,AT3G05640,AT3G05660,AT3G11410,AT3G14440,AT3G17000…
GO:0009628	4.41716e-18	4.1952e-15	response to abiotic stimulus	AT1G01250,AT1G01470,AT1G01720,AT1G06180,AT1G07720,AT1G09530,AT1G11210,AT1G13990,AT1G16030,AT1G16850,AT1G18710,AT1G20440,AT1G20450,AT1G21400,AT1G28370,AT1G29395,AT1G32870,AT1G32900,AT1G35720,AT1G45249,AT1G46768,AT1G48000,AT1G52890,AT1G54100,AT1G54160,AT1G56600,AT1G61340,AT1G61800,AT1G64660,AT1G66390,AT1G69260,AT1G73330,AT1G76590,AT1G77120,AT1G79900,AT1G80820,AT2G04240,AT2G16720,AT2G17840,AT2G18050…
GO:0006970	5.34828e-16	4.51513e-13	response to osmotic stress	AT1G01720,AT1G06180,AT1G16850,AT1G18710,AT1G20440,AT1G20450,AT1G28370,AT1G29395,AT1G35720,AT1G45249,AT1G48000,AT1G52890,AT1G54100,AT1G56600,AT1G61340,AT1G69260,AT1G77120,AT1G79900,AT2G04240,AT2G16720,AT2G17840,AT2G37760,AT2G37770,AT2G39800,AT2G42540,AT2G46680,AT3G05640,AT3G11410,AT3G14440,AT3G20300,AT3G23000,AT3G47600,AT3G61890,AT3G63010,AT3G63060,AT4G01060,AT4G05100,AT4G21440,AT4G23670,AT4G24960…
GO:0009725	1.42462e-15	1.08242e-12	response to hormone stimulus	AT1G01250,AT1G01470,AT1G01580,AT1G01720,AT1G06180,AT1G09530,AT1G10480,AT1G11210,AT1G17020,AT1G18100,AT1G18710,AT1G20440,AT1G20450,AT1G28370,AT1G29395,AT1G35720,AT1G45249,AT1G48000,AT1G52890,AT1G52920,AT1G54100,AT1G54160,AT1G56600,AT1G59640,AT1G61340,AT1G62810,AT1G66390,AT1G69260,AT1G76650,AT2G04240,AT2G16720,AT2G17840,AT2G22240,AT2G33590,AT2G39030,AT2G39800,AT2G42540,AT2G46680,AT3G01420,AT3G05640…
GO:0009651	2.41317e-15	1.66684e-12	response to salt stress	AT1G01720,AT1G06180,AT1G16850,AT1G18710,AT1G20440,AT1G20450,AT1G28370,AT1G29395,AT1G35720,AT1G45249,AT1G48000,AT1G52890,AT1G54100,AT1G56600,AT1G61340,AT1G69260,AT1G77120,AT2G04240,AT2G16720,AT2G17840,AT2G37760,AT2G37770,AT2G39800,AT2G42540,AT2G46680,AT3G05640,AT3G11410,AT3G14440,AT3G20300,AT3G23000,AT3G47600,AT3G61890,AT3G63010,AT3G63060,AT4G01060,AT4G05100,AT4G21440,AT4G23670,AT4G24960,AT4G25480…
GO:0009719	2.80423e-15	1.77554e-12	response to endogenous stimulus	AT1G01250,AT1G01470,AT1G01580,AT1G01720,AT1G06180,AT1G09530,AT1G10480,AT1G11210,AT1G17020,AT1G18100,AT1G18710,AT1G20440,AT1G20450,AT1G28370,AT1G29395,AT1G35720,AT1G45249,AT1G48000,AT1G52890,AT1G52920,AT1G54100,AT1G54160,AT1G56600,AT1G59640,AT1G61340,AT1G62810,AT1G66390,AT1G69260,AT1G76650,AT1G80820,AT2G04240,AT2G16720,AT2G17840,AT2G22240,AT2G33590,AT2G39030,AT2G39800,AT2G42540,AT2G46680,AT3G01420…
GO:0009266	1.17289e-14	6.8551e-12	response to temperature stimulus	AT1G01250,AT1G01470,AT1G07720,AT1G11210,AT1G16030,AT1G20440,AT1G20450,AT1G28370,AT1G29395,AT1G35720,AT1G46768,AT1G52890,AT1G56600,AT1G76590,AT1G80820,AT2G17840,AT2G22240,AT2G33590,AT2G37760,AT2G37770,AT2G40350,AT2G42540,AT2G46680,AT3G04060,AT3G05640,AT3G05660,AT3G11410,AT3G14440,AT3G20300,AT3G22370,AT3G23000,AT3G27210,AT3G63010,AT3G63060,AT4G04020,AT4G23450,AT4G23493,AT4G24960,AT4G25480,AT4G25490…
GO:0042538	5.08428e-14	2.75931e-11	hyperosmotic salinity response	AT1G01720,AT1G28370,AT1G29395,AT1G52890,AT1G69260,AT2G39800,AT2G42540,AT2G46680,AT3G05640,AT3G11410,AT3G14440,AT3G20300,AT3G63010,AT4G05100,AT4G21440,AT4G24960,AT4G25480,AT4G26080,AT4G30960,AT5G13820,AT5G24770,AT5G50720,AT5G57050
GO:0042221	5.9159e-14	2.9966e-11	response to chemical stimulus	AT1G01250,AT1G01470,AT1G01580,AT1G01720,AT1G06180,AT1G09530,AT1G10480,AT1G11210,AT1G15310,AT1G16030,AT1G17020,AT1G18100,AT1G18710,AT1G20440,AT1G20450,AT1G21400,AT1G28330,AT1G28370,AT1G29395,AT1G32870,AT1G35720,AT1G45249,AT1G45616,AT1G46768,AT1G48000,AT1G52890,AT1G52920,AT1G54100,AT1G54160,AT1G56600,AT1G59640,AT1G61340,AT1G61800,AT1G62810,AT1G64660,AT1G66390,AT1G69260,AT1G71692,AT1G73330,AT1G76650…
GO:0010033	1.05537e-13	5.01167e-11	response to organic substance	AT1G01250,AT1G01470,AT1G01580,AT1G01720,AT1G06180,AT1G09530,AT1G10480,AT1G11210,AT1G15310,AT1G17020,AT1G18100,AT1G18710,AT1G20440,AT1G20450,AT1G21400,AT1G28330,AT1G28370,AT1G29395,AT1G35720,AT1G45249,AT1G45616,AT1G48000,AT1G52890,AT1G52920,AT1G54100,AT1G54160,AT1G56600,AT1G59640,AT1G61340,AT1G61800,AT1G62810,AT1G66390,AT1G69260,AT1G76650,AT1G77120,AT1G77450,AT1G78340,AT1G80820,AT2G04240,AT2G16720…
GO:0009409	1.28002e-12	5.72092e-10	response to cold	AT1G01250,AT1G01470,AT1G07720,AT1G11210,AT1G20440,AT1G20450,AT1G28370,AT1G29395,AT1G35720,AT1G46768,AT1G52890,AT1G56600,AT1G80820,AT2G17840,AT2G37760,AT2G37770,AT2G42540,AT2G46680,AT3G05640,AT3G11410,AT3G14440,AT3G20300,AT3G22370,AT3G23000,AT3G63010,AT4G04020,AT4G24960,AT4G25480,AT4G25490,AT4G26080,AT5G01600,AT5G04660,AT5G06760,AT5G22630,AT5G24090,AT5G25610,AT5G42050,AT5G50720,AT5G52300,AT5G57050…
GO:0006950	2.08864e-12	8.8164e-10	response to stress	AT1G01250,AT1G01470,AT1G01720,AT1G06180,AT1G07720,AT1G11210,AT1G15310,AT1G16030,AT1G16850,AT1G18710,AT1G20440,AT1G20450,AT1G21400,AT1G28370,AT1G29395,AT1G30500,AT1G32870,AT1G32900,AT1G35720,AT1G45249,AT1G45616,AT1G46768,AT1G48000,AT1G52040,AT1G52890,AT1G54100,AT1G54160,AT1G56600,AT1G61340,AT1G64660,AT1G68850,AT1G69260,AT1G69480,AT1G71692,AT1G73010,AT1G73220,AT1G73330,AT1G73680,AT1G76590,AT1G76650…
GO:0006972	6.11094e-12	2.44373e-09	hyperosmotic response	AT1G01720,AT1G20440,AT1G28370,AT1G29395,AT1G52890,AT1G69260,AT1G79900,AT2G39800,AT2G42540,AT2G46680,AT3G05640,AT3G11410,AT3G14440,AT3G20300,AT3G63010,AT4G05100,AT4G21440,AT4G24960,AT4G25480,AT4G26080,AT4G30960,AT5G13820,AT5G24770,AT5G50720,AT5G57050
GO:0050896	1.16417e-10	4.4227e-08	response to stimulus	AT1G01250,AT1G01470,AT1G01580,AT1G01720,AT1G06180,AT1G07720,AT1G09530,AT1G10480,AT1G11210,AT1G13990,AT1G15310,AT1G16030,AT1G16850,AT1G17020,AT1G17550,AT1G18100,AT1G18710,AT1G20030,AT1G20440,AT1G20450,AT1G21400,AT1G28330,AT1G28370,AT1G29395,AT1G30500,AT1G32870,AT1G32900,AT1G35720,AT1G45249,AT1G45616,AT1G46768,AT1G48000,AT1G52040,AT1G52890,AT1G52920,AT1G54100,AT1G54160,AT1G56600,AT1G58360,AT1G59640…
GO:0071215	3.04556e-10	1.10191e-07	cellular response to abscisic acid stimulus	AT1G01720,AT1G28370,AT1G45249,AT1G52890,AT1G52920,AT1G54160,AT1G62810,AT1G69260,AT1G76650,AT2G46680,AT3G11410,AT3G29575,AT3G63010,AT3G63060,AT4G05100,AT4G21440,AT4G23450,AT4G26080,AT4G34000,AT5G13170,AT5G42050,AT5G52300,AT5G57050,AT5G61820
GO:0009738	5.42213e-10	1.87261e-07	abscisic acid mediated signaling pathway	AT1G01720,AT1G28370,AT1G45249,AT1G52890,AT1G52920,AT1G54160,AT1G62810,AT1G69260,AT1G76650,AT2G46680,AT3G11410,AT3G29575,AT3G63010,AT3G63060,AT4G05100,AT4G21440,AT4G23450,AT4G26080,AT4G34000,AT5G42050,AT5G52300,AT5G57050,AT5G61820
GO:0009269	1.81767e-09	6.00464e-07	response to desiccation	AT1G01470,AT1G20450,AT1G29395,AT1G35720,AT1G54100,AT2G39800,AT2G46140,AT4G24960,AT5G25610,AT5G50720
GO:0010286	3.54334e-09	1.12176e-06	heat acclimation	AT1G01470,AT1G16030,AT1G20440,AT1G52890,AT1G76590,AT2G17840,AT2G40350,AT3G04060,AT3G27210,AT4G23450,AT5G04250,AT5G04760,AT5G13200
GO:0097306	4.6915e-09	1.42584e-06	cellular response to alcohol	AT1G01720,AT1G28370,AT1G45249,AT1G52890,AT1G52920,AT1G54160,AT1G62810,AT1G69260,AT1G76650,AT2G46680,AT3G11410,AT3G29575,AT3G63010,AT3G63060,AT4G05100,AT4G21440,AT4G23450,AT4G26080,AT4G34000,AT5G13170,AT5G42050,AT5G52300,AT5G57050,AT5G61820
GO:0071396	7.20356e-09	2.1051e-06	cellular response to lipid	AT1G01720,AT1G09530,AT1G10480,AT1G28370,AT1G45249,AT1G52890,AT1G52920,AT1G54160,AT1G62810,AT1G66390,AT1G69260,AT1G76650,AT2G46680,AT3G11410,AT3G29575,AT3G63010,AT3G63060,AT4G05100,AT4G21440,AT4G23450,AT4G26080,AT4G34000,AT5G13170,AT5G42050,AT5G52300,AT5G57050,AT5G61820
GO:0001071	3.59233e-08	9.74805e-06	nucleic acid binding transcription factor activity	AT1G01250,AT1G01720,AT1G06180,AT1G09530,AT1G10480,AT1G18710,AT1G19490,AT1G22490,AT1G28370,AT1G30500,AT1G32870,AT1G45249,AT1G46768,AT1G48000,AT1G52890,AT1G54160,AT1G56170,AT1G59640,AT1G66390,AT1G71692,AT1G76580,AT1G77200,AT1G77450,AT2G16720,AT2G18550,AT2G19810,AT2G25820,AT2G37260,AT2G40350,AT2G43500,AT2G46680,AT3G04060,AT3G21890,AT3G24520,AT3G26790,AT3G44290,AT3G47600,AT3G54390,AT3G61890,AT3G62090…
GO:0003700	3.59233e-08	9.74805e-06	sequence-specific DNA binding transcription factor activity	AT1G01250,AT1G01720,AT1G06180,AT1G09530,AT1G10480,AT1G18710,AT1G19490,AT1G22490,AT1G28370,AT1G30500,AT1G32870,AT1G45249,AT1G46768,AT1G48000,AT1G52890,AT1G54160,AT1G56170,AT1G59640,AT1G66390,AT1G71692,AT1G76580,AT1G77200,AT1G77450,AT2G16720,AT2G18550,AT2G19810,AT2G25820,AT2G37260,AT2G40350,AT2G43500,AT2G46680,AT3G04060,AT3G21890,AT3G24520,AT3G26790,AT3G44290,AT3G47600,AT3G54390,AT3G61890,AT3G62090…
GO:0009408	5.24268e-08	1.37358e-05	response to heat	AT1G01470,AT1G16030,AT1G20440,AT1G35720,AT1G52890,AT1G76590,AT2G17840,AT2G22240,AT2G33590,AT2G40350,AT3G04060,AT3G05660,AT3G27210,AT3G63060,AT4G23450,AT4G23493,AT4G26080,AT5G04250,AT5G04760,AT5G13200,AT5G43840,AT5G57050
GO:0009699	3.82905e-07	9.69771e-05	phenylpropanoid biosynthetic process	AT1G09500,AT1G79270,AT1G80820,AT2G21100,AT2G23910,AT2G30490,AT2G33590,AT3G11430,AT4G30470,AT4G34230,AT4G37970,AT5G22630,AT5G23190,AT5G58860
GO:0019375	4.91347e-07	0.000120427	galactolipid biosynthetic process	AT1G30500,AT1G32870,AT1G32900,AT1G54160,AT1G73010,AT1G73220,AT3G17000,AT3G52820,AT3G62590,AT4G02280,AT4G30490,AT5G11110
GO:0019374	5.49993e-07	0.000130589	galactolipid metabolic process	AT1G30500,AT1G32870,AT1G32900,AT1G54160,AT1G73010,AT1G73220,AT3G17000,AT3G52820,AT3G62590,AT4G02280,AT4G30490,AT5G11110
GO:0009698	7.52029e-07	0.000173149	phenylpropanoid metabolic process	AT1G09500,AT1G20490,AT1G79270,AT1G80820,AT2G21100,AT2G23910,AT2G30490,AT2G33590,AT3G11430,AT4G30470,AT4G34230,AT4G37970,AT5G05390,AT5G22630,AT5G23190,AT5G58860
GO:0009631	9.41933e-07	0.000210494	cold acclimation	AT1G20440,AT1G20450,AT1G29395,AT2G42540,AT4G25480,AT4G25490,AT5G66400
GO:0009830	2.10221e-06	0.000434746	cell wall modification involved in abscission	AT1G17020,AT1G48000,AT3G01420,AT3G07970,AT4G01430
GO:0044277	2.10221e-06	0.000434746	cell wall disassembly	AT1G17020,AT1G48000,AT3G01420,AT3G07970,AT4G01430
GO:0009247	2.11709e-06	0.000434746	glycolipid biosynthetic process	AT1G30500,AT1G32870,AT1G32900,AT1G54160,AT1G73010,AT1G73220,AT3G17000,AT3G52820,AT3G62590,AT4G02280,AT4G30490,AT5G11110
GO:0010260	2.57003e-06	0.000513871	organ senescence	AT1G17020,AT1G73220,AT1G73680,AT2G42540,AT3G10320,AT4G18980,AT5G13170,AT5G13820,AT5G17860,AT5G45890,AT5G52300
GO:0006355	4.37794e-06	0.000818833	regulation of transcription, DNA-dependent	AT1G01250,AT1G01720,AT1G06180,AT1G09530,AT1G10480,AT1G18710,AT1G19490,AT1G22490,AT1G28370,AT1G30500,AT1G32870,AT1G45249,AT1G46768,AT1G48000,AT1G52890,AT1G54160,AT1G56170,AT1G59640,AT1G66390,AT1G69260,AT1G71692,AT1G73010,AT1G73220,AT1G76580,AT1G77200,AT1G77450,AT2G16720,AT2G18550,AT2G19810,AT2G25820,AT2G37260,AT2G40350,AT2G42540,AT2G43500,AT2G46680,AT3G04060,AT3G05660,AT3G15780,AT3G17000,AT3G21890…
GO:2001141	4.37794e-06	0.000818833	regulation of RNA biosynthetic process	AT1G01250,AT1G01720,AT1G06180,AT1G09530,AT1G10480,AT1G18710,AT1G19490,AT1G22490,AT1G28370,AT1G30500,AT1G32870,AT1G45249,AT1G46768,AT1G48000,AT1G52890,AT1G54160,AT1G56170,AT1G59640,AT1G66390,AT1G69260,AT1G71692,AT1G73010,AT1G73220,AT1G76580,AT1G77200,AT1G77450,AT2G16720,AT2G18550,AT2G19810,AT2G25820,AT2G37260,AT2G40350,AT2G42540,AT2G43500,AT2G46680,AT3G04060,AT3G05660,AT3G15780,AT3G17000,AT3G21890…
GO:0009889	4.41855e-06	0.000818833	regulation of biosynthetic process	AT1G01250,AT1G01720,AT1G06180,AT1G09530,AT1G10480,AT1G18710,AT1G19490,AT1G22490,AT1G28370,AT1G30500,AT1G32870,AT1G45249,AT1G46768,AT1G48000,AT1G52890,AT1G54160,AT1G56170,AT1G59640,AT1G66390,AT1G69260,AT1G71692,AT1G73010,AT1G73220,AT1G76580,AT1G77200,AT1G77450,AT1G79270,AT2G16720,AT2G18550,AT2G19810,AT2G25820,AT2G30490,AT2G37260,AT2G40350,AT2G42540,AT2G43500,AT2G46680,AT3G04060,AT3G05660,AT3G15780…
GO:0051252	5.30894e-06	0.000960412	regulation of RNA metabolic process	AT1G01250,AT1G01720,AT1G06180,AT1G09530,AT1G10480,AT1G18710,AT1G19490,AT1G22490,AT1G28370,AT1G30500,AT1G32870,AT1G45249,AT1G46768,AT1G48000,AT1G52890,AT1G54160,AT1G56170,AT1G59640,AT1G66390,AT1G69260,AT1G71692,AT1G73010,AT1G73220,AT1G76580,AT1G77200,AT1G77450,AT2G16720,AT2G18550,AT2G19810,AT2G25820,AT2G37260,AT2G40350,AT2G42540,AT2G43500,AT2G46680,AT3G04060,AT3G05660,AT3G15780,AT3G17000,AT3G21890…
GO:0006664	7.36796e-06	0.0013019	glycolipid metabolic process	AT1G30500,AT1G32870,AT1G32900,AT1G54160,AT1G73010,AT1G73220,AT3G17000,AT3G52820,AT3G62590,AT4G02280,AT4G30490,AT5G11110
GO:0015996	9.02595e-06	0.00155567	chlorophyll catabolic process	AT1G54100,AT2G19810,AT2G22240,AT3G14067,AT3G44880,AT3G57680,AT5G01520,AT5G43150
GO:1901701	9.2136e-06	0.00155567	cellular response to oxygen-containing compound	AT1G01720,AT1G09530,AT1G10480,AT1G28370,AT1G29395,AT1G32870,AT1G45249,AT1G52890,AT1G52920,AT1G54160,AT1G62810,AT1G64660,AT1G66390,AT1G69260,AT1G76650,AT1G77120,AT2G42540,AT2G46680,AT3G01420,AT3G05660,AT3G11410,AT3G17000,AT3G29575,AT3G62590,AT3G63010,AT3G63060,AT4G05100,AT4G21440,AT4G23450,AT4G26080,AT4G30490,AT4G34000,AT5G13170,AT5G24090,AT5G42050,AT5G52300,AT5G57050,AT5G61820
GO:0046467	9.52858e-06	0.00157387	membrane lipid biosynthetic process	AT1G24470,AT1G30500,AT1G32870,AT1G32900,AT1G54160,AT1G73010,AT1G73220,AT3G17000,AT3G52820,AT3G62590,AT4G02280,AT4G30490,AT5G11110
GO:0046149	1.04139e-05	0.00168351	pigment catabolic process	AT1G54100,AT2G19810,AT2G22240,AT3G14067,AT3G44880,AT3G57680,AT5G01520,AT5G43150
GO:0009808	1.22096e-05	0.00193268	lignin metabolic process	AT1G09500,AT1G80820,AT2G23910,AT2G30490,AT2G33590,AT4G30470,AT4G34230,AT4G37970,AT5G05390
GO:0071214	1.26695e-05	0.00196456	cellular response to abiotic stimulus	AT1G09530,AT1G29395,AT1G32870,AT1G54160,AT1G64660,AT2G42540,AT3G17000,AT3G62090,AT3G62590,AT4G30490,AT5G13170,AT5G24090,AT5G24120
GO:0006787	1.3734e-05	0.0020461	porphyrin-containing compound catabolic process	AT1G54100,AT2G19810,AT2G22240,AT3G14067,AT3G44880,AT3G57680,AT5G01520,AT5G43150
GO:0033015	1.3734e-05	0.0020461	tetrapyrrole catabolic process	AT1G54100,AT2G19810,AT2G22240,AT3G14067,AT3G44880,AT3G57680,AT5G01520,AT5G43150
GO:0051187	1.57024e-05	0.00229436	cofactor catabolic process	AT1G54100,AT2G19810,AT2G22240,AT3G14067,AT3G44880,AT3G57680,AT5G01520,AT5G43150
GO:0031326	1.9068e-05	0.00265333	regulation of cellular biosynthetic process	AT1G01250,AT1G01720,AT1G06180,AT1G09530,AT1G10480,AT1G18710,AT1G19490,AT1G22490,AT1G28370,AT1G30500,AT1G32870,AT1G45249,AT1G46768,AT1G48000,AT1G52890,AT1G54160,AT1G56170,AT1G59640,AT1G66390,AT1G69260,AT1G71692,AT1G73010,AT1G73220,AT1G76580,AT1G77200,AT1G77450,AT2G16720,AT2G18550,AT2G19810,AT2G25820,AT2G37260,AT2G40350,AT2G42540,AT2G43500,AT2G46680,AT3G04060,AT3G05660,AT3G15780,AT3G17000,AT3G21890…
GO:0010556	1.92068e-05	0.00265333	regulation of macromolecule biosynthetic process	AT1G01250,AT1G01720,AT1G06180,AT1G09530,AT1G10480,AT1G18710,AT1G19490,AT1G22490,AT1G28370,AT1G30500,AT1G32870,AT1G45249,AT1G46768,AT1G48000,AT1G52890,AT1G54160,AT1G56170,AT1G59640,AT1G66390,AT1G69260,AT1G71692,AT1G73010,AT1G73220,AT1G76580,AT1G77200,AT1G77450,AT2G16720,AT2G18550,AT2G19810,AT2G25820,AT2G37260,AT2G40350,AT2G42540,AT2G43500,AT2G46680,AT3G04060,AT3G05660,AT3G15780,AT3G17000,AT3G21890…
GO:2000112	1.92068e-05	0.00265333	regulation of cellular macromolecule biosynthetic process	AT1G01250,AT1G01720,AT1G06180,AT1G09530,AT1G10480,AT1G18710,AT1G19490,AT1G22490,AT1G28370,AT1G30500,AT1G32870,AT1G45249,AT1G46768,AT1G48000,AT1G52890,AT1G54160,AT1G56170,AT1G59640,AT1G66390,AT1G69260,AT1G71692,AT1G73010,AT1G73220,AT1G76580,AT1G77200,AT1G77450,AT2G16720,AT2G18550,AT2G19810,AT2G25820,AT2G37260,AT2G40350,AT2G42540,AT2G43500,AT2G46680,AT3G04060,AT3G05660,AT3G15780,AT3G17000,AT3G21890…
GO:0031668	2.60927e-05	0.00354023	cellular response to extracellular stimulus	AT1G21400,AT1G29395,AT1G30500,AT1G32870,AT1G54160,AT1G64660,AT1G69480,AT1G71692,AT1G73010,AT1G73220,AT2G22240,AT3G01420,AT3G17000,AT3G52820,AT3G55880,AT3G62590,AT4G30490,AT5G24090,AT5G48850
GO:0071496	2.72257e-05	0.00362914	cellular response to external stimulus	AT1G21400,AT1G29395,AT1G30500,AT1G32870,AT1G54160,AT1G64660,AT1G69480,AT1G71692,AT1G73010,AT1G73220,AT2G22240,AT3G01420,AT3G17000,AT3G52820,AT3G55880,AT3G62590,AT4G30490,AT5G24090,AT5G48850
GO:0016621	2.89691e-05	0.00379495	cinnamoyl-CoA reductase activity	AT1G80820,AT2G23910,AT2G33590,AT4G30470
GO:0010295	3.03808e-05	0.00391243	(+)-abscisic acid 8'-hydroxylase activity	AT2G29090,AT4G19230,AT5G45340
GO:0007568	3.31008e-05	0.00419166	aging	AT1G17020,AT1G73220,AT1G73680,AT2G42540,AT3G10320,AT4G18980,AT5G13170,AT5G13820,AT5G17860,AT5G45890,AT5G52300,AT5G57810
GO:0019219	3.76379e-05	0.00468808	regulation of nucleobase-containing compound metabolic process	AT1G01250,AT1G01720,AT1G06180,AT1G09530,AT1G10480,AT1G18710,AT1G19490,AT1G22490,AT1G28370,AT1G30500,AT1G32870,AT1G45249,AT1G46768,AT1G48000,AT1G52890,AT1G54160,AT1G56170,AT1G59640,AT1G66390,AT1G69260,AT1G71692,AT1G73010,AT1G73220,AT1G76580,AT1G77200,AT1G77450,AT2G16720,AT2G18550,AT2G19810,AT2G25820,AT2G37260,AT2G40350,AT2G42540,AT2G43500,AT2G46680,AT3G04060,AT3G05660,AT3G15780,AT3G17000,AT3G21890…
GO:0010468	4.20395e-05	0.00515187	regulation of gene expression	AT1G01250,AT1G01720,AT1G06180,AT1G09530,AT1G10480,AT1G15310,AT1G18710,AT1G19490,AT1G22490,AT1G28370,AT1G30500,AT1G32870,AT1G45249,AT1G46768,AT1G48000,AT1G52890,AT1G54160,AT1G56170,AT1G59640,AT1G66390,AT1G69260,AT1G71692,AT1G73010,AT1G73220,AT1G76580,AT1G77200,AT1G77450,AT2G16720,AT2G18550,AT2G19810,AT2G25820,AT2G37260,AT2G40350,AT2G42540,AT2G43500,AT2G46680,AT3G04060,AT3G05660,AT3G15780,AT3G17000…
GO:0009267	4.41183e-05	0.00532081	cellular response to starvation	AT1G21400,AT1G30500,AT1G32870,AT1G54160,AT1G64660,AT1G69480,AT1G71692,AT1G73010,AT1G73220,AT2G22240,AT3G01420,AT3G17000,AT3G52820,AT3G55880,AT3G62590,AT4G30490,AT5G48850
GO:0016036	4.61505e-05	0.00547893	cellular response to phosphate starvation	AT1G30500,AT1G32870,AT1G54160,AT1G69480,AT1G73010,AT1G73220,AT2G22240,AT3G17000,AT3G52820,AT3G62590,AT4G30490
GO:0009809	4.77326e-05	0.00557958	lignin biosynthetic process	AT1G09500,AT1G80820,AT2G23910,AT2G33590,AT4G30470,AT4G34230,AT4G37970
GO:0009753	5.08295e-05	0.00585156	response to jasmonic acid stimulus	AT1G01720,AT1G06180,AT1G18710,AT1G28370,AT1G52890,AT1G59640,AT1G61340,AT1G69260,AT1G76650,AT2G16720,AT2G39030,AT2G42540,AT3G05660,AT3G47600,AT3G63010,AT4G01060,AT4G05100,AT4G21440,AT4G26080,AT4G33905,AT5G04250,AT5G24770,AT5G42050
GO:0009991	5.23997e-05	0.00594228	response to extracellular stimulus	AT1G21400,AT1G29395,AT1G30500,AT1G32870,AT1G54160,AT1G64660,AT1G69480,AT1G71692,AT1G73010,AT1G73220,AT2G22240,AT3G01420,AT3G17000,AT3G52820,AT3G55880,AT3G62590,AT4G30490,AT5G24090,AT5G48850
GO:0051171	5.45985e-05	0.00610058	regulation of nitrogen compound metabolic process	AT1G01250,AT1G01720,AT1G06180,AT1G09530,AT1G10480,AT1G18710,AT1G19490,AT1G22490,AT1G28370,AT1G30500,AT1G32870,AT1G45249,AT1G46768,AT1G48000,AT1G52890,AT1G54160,AT1G56170,AT1G59640,AT1G66390,AT1G69260,AT1G71692,AT1G73010,AT1G73220,AT1G76580,AT1G77200,AT1G77450,AT2G16720,AT2G18550,AT2G19810,AT2G25820,AT2G37260,AT2G40350,AT2G42540,AT2G43500,AT2G46680,AT3G04060,AT3G05660,AT3G15780,AT3G17000,AT3G21890…
GO:0042594	6.00898e-05	0.00661684	response to starvation	AT1G21400,AT1G30500,AT1G32870,AT1G54160,AT1G64660,AT1G69480,AT1G71692,AT1G73010,AT1G73220,AT2G22240,AT3G01420,AT3G17000,AT3G52820,AT3G55880,AT3G62590,AT4G30490,AT5G48850
GO:0031669	7.44311e-05	0.00807897	cellular response to nutrient levels	AT1G21400,AT1G30500,AT1G32870,AT1G54160,AT1G64660,AT1G69480,AT1G71692,AT1G73010,AT1G73220,AT2G22240,AT3G01420,AT3G17000,AT3G52820,AT3G55880,AT3G62590,AT4G30490,AT5G48850
GO:0080090	7.78209e-05	0.00828474	regulation of primary metabolic process	AT1G01250,AT1G01720,AT1G06180,AT1G09530,AT1G10480,AT1G18710,AT1G19490,AT1G22490,AT1G28370,AT1G30500,AT1G32870,AT1G45249,AT1G46768,AT1G48000,AT1G52890,AT1G54160,AT1G56170,AT1G59640,AT1G66390,AT1G69260,AT1G71692,AT1G73010,AT1G73220,AT1G76580,AT1G77200,AT1G77450,AT1G79270,AT2G16720,AT2G18550,AT2G19810,AT2G25820,AT2G30490,AT2G37260,AT2G40350,AT2G42540,AT2G43500,AT2G46680,AT3G04060,AT3G05660,AT3G15780…
GO:0009755	7.85076e-05	0.00828474	hormone-mediated signaling pathway	AT1G01720,AT1G09530,AT1G10480,AT1G28370,AT1G45249,AT1G52890,AT1G52920,AT1G54100,AT1G54160,AT1G62810,AT1G66390,AT1G69260,AT1G76650,AT2G16720,AT2G42540,AT2G46680,AT3G05660,AT3G11410,AT3G29575,AT3G63010,AT3G63060,AT4G05100,AT4G21440,AT4G23450,AT4G26080,AT4G29780,AT4G34000,AT5G42050,AT5G52300,AT5G57050,AT5G61820
GO:0016701	8.05433e-05	0.00828817	oxidoreductase activity, acting on single donors with incorporation of molecular oxygen	AT1G06570,AT1G73680,AT3G01420,AT3G14440,AT3G44880,AT5G43850
GO:0003677	8.15822e-05	0.00828817	DNA binding	AT1G01250,AT1G01720,AT1G06180,AT1G09530,AT1G18710,AT1G19490,AT1G22490,AT1G28370,AT1G32870,AT1G45249,AT1G46768,AT1G48000,AT1G52890,AT1G54160,AT1G56170,AT1G59640,AT1G66390,AT1G71692,AT1G76580,AT1G77200,AT1G77450,AT2G16720,AT2G18050,AT2G18550,AT2G25820,AT2G37260,AT2G40350,AT2G41870,AT2G46680,AT3G04060,AT3G24520,AT3G26790,AT3G44290,AT3G47600,AT3G61890,AT4G01060,AT4G01120,AT4G05100,AT4G16750,AT4G21440…
GO:0006643	8.18127e-05	0.00828817	membrane lipid metabolic process	AT1G24470,AT1G30500,AT1G32870,AT1G32900,AT1G54160,AT1G73010,AT1G73220,AT3G17000,AT3G52820,AT3G62590,AT4G02280,AT4G30490,AT5G11110
GO:0032870	8.50249e-05	0.00850025	cellular response to hormone stimulus	AT1G01720,AT1G09530,AT1G10480,AT1G28370,AT1G45249,AT1G52890,AT1G52920,AT1G54100,AT1G54160,AT1G62810,AT1G66390,AT1G69260,AT1G76650,AT2G16720,AT2G42540,AT2G46680,AT3G05660,AT3G11410,AT3G29575,AT3G63010,AT3G63060,AT4G05100,AT4G21440,AT4G23450,AT4G26080,AT4G29780,AT4G34000,AT5G13170,AT5G42050,AT5G52300,AT5G57050,AT5G61820
GO:0009611	9.16558e-05	0.00897759	response to wounding	AT1G01470,AT1G01720,AT1G52890,AT1G61340,AT1G69260,AT1G76650,AT1G79270,AT2G30490,AT3G61060,AT4G05100,AT4G21440,AT4G26080,AT4G29780,AT4G34230,AT5G04250,AT5G22630,AT5G24090,AT5G24770
GO:0016602	9.40777e-05	0.00897759	CCAAT-binding factor complex	AT1G30500,AT1G54160,AT1G56170,AT5G06510
GO:0006351	9.41918e-05	0.00897759	transcription, DNA-dependent	AT1G01250,AT1G01720,AT1G06180,AT1G09530,AT1G10480,AT1G18710,AT1G19490,AT1G22490,AT1G28370,AT1G30500,AT1G32870,AT1G45249,AT1G46768,AT1G48000,AT1G52890,AT1G54160,AT1G56170,AT1G59640,AT1G66390,AT1G69260,AT1G71692,AT1G73010,AT1G73220,AT1G76580,AT1G77200,AT1G77450,AT2G16720,AT2G18550,AT2G19810,AT2G25820,AT2G37260,AT2G40350,AT2G42540,AT2G43500,AT2G46680,AT3G04060,AT3G05660,AT3G15780,AT3G17000,AT3G21890…
GO:0031323	9.5038e-05	0.00897759	regulation of cellular metabolic process	AT1G01250,AT1G01720,AT1G06180,AT1G09530,AT1G10480,AT1G18710,AT1G19490,AT1G22490,AT1G28370,AT1G30500,AT1G32870,AT1G45249,AT1G46768,AT1G48000,AT1G52890,AT1G54160,AT1G56170,AT1G59640,AT1G61800,AT1G66390,AT1G69260,AT1G71692,AT1G73010,AT1G73220,AT1G76580,AT1G77120,AT1G77200,AT1G77450,AT2G16720,AT2G18550,AT2G19810,AT2G25820,AT2G37260,AT2G40350,AT2G42540,AT2G43500,AT2G46680,AT3G04060,AT3G05660,AT3G15780…
GO:0071495	9.57074e-05	0.00897759	cellular response to endogenous stimulus	AT1G01720,AT1G09530,AT1G10480,AT1G28370,AT1G45249,AT1G52890,AT1G52920,AT1G54100,AT1G54160,AT1G62810,AT1G66390,AT1G69260,AT1G76650,AT2G16720,AT2G42540,AT2G46680,AT3G05660,AT3G11410,AT3G29575,AT3G63010,AT3G63060,AT4G05100,AT4G21440,AT4G23450,AT4G26080,AT4G29780,AT4G34000,AT5G13170,AT5G42050,AT5G52300,AT5G57050,AT5G61820
GO:0032774	9.79374e-05	0.00907473	RNA biosynthetic process	AT1G01250,AT1G01720,AT1G06180,AT1G09530,AT1G10480,AT1G18710,AT1G19490,AT1G22490,AT1G28370,AT1G30500,AT1G32870,AT1G45249,AT1G46768,AT1G48000,AT1G52890,AT1G54160,AT1G56170,AT1G59640,AT1G66390,AT1G69260,AT1G71692,AT1G73010,AT1G73220,AT1G76580,AT1G77200,AT1G77450,AT2G16720,AT2G18550,AT2G19810,AT2G25820,AT2G37260,AT2G40350,AT2G42540,AT2G43500,AT2G46680,AT3G04060,AT3G05660,AT3G15780,AT3G17000,AT3G21890…
GO:0019222	0.00010567	0.00967329	regulation of metabolic process	AT1G01250,AT1G01720,AT1G06180,AT1G09530,AT1G10480,AT1G15310,AT1G18710,AT1G19490,AT1G20160,AT1G22490,AT1G28370,AT1G30500,AT1G32870,AT1G45249,AT1G46768,AT1G48000,AT1G52890,AT1G54160,AT1G56170,AT1G59640,AT1G61800,AT1G66390,AT1G69260,AT1G71692,AT1G73010,AT1G73220,AT1G76580,AT1G77120,AT1G77200,AT1G77450,AT1G79270,AT2G16720,AT2G18550,AT2G19810,AT2G25820,AT2G30490,AT2G37260,AT2G40350,AT2G42540,AT2G43500…
GO:0044550	0.000112411	0.0101679	secondary metabolite biosynthetic process	AT1G09500,AT1G62570,AT1G79270,AT1G80820,AT2G21100,AT2G23910,AT2G30490,AT2G33590,AT3G11430,AT4G27520,AT4G30470,AT4G34230,AT4G37970,AT4G39800,AT5G22630,AT5G23190,AT5G58860
GO:0009687	0.000126477	0.0111741	abscisic acid metabolic process	AT2G04240,AT2G29090,AT3G14440,AT3G26790,AT4G19230,AT5G45340
GO:0043288	0.000126477	0.0111741	apocarotenoid metabolic process	AT2G04240,AT2G29090,AT3G14440,AT3G26790,AT4G19230,AT5G45340
GO:0031667	0.000142583	0.0124522	response to nutrient levels	AT1G21400,AT1G30500,AT1G32870,AT1G54160,AT1G64660,AT1G69480,AT1G71692,AT1G73010,AT1G73220,AT2G22240,AT3G01420,AT3G17000,AT3G52820,AT3G55880,AT3G62590,AT4G30490,AT5G48850
GO:0008429	0.000147461	0.0127319	phosphatidylethanolamine binding	AT1G18100,AT2G27550,AT5G62040
GO:0016903	0.000197669	0.0168751	oxidoreductase activity, acting on the aldehyde or oxo group of donors	AT1G21400,AT1G54100,AT1G80820,AT2G23910,AT2G33590,AT2G39800,AT4G30470
GO:0016620	0.000217573	0.0180928	oxidoreductase activity, acting on the aldehyde or oxo group of donors, NAD or NADP as acceptor	AT1G54100,AT1G80820,AT2G23910,AT2G33590,AT2G39800,AT4G30470
GO:0042631	0.000219076	0.0180928	cellular response to water deprivation	AT1G29395,AT1G32870,AT1G64660,AT3G17000,AT3G62590,AT4G30490,AT5G24090
GO:0071462	0.000219076	0.0180928	cellular response to water stimulus	AT1G29395,AT1G32870,AT1G64660,AT3G17000,AT3G62590,AT4G30490,AT5G24090
GO:0060255	0.000225484	0.0184218	regulation of macromolecule metabolic process	AT1G01250,AT1G01720,AT1G06180,AT1G09530,AT1G10480,AT1G15310,AT1G18710,AT1G19490,AT1G22490,AT1G28370,AT1G30500,AT1G32870,AT1G45249,AT1G46768,AT1G48000,AT1G52890,AT1G54160,AT1G56170,AT1G59640,AT1G66390,AT1G69260,AT1G71692,AT1G73010,AT1G73220,AT1G76580,AT1G77200,AT1G77450,AT2G16720,AT2G18550,AT2G19810,AT2G25820,AT2G37260,AT2G40350,AT2G42540,AT2G43500,AT2G46680,AT3G04060,AT3G05660,AT3G15780,AT3G17000…
GO:0016702	0.000238716	0.0192953	oxidoreductase activity, acting on single donors with incorporation of molecular oxygen, incorporation of two atoms of oxygen	AT1G06570,AT1G73680,AT3G01420,AT3G14440,AT5G43850
GO:0016491	0.000273092	0.0218416	oxidoreductase activity	AT1G01580,AT1G03990,AT1G06090,AT1G06570,AT1G09500,AT1G17020,AT1G19630,AT1G21400,AT1G24470,AT1G35720,AT1G54100,AT1G60680,AT1G62570,AT1G62620,AT1G62810,AT1G68850,AT1G73680,AT1G77120,AT1G78440,AT1G80820,AT2G02580,AT2G23910,AT2G29090,AT2G30490,AT2G33590,AT2G37760,AT2G37770,AT2G39800,AT2G46660,AT3G01420,AT3G03470,AT3G14440,AT3G22370,AT3G26290,AT3G44880,AT4G09750,AT4G19230,AT4G30470,AT4G33040,AT4G33150…
GO:0006714	0.000353828	0.028004	sesquiterpenoid metabolic process	AT2G04240,AT2G29090,AT3G14440,AT3G26790,AT4G19230,AT5G45340
GO:0070401	0.000391027	0.0306291	NADP+ binding	AT2G37760,AT2G37770
GO:0010150	0.000426819	0.0330916	leaf senescence	AT1G73220,AT1G73680,AT2G42540,AT4G18980,AT5G13170,AT5G45890,AT5G52300
GO:0009787	0.000493971	0.0379111	regulation of abscisic acid mediated signaling pathway	AT1G01720,AT1G52920,AT3G11410,AT4G23450,AT4G26080,AT5G57050
GO:1901362	0.000537793	0.0408615	organic cyclic compound biosynthetic process	AT1G01250,AT1G01720,AT1G06180,AT1G06570,AT1G09500,AT1G09530,AT1G10480,AT1G18710,AT1G19490,AT1G22490,AT1G24470,AT1G28370,AT1G30500,AT1G30820,AT1G32870,AT1G35720,AT1G45249,AT1G46768,AT1G48000,AT1G52890,AT1G54160,AT1G56170,AT1G59640,AT1G66390,AT1G69260,AT1G71692,AT1G73010,AT1G73220,AT1G76580,AT1G77200,AT1G77450,AT1G79270,AT1G79900,AT1G80820,AT2G16720,AT2G18550,AT2G19810,AT2G21100,AT2G23910,AT2G25820…
GO:1901419	0.000609084	0.0453708	regulation of response to alcohol	AT1G01720,AT1G52920,AT3G11410,AT4G23450,AT4G26080,AT5G57050
GO:0016709	0.000609084	0.0453708	oxidoreductase activity, acting on paired donors, with incorporation or reduction of molecular oxygen, NAD(P)H as one donor, and incorporation of one atom of oxygen	AT1G62570,AT1G62620,AT2G29090,AT2G30490,AT4G19230,AT5G45340
GO:0044255	0.000635517	0.0468802	cellular lipid metabolic process	AT1G06570,AT1G07720,AT1G24470,AT1G30500,AT1G32870,AT1G32900,AT1G54160,AT1G59640,AT1G66390,AT1G73010,AT1G73220,AT1G73680,AT1G78440,AT2G04240,AT2G04350,AT2G19810,AT2G21490,AT2G22240,AT2G29090,AT2G47780,AT3G01420,AT3G03480,AT3G11430,AT3G14440,AT3G15280,AT3G17000,AT3G26790,AT3G52820,AT3G62590,AT4G02280,AT4G19230,AT4G30490,AT4G39800,AT5G04660,AT5G11110,AT5G15860,AT5G23190,AT5G44310,AT5G45340,AT5G58860
GO:0009873	0.000651031	0.0475628	ethylene mediated signaling pathway	AT1G28370,AT1G54100,AT1G76650,AT2G16720,AT3G63010,AT4G05100,AT4G26080,AT4G29780,AT4G34000

[truncated: 37 more sheets: GO_group 2.1 Down, GO_group 2.2 Up, GO_group 2.2 Down, GO_group 2.3 Up, GO_group 2.3 Down, GO_group 3.1 Up, GO_group 3.1 Down, GO_group 3.2 Up, GO_group 3.2 Down, GO_group 3.3 Up, GO_group 3.3 Down, GO_group 4 Up, GO_group 4 Down, GO_group Opposite1, gene list 1.1 Up, gene list 1.1 Down, gene list 1.2 Up, gene list 1.2 Down, gene list 1.3 Up, gene list 1.3 Down …]
