# Supplementary material for: Relationships between drought, heat and air humidity responses revealed by transcriptome-metabolome co-analysis
Source: BMC Plant Biol. 2017 Jul 10;17:120. doi: 10.1186/s12870-017-1062-y (PMC5504741; doi:10.1186/s12870-017-1062-y)
Supplement: Supplementary file 3 — Result lists of condition-specific gene expression and metabolomic mass levels estimated by linear modeling across the whole dataset. Tables show mean log2 gene expression values and log2metabolomic mass levels for each of the six environmental conditions: control, drought (D), heat with low relative air humidity (H_LrH), heat with high relative air humidity (H_HrH), drought stress combined with low air humidity heat stress (DH_LrH) and drought stress combined with high air humidity heat stress (DH_HrH). Values of all individual samples are available in the processed data file deposited at the ArrayExpress and MetaboLights databases, respectively (Availability of data and materials). (XLSX 2264 kb) [file 12870_2017_1062_MOESM3_ESM.xlsx]

## Sheet: README
Result list of gene expression and metabolomic mass levels for all environmental conditions
The sheet "genewiseExpression_6conds" contains the condition-specific log2 gene expression values fitted by linear modeling.
The sheet "massLevels_6conds" contains the condition-specific log2 metabolomic mass levels fitted by linear modeling.
Abbreviations of stress conditions:
D	drought
H_LrH	heat with low relative air humidity
H_HrH	heat with high relative air humidity
DH_LrH	drought stress combined with low air humidity heat stress
DH_HrH	drought stress combined with high air humidity heat stress

## Sheet: genewiseExpression_6conds
Gene	Control	D	DH_HrH	DH_LrH	H_HrH	H_LrH
AT3G26744	8.15445	8.09519	7.98246	7.91858	8.03571	8.03321
AT3G28600	4.59067	4.74018	4.44319	4.49065	4.46987	4.97882
AT5G43620	5.82997	6.33814	7.26372	7.73447	6.52148	6.09401
AT1G52540	8.01427	8.12739	7.85276	8.4243	8.02907	8.15332
AT4G24900	8.84184	8.93645	9.0733	9.09068	9.04048	8.87267
AT2G28960	4.43028	4.58026	4.69097	4.68933	4.51274	4.52959
AT1G65500	8.52	8.16734	9.29943	8.84248	9.67795	9.26975
AT3G12350	10.2627	10.3706	10.1169	10.3039	10.1995	10.4504
AT3G12560	9.79627	9.59262	8.94835	9.25057	9.45103	9.90316
AT5G16660	12.0955	11.9744	12.2439	12.4477	12.5051	12.4166
AT5G19150	8.01463	8.04105	8.05854	8.07276	7.99389	8.04047
AT4G27540	7.2123	7.2817	7.77503	7.72101	7.46564	7.21685
AT3G24250	5.06207	5.01922	5.17856	4.95693	5.12957	5.26379
AT2G25690	8.68074	9.3988	9.28387	9.60864	8.03193	8.74107
AT5G06265	9.80533	9.77333	10.2238	10.0437	10.1004	9.84991
AT1G20970	10.2558	10.1185	9.51296	9.56671	10.062	10.1401
AT2G31083	4.1841	4.36582	4.2688	4.16495	4.12796	4.34344
AT1G20560	11.1883	11.5472	11.4767	11.3205	11.3632	11.5353
AT1G04920	6.71424	6.90549	6.63764	6.78094	6.4082	6.79406
AT4G21960	14.8774	15.1904	14.6951	14.6581	14.4107	14.8837
AT3G45850	10.4843	9.71262	9.35094	8.97436	10.4219	10.4367
ATMG01060	9.97083	9.55429	8.96272	8.76528	8.88331	8.9938
AT2G25490	8.08209	8.16277	8.47713	8.58867	8.27039	8.30983
AT5G47690	10.5046	10.7138	10.6953	10.7797	10.6086	10.6206
AT2G44570	5.41684	5.54693	4.89316	5.0065	5.1273	5.63447
AT1G08930	11.1906	10.0205	9.00314	8.88822	11.3214	10.5847
AT1G79700	6.48816	6.20193	5.96563	6.36327	6.79232	6.62876
AT2G34790	9.36701	10.0302	9.69853	10.0532	9.09389	9.38911
AT4G04957	4.19328	4.24858	4.15455	4.15039	4.33006	4.38145
AT1G13440	14.1118	13.9253	13.5435	13.5025	13.7036	13.8483
AT2G42300	9.62905	9.41689	9.27549	9.12515	9.7695	9.61923
AT4G02450	13.6335	13.6081	13.4209	13.3919	13.4506	13.3574
AT3G05500	11.2851	11.2311	10.3897	11.1026	10.4541	10.9061
AT3G11800	11.6219	11.3516	10.2346	10.6629	10.8345	11.1404
AT5G37630	8.46263	8.01019	8.15573	7.98639	8.26559	8.23246
AT2G31750	9.58212	9.00504	8.13471	7.97773	9.75588	9.54619
AT4G17470	11.115	11.5653	10.5376	10.7154	9.45503	11.7712
AT4G25870	9.85631	9.33709	9.19293	8.87711	9.76237	9.72629
AT2G34640	11.7742	11.2116	11.6033	11.2346	11.907	11.5122
AT2G47450	11.8342	11.2984	11.3975	10.9974	12.0921	11.8755
AT4G28280	4.10127	4.32155	4.12227	4.10876	4.16855	4.19008
AT2G40830	10.9483	11.1815	11.6138	11.6	11.2191	11.3028
AT5G20240	4.95533	5.03881	5.07332	4.93915	5.1864	5.1345
AT4G24930	13.1194	12.414	11.9075	11.4248	12.5816	12.6412
AT3G62720	10.3712	10.0346	9.36252	9.73472	10.2265	10.1984
AT4G30370	6.37151	6.48353	6.30467	6.36869	6.30933	6.1349
AT4G19670	12.0317	11.9554	12.181	12.1106	12.264	12.2304
AT5G11620	7.45574	7.41854	7.03572	7.09267	7.4038	7.54499
AT4G10613	4.31176	4.67544	4.28556	4.28339	4.53762	4.45218
AT4G33710	4.57985	5.06184	4.47613	4.60135	4.63585	4.60938
AT1G51160	9.88221	9.83158	9.78856	9.84908	9.96845	9.91364
AT2G40960	10.4322	10.3226	10.8032	10.5713	10.878	10.6248
AT1G11060	6.8214	7.15625	7.14352	7.33956	6.94411	6.90118
AT4G12690	7.69911	7.21875	7.94377	7.55473	8.8374	8.13189
AT1G13830	6.19183	6.13528	6.02563	5.98677	5.92852	6.14443
AT3G20980	4.19098	4.27215	4.10582	4.08684	4.14407	4.18717
AT5G08565	9.07363	9.01388	8.4733	8.48931	8.63715	8.76084
AT3G49370	7.41181	7.52496	7.30149	7.53259	7.06438	7.62363
AT5G16600	6.11249	7.99262	8.75726	9.05701	7.08829	6.75528
AT3G04120	13.3913	13.1477	12.8291	12.7546	12.8974	12.9318
AT5G40620	4.58435	4.64374	4.49699	4.28199	4.98269	4.76245
AT5G56350	10.4842	10.5811	9.72856	10.0273	9.76046	10.0628
AT3G46300	4.2194	4.23225	4.09035	4.11145	4.75646	4.27898
AT3G44320	9.65142	9.01784	8.87735	8.40513	9.62461	9.7952
AT3G11385	4.06771	4.49997	4.27869	4.38399	4.15103	4.42916
AT4G09040	10.1656	9.43084	9.86974	9.53152	10.1889	9.849
AT2G42790	6.67346	7.11628	7.01705	7.29546	6.67761	7.01478
AT3G21460	7.84379	8.02939	7.02705	7.28488	6.06311	6.42484
AT5G53360	7.98338	8.46887	8.80523	9.01303	8.46829	8.33562
AT1G14630	6.22046	6.216	6.25	5.98702	6.32614	6.19243
AT2G18300	10.6121	8.66322	8.34788	7.35884	11.1175	10.2399
AT5G02380	15.2939	15.391	15.0325	15.2924	15.1114	15.3306
AT3G54060	5.17764	4.99507	4.56185	4.48997	4.81547	5.09904
AT5G02610	11.7218	11.2206	12.0111	11.6318	12.166	11.4556
AT3G61172	4.16714	4.18331	4.18151	4.1954	4.18417	4.14689
AT4G33467	9.29562	11.8895	9.24956	12.4397	6.54721	9.00726
AT1G03220	7.94043	7.34681	7.27565	8.51397	8.16356	7.66414
AT3G49530	10.7667	11.3335	11.5856	11.9051	11.0696	11.006
AT4G09170	4.6086	4.55704	4.59489	4.5444	4.63561	4.66147
AT2G39580	8.63162	8.60122	9.62327	9.36954	9.31923	8.74125
AT3G22940	4.12214	4.1769	4.269	4.26878	4.315	4.66259
AT3G26890	9.12614	9.12462	9.53846	9.66451	9.62653	9.40709
AT5G25390	8.75117	10.2529	10.6213	10.4471	7.48874	9.04158
AT2G21620	11.7303	12.476	11.4529	12.1468	10.5563	11.3674
AT1G08050	7.19042	6.94203	7.21333	7.34706	7.12515	7.40089
AT3G13330	8.23743	8.54542	7.72743	8.1471	7.49135	7.98059
AT3G58540	6.08796	6.4188	5.41638	5.78788	5.45256	5.5677
AT1G64770	11.7213	11.2562	10.5909	10.0248	10.9365	11.3532
AT3G54120	7.63037	6.95709	6.10571	5.76734	7.26427	7.23967
AT1G79350	7.77711	7.80497	7.84615	8.02327	7.79776	7.73022
AT5G57250	6.40808	6.5968	6.87016	6.96415	6.77354	6.54926
AT5G42330	7.83235	7.02446	6.89604	6.76699	7.76615	7.5951
AT1G12750	11.5632	11.5929	10.6745	10.6553	10.4433	10.9392
AT2G35030	7.57821	7.69138	7.87496	7.94646	7.8008	7.59755
AT4G38180	8.23218	8.3525	8.37384	8.61924	8.19865	8.3062
AT1G59710	9.15864	8.7388	7.58288	7.79554	8.30909	9.048
AT1G15180	10.1535	9.97077	10.8255	10.829	10.8863	10.4511
AT2G03580	4.31197	4.56589	4.23646	4.3266	4.45739	4.40351
AT1G51620	5.29657	5.13542	4.70486	4.61217	5.13922	5.49922
AT2G16530	8.57442	8.98446	8.65278	9.14669	8.12038	8.76993
AT4G22380	10.7529	10.5968	11.2201	10.5027	11.2176	10.701
AT5G12400	8.34862	8.5756	8.93259	8.96217	8.77386	8.65312
AT2G26240	11.0774	10.544	10.4364	10.3295	11.0581	10.924
AT3G14740	8.45744	7.21581	5.78667	5.3858	6.78478	7.49224
AT1G13700	7.77098	7.45132	8.02173	8.56061	8.97232	8.12415
AT3G45620	11.3987	11.4779	11.2542	11.4176	10.9203	11.2905
AT4G18690	4.68859	5.09648	4.41757	4.39202	4.57457	4.42045
AT5G53205	4.13832	4.17206	4.18781	4.23298	4.13858	4.28656
AT1G27700	8.4132	8.16074	7.80134	7.73036	7.99161	8.1517
AT4G08150	5.29746	5.79272	5.22758	5.41285	4.99956	5.50761
AT2G30350	7.70074	7.80914	8.12891	8.01194	7.96157	7.62591
AT2G44800	5.40601	5.17194	4.26666	4.37519	4.76923	4.68174
AT1G05410	8.88967	9.02042	9.42016	9.33755	9.27713	8.95672
AT5G20120	8.22789	8.17173	8.62795	8.60625	8.59497	8.44185
AT1G14330	7.90562	7.74674	7.70633	7.98894	8.11844	8.00713
AT3G20720	10.0923	10.4484	9.9924	10.1621	9.75842	9.94989
AT5G35390	4.38115	4.57547	4.5728	4.25994	4.50813	4.68352
AT5G29000	8.41854	8.84951	8.9002	9.03272	8.2486	8.597
AT1G68580	8.02569	8.32647	8.34308	8.82638	8.27115	8.05397
AT1G34320	10.3146	10.3181	10.123	10.1692	10.1806	10.3155
AT2G45500	6.52374	6.86318	7.10521	7.48533	6.63511	6.75474
AT1G11330	8.54291	8.07834	7.57366	7.52323	8.19367	8.51256
AT4G33620	7.4946	7.51954	7.70672	7.90907	7.5502	7.69712
AT2G19430	8.76667	8.77762	8.6653	8.64372	8.60603	8.63684
AT2G21860	12.2267	11.9494	11.9127	11.9078	11.8608	11.8625
AT2G30880	8.75459	8.85054	8.49043	8.65109	8.45242	8.66093
AT4G13440	4.16932	4.3136	4.14689	4.52847	4.13019	4.32672
AT2G45360	5.08258	5.8438	5.90032	6.61531	4.96826	5.17142
AT3G61320	11.5513	11.7182	11.5543	11.7062	11.2239	11.4414
AT5G56470	4.40958	4.70015	4.429	4.54986	4.48087	4.61751
AT4G35280	7.97471	8.68006	9.26505	9.37533	8.37464	7.93602
AT5G08750	9.45741	9.46469	9.25434	9.43482	9.44971	9.54716
AT1G62160	4.46186	4.58243	4.4969	4.66843	4.66573	4.99534
AT5G66930	10.3543	10.6655	10.8001	11.0809	10.5822	10.5557
AT1G64660	7.40217	9.39881	9.50408	10.1165	7.14395	7.72724
AT1G54080	11.8275	12.0933	12.3237	12.0345	12.2033	12.0252
AT1G78300	12.6393	12.164	11.5588	11.5915	12.6341	12.5114
AT1G55490	11.3622	10.5105	11.5183	11.0378	11.5975	11.0792
AT5G07710	10.1646	10.4659	10.5064	10.5741	10.2491	10.3532
AT4G04900	5.84759	5.71314	5.66878	5.34091	5.92536	6.01842
AT1G28490	11.1391	11.1888	11.0826	11.2591	11.0295	11.1095
AT3G52115	7.2297	6.48693	6.326	6.33542	6.54646	6.90505
AT5G38890	9.66917	9.63437	10.2583	10.1989	10.004	9.60404
AT4G16015	6.03943	6.03192	5.57756	5.68185	5.96724	6.23489
AT4G03150	11.0938	10.8341	9.90469	9.64526	10.5183	10.8527
AT3G49060	9.8033	9.63217	9.21207	9.17441	9.45242	9.7559
AT3G28580	7.85471	6.96157	5.43074	5.75292	6.25881	6.53696
AT2G42880	8.80855	8.94071	8.41978	8.49939	8.43459	8.68412
AT1G02740	8.26152	8.48648	8.37812	8.56288	8.33134	8.34827
AT4G29600	4.75368	4.74965	4.55924	4.68513	5.27864	5.21955
AT5G55940	10.9555	10.9764	10.9938	10.9292	11.0112	10.9134
AT5G10420	4.87934	5.26163	5.24886	5.02466	4.9797	5.1267
AT3G25805	9.78895	9.41007	9.68679	9.47809	9.87572	9.85
AT5G67360	11.441	11.8297	11.7804	11.8567	11.5028	11.5711
AT5G01370	7.18988	6.79644	6.24157	5.9034	6.74552	7.02185
AT1G20696	13.4027	13.8479	12.7559	13.1035	12.4013	13.0086
AT5G02250	9.99265	10.055	10.63	10.4765	10.3131	9.96331
AT2G41200	10.1812	11.0652	11.4297	11.9976	10.5371	10.5297
AT4G20850	13.0912	13.3823	13.5569	13.7622	13.3065	13.2767
AT4G11240	7.85923	7.92987	8.93259	8.82987	8.80349	8.09782
AT4G11890	7.88404	7.33992	6.74596	7.67509	6.60451	7.51693
AT3G05675	8.20749	8.50423	8.60522	8.62346	8.40791	8.32626
AT2G15310	8.58936	9.10149	8.96063	9.31882	8.32251	8.79786
AT3G23160	8.45262	8.71517	8.76519	9.03825	8.48162	8.4798
AT3G47790	4.89203	5.28514	5.07162	5.28826	4.78633	5.43074
AT4G39090	14.6315	14.8379	14.6456	15.1996	14.6857	14.9908
AT5G37060	4.7655	5.05316	4.84201	4.5731	4.68911	5.06108
AT5G44960	4.27527	4.46241	4.31773	4.87434	4.33336	4.84906
AT4G39220	9.49164	9.38861	9.07179	9.10792	9.26688	9.39376
AT4G13266	4.2809	4.65586	4.49251	4.54331	4.78776	4.97227
AT5G51170	8.93647	9.37628	10.409	10.4275	9.86895	9.44258
AT1G78900	10.0418	10.1203	9.20203	9.61436	9.42268	9.77575
AT5G43500	8.87473	8.84162	8.62839	8.72187	8.70323	8.75129
AT1G47210	7.51905	6.85343	5.97059	5.90858	6.57502	6.99204
AT1G01340	7.3412	6.44983	5.62991	6.34184	6.52513	6.64036
AT4G15053	4.39404	4.76989	4.48862	4.62652	4.71616	4.95611
AT5G62580	9.69165	9.65813	9.35794	9.34612	9.7364	9.79029
AT2G17050	4.62134	4.66502	4.63833	4.62736	4.89004	5.01123
AT2G38620	8.36676	7.41704	6.33559	5.72109	7.89656	8.08734
AT1G05780	8.44699	8.501	8.09428	8.01946	8.19761	8.31454
AT5G66180	9.35888	9.77113	9.78759	9.87078	9.68391	9.69008
AT3G02210	8.10578	8.60731	9.57852	9.6836	8.4723	8.30564
AT3G06820	8.15983	8.0412	8.09917	8.13645	8.10468	8.15753
AT4G18195	8.34077	7.7569	6.96939	6.94625	8.473	8.03262
AT2G19130	6.89309	6.88033	6.75797	7.02056	6.8782	6.97819
AT2G41560	10.2734	9.60672	8.96518	8.81706	9.90941	9.70927
AT2G36210	4.11819	4.1082	3.68185	4.27572	3.95569	4.15787
AT1G34140	4.09462	4.22439	4.05677	4.08526	4.04293	4.13919
AT4G28520	4.83544	4.76764	4.79859	4.75473	4.90209	4.91588
AT4G01760	4.48528	4.68065	4.56505	4.57589	4.68136	4.75745
AT3G62528	4.18901	4.25182	4.08284	4.11953	4.29135	4.31708
AT1G02180	9.74292	9.11623	9.03196	8.68524	9.69034	9.69088
AT3G12120	13.7594	14.6278	14.3872	14.4825	14.0665	13.9662
AT4G02810	4.81501	5.01579	4.33819	4.52311	4.6407	4.51937
AT1G21580	9.78983	10.0989	11.068	11.0376	10.4468	10.1121
AT1G52870	14.0092	14.5292	14.5311	14.2925	14.1242	14.1648
AT3G18370	10.6534	10.5084	10.275	10.3012	10.2641	10.7086
AT4G22350	9.08206	9.22335	9.74229	9.63444	9.60814	9.08654
AT5G44080	9.18841	9.35377	9.26638	9.29169	9.18542	9.13113
AT2G01360	4.40437	4.42395	4.44499	4.25646	4.4643	4.47027
AT1G74880	13.6197	13.7531	14.2854	13.6664	14.2742	13.8883
AT2G23140	8.52392	8.66771	8.52235	8.63771	8.38704	8.64683
AT5G51440	5.95253	6.87417	11.4615	10.5325	11.8449	8.7656
AT2G32250	8.42945	8.56657	7.9325	8.45785	8.03126	8.2778
AT1G50480	13.9547	13.9499	13.6374	13.5638	13.8624	13.9522
AT5G50150	6.80405	6.81084	6.48092	6.43968	6.79863	6.76405
AT5G45520	7.47286	7.35411	6.46171	6.54964	7.32759	7.6768
AT5G46470	8.19297	8.5196	8.89416	8.82518	8.66442	8.66381
AT1G71010	7.63414	7.71093	7.58672	7.59808	7.67646	7.77748
AT4G24950	4.81215	4.94407	4.71746	4.62495	4.87433	4.63178
AT1G09530	7.26992	8.399	8.68655	8.92514	7.68509	7.75994
AT2G20453	4.03367	3.9731	4.38346	4.31779	4.13483	4.02226
AT5G19130	9.20904	9.24791	9.42605	9.51832	9.30727	9.25592
AT3G45600	12.4426	12.9076	12.2126	12.2509	11.612	11.9726
AT3G32980	6.16153	6.21632	5.62543	5.44242	5.6231	6.01394
AT1G11765	4.33053	4.47022	4.38029	4.26922	4.34901	4.3247
AT5G57360	11.0718	11.3438	11.367	11.6059	11.0709	11.1737
AT5G18525	8.52503	8.7583	8.22795	8.5123	8.14816	8.42976
AT5G62670	10.6371	10.0783	10.2578	9.90077	10.5705	10.3791
AT5G25220	5.24143	5.92288	6.58345	7.01774	5.51228	5.61395
AT3G04360	4.16903	4.39358	4.36126	4.70019	4.98817	4.62825
AT2G43550	13.7378	12.7005	11.8205	11.1098	12.6485	13.251
AT1G09470	7.90223	7.26441	6.61814	6.00012	7.57747	7.68534
AT5G01510	9.38575	9.366	9.4921	9.40398	9.39195	9.19377
AT5G57910	9.7482	10.5086	10.8828	11.879	9.7245	10.036
AT2G48075	7.46549	7.6179	7.57478	7.77326	7.31528	7.5031
AT3G12680	9.50459	9.50403	9.90649	10.0472	9.73423	9.71396
AT4G25300	7.27785	7.95684	7.70951	8.07981	7.16592	7.67629
AT4G32272	9.8058	9.94751	10.0245	10.1696	9.87487	9.91055
AT5G17890	9.47596	9.32007	10.003	9.92983	10.1096	9.59354
AT5G61990	8.15938	8.24419	9.08778	9.22175	8.7948	8.52229
AT3G02960	4.70463	4.67559	4.56717	4.66796	4.74	4.82659
AT2G36830	13.5189	12.4978	13.5734	12.7596	14.9	14.4162
AT2G31550	5.17919	5.07525	4.59897	4.50164	5.51885	5.18895
AT1G14490	6.79198	7.4887	7.44901	8.13743	6.76428	6.83926
AT3G16220	10.1869	9.87289	9.35022	9.60238	10.0285	10.1764
AT3G07950	9.07535	9.10884	9.10604	9.23411	9.05142	8.98876
AT1G01790	11.5142	11.175	9.76804	9.44098	10.3164	10.8122
AT2G09990	4.25036	4.38138	4.31887	4.35767	4.66741	4.76541
AT5G44250	8.22797	8.27305	8.24439	8.23863	8.21525	8.1679
AT5G44620	11.4755	10.6735	10.2232	10.1567	11.4499	11.1749
AT3G15700	4.60686	4.67049	4.7264	5.00278	4.81372	4.78766
AT3G53690	6.89078	7.48447	8.02501	8.14022	7.51256	7.24103
AT3G62460	9.8149	9.73002	9.8433	9.79023	9.78721	9.38854
AT5G66440	10.5463	10.7012	10.6595	10.5404	10.7974	10.8046
AT2G17787	8.03404	8.38197	9.07358	9.17671	8.7998	8.4043
AT3G04390	8.91023	8.99521	9.05907	9.37892	8.91512	9.0347
AT2G23530	5.32272	5.13266	5.05715	4.99042	5.23938	5.15016
AT4G22220	13.1806	13.7112	14.1548	14.2636	13.3205	13.3315
AT2G43370	8.69365	8.97323	9.35653	9.348	9.20344	9.00704
AT3G09240	5.66588	5.84528	5.91309	6.09121	5.76456	5.70215
AT4G17490	8.32578	8.20576	7.38116	6.94926	8.13913	7.90066
AT5G63880	10.4954	10.8093	10.3531	10.6984	10.2582	10.4857
AT5G49540	11.3336	11.2001	11.0711	11.1332	11.2397	11.2236
AT3G58590	5.82163	5.83724	6.12583	6.12321	5.96142	5.82376
AT4G28070	7.99252	8.32368	8.33084	8.31168	7.99051	7.9999
AT1G34430	12.734	12.4482	12.5899	12.4224	12.8242	12.7362
AT4G10210	4.40196	4.76456	4.55113	4.8603	4.86539	4.69273
AT5G03270	5.61871	5.65934	5.4995	5.36556	5.72106	5.94816
AT1G01355	5.67449	5.94777	5.39315	5.46918	5.51895	5.76841
AT3G25265	4.09546	4.28993	4.21104	4.39826	4.29666	4.26101
AT5G23260	4.41486	4.33653	4.37834	4.26133	4.303	4.54204
AT2G19320	4.54047	4.66016	4.5531	4.98949	4.36697	4.70481
AT4G27780	9.44915	10.1696	9.53319	10.0434	9.24215	9.40717
AT1G05000	7.08407	7.08544	7.2984	8.03439	6.76969	6.61074
AT4G08940	9.13117	9.33488	9.28926	9.15069	9.13107	9.03465
AT3G07690	7.60606	7.40569	7.46619	7.4274	7.54056	7.45368
AT2G01400	8.15404	8.61049	8.06924	7.81658	8.16382	8.39478
AT4G36800	11.5288	11.5556	11.3369	11.4293	11.4492	11.6144
AT3G05900	9.42949	8.94106	9.4142	9.05897	10.4206	9.69067
AT1G09980	10.2321	10.3471	10.1808	10.2801	10.0382	10.1255
AT4G25650	13.1356	13.5982	13.3065	13.4756	13.0091	13.3775
AT1G23290	14.2206	13.7228	13.794	13.722	14.0167	13.7678
AT1G56110	10.5013	10.1623	10.7621	10.48	10.667	10.0258
AT5G40830	10.0435	9.44771	9.30769	8.75297	9.66388	9.59818
AT2G07815	7.24318	7.53952	8.05949	7.62012	7.45285	6.89708
AT1G26797	4.68269	4.60035	4.36583	4.41878	4.58196	4.96985
AT2G20630	13.3321	13.3853	12.6341	12.6331	12.5211	13.1218
AT5G66580	10.1519	9.78079	9.50814	9.5403	10.8675	10.3753
AT4G12730	10.8715	9.43412	7.82967	7.53101	10.4871	10.4988
AT5G04010	4.67167	5.82408	6.79109	8.61317	5.17643	5.07257
AT5G17670	12.0022	11.4698	10.7686	10.6535	11.2751	11.6518
AT1G21695	7.12878	7.35082	7.17597	7.17186	6.92144	7.0283
AT3G17730	5.79714	5.63694	5.30494	5.27543	5.63507	5.90604
AT4G04020	13.9202	15.6139	15.5055	15.5874	13.7366	14.1875
AT4G15880	10.504	10.7664	10.9098	11.046	10.6811	10.6424
AT3G56910	13.9673	13.1393	13.073	12.7017	13.8816	13.7642
AT1G67740	12.5771	11.9257	12.1782	11.531	12.7612	12.7364
AT5G37620	5.99523	5.92303	6.2548	6.39715	6.20206	6.23517
AT1G02813	4.18762	4.30218	4.30759	4.2709	4.38839	4.16296
AT5G53020	8.66182	8.41481	8.13931	7.90107	8.61108	8.58351
AT5G53250	6.08297	5.91447	5.93952	6.09643	6.68788	6.18668
AT5G53520	5.209	4.95766	4.9761	4.78463	5.57811	5.28321
AT3G50720	4.35332	4.33757	4.22996	4.20024	4.5888	4.32282
AT2G38560	10.4037	10.4118	10.6486	10.6213	10.6031	10.31
AT2G36320	12.0721	11.6949	10.807	10.9045	11.499	11.6226
AT2G37530	8.31796	8.4168	9.09393	9.29255	9.20953	8.41273
AT5G54010	4.80255	4.79887	4.77866	4.89038	4.9729	4.84279
AT1G64010	4.52715	4.87049	4.50311	4.69363	4.59507	4.46154
AT2G20880	6.76521	6.76865	6.3558	6.9888	6.28631	7.94409
AT1G71000	8.27209	10.3679	12.3943	12.7609	9.89736	10.1219
AT4G22517	10.8354	10.0683	8.23321	8.25761	9.8681	10.4547
AT1G66260	9.00785	9.10276	8.77292	9.0989	8.84288	8.9244
AT2G27340	8.13389	8.13346	7.61689	7.65838	7.72615	7.92213
AT4G33666	9.17259	7.78491	8.02311	8.43163	9.84612	9.60056
AT3G10410	9.75347	10.3087	10.4891	10.674	9.87245	10.1737
AT3G61790	9.81348	10.0127	10.0962	10.1244	10.0351	10.0279
AT5G18700	7.62168	7.27745	7.02629	6.54048	7.13471	7.32319
AT1G32630	9.48201	9.63635	9.5657	9.18061	9.48945	9.66079
AT1G10820	8.85712	8.88659	8.95135	8.74585	9.02156	8.70117
AT3G48420	11.1334	10.6972	11.3425	10.7616	11.6319	11.6055
AT2G30600	11.2902	10.5204	10.1149	10.0669	11.9274	11.1771
AT3G22690	5.8785	5.98293	6.63745	6.47344	6.34486	6.06428
AT5G54165	6.08553	8.69798	10.0919	11.3374	7.53395	7.86268
AT5G47730	10.5673	10.7804	10.1817	10.6399	10.0523	10.6261
AT2G20362	6.5197	6.52108	6.1315	6.02933	6.59125	6.63948
AT5G64080	10.2685	10.7281	10.1816	10.5458	9.89786	9.83815
AT1G14260	5.37524	5.24907	5.40293	5.29896	5.59268	5.30386
AT3G58640	8.37848	8.61874	8.63844	8.91097	8.4313	8.64088
AT5G45240	4.84499	4.73948	4.82501	4.94256	5.42944	5.54173
AT3G29390	9.27255	9.34621	10.2544	10.2654	10.0521	9.60902
AT1G59960	10.2529	9.57014	9.20653	8.62952	10.0284	9.91373
AT3G08780	8.82214	8.83631	9.06676	9.10351	8.91492	8.91123
AT1G72650	9.50407	9.96651	10.9357	10.8698	10.4273	10.0545
AT1G62045	7.87885	8.2866	6.8777	7.50941	7.29399	7.64045
AT5G26760	10.2022	10.3816	10.9305	10.8979	10.597	10.2904
AT1G27300	9.64305	10.1624	9.99406	10.4397	9.63734	9.73279
AT2G40520	7.5772	6.9249	7.55651	7.52902	7.6919	7.55731
AT2G35520	9.87966	9.86631	10.0054	9.88796	10.0936	9.84838
AT4G02710	8.74748	9.38503	9.5173	9.41131	8.87338	8.93701
AT1G44800	9.59515	10.4577	10.2271	10.8244	9.40096	9.81838
AT1G27480	13.0112	12.765	12.9781	12.4348	13.1964	13.1585
AT3G18080	15.8938	15.1643	14.6286	14.1842	15.3565	15.4735
AT1G32300	4.48577	4.58894	4.56865	4.55932	4.66547	4.46885
AT5G25980	14.9914	14.6617	14.0026	13.8356	14.7245	15.0875
AT1G66680	11.3663	11.3573	11.0818	11.1969	11.162	11.212
AT1G11050	10.2726	10.3423	9.77416	10.0108	10.0775	10.1557
AT2G45300	11.5016	11.283	10.3578	10.269	10.7954	10.7267
AT3G10180	6.2305	5.86924	5.39091	5.38679	5.54091	5.71095
AT5G06810	7.77645	7.57932	7.93416	7.98429	8.05421	7.78499
ATMG00285	10.5144	10.5352	10.3909	10.3984	10.1574	10.3211
AT4G16095	4.27347	4.28228	4.36827	4.86852	4.5168	4.41666
AT4G29305	3.90529	3.95505	3.85219	4.29216	3.84257	4.04551
AT2G07681	9.99376	10.3718	9.79914	10.0584	9.39582	9.86105
AT3G10915	8.38085	8.5444	8.99781	9.05945	8.77731	8.60863
AT1G78150	9.28807	9.33787	10.1923	9.88372	10.1332	9.50459
AT1G18880	5.98563	6.13457	6.04507	5.91551	6.11523	6.06099
AT5G64030	11.7209	11.6113	11.4343	11.5532	11.739	11.6485
AT3G60590	10.2778	10.5333	10.2842	10.5311	10.122	10.3363
AT4G02080	12.2494	12.2974	12.103	12.2289	12.1026	12.1993
AT3G12940	9.48577	9.75389	9.66681	9.83185	9.56223	9.67227
AT3G20430	10.2562	10.1439	10.5061	10.5106	10.4972	10.2732
AT5G31412	4.07338	4.33658	4.23402	4.32504	4.4231	4.56664
AT4G11900	8.7317	8.44186	8.74596	8.49542	8.94781	9.08034
AT3G28170	5.31971	5.71177	5.46655	5.79786	5.08623	5.11057
AT5G14980	5.34697	5.64103	5.8618	5.81664	5.64737	5.55729
AT3G02900	10.9106	10.4931	10.3506	10.1012	10.9493	10.8538
AT3G07350	5.46908	5.58002	6.33235	7.1359	6.12225	5.74825
AT5G16150	9.59856	9.16142	9.0037	8.86899	9.61534	9.6145
AT2G43060	7.77855	7.81651	7.50983	7.64479	7.39444	7.67428
AT1G25450	9.57908	8.81544	8.57371	8.19147	9.76418	9.47305
AT3G08920	11.6017	10.6295	10.6548	10.0016	11.6437	11.4607
AT1G29930	16.7076	16.3709	15.974	15.749	16.4637	16.4393
AT4G36530	10.527	10.7651	9.80368	10.0023	9.75625	10.3769
AT1G13250	11.653	11.5549	10.6585	10.2306	10.7766	11.2285
AT4G26090	9.62676	9.67398	9.90188	10.05	9.52668	10.1328
AT1G04625	6.11394	5.91705	6.25869	6.2935	6.48258	6.34144
AT5G43130	10.9722	11.0386	11.2271	11.3243	11.1519	10.9427
AT2G37210	4.94482	5.22808	4.78296	4.8598	4.91299	4.92982
AT3G06050	12.366	12.2633	12.1486	11.8578	12.2116	12.2608
AT1G18850	10.6555	10.6774	11.2625	11.1079	10.935	10.3031
AT2G38300	9.40161	9.03213	9.22788	8.66056	10.0654	9.35484
AT5G62890	10.4075	10.2775	10.0438	9.75096	10.1315	10.167
AT1G01830	7.70487	7.9487	7.84585	8.19484	7.33498	7.73449
AT3G54620	11.8123	11.9395	12.0957	12.1495	12.1907	12.0996
AT3G20260	9.30969	9.28027	8.84274	8.70519	9.11846	9.0673
AT5G06920	4.62128	4.45211	4.4853	4.24287	5.06826	4.93911
AT4G36105	5.8377	4.70745	4.56689	4.43784	5.9597	5.62956
AT4G15740	4.10246	4.21768	4.13747	4.25854	4.17833	4.28469
AT1G28650	4.88293	5.29803	4.99779	5.66132	4.85374	4.92512
AT2G35350	5.4043	5.52614	5.34731	5.2289	5.36815	5.38882
AT1G45474	13.7045	13.4871	12.5724	12.2864	13.0381	13.4441
AT3G48450	5.52168	5.80991	5.87164	5.90123	5.36244	5.9173
AT1G19835	9.31647	9.78541	9.82603	9.82172	9.52166	9.5504
AT1G21100	10.856	10.2165	9.11755	9.72548	10.6877	10.3543
AT2G43390	4.6432	5.06988	5.02699	5.20257	4.6695	4.85264
AT2G27880	4.79965	4.80424	4.6742	4.94682	4.91433	5.01505
AT4G02600	8.89261	9.03692	8.96832	9.09243	8.92486	9.00013
AT1G12910	10.5169	10.3864	10.9385	10.8788	11.0114	10.7829
AT1G73130	6.04361	6.03234	6.21171	6.44365	6.03965	6.15061
AT5G67030	11.4194	11.9189	10.7162	11.1379	10.5572	11.3293
AT5G43890	4.67492	4.63645	4.28932	4.2023	4.62646	4.77168
AT4G22810	4.36136	4.42717	4.4998	4.43083	4.69885	4.98466
AT5G50240	9.64698	10.7779	11.3803	11.5487	10.1578	10.2482
AT4G10710	9.13447	9.39975	9.57106	9.67501	9.28232	9.26225
AT3G46940	11.1208	10.0924	8.50072	8.38868	9.46947	10.1114
AT3G28660	7.76308	7.91901	8.49487	8.35423	8.11089	7.80111
AT2G46100	12.3559	12.8672	12.4549	12.7256	11.9776	12.7326
AT1G33090	4.95037	5.07602	4.91115	5.13541	4.88267	5.03099
AT1G10370	10.5181	10.7952	10.3488	10.7435	9.45501	10.2172
AT5G04238	4.49084	4.57053	4.4298	4.54308	4.53756	4.66834
AT4G33120	7.84635	7.37167	7.12198	7.10601	7.92842	7.60614
AT4G16210	11.4139	11.6689	10.9166	11.5274	11.019	11.4711
AT5G46430	12.5585	12.4066	12.3768	12.3462	12.3526	12.1854
AT5G17640	10.1031	10.0801	10.0138	10.3936	10.3502	10.1593
AT2G20180	7.38251	7.15432	7.59873	7.40164	7.97627	7.54004
AT3G28560	4.4686	4.33803	4.15497	4.19716	4.33756	4.55428
AT4G23882	4.49468	4.38534	4.22558	4.61279	4.5219	4.34487
AT4G12617	4.17655	4.16105	4.13387	4.16051	4.19389	4.16172
AT3G43700	7.89073	8.17569	8.61636	8.67708	8.42212	8.28932
AT2G33845	9.85238	9.71683	9.87744	9.91105	9.86757	9.9223
AT1G70900	12.0019	12.544	12.3581	12.1246	12.2235	11.9942
AT3G51350	5.1281	5.01994	5.08008	4.963	4.93418	4.84475
AT5G66890	4.55173	4.53426	4.84979	4.4548	4.362	4.44567
AT3G03690	8.42976	8.87688	8.69882	8.62417	8.31327	8.51883
AT1G67860	13.2163	13.1872	12.8958	12.7183	13.4554	13.5512
AT4G16590	9.54646	9.34221	9.34458	8.3341	8.45749	10.2181
AT5G54170	8.46978	8.3381	8.84395	9.1932	9.01699	8.96681
AT5G02730	4.11342	4.14754	4.04285	4.03725	4.15567	4.27337
AT4G34690	4.46061	4.48224	4.3032	4.56175	4.37866	4.43272
AT1G10710	5.59851	5.62172	4.98856	5.20039	5.09463	5.35192
AT4G33550	7.88243	12.0666	12.1588	12.8541	7.53327	9.17683
AT2G16740	11.228	11.3848	10.9453	10.982	10.9258	11.1937
AT1G03060	7.34791	7.55288	7.16886	7.34031	7.14262	7.41432
AT5G27460	8.5853	8.80899	9.65987	9.63959	9.33176	8.88855
AT2G27100	10.8589	10.8037	11.3812	11.3795	11.2563	10.9192
AT5G62390	12.5833	12.5391	12.2013	12.1249	12.6343	12.6113
AT4G30935	9.3431	9.66111	9.76001	9.7724	9.28576	9.1715
AT5G42950	8.52379	8.74037	8.57086	9.03201	8.30112	8.45376
AT5G59050	7.68937	8.17679	7.75288	7.9627	7.39981	7.89518
AT1G36640	4.66185	4.96686	4.60181	5.13629	4.77996	4.54246
AT2G33000	5.235	5.62957	6.33693	6.54212	5.66766	5.72747
AT3G45710	6.29191	6.29416	6.05389	6.13009	6.11313	6.18324
ATCG01080	14.2673	14.584	14.7493	14.9714	14.4885	14.5554
AT3G60780	4.17736	4.17553	3.89152	4.0868	4.19426	4.19854
AT4G21170	6.13076	6.30664	6.99719	6.96175	6.82022	6.37397
AT1G16000	11.7097	11.2268	11.4622	11.268	11.8394	11.5976
AT5G16310	7.96595	8.07839	8.09815	8.23682	8.03828	8.04172
AT5G53670	4.2193	4.58348	4.24598	4.62934	4.41916	4.67636
AT5G07460	11.8387	11.2519	10.5269	10.0862	11.1156	11.7399
AT1G13080	10.1563	10.0344	11.2614	10.6906	11.6457	11.4063
AT1G25211	9.78996	10.2299	11.2127	11.5872	10.4599	10.2676
AT5G09225	10.1467	10.7042	11.0285	11.1048	10.7026	10.5376
AT1G04230	7.90467	8.12876	8.22527	8.33149	7.98372	8.0135
AT1G27880	7.95173	7.24392	6.78279	6.91063	7.22233	7.40231
AT1G60460	4.99887	5.02435	4.96905	4.88114	5.16166	5.2663
AT4G34730	11.179	10.6351	9.78344	9.5558	10.4283	10.6644
AT3G01140	8.80784	8.44567	8.08433	7.42277	8.49404	8.59777
AT5G18370	8.31895	8.7277	8.97753	9.28667	8.49177	8.71531
AT4G12500	7.58336	6.15616	5.76956	5.4796	6.66533	6.71281
AT5G64160	9.84162	9.76641	9.86037	9.88049	9.89627	9.78405
AT3G09200	13.2274	12.7775	13.0369	12.9761	13.098	12.81
ATCG00790	15.593	15.3104	14.6176	14.6394	15.195	15.433
AT1G70100	8.75287	8.66242	8.40379	8.12842	8.61782	8.56562
AT5G04550	12.05	12.0444	11.7194	11.6442	11.8635	11.9142
AT1G13100	11.1692	10.7752	10.7093	10.6006	11.2346	11.1223
AT5G22220	7.9186	8.25444	8.18379	8.40949	8.11581	7.9314
AT3G07170	11.5572	11.2933	10.4037	10.4383	10.7472	11.1107
AT5G13890	8.02989	8.26868	8.35535	8.51482	8.02358	8.21774
AT2G02630	4.55286	4.30362	4.31565	4.63131	4.42937	4.54291
AT4G32290	8.5375	8.44767	8.60349	8.74484	8.5653	8.50524
AT2G14935	4.34684	4.33123	4.29043	4.32378	4.5073	4.31174
AT4G24130	9.12441	9.89471	8.92143	9.71326	8.33543	9.11466
AT4G10457	4.16443	4.35003	4.3563	4.45829	4.45321	4.46985
AT5G62700	11.6845	11.5399	11.2141	11.0837	11.6059	11.6558
AT4G14140	4.59239	4.24698	4.25968	4.27959	5.18942	4.79235
AT4G39180	8.70063	9.07141	8.28666	8.48894	8.28307	8.91067
AT2G01900	4.18629	4.69986	4.1518	3.98498	4.40408	4.50821
AT2G42190	11.1326	10.8758	10.5048	10.2231	10.78	10.8969
AT5G03040	10.7873	10.4416	9.63755	9.74391	10.45	10.5538
AT4G34890	9.04404	9.32328	9.52184	9.86054	9.26302	9.41744
AT5G02190	10.5568	11.0099	10.1634	9.77876	9.5782	9.95618
AT1G16870	10.0102	9.77816	10.3634	10.222	10.3397	9.91801
AT1G08230	9.9384	10.617	9.67841	9.96917	9.48899	10.1461
AT5G47175	4.88931	4.80462	4.74142	4.97619	4.7931	4.94168
AT1G04750	13.1465	13.1804	12.7336	12.7768	12.8076	12.9424
AT2G01860	8.83633	7.92377	8.68135	8.55489	10.0228	8.95615
AT3G60960	8.24414	8.29002	8.47954	8.60054	8.33424	8.13559
AT3G04000	8.16033	8.43627	10.3656	10.4375	9.602	9.2102
AT4G28590	9.80894	10.0201	10.9943	10.9507	10.3246	10.0546
AT2G35110	10.0335	10.2062	10.165	10.132	10.0212	10.1294
AT4G30730	4.37252	4.32417	4.68754	4.86817	4.62569	4.59677
AT3G51990	6.60865	6.86494	6.92945	7.2378	6.78713	7.24282
AT2G36780	7.20455	7.8942	8.24174	9.81409	7.47278	7.56201
AT4G39952	6.98657	7.12043	8.19581	8.01424	7.62526	7.10155
AT5G57860	9.89542	9.85405	9.91648	9.94553	10.0035	9.95344
AT4G13760	4.44329	4.32551	4.32811	4.34813	4.4344	4.53168
AT1G51450	8.57563	8.86522	8.85991	9.07876	8.62929	8.66893
AT5G03470	10.5207	10.6648	10.2976	10.6776	10.3204	10.3437
AT4G08039	4.31226	4.3215	4.26755	4.36248	4.41514	4.41559
AT5G49360	7.67247	7.37322	7.39483	7.01747	9.77425	8.51826
AT5G01520	10.4964	12.2366	11.8846	12.8543	10.0746	10.7915
AT2G45740	13.18	13.3603	13.2313	13.003	13.2774	13.3959
AT5G46900	5.99399	5.65723	5.79955	5.58933	5.9465	6.31862
AT5G56760	11.211	11.4976	11.2111	11.4838	10.9318	11.3402
AT3G57958	4.19027	4.19678	4.25473	4.31405	4.32413	4.14053
AT1G13245	12.0865	11.8778	12.1475	11.9514	12.9109	12.334
AT4G03156	4.87375	4.93042	5.25355	5.08639	5.15803	5.13521
AT2G27950	9.71834	10.0477	9.75069	10.0923	9.34695	9.66902
AT5G62065	5.0944	4.88547	4.73164	4.72533	5.17306	5.12791
AT5G58110	12.4739	12.8552	14.2994	13.2888	13.7257	12.8697
AT3G04580	6.11841	6.17127	6.01336	6.0586	6.0916	6.06642
AT2G22345	4.18716	4.07919	4.51563	4.41108	4.13991	4.14232
AT5G60210	9.60482	9.31927	8.98753	8.42763	9.41609	9.44266
AT3G20530	4.29333	4.43807	4.61204	4.39205	4.58503	4.18287
AT4G06634	8.59413	8.82078	9.24145	9.20404	9.09197	8.78305
AT5G04850	8.49545	8.85279	9.06833	9.21266	8.89982	8.79392
AT1G48190	4.38393	4.32002	4.30673	4.29447	4.34579	4.35852
AT1G29090	4.32964	4.66704	4.45825	4.17745	4.2508	4.59943
AT4G11400	5.74787	6.00373	5.56696	5.58303	5.38286	5.7444
AT4G17050	13.2029	13.2124	13.5325	13.2258	13.5615	13.5121
AT5G52730	4.74696	4.47019	4.5174	4.56298	4.4363	4.59764
AT1G06640	13.0482	13.196	12.8881	12.7705	12.8475	13.4729
AT5G67540	9.662	9.71359	9.59952	9.76985	9.4727	9.63927
AT4G18680	4.42553	4.46353	4.37398	4.12222	4.6722	4.90553
AT3G02050	12.4046	12.3762	12.0955	11.7732	12.2464	12.3411
AT4G09450	6.40018	6.2893	6.52739	6.68757	6.46593	6.57451
AT2G13820	10.1017	9.06074	8.75093	8.06531	9.88214	9.82386
AT1G08820	11.5168	11.7912	11.6588	11.8956	11.3608	11.5976
AT3G16940	7.18432	7.72493	7.94845	8.20602	7.18096	7.50474
AT1G60950	15.831	15.3568	15.1014	14.7228	15.4158	15.6416
AT5G45420	10.785	10.7022	10.5705	10.5172	10.5872	10.5473
AT2G39300	7.64325	7.51055	7.20207	7.34216	7.36391	7.47173
AT5G58560	10.9531	10.8563	11.061	10.925	11.1769	11.0444
AT4G29520	10.0455	9.33927	10.2782	9.66265	11.0463	10.1035
AT1G78230	7.60038	6.96185	7.49479	7.58976	8.15027	7.72893
AT4G15560	14.0121	13.9828	14.6276	14.2279	15.0099	14.5096
AT5G64450	5.88459	6.3533	6.8811	7.53216	6.51064	6.45776
AT3G50780	10.0082	10.1038	11.0162	10.7841	10.8369	10.3175
AT4G36610	5.56708	6.65505	5.69168	6.77426	5.0088	5.81052
AT2G10940	12.5736	11.8399	11.4141	10.9865	12.4173	12.4053
AT1G60170	11.9198	12.1005	12.3976	12.4672	12.1726	12.0099
AT3G53075	3.97686	4.11474	4.10377	4.06395	4.24203	4.07324
AT1G44960	8.88194	9.20097	9.47709	9.58174	9.05454	8.92573
AT1G54850	9.24274	9.38136	9.35848	9.25866	9.34521	9.37749
AT1G35430	8.29826	8.01492	7.91163	7.79417	8.53272	8.58735
AT2G36854	8.76361	9.27109	9.76658	9.96931	9.15789	9.06862
AT3G25700	10.5596	9.96225	9.51182	9.22133	9.93268	9.90834
AT3G48344	4.17635	4.08161	4.12719	4.40464	4.27666	4.32156
AT3G46260	4.61576	4.55225	4.51409	4.83882	4.62368	5.00905
AT1G64430	7.70273	7.65956	8.04507	7.83461	8.13712	7.93719
AT1G72860	5.08543	5.21878	4.77469	4.90147	5.17125	5.39102
AT3G19670	7.49932	7.69073	8.21333	8.27393	7.93333	7.62597
AT5G64840	13.2211	13.7248	13.2632	13.2349	13.2788	13.3816
AT2G02795	4.40846	4.46206	4.49904	4.3977	4.64216	4.78412
AT3G14850	8.924	8.17547	7.22661	7.01449	8.10932	8.53337
AT4G18470	7.76611	7.49157	6.65137	6.97159	6.80564	7.44715
AT5G20540	6.65073	6.8244	6.95971	6.57001	6.7552	6.66552
AT5G46600	9.34073	9.0455	7.64765	7.40324	7.84446	8.18366
AT5G26070	4.50874	4.66625	4.6774	4.37286	4.9297	4.74839
AT4G25220	4.15627	4.17117	4.25734	4.50633	4.31332	4.53592
AT1G50120	10.3409	10.2073	10.1409	10.0979	10.2479	10.2635
AT1G50575	10.0285	9.59333	9.16461	8.81012	9.57071	9.5729
AT2G44520	9.68686	9.63493	9.65868	9.69159	9.66114	9.62676
AT1G68150	4.70048	4.79865	4.93729	4.83539	5.0845	5.2244
AT4G26380	5.33464	5.31933	5.37354	5.52538	5.4934	5.54723
AT1G30460	8.95112	9.05299	9.20586	9.23097	9.14757	9.00992
ATMG00690	12.2478	12.5824	12.9121	13.0466	12.5807	12.3268
AT4G05170	4.80204	4.76559	4.42083	4.65304	4.54501	4.86716
AT1G74970	13.397	12.9432	13.3791	13.0879	13.7345	13.5067
AT2G28850	4.37867	4.49064	4.45565	4.36039	4.55599	4.8066
AT1G01690	6.9097	6.80338	6.4819	6.40241	6.51862	6.53078
AT5G62170	8.65726	8.10381	7.91287	7.3785	8.74763	8.31757
AT1G75760	8.55673	8.6254	8.82021	8.87623	8.77214	8.63776
AT1G62670	6.63974	6.54922	6.69125	6.49136	6.71099	6.57303
AT5G64900	8.67064	7.97628	7.79063	6.8422	8.89365	8.45641
AT4G00335	7.99809	8.152	8.94386	8.85376	8.76351	8.28827
AT3G19890	4.34225	4.50361	4.73871	4.36105	4.46334	4.56115
AT1G75200	9.73139	9.72931	9.92851	9.98597	9.72729	9.5132
AT5G40590	4.51012	4.39916	4.47594	4.75258	4.44302	4.61631
AT2G27650	4.23208	4.28478	4.28046	4.08401	4.19705	4.41304
AT1G77230	7.63692	7.92703	8.43194	8.04891	8.34598	7.73219
AT4G27190	4.24273	4.41142	4.26723	4.73904	4.2049	5.14674
AT3G44718	4.48779	4.31454	4.49401	4.57064	4.62164	4.84115
AT3G09150	9.38527	9.0941	8.86262	8.64703	8.97691	9.20353
AT5G25250	10.8347	9.91837	9.1944	9.77807	9.5469	10.1208
AT4G27860	9.85831	9.37789	9.43909	9.29848	9.58821	10.1991
AT5G62430	8.92089	9.24889	9.02437	9.04061	8.90295	9.24839
AT3G58570	10.741	10.9212	10.6486	10.8582	10.3666	10.6746
AT1G17235	4.38985	4.37199	4.44442	4.26664	4.46521	4.3975
AT1G48920	11.6005	11.6463	11.6116	11.7446	11.1977	10.9318
AT1G18720	11.7298	12.0282	11.9668	12.0884	11.5928	12.0419
AT3G58970	11.8873	12.2269	12.2661	12.3002	12.0581	12.1231
AT3G46666	4.01001	4.14856	4.27898	4.21195	4.24189	4.29851
AT4G01200	8.10675	8.3731	8.12901	8.51672	7.7973	8.11458
AT1G11360	8.87072	8.94025	8.93375	8.97479	8.98317	9.15869
AT5G36470	4.29556	4.18903	4.16277	4.30305	4.2264	4.40671
AT5G19200	8.9957	9.29331	8.98851	9.10316	8.98609	9.07274
AT1G68530	10.7258	11.0683	11.4344	11.8332	11.0015	11.5005
AT2G19740	13.5053	13.2741	13.422	13.2285	13.5309	13.024
AT1G11740	6.73498	5.24112	5.10458	4.92818	7.68581	6.62791
AT1G80440	8.30292	7.02079	7.75675	7.62903	9.62984	8.55035
AT3G59370	4.41818	4.33381	4.53979	4.32975	4.89631	4.44411
AT4G28470	11.4274	11.4641	11.3775	11.5578	11.5237	11.3648
AT3G11820	10.2663	10.0373	9.22238	9.91521	9.57665	10.2051
AT1G26270	11.0746	11.526	11.4362	11.607	11.2423	11.303
AT5G14910	14.2282	13.5816	13.7069	13.6576	14.4841	14.3396
AT2G35370	14.2304	13.967	13.676	13.0062	14.0028	14.1886
AT4G26750	8.69661	9.22352	9.0155	9.64799	8.64968	8.86062
AT1G27213	3.99719	3.97823	3.94599	3.88287	4.00494	3.94093
AT3G09770	10.434	11.2457	11.3187	11.7265	10.6099	10.7228
AT2G37470	10.9257	10.0549	9.70342	9.66396	10.1501	10.2585
AT3G09300	9.89357	9.79399	9.48737	9.61156	9.73801	9.8596
AT2G25010	10.6367	10.8742	11.1956	11.3226	11.0493	10.9671
AT3G13610	4.4892	4.17214	4.34954	4.54904	4.09618	4.45335
AT2G27120	6.42127	6.14572	5.55982	5.89125	5.67325	6.07104
AT4G38260	10.6813	10.8702	11.1519	11.1181	11.0069	11.0918
AT4G35470	10.382	10.2302	10.3537	10.4424	10.9103	10.6438
AT1G77740	10.3608	9.97223	9.71588	9.64667	10.1286	10.3177
AT5G19020	6.13107	6.26862	6.39255	6.48459	6.28562	6.2495
AT4G08350	10.4246	10.6043	10.7929	10.9132	10.5231	10.4358
AT5G08780	8.39907	8.69338	8.87054	8.71434	8.80556	8.54717
AT3G61240	8.38764	8.25361	8.03018	8.1825	8.08742	8.16463
AT1G47570	8.81978	8.94476	9.13585	9.2385	8.88328	8.90786
AT1G15820	16.2823	15.6677	15.9023	15.3123	16.5449	16.3587
AT3G15180	10.3251	10.7758	10.5077	10.8408	10.2004	10.3496
AT5G05965	3.98544	4.21844	4.14991	4.24783	4.2057	4.33231
AT1G33060	9.71477	9.96062	9.91345	9.97855	10.1032	9.92893
AT3G25620	9.316	10.1603	10.1677	10.6327	9.60399	9.66861
AT2G23780	10.9969	11.2821	11.6637	11.7073	11.1718	11.1622
AT4G15248	7.94686	9.04968	8.5143	9.69779	7.0755	8.89382
AT5G45760	8.61764	8.6642	8.10986	8.13177	8.1885	8.40749
AT3G45950	4.20482	4.28495	4.12121	4.10281	4.18582	4.16338
AT1G05750	5.47943	5.56012	6.17739	6.13074	5.83083	5.56207
AT4G16800	8.40517	8.18729	8.53111	8.32966	8.6966	8.57695
AT1G01810	6.66762	7.16442	7.77165	7.88862	7.36424	6.89339
AT5G40940	4.62248	4.61635	4.63445	4.78121	4.66569	4.73746
AT3G12145	10.5269	9.67221	8.84962	8.58262	10.1901	10.8408
AT5G15110	4.2894	4.77641	4.32232	4.29187	4.6441	4.35275
AT2G03520	4.7892	4.62331	4.73386	4.63427	4.76208	4.69097
AT5G23440	10.6355	10.8841	10.7807	10.814	10.5996	10.8509
AT5G07180	8.06147	7.87404	8.45651	7.5596	8.50519	8.3167
AT1G22300	13.9048	13.8447	13.4818	13.4521	13.7969	13.8078
AT1G72640	8.74632	8.22418	8.64669	8.31142	9.09687	8.91491
AT1G67620	10.0082	9.92544	9.45971	9.69191	9.33849	9.59827
AT2G41475	11.491	12.1345	12.2377	12.358	11.5847	11.7517
AT4G38930	10.4968	10.5722	10.8811	11.0189	10.8268	10.6318
AT2G30710	10.0892	10.2436	9.64158	9.95153	9.57371	10.0298
AT2G25344	4.2323	3.97723	4.09643	4.18328	4.08147	4.31492
AT5G04200	8.09976	8.72433	8.98362	9.08232	8.70407	8.51943
AT1G70480	9.07008	9.35039	9.40165	9.66238	8.82928	9.15696
AT2G21330	14.1425	13.8491	14.3767	13.9891	13.9299	13.9818
AT1G30470	11.6924	11.6186	11.4611	11.6646	11.5222	11.5617
AT1G05530	5.81615	5.89666	6.36495	6.74488	6.54344	6.67319
AT2G02540	7.04303	7.33863	7.48914	7.42231	7.20422	7.18306
AT2G38152	5.51299	5.70194	5.49833	5.17204	5.32754	5.50864
AT2G38170	13.4371	13.5338	13.8863	14.2827	13.3274	12.9464
AT1G73640	7.50119	7.64069	7.23102	7.21306	7.1274	7.42194
AT3G04310	9.48853	9.84633	9.79592	9.84042	9.58106	9.60528
AT2G45010	10.8829	10.5122	10.6134	10.602	10.8833	10.9289
AT2G05520	15.6569	15.801	16.0172	16.4019	15.5585	15.4645
AT3G46480	4.80815	4.63651	4.79347	4.76195	4.93503	4.8289
AT1G50500	9.54926	9.45595	9.30241	9.35433	9.2595	9.34289
AT4G36030	7.33897	6.08132	5.66929	5.55338	7.60616	7.10998
AT1G47470	4.16191	4.28771	4.23908	4.27052	4.16174	4.36322
AT4G32900	11.3279	10.8007	10.9642	10.7769	11.3179	11.0456
AT1G14040	7.35395	7.31873	8.01498	7.91379	7.90077	7.59014
AT1G79260	7.04431	7.21754	7.96867	7.91816	7.54605	7.10312
AT3G18600	10.6771	10.3204	11.1217	10.7712	10.9717	10.1765
AT1G24600	7.48105	9.87233	9.82838	11.9061	7.61736	8.299
AT3G56650	11.158	10.3849	9.63024	9.42443	10.4332	10.8707
AT3G27920	7.18965	6.92941	6.1302	6.02111	6.24065	6.85401
AT1G62180	11.5048	11.657	11.8798	11.6545	11.8456	11.6756
AT2G47470	14.0141	14.2002	14.7359	14.5798	14.7127	14.1808
AT5G39490	4.08397	4.21576	4.24773	4.24174	4.13096	4.32126
AT4G38380	7.03187	7.55531	8.46708	8.2363	7.65729	6.97582
AT5G65040	9.73079	11.0702	10.7518	11.362	10.167	9.81795
AT4G17920	6.25588	6.23607	6.57412	6.75321	6.47327	6.51089
AT3G13420	6.53196	6.4255	6.20381	6.3464	6.37518	6.24613
AT3G45930	12.6188	11.6421	10.2289	10.1697	11.2047	11.8585
AT1G32100	9.3632	10.1231	10.4121	10.5794	9.74171	9.77164
AT5G46580	13.16	12.7212	13.3973	13.0499	13.4003	13.0453
AT2G30340	5.63036	5.29774	5.72612	5.79521	5.95668	6.01792
AT4G14819	6.8254	8.38463	10.0188	9.98871	7.81957	7.72654
AT5G49900	10.6993	11.0343	9.60453	10.6259	9.5162	10.3253
AT1G15860	10.6554	10.6335	10.8457	10.8818	10.871	10.6499
AT1G76260	8.74305	8.70754	8.94258	8.96228	8.89005	8.73743
AT5G48945	4.23278	4.08072	4.25121	4.10448	4.15578	4.47069
AT1G75840	7.11334	7.59085	7.75002	7.76878	7.35242	7.27211
AT3G55000	10.2396	10.2639	10.4002	10.3473	10.37	10.1575
ATMG00580	11.5956	11.9978	12.1277	12.2471	11.8221	11.8464
AT3G51600	15.5387	15.2272	15.1427	15.0514	15.7276	15.4926
AT3G08943	11.2848	11.1097	11.1307	11.1203	11.1864	11.0297
AT2G34123	3.98927	3.94749	4.16177	4.16458	4.06571	4.13271
AT2G21970	14.1375	14.7207	14.3866	14.7994	14.0219	14.4761
AT3G30805	4.09052	4.12973	4.1084	4.19161	4.03851	4.05387
AT3G51610	11.9541	12.2934	12.3047	12.5131	12.0168	12.0294
AT1G08920	10.5513	11.483	10.7961	11.8735	10.0585	10.5019
AT2G01450	9.74232	9.58605	9.7028	9.7945	9.96272	10.0174
AT4G37840	4.10205	3.90137	3.80989	4.4375	4.31828	4.58202
AT3G26800	6.81051	7.17323	7.85599	7.93435	7.75556	7.19743
AT2G45412	4.08101	4.04737	4.06767	4.10928	4.15248	4.01525
AT4G24480	8.90497	9.45607	8.63414	8.98448	7.93725	8.99458
AT2G14260	9.69503	9.97631	10.1688	10.4162	9.87017	9.98198
AT5G06440	8.39302	8.66686	8.44335	8.60882	8.2836	8.30468
AT1G07140	11.7936	11.4513	11.709	11.6207	12.1025	11.8594
AT5G28950	4.45431	4.36215	4.57644	4.76576	4.56003	4.51654
AT5G07440	7.70922	7.64756	6.99429	7.28534	7.33994	7.4944
AT3G27390	9.30782	9.28897	9.3865	9.5455	9.36946	9.36798
AT1G45000	12.8667	12.9627	12.4116	12.2487	12.524	12.5829
AT5G34940	5.82168	5.65977	5.20458	5.10212	5.37306	5.4855
AT2G23170	9.53478	8.75842	9.06891	9.45597	9.42772	9.40558
AT5G66070	8.02687	8.09589	7.96536	8.32144	7.77184	7.82361
AT5G10450	13.3325	13.073	13.2068	12.8145	13.6519	13.4547
AT1G52680	4.51756	4.70829	4.70015	4.48026	4.64911	4.50214
AT5G60540	11.696	11.6156	10.5294	10.482	10.5162	10.9437
AT3G22350	3.89846	3.87602	3.87959	3.87873	3.92684	3.92522
AT5G24690	9.67559	9.85	10.0043	10.1767	9.79125	9.8208
AT5G52560	11.1531	11.2031	10.9725	11.1909	10.9421	11.0626
AT1G17230	6.3805	6.68352	6.99543	7.38112	6.73486	6.75419
AT4G25950	8.24819	8.17558	8.66495	8.64274	8.44289	8.38312
AT3G02690	11.9695	11.6783	11.987	11.6913	12.219	12.0827
AT2G07795	5.2853	5.22975	5.89371	5.5002	5.51521	5.11234
AT1G13790	8.72813	8.60584	9.61788	8.8974	9.8575	9.07904
AT2G46110	9.83145	9.82201	9.52314	9.31527	9.57203	9.62549
AT1G12240	9.90744	9.04191	9.51711	9.6387	10.28	10.5668
AT5G39950	10.1822	10.203	10.2748	10.1889	10.2683	10.3466
AT1G02410	9.18188	9.23953	9.29751	9.225	9.24452	9.23222
AT3G61450	6.34111	6.98795	7.6731	8.32014	6.54385	6.5989
AT5G38920	4.0458	3.99847	4.15175	4.19704	4.05152	4.16029
AT1G02130	11.0082	11.0011	10.8577	10.9034	10.9832	11.043
AT3G26000	9.84651	9.98119	9.91322	10.0169	9.6965	9.89095
AT5G45590	10.2712	10.0246	9.5118	9.44621	9.71615	9.85887
AT3G59130	4.09596	4.22962	4.03072	4.21193	3.84685	4.42586
AT2G30050	10.9654	10.723	10.2972	10.5379	10.7307	10.8157
AT4G31830	4.413	5.06863	4.88226	5.50221	4.45111	4.5325
AT5G01680	4.24429	4.26621	4.15562	4.28525	4.21329	4.28762
AT5G35370	6.46971	6.47666	6.51332	6.42509	6.6116	6.64801
AT5G44565	9.97033	9.42804	7.72285	7.14362	8.34793	8.90299
AT1G66045	4.11399	4.15813	4.04098	4.0246	4.25154	4.35171
AT5G20350	8.50567	8.51863	8.28894	8.33506	8.25706	8.4851
AT5G62990	10.4705	10.6808	11.2899	11.2364	10.8721	10.7718
AT1G26720	4.29663	4.43451	4.23172	4.19285	4.47055	4.48119
AT1G09483	5.33531	5.56051	5.72395	5.78601	5.60117	5.55906
AT3G19820	11.4622	10.8782	11.5516	11.1684	12.0325	11.6695
AT5G65780	11.737	11.9682	11.9737	11.8638	11.7553	11.771
AT4G00870	6.86585	6.73063	7.31279	6.58941	7.38684	7.60918
AT2G31070	10.2193	9.79927	9.44394	9.3144	9.89164	9.97321
AT5G50090	6.68692	6.57824	6.30412	5.8504	6.65163	6.52173
AT3G26580	13.529	14.026	13.9889	14.2606	13.8304	13.9315
AT5G07510	4.81686	4.77353	4.84782	4.82743	5.05607	4.71363
AT4G13195	8.2468	8.63592	9.2004	8.82789	8.56496	8.60034
AT5G02840	10.685	10.774	11.3654	11.2831	11.3463	10.8539
AT3G46070	4.4141	4.33419	4.45996	4.51789	4.45407	4.46317
AT5G50470	4.18001	4.12338	4.12492	4.22087	4.28038	4.75018
AT1G73880	7.66026	8.6459	8.53188	9.43516	7.80236	7.80472
AT5G14870	5.05603	5.07827	4.59667	4.91119	4.89288	5.0334
AT3G01620	5.1764	4.87289	5.48652	5.2488	5.50515	5.90477
AT1G22330	8.5483	6.38448	6.50913	5.66178	9.45839	8.82282
AT5G40250	9.83539	9.92442	10.6883	10.3227	10.7333	10.3012
AT4G28005	5.21562	5.70303	5.92561	6.205	5.51111	5.52467
AT5G41685	13.0473	13.0543	12.9439	12.8752	12.9	12.8829
AT4G29410	13.0854	12.5784	12.7287	12.507	12.9121	12.5742
AT5G65380	11.1237	11.9064	12.1549	12.9375	11.5625	11.7771
AT4G25910	11.3686	11.2613	11.223	10.9374	11.3281	11.3225
ATMG00060	11.0198	11.455	12.132	11.9551	11.4174	11.2042
AT3G27610	9.09456	9.2704	9.19357	9.35448	9.15616	9.29016
AT5G11770	14.9261	15.3139	15.2869	15.5785	14.8398	14.9651
AT5G35670	9.15007	9.0222	8.79157	7.88573	9.60258	9.33011
AT3G05370	8.28449	7.99071	8.71103	8.20594	8.84218	8.31565
AT3G21770	8.2538	7.88288	7.36585	7.27638	8.0094	8.44782
AT1G68840	7.86237	7.16865	7.52649	7.00767	9.25871	8.07257
AT1G01480	4.91283	5.95954	5.3748	7.34014	4.98491	4.62503
AT5G19250	13.6682	12.9882	11.2905	11.2053	12.5244	13.0839
AT1G10060	8.43046	8.02223	7.22802	7.56602	7.48839	7.93971
AT1G20440	14.5806	15.946	15.2051	16.0144	13.5392	14.3669
AT5G46040	4.11705	4.05082	4.18172	4.18436	4.08067	4.42895
AT3G59455	4.85102	4.77685	5.05186	5.03786	5.02566	5.32874
AT1G34040	8.21027	8.76808	8.50215	8.648	8.33871	8.91648
AT2G44620	11.2561	11.0157	10.72	10.6555	10.9267	11.0145
AT5G47070	10.059	10.2338	9.92007	10.3884	9.91323	10.0706
AT4G08240	10.2881	10.1762	9.70565	9.46795	9.98737	10.1239
AT3G23727	4.331	4.27271	4.20811	4.12783	4.29781	4.46776
AT1G15030	10.6127	10.369	10.5742	10.4551	10.6864	10.5655
AT3G13275	8.60994	8.74733	8.54591	8.70869	8.65839	8.63603
AT4G11810	5.65696	5.83081	6.03535	5.88112	5.74362	5.80637
AT1G78240	10.7159	10.3543	10.1742	10.2025	10.7525	10.6509
AT1G52330	4.97339	4.9958	4.6171	4.54819	5.08374	5.30485
AT4G24290	9.81173	10.1363	10.2222	10.4918	9.89422	10.0374
AT1G27045	5.23735	4.361	4.37839	4.26581	6.30006	5.74512
AT2G06541	4.19343	4.013	4.07858	4.22121	4.32781	4.26309
AT5G62300	13.6116	13.2383	13.317	13.1947	13.5196	13.1792
AT5G18790	11.164	10.6978	11.1946	10.7258	11.7061	11.0167
AT1G13990	12.1077	13.1712	13.3447	14.0207	12.3388	12.9668
AT1G09780	12.8108	12.4417	10.7437	11.0295	10.9221	11.6951
AT3G28200	9.57972	9.25051	9.36579	9.37352	9.65312	9.39833
AT5G13850	10.8482	10.6232	10.5888	10.5508	10.6359	10.5043
AT2G02880	8.22938	8.51059	8.8518	8.82781	8.53991	8.40812
AT3G58190	3.8301	3.83434	3.66609	4.06036	3.77319	4.28577
AT2G31005	4.48121	4.26607	4.25858	4.52036	4.58786	4.60021
AT1G68238	15.3177	15.5237	15.9929	15.8811	15.7051	15.2888
AT1G67370	5.77994	6.73505	7.22667	7.39389	6.50632	6.35074
AT3G28360	5.96702	5.88297	6.47405	6.53483	6.28067	6.34244
AT5G63040	10.8826	10.7339	10.4414	10.1246	10.6108	10.6992
AT3G52440	4.25876	4.18398	4.05544	4.16894	4.34497	4.32567
AT1G66050	7.8536	6.99544	5.33796	5.12367	6.4299	7.02813
AT2G25150	5.08355	5.22654	4.64882	4.72252	4.84647	5.13262
AT4G06744	6.60478	7.15635	7.16822	7.06469	6.72733	6.81425
AT2G04270	8.69484	8.66962	8.63799	8.50894	8.67068	8.47346
AT5G63530	12.3608	12.13	12.3948	11.787	12.6166	12.2625
AT3G21338	4.08722	4.15331	4.1908	4.19454	4.3105	4.24778
AT3G11340	4.96634	4.63127	4.20895	4.33073	4.39933	4.49293
AT5G35210	10.1217	9.99028	10.2182	10.2349	10.1936	10.1912
AT3G05520	11.4101	11.7126	11.7282	11.7608	11.3279	11.434
AT3G14415	8.23994	8.17051	8.25366	8.07652	8.33153	8.43271
AT2G36881	9.24935	8.45955	8.05788	7.93598	9.20445	8.92599
AT1G22630	13.2267	12.6544	12.6486	12.1918	13.3829	13.2684
AT5G12250	13.242	13.1647	12.5649	12.1833	12.9286	12.9729
AT5G47420	10.7816	10.5247	10.8864	10.4575	11.4751	11.013
AT5G41150	7.75052	7.83756	7.92293	7.99476	7.8662	7.87361
AT1G48490	10.8271	11.0718	11.2642	11.6758	11.037	11.1342
AT5G45190	9.52144	9.69136	9.65821	9.66391	9.58511	9.55033
AT5G01770	8.78958	8.78394	9.38558	9.04348	9.07276	8.88354
AT1G51745	8.20359	8.06362	8.3888	8.16559	8.5279	8.21308
AT5G11900	10.1356	9.97549	10.0591	10.0423	10.0448	9.96844
AT5G23750	10.8993	12.729	11.4849	12.3394	10.4118	11.4013
AT2G34900	9.57158	9.63881	10.536	10.3239	10.3394	9.69771
AT5G02490	10.7936	10.8214	11.4731	12.1522	11.4438	11.3746
AT2G06010	10.453	10.375	10.9688	10.781	11.0177	10.7111
AT1G44910	8.4952	8.50215	8.56867	8.56932	8.39716	8.37223
AT5G63420	10.8616	10.7544	11.5708	11.3586	11.2756	11.0705
AT4G35940	8.9755	9.21743	9.48703	9.61991	9.24389	9.1068
AT2G23790	7.53805	7.62189	7.43361	8.0323	7.72164	7.41922
AT5G43290	5.06593	5.39966	6.9509	6.56754	6.00346	5.57849
AT4G33890	8.76062	9.03126	9.13494	9.17055	8.96619	8.99275
AT1G35242	4.25852	4.3405	4.4069	4.16642	4.49762	4.31575
AT3G53850	10.2217	9.84986	9.77892	9.27359	10.1553	9.97095
AT5G39320	10.138	9.28849	7.66506	7.52416	9.05786	9.583
AT2G22140	5.41022	5.34402	4.88916	4.91572	5.05367	5.10832
AT2G46170	10.7973	10.427	9.9415	10.1631	9.91633	10.1809
AT3G01085	3.95634	4.02956	4.02222	4.06237	4.04525	4.19664
AT5G07260	4.77012	4.92836	4.47545	4.70868	4.56349	4.75137
AT3G47050	5.5942	5.4877	5.21448	5.24138	5.44419	5.63398
AT1G29750	9.78678	9.92923	9.63844	9.70611	9.60335	9.87261
AT2G47330	9.92021	10.089	10.1329	10.2615	9.93422	9.93244
AT5G24290	6.67568	6.47346	5.74518	5.97526	6.20756	6.94127
AT5G55125	9.58926	9.41063	10.3391	10.0234	10.3213	9.69696
AT3G21100	6.45878	6.79974	6.91297	6.78089	6.51606	6.59542
AT2G14920	4.13033	4.29132	4.089	4.21497	4.65273	4.49143
AT2G20980	6.62338	5.59638	5.17173	4.9507	5.74917	5.94539
AT5G41200	3.84614	3.85616	3.75794	3.91952	3.80971	4.64777
AT4G37870	13.7392	14.1428	13.8758	13.8465	13.7043	13.9815
AT5G05987	9.99649	10.3371	10.4887	10.7542	10.1143	10.1224
AT5G66610	7.8886	8.10815	8.37627	8.22038	8.28016	8.25594
AT4G21400	8.69335	9.18152	7.25134	8.05905	6.67479	8.11089
AT1G71460	9.75773	9.65218	10.5851	10.3243	10.607	10.0521
AT5G60335	5.69177	5.62232	5.15559	5.07633	5.18438	5.41355
AT4G02230	13.5971	13.7324	14.1961	14.1323	13.9974	13.4906
AT1G50750	3.97865	4.16037	4.10381	4.10492	4.22043	4.46744
AT2G32920	12.7743	12.8302	13.8342	13.5073	13.9201	12.9863
AT1G05220	4.1263	4.1342	4.09982	4.00286	4.15795	4.19911
AT1G56423	10.2123	9.9147	9.77941	9.72789	10.1157	10.0492
AT3G18450	4.44028	4.29238	4.34974	4.6861	4.33436	4.68987
AT1G53530	8.55851	8.30135	8.78504	8.50461	8.97347	8.51112
AT1G58430	4.67661	4.72724	4.42558	4.47044	4.60289	4.59983
AT4G00060	7.92017	8.09787	8.2858	8.45152	8.11872	8.06111
AT3G27831	4.27543	4.45327	4.35446	4.45554	4.51467	4.52966
AT4G10860	4.32297	4.11329	4.28202	4.24944	4.42637	4.55149
AT5G16300	10.2115	10.1926	10.1413	10.2753	10.1202	10.1097
AT5G36290	9.94268	9.73169	9.17784	8.92623	9.68967	9.78591
AT1G66530	10.3431	10.2246	10.3393	10.1468	10.4728	10.2214
AT3G01570	6.46906	7.30467	7.46002	7.83133	6.82216	6.68947
AT5G48690	5.62335	5.48352	5.03753	4.85388	5.47909	5.62093
AT4G02860	9.56529	10.1464	10.4129	10.4698	9.99059	10.0739
AT5G12090	3.78038	3.75064	3.95323	3.4792	3.68975	4.16616
AT3G55030	11.2119	11.4296	11.6346	11.5322	11.119	11.1755
AT5G47240	12.6161	12.9165	12.0568	12.5504	12.0241	12.8709
AT1G49260	4.36955	4.18697	4.4584	4.51111	4.41687	4.37336
AT1G66650	4.82554	5.31176	5.53085	5.71162	5.03696	5.45089
AT1G13360	10.5097	11.0844	11.2701	11.6748	10.7748	10.8719
AT1G11470	4.11704	4.19929	4.23218	4.29396	4.08141	5.05717
AT4G04490	7.64612	7.68364	8.06033	9.53929	7.573	8.06019
AT2G43540	8.23113	8.31076	8.41733	8.37939	8.17175	8.29921
AT4G08950	8.20823	7.36223	7.71441	6.83867	10.0491	8.90178
AT1G18700	7.88891	8.07175	8.46318	8.49376	8.21177	8.04657
AT2G13650	7.88722	7.77517	7.59233	7.76204	7.53498	7.67893
AT4G28330	8.18648	8.59522	7.53678	7.59047	7.13102	7.78185
AT3G17780	9.49661	9.01658	8.4614	8.4755	8.93578	9.02505
AT4G01290	9.78444	10.0347	9.91645	10.0913	9.82559	9.95913
AT5G23870	7.80501	7.04939	6.919	6.76699	8.10219	7.75458
AT3G04080	8.07282	8.0093	7.61023	7.78521	7.94706	8.02209
AT5G26622	10.455	10.1181	9.83144	9.75805	10.0301	10.0289
AT5G35980	11.5851	11.7965	11.4885	11.6791	11.4847	11.5714
AT1G66720	4.07198	3.93484	4.20694	4.42696	3.81814	4.37405
AT1G65640	5.18046	5.12044	5.17492	5.09589	5.21953	4.9668
AT2G27820	11.8106	12.0973	10.9272	10.6385	11.0501	11.4121
AT4G20360	12.1694	11.687	11.8918	11.5507	12.1212	12.0764
AT5G53470	8.35451	8.4569	7.96684	8.21723	7.78222	8.29451
AT1G47490	11.8873	11.702	11.6906	11.7111	11.7803	11.6046
AT3G08710	10.9019	11.1063	10.6852	10.7058	10.5347	10.7065
AT2G40690	9.19489	8.71224	9.08817	8.6697	9.36655	8.95717
AT1G27440	8.50554	8.7196	9.26936	9.04232	9.16012	8.81816
AT1G53750	11.6228	11.7781	11.4524	11.6157	11.3386	11.4731
AT5G62680	10.9704	10.79	9.97602	10.2073	10.3224	10.7923
AT2G32640	8.77759	8.35646	8.11048	7.98833	8.13578	8.41743
AT4G35987	8.68865	8.53391	8.09946	8.05425	8.27608	8.47714
AT1G71020	9.39223	8.91413	8.62832	8.51811	9.5935	9.23971
AT2G33110	12.0849	12.156	11.5529	11.8964	11.7647	11.9914
AT3G57790	10.5661	10.311	10.0082	9.8892	10.5774	10.5034
AT1G21680	15.3763	15.8279	16.0232	15.49	15.6435	15.6645
AT3G54340	4.28825	4.14653	4.38057	4.2162	4.69602	4.36221
AT3G46860	3.96339	4.09378	4.06613	3.94796	4.03993	3.91141
AT2G37550	11.2907	11.0212	10.7408	10.8571	11.0332	11.2001
AT1G79580	4.13314	4.23215	4.07374	4.18859	4.12309	4.11829
ATMG00940	7.24434	7.82575	8.63562	8.3997	8.04094	7.76502
AT1G20600	4.13406	4.22262	4.24377	4.32885	4.17222	4.32763
AT5G18860	7.5681	7.50161	7.21743	7.51455	7.06992	7.4388
AT5G57620	5.86646	6.15378	5.66156	5.81349	5.42309	5.9752
AT1G54790	5.90326	6.04502	5.8762	5.74223	5.85032	5.88229
AT2G01735	9.78364	9.99641	9.39372	9.72768	9.28166	9.71905
AT3G51780	10.9975	10.946	11.253	11.1592	10.96	10.9216
AT1G23090	6.7718	5.83212	6.18401	6.23234	7.44127	6.97065
AT2G38860	10.2489	9.12278	9.11767	9.10848	9.95375	9.7885
AT2G21290	11.7446	11.4091	11.4041	11.2133	11.6994	11.4919
AT3G15095	9.3362	9.50742	9.43188	9.03442	9.59896	9.36925
AT4G01730	8.58156	7.5446	6.65431	6.00434	8.17478	8.31626
AT4G18205	9.50137	8.22001	7.24795	6.91744	9.83979	9.0736
AT1G19670	14.9617	13.6238	13.326	13.1659	14.4931	15.2006
AT2G28310	11.5225	11.511	11.1606	11.0952	11.4045	11.3344
AT4G38680	13.5469	13.0088	12.8729	12.665	13.3738	13.2259
AT1G17610	8.31417	7.85805	8.08416	7.75023	8.41972	8.52832
AT5G12360	6.20722	5.85483	5.43226	5.38258	5.87874	5.83468
AT2G27290	12.9073	13.3655	13.8001	13.7032	13.2662	13.3963
AT2G01918	7.68362	6.83369	6.79954	6.27861	7.54376	7.12625
AT4G28260	7.98852	7.98509	7.93641	7.9531	8.13542	7.93303
AT2G36330	10.3499	10.5058	10.2203	10.4745	9.94093	10.4187
AT3G59950	8.14451	8.16386	8.03958	8.35058	8.1027	8.24219
AT1G76065	6.16767	6.60507	8.10861	7.90671	7.70149	6.6902
AT3G54000	6.32814	7.01079	8.01624	8.13298	7.44838	6.98919
AT2G36940	3.45555	3.73188	3.44264	3.36314	3.48891	3.76014
AT4G00520	8.9022	9.03804	8.9736	9.02273	8.7044	8.84747
AT1G68000	11.3063	11.0278	10.3022	10.5749	10.8363	11.0911
AT1G15660	9.32679	8.84186	8.12969	8.19269	8.56796	8.82322
AT1G73430	9.7797	9.74283	9.65373	9.78679	9.70643	9.72907
AT4G26640	10.695	10.6945	10.4277	10.2313	10.4495	10.5925
AT4G33460	10.1951	10.025	10.233	10.0993	10.3505	10.1955
AT4G29060	13.5677	12.8952	13.2225	12.7465	13.5592	13.3942
AT4G18593	11.2933	11.1031	11.5782	11.3917	11.7426	11.345
AT1G32130	12.1931	12.2627	12.1613	12.3451	11.987	12.1342
AT3G04480	9.75196	9.3388	9.21048	9.23322	9.536	9.87425
AT4G37682	4.95273	5.31879	5.0972	4.97794	5.09887	4.98893
AT1G52315	5.34444	5.41419	4.87703	4.94778	5.01045	5.31514
AT1G68100	10.9117	10.8144	10.0698	10.2098	10.2121	10.6803
AT3G51370	10.6845	10.9953	10.9661	11.2698	10.7513	10.9165
AT4G31470	4.77614	4.23557	4.20056	3.92402	4.36549	4.56776
AT3G07520	8.09659	7.88473	8.38224	8.57374	8.46918	8.24191
AT1G73280	5.30106	5.37735	5.62709	6.06413	5.51588	5.4046
AT2G19980	6.74582	6.86297	5.63993	5.61518	5.92388	6.37267
AT3G56920	4.28521	4.51355	4.64753	4.40635	4.43966	4.94438
AT1G44900	10.2165	9.53671	8.98328	8.8827	9.47979	9.7076
AT1G21700	10.0713	10.0588	9.82868	9.87553	9.88799	10.1038
AT1G28600	11.8075	12.1557	11.1205	10.8333	11.1212	11.5662
AT1G26921	4.30537	4.31631	4.67235	4.67846	4.58955	4.34079
AT3G04990	3.91083	3.659	3.89591	3.90442	4.01461	3.95686
AT1G14780	5.63936	5.67415	5.12883	5.42314	5.23805	5.8388
AT5G25490	8.87421	8.58609	8.89342	8.49215	9.18855	9.04809
AT5G55660	11.8592	11.715	11.3667	11.2634	11.5906	11.9111
AT4G02190	3.76321	3.63918	3.63095	3.95062	3.76152	3.8815
AT1G69170	7.53343	7.78722	7.80748	7.82859	7.77806	7.65915
AT3G62210	3.87619	3.76901	3.9888	4.00615	4.17738	4.03054
AT5G66950	9.02446	9.14508	9.0219	8.99175	8.98373	9.04147
AT3G14660	8.72048	9.14017	8.91521	9.20002	8.68232	8.67362
AT5G39120	4.9488	5.05957	4.9064	5.18635	5.02698	5.34551
AT3G46750	4.06868	4.28953	4.047	4.17626	4.02463	4.24442
AT3G12220	6.74107	6.40492	6.80181	6.68762	6.74475	6.68902
AT5G50100	10.962	11.8395	11.3653	11.6342	10.5254	11.03
AT3G55672	4.46667	4.14651	4.23281	4.27713	3.94908	4.23764
AT4G04402	3.7127	3.82604	3.78402	3.69268	3.58206	3.85416
AT1G64561	6.05403	6.5802	8.72224	8.22847	7.80724	6.63811
AT5G04670	9.51806	9.75192	9.76469	9.74044	9.53039	9.46505
AT2G39010	13.194	13.3464	13.4567	13.6115	13.5706	13.3327
AT4G18210	7.50901	8.03388	7.83	8.22291	7.46115	7.67454
AT4G26180	7.92102	8.24685	8.28742	8.458	8.11391	8.03124
AT3G61310	8.57676	8.18924	8.05169	7.78039	8.5062	8.53316
AT1G10450	8.88435	9.11196	9.36746	9.39076	9.15332	8.80385
AT5G07990	8.84863	10.9462	7.76938	7.73893	6.41344	8.02464
AT1G60070	11.7566	11.5969	11.1593	10.9552	11.6493	11.7272
AT1G61680	4.57305	4.17625	4.15893	4.03851	4.52842	4.54207
AT4G30630	10.5751	11.1421	11.6593	11.7983	11.3223	11.2121
AT1G65845	8.90854	7.52198	8.20875	7.5724	9.63808	8.99926
AT5G37170	4.74623	4.57813	4.9059	4.95127	4.83945	4.88442
AT1G01200	8.55009	7.9677	6.68813	6.45136	7.26691	7.75868
AT5G45950	12.6548	11.9569	11.2841	10.9054	12.658	12.4351
AT3G24715	7.20841	7.19814	7.04141	6.95259	8.12528	7.07767
AT1G73370	8.74358	8.4719	7.2875	7.47743	7.97571	8.44176
AT3G31950	4.68529	4.82605	4.88514	4.80109	4.68107	4.82603
AT5G49780	4.97358	4.81014	4.66642	4.80683	4.7012	4.77545
AT5G67250	11.0873	11.3358	11.2925	11.4105	11.1009	11.2129
ATMG01170	10.6081	11.0228	11.4174	11.4434	10.9761	10.7532
AT5G45380	8.55527	8.96532	8.96483	9.5477	8.51944	9.14551
AT4G17880	8.02168	7.84286	8.25175	7.79966	8.36814	8.32567
AT1G53540	5.42767	6.69714	14.927	12.9406	13.1168	7.75967
AT3G18320	8.07028	7.55882	7.64667	7.28999	7.96795	7.94079
AT1G66140	8.24936	7.99127	7.71357	7.36368	8.03395	8.05477
AT2G44920	11.5308	10.7351	11.2305	10.9804	12.3069	11.9407
AT4G12560	9.27578	9.58555	10.5705	10.3584	10.1616	9.5945
ATMG00640	11.1779	11.9193	14.615	14.2128	13.1562	11.7701
AT1G04960	8.93926	9.01285	9.40431	9.597	9.46102	9.25701
AT5G14995	3.83282	3.70928	3.94468	3.90808	4.05409	3.84954
AT2G41400	4.06626	3.93328	4.20095	4.15582	4.23301	4.15587
AT1G77730	3.80636	3.67982	3.62454	4.25798	3.85568	3.93145
AT5G43210	8.79461	8.94244	9.08876	8.86389	8.96095	8.74001
AT4G04780	10.1507	10.1329	10.3009	9.95485	10.4706	10.1465
AT2G18510	11.1232	11.4967	12.1451	11.8925	11.6131	11.1742
AT4G04190	8.57424	8.45772	8.88587	8.67396	9.03071	8.64968
AT4G26650	6.74491	6.50198	6.32753	6.33718	6.62544	6.61952
AT1G30670	4.19957	4.21792	4.23541	4.33749	4.26572	4.27887
AT4G10940	5.46706	5.76937	5.95149	6.09995	5.67602	5.78838
AT4G38910	7.26716	7.40972	7.74277	7.58604	7.60938	7.5298
AT1G26350	4.38442	4.45134	4.35566	4.20579	4.35373	4.43735
AT3G14690	11.381	11.727	11.1881	11.2514	10.9595	11.0741
AT2G47760	9.47466	9.59809	10.0745	10.0787	9.7744	9.61484
AT2G22090	8.73584	8.97249	9.35556	9.44949	9.15468	9.03018
AT5G55440	4.3364	4.22047	4.12149	4.11423	4.31086	4.48708
AT1G65484	4.42885	4.27409	4.19926	4.35262	4.48162	4.36886
AT5G17230	10.4653	10.4423	10.4366	10.3183	10.4822	10.4387
AT1G70690	7.15986	6.22558	6.26622	6.46227	7.81468	7.50589
AT1G67090	18.0858	17.5867	17.469	17.0363	17.8668	17.9433
AT5G02670	10.155	10.1652	10.9902	10.7912	10.9006	10.5956
AT3G21490	4.28873	4.42165	4.45243	4.45644	4.39368	4.32147
AT1G66540	8.46886	8.78861	8.26601	8.59189	8.21132	8.54677
AT4G13670	11.8233	11.6728	12.1785	11.8743	12.1479	12.0298
AT4G27150	4.88205	4.81322	4.77129	4.88119	4.94211	4.83031
AT5G63560	5.16101	5.36242	5.30996	5.48624	5.03194	5.33187
AT3G17390	13.9878	13.4635	12.4526	12.218	13.2018	13.4439
AT5G45280	11.517	11.4557	9.22911	10.0035	9.12756	10.6623
AT3G01060	11.9406	11.8918	11.6692	11.4025	11.1903	11.4717
AT2G16770	8.49146	9.05562	9.26241	9.4989	8.42137	8.56208
AT2G35800	7.13723	6.94173	6.94512	6.7482	7.15766	6.96075
AT1G22370	11.2492	12.3838	12.5381	13.1997	11.8998	11.9759
AT5G24420	10.4234	9.65829	8.44594	8.44574	9.55945	10.6314
AT3G57880	9.33808	9.80213	11.3791	11.2345	10.8546	10.1724
AT4G12040	13.1272	13.5665	13.1284	13.506	12.9679	13.1321
AT1G69450	8.25017	8.4846	8.06319	8.25884	7.94008	8.53807
AT5G25840	11.4037	11.1	10.9588	10.9072	11.323	11.2249
AT3G15490	3.98464	3.8719	3.92313	3.90345	3.9798	4.46019
AT4G38790	10.7109	10.7318	11.0544	11.1996	11.0174	10.9489
AT3G08850	8.59443	8.79984	9.19695	9.27812	8.87929	8.84867
AT3G11402	6.17381	5.45272	5.27734	5.08713	5.59598	5.93957
AT1G71360	10.8763	12.2471	11.0868	11.9683	10.6801	10.8225
AT5G49230	11.6359	11.7473	11.9621	11.9226	11.8707	11.7947
AT4G14240	9.93792	9.78431	9.29236	9.27933	9.37904	9.67874
AT5G14650	4.29587	4.31147	4.01936	4.28527	4.39023	4.30614
AT2G36070	10.5421	10.3407	10.3406	10.2483	10.3974	10.1185
AT5G66250	10.3463	10.5093	10.3372	10.7362	10.2733	10.6384
AT4G38160	11.391	10.6791	11.048	10.6253	11.6504	11.2376
AT4G18310	3.85263	4.07118	3.93631	3.8977	4.00709	3.91801
AT1G20100	10.2242	10.4766	10.5665	10.9366	10.1352	9.96718
AT4G02360	9.99242	12.4392	11.6454	12.9053	8.66401	10.8375
AT1G47810	3.71534	3.66163	3.606	3.68386	3.8493	3.78835
AT3G60750	12.4276	12.1628	11.8744	11.703	12.0928	12.3239
AT5G24610	10.4014	10.7271	10.7108	11.0455	10.0927	10.4283
AT5G48320	6.94275	7.044	7.52959	7.55205	7.46614	7.28417
AT2G02650	4.17452	4.22541	4.15891	4.48809	4.15502	4.36816
AT1G07830	10.5171	10.7211	11.5047	11.3636	11.1694	10.5896
AT5G55100	10.1251	10.197	10.7787	10.7887	10.5863	10.3883
AT1G76405	10.1157	9.54785	10.1223	9.6119	10.6549	10.1071
AT4G25190	4.08857	4.0332	4.08338	3.91503	3.9147	4.01615
AT3G05310	3.74005	3.65098	3.97184	3.75243	4.01148	4.03236
AT1G11860	13.4975	12.9404	12.693	12.0621	13.2607	13.4885
AT5G14950	6.6223	6.78023	6.5304	6.79006	6.49002	6.58202
AT5G49945	9.45522	9.58631	9.31562	9.16938	9.17469	9.38356
AT5G62020	8.86045	10.0665	11.729	12.59	10.2	10.0953
AT4G34280	9.82912	10.332	10.2851	10.575	9.84591	9.97889
AT2G21800	6.64155	6.77986	7.06188	6.96442	6.92328	6.64774
AT1G80600	12.3259	12.3983	12.4074	12.2799	12.166	12.2491
AT4G08868	4.69632	4.6594	4.6984	4.62479	4.90575	4.80455
AT5G06850	9.02471	9.01392	9.01014	8.9582	9.21016	9.33178
AT1G16720	12.3651	12.252	11.484	11.6381	12.2654	12.3262
AT2G40720	7.40411	7.63304	7.93508	7.90162	7.70163	7.48581
AT1G61520	14.9973	14.8392	15.1681	14.8345	15.3395	15.1768
AT4G27940	7.98149	8.41189	8.78505	8.70076	8.42155	8.16674
AT1G63240	10.1611	10.7477	10.4284	10.5167	10.0207	10.3073
AT2G37300	9.13803	9.98591	9.56831	9.55342	8.48387	9.23183
AT1G77810	8.91032	9.37623	9.88116	9.8798	8.73617	8.76092
AT4G01750	8.78376	8.48204	8.38308	8.44245	9.29002	8.82382
AT3G53240	9.59994	9.46803	9.76094	9.44707	9.90434	9.70053
AT5G01380	5.17901	5.45359	5.68721	6.52107	5.45993	5.86439
AT3G11660	9.91196	9.55457	9.46648	9.22268	9.71966	10.045
AT1G74560	12.2351	12.3618	13.3162	13.1101	12.9262	12.2088
AT5G12870	6.66428	7.30912	7.79483	7.81528	6.98358	7.23617
AT1G71440	9.37802	9.26299	8.71849	8.82962	8.88726	9.12335
AT1G29440	11.5342	10.0229	10.6011	9.61147	12.3025	11.8505
AT1G50970	6.76753	7.2965	7.3982	7.51274	6.90089	6.96692
AT5G08200	6.851	6.9515	6.70436	6.85827	6.53395	6.72766
AT1G01490	11.1555	10.5909	10.4608	10.4885	11.6307	11.3507
AT2G16676	5.1438	5.37001	5.34157	5.24858	5.29621	5.14087
AT5G51630	7.03738	7.19834	7.35993	7.47569	7.24958	7.02835
AT5G07530	3.864	3.92081	4.07054	3.82887	3.86813	3.89608
ATMG01290	5.02831	5.02143	5.14158	4.98481	4.97397	5.00697
AT2G45960	13.7953	13.3257	14.0556	13.6904	14.6897	14.6806
AT5G20181	4.56871	4.55669	4.58133	4.72422	4.63016	4.4832
AT1G76820	7.99543	8.78011	9.7699	9.76353	9.101	8.72289
AT5G01390	7.71051	7.87025	8.30754	8.27383	8.0809	7.95141
AT1G19770	10.7841	10.607	10.5758	10.6917	11.3843	11.0708
AT5G41530	3.7011	3.48353	3.65255	3.42403	3.57066	3.58688
AT1G27260	3.98385	3.78906	3.95018	3.95878	4.05878	4.14909
AT4G38280	9.56247	9.63093	10.0668	9.89596	10.0119	9.68179
AT1G65580	11.8868	12.1877	12.1799	12.398	11.8687	12.1107
AT3G48410	9.38942	9.91432	9.28508	9.39288	8.83923	9.26464
AT5G66820	11.5909	12.0195	12.4682	12.2312	11.9518	11.8635
AT1G52940	4.41694	4.18699	4.48281	4.72441	4.65616	4.64249
AT2G35860	12.7964	12.8013	12.3182	11.905	12.3859	12.6218
AT3G61230	4.3067	4.14852	4.26975	4.22274	4.52426	4.3017
AT5G49550	9.29419	9.34232	9.27581	9.24661	9.27441	9.30127
AT3G05660	8.82937	9.85897	8.96986	8.61719	7.29058	8.1061
AT3G26050	6.56935	6.10726	5.81591	5.71056	6.37194	6.57479
AT1G73410	4.10744	4.18453	4.25597	4.29702	4.21708	4.24597
AT4G19390	10.244	11.626	10.9056	11.5206	9.40125	10.0124
AT3G48400	3.98301	3.85438	3.81725	3.75746	3.85836	4.30065
AT2G46540	11.1337	10.8407	10.8508	10.8052	11.3638	11.1783
AT3G20830	8.83368	8.85927	8.83261	8.69472	8.96531	8.92426
AT2G22155	4.05963	4.17822	4.17347	4.0637	4.02642	4.33325
AT3G43790	8.88473	9.01489	8.21836	8.29681	8.21211	8.73656
AT1G73400	7.12498	7.33042	7.3795	7.33315	7.17417	7.03264
AT1G62800	10.7143	10.2914	10.0496	9.81032	10.4317	10.7148
AT5G60805	4.68339	4.43383	4.48094	4.32961	4.71554	4.75943
AT3G43910	3.34874	3.53936	3.53538	3.51454	3.44236	3.4993
AT5G06600	9.36077	9.41694	9.29274	9.48145	9.06384	9.29938
AT5G40820	8.15141	7.51871	7.37648	6.95717	7.63129	7.59646
AT2G20495	10.5899	10.8006	10.7314	10.6788	10.3014	10.4705
AT3G04450	7.12165	6.85552	6.8497	6.64461	6.91212	6.71664
AT5G19390	8.67575	8.72126	8.66252	8.5855	8.58738	8.64528
AT5G07010	9.75446	9.11848	7.25315	8.31154	7.21345	8.68073
AT5G09310	9.55743	9.56733	9.76624	9.66004	9.78962	9.77887
AT1G18470	10.9774	11.2489	11.369	11.5697	11.089	11.1492
AT5G38780	7.05289	7.14537	6.38954	6.54938	6.62841	7.13375
AT1G06700	8.76494	8.79466	9.04904	8.957	9.11958	8.80025
AT1G21160	9.37774	9.81522	9.76309	10.0984	9.4689	9.60965
AT5G51250	3.57971	3.69667	3.51681	3.84577	3.56663	3.70877
AT5G66100	9.87548	9.96649	10.2528	10.3276	10.2074	9.94545
AT5G52540	11.4496	11.086	10.7658	10.6078	11.0426	11.4719
AT4G23670	15.2821	16.4773	16.8563	16.8151	15.8966	16.2573
AT1G01380	7.2829	7.5297	7.28088	7.25451	6.88793	7.44339
AT3G44330	7.76676	7.60788	7.54998	7.49876	7.7142	7.68105
AT3G03540	4.73776	4.57184	4.52089	4.52241	4.72353	4.80417
AT2G02790	6.82578	6.88953	6.66714	6.50218	6.7394	6.70479
AT1G66930	4.47617	4.112	4.12735	3.94879	4.98879	4.71992
AT3G49220	8.09735	8.96798	8.42611	8.79039	8.41819	8.20869
AT4G18390	9.37651	9.7932	9.1022	9.09867	8.60669	8.95224
AT3G08000	9.6619	9.56756	10.0055	9.74563	9.97633	9.83923
AT2G30420	8.41055	7.45205	6.64253	6.06311	7.35509	7.5473
AT4G11540	4.05342	4.06145	4.0371	4.09516	4.28163	4.32405
AT3G62370	10.9153	10.5125	10.0992	10.2179	10.606	10.9285
AT2G17090	3.61906	3.64477	3.78175	3.91022	4.09237	4.00753
AT5G18470	10.2693	9.19977	8.70927	9.00874	9.80051	9.07374
AT4G27910	5.63963	5.61365	5.89992	5.80249	5.71071	5.60851
AT2G25840	9.64645	8.84863	8.98971	8.55485	9.70233	9.29983
AT3G17365	8.35613	8.63122	8.89724	8.94496	8.64399	8.72909
AT1G75180	7.96743	7.50991	7.65071	7.46411	8.4412	7.94774
AT3G55520	12.1993	11.7942	11.049	11.0666	11.1887	11.4294
AT2G44970	10.6457	10.916	10.7121	11.1471	10.4648	10.7237
AT1G27620	5.44365	5.40216	5.13211	5.08185	5.58309	5.57435
AT3G55970	8.1104	8.37783	7.86825	8.84747	7.05727	8.04421
AT3G43590	10.8756	10.7652	10.9294	10.9595	10.9346	10.7683
AT2G21990	4.91113	5.25113	4.45512	4.75573	5.05808	4.91024
AT4G17140	7.38511	7.68943	7.91942	8.13017	7.69704	7.64434
AT5G42720	12.2468	11.6539	11.1548	10.7491	11.8013	11.8677
AT1G65850	3.60241	3.63183	3.90329	3.66199	3.82432	3.90667
AT1G66210	4.41793	4.49449	4.58362	4.41833	4.5974	4.76789
AT5G26692	4.00679	3.90075	3.9984	4.10198	4.03344	3.95566
AT1G80790	8.63434	8.85424	8.98411	8.79098	8.83268	8.80855
AT2G28780	6.53069	7.49203	6.95014	7.09909	6.43	7.22984
AT1G35680	13.2812	12.501	12.526	12.3102	13.173	13.2052
AT2G16390	7.06966	7.18568	6.89111	6.79797	7.0499	6.95388
AT3G29100	9.17333	9.26764	9.49774	9.40076	9.42208	9.36387
AT1G62950	7.60553	7.7825	8.10791	7.89234	7.90394	7.62431
ATCG00770	14.2942	14.0387	13.7548	13.6707	14.1668	14.1921
AT3G07390	10.9715	10.5123	9.99844	9.80544	10.2923	10.602
AT1G67500	9.84007	10.185	10.21	10.3255	9.87763	9.96236
AT2G17705	8.45134	7.97812	7.84848	7.72515	8.74967	8.377
AT2G33060	6.37893	6.90351	7.86108	8.10151	7.16241	7.12621
AT5G48800	9.32819	9.32499	9.70542	9.30483	9.79579	9.50063
AT2G11010	4.08897	3.79172	4.13839	3.80221	4.13913	4.32355
AT3G15570	11.5669	11.0747	9.95769	9.38667	11.1563	10.8301
AT2G01340	7.37074	7.18143	7.10274	8.92639	7.88471	7.25889
AT3G47680	6.75397	6.99004	7.53251	7.58983	7.38585	7.04789
AT1G22400	8.59037	8.04925	7.74923	9.07682	9.09838	8.37638
AT4G15780	10.4039	10.8568	12.059	11.7341	11.906	10.9993
AT5G33330	3.80294	3.97445	3.79168	4.27528	4.01694	4.01977
AT1G01725	10.1313	10.6875	11.1077	10.8443	10.7299	10.5692
AT2G48070	13.1145	12.6674	12.5987	12.1431	13.0888	13.0381
AT3G61180	9.83352	9.89955	10.2441	10.2056	10.1046	9.89551
AT4G39480	4.20377	4.1611	4.30049	4.20549	4.45874	4.30928
AT3G09900	9.90376	10.0458	10.0469	10.0663	9.95965	10.0735
AT5G55260	8.77338	8.62574	8.2992	8.341	8.39947	8.57498
AT2G20921	4.61616	4.74443	4.73617	4.801	4.82259	4.69634
AT4G03500	5.74915	5.64855	5.46206	5.14953	5.6905	5.72495
AT1G30100	5.88989	5.58386	6.24552	6.9319	5.51153	6.09811
AT3G20710	4.34754	4.09722	4.39105	4.45424	4.50248	4.86636
AT1G14740	11.1391	11.3873	11.9253	12.0832	11.7678	11.5755
AT2G19780	6.76011	6.28067	5.71931	5.63905	6.61669	6.70008
AT1G59620	10.0597	10.0044	10.1208	10.0291	10.0175	10.2939
AT3G03030	6.19391	6.54048	7.32409	7.34308	6.88298	6.42982
AT5G41380	5.0501	4.63322	4.44444	4.38437	4.7343	4.73736
AT3G16890	7.25725	7.38438	7.70044	7.77083	7.48679	7.30731
AT4G25550	10.9174	11.1866	11.5378	11.5682	11.3109	11.1825
AT5G66400	12.8267	16.2662	15.8202	17.1036	12.303	13.4128
AT2G17510	10.613	10.6651	10.397	10.4899	10.4042	10.3909
AT1G24030	5.6359	5.66629	5.96732	5.78692	5.7653	5.62153
AT1G14230	9.70295	9.72962	8.76359	9.16533	8.78562	9.38796
AT3G01720	10.2835	10.2467	9.61791	9.711	9.79262	10.206
AT2G25410	4.77721	4.8535	5.09258	5.12211	4.96616	5.16795
AT4G34990	11.1668	11.9387	12.2876	12.2922	11.1594	11.5127
AT3G44710	3.54669	3.44816	3.69737	3.79497	3.64257	3.69225
AT1G78850	9.17455	9.27016	8.91057	9.8598	8.75788	8.60147
AT2G46820	14.3548	14.0414	13.4867	13.0676	14.1348	14.3698
AT4G31160	10.5268	10.8881	11.3387	11.558	10.8179	10.6409
AT3G17230	4.08901	4.1463	4.00635	4.01616	4.03743	4.23528
AT3G13680	3.89982	4.02067	3.85854	4.05518	3.94208	3.95192
AT5G16120	10.7629	11.0002	10.9935	11.509	10.6524	10.7414
AT5G43690	4.65747	4.44592	4.0378	4.08222	4.16458	4.69967
AT3G30841	8.08665	8.19027	8.14682	8.22698	8.06797	8.22407
AT1G52730	8.4471	8.39028	8.54111	8.52948	8.46136	8.30581
AT4G36210	8.54355	9.06237	8.45667	8.81477	8.11554	8.64149
AT5G59300	10.9492	11.0487	11.3265	11.2939	11.1455	10.981
AT1G62301	4.44567	4.38288	4.40533	4.60372	4.29966	4.33851
AT3G51380	5.78626	5.88346	5.76871	6.02893	5.82001	5.98012
AT3G11810	11.7516	11.9207	11.9085	12.0475	11.717	11.9173
AT3G52500	10.1517	9.75012	9.52039	8.88456	10.3622	9.98311
AT3G14780	4.63397	4.74586	5.12152	5.14137	5.25837	4.80393
AT3G55440	12.3689	12.3989	13.1647	13.4217	12.6144	12.5795
AT3G28830	4.03207	4.01985	4.02742	4.06451	4.05125	4.10915
AT5G64200	10.8756	11.0122	11.6624	11.6137	11.1383	10.9289
AT4G12070	9.57678	10.0088	9.72924	10.1499	9.24659	9.73801
AT3G01520	11.8272	12.4147	12.9384	12.9524	12.4818	12.1311
AT1G03680	14.8042	14.8096	14.5031	14.4063	14.4854	14.8667
AT3G52140	9.09284	9.03949	9.54528	9.44959	9.40432	8.92046
AT1G60980	3.67316	3.78107	3.71193	3.8388	3.64977	4.24566
AT4G19620	3.86625	3.96214	3.84784	4.00973	3.92665	4.22324
AT4G37180	8.49039	8.75365	9.37117	9.49306	8.6593	8.49312
AT3G49620	6.6677	4.059	3.97653	4.40463	5.69781	5.456
AT2G25450	13.6731	13.4024	12.2745	12.7882	12.691	13.37
AT3G04780	10.7768	10.4568	9.66793	9.69397	10.2009	10.3354
AT2G05070	12.0192	11.452	11.3502	10.7828	12.3601	12.0805
AT4G33410	10.8506	10.7711	10.6937	10.5162	10.9456	10.8007
AT5G20640	5.58695	4.56395	4.18298	4.2412	5.68748	5.20675
AT2G43100	14.4185	13.9923	13.7172	13.0811	13.9131	14.4343
AT5G50335	10.5614	9.58099	9.46735	8.36154	10.8403	10.6757
AT1G54310	9.34558	9.30742	10.5687	10.2215	10.1264	9.50993
AT3G05327	6.1781	6.03308	5.77075	5.5961	6.42952	5.91411
AT4G01670	8.46357	8.19925	7.8111	7.60209	7.90135	7.72374
AT5G08740	12.0481	11.9518	11.1277	11.1653	11.3883	11.6609
AT3G44326	4.99976	4.86499	5.09731	5.17734	4.95605	5.04906
AT4G04740	8.25051	8.34481	8.73585	8.83622	8.86806	8.74843
AT3G57730	8.43546	8.67717	8.64152	8.67369	8.5003	8.53582
AT5G41890	4.80005	4.83978	4.78975	4.47849	4.53699	4.67467
AT3G51480	9.07583	9.49595	8.99113	8.88704	8.64914	9.09142
AT1G76010	12.8708	12.9605	13.6024	13.6725	13.4593	12.9377
AT5G67280	12.6303	12.3587	11.9073	11.1555	12.3237	12.3564
AT5G45670	10.1714	9.05271	9.64276	8.50437	11.0029	10.4433
AT4G35160	8.06687	8.36029	6.40008	7.01748	5.72924	7.67457
AT1G65820	13.7087	13.9104	14.2192	14.3957	13.8882	13.6659
AT3G56000	5.9582	5.43664	5.9125	5.95175	7.30003	6.51935
AT5G55180	9.13588	8.49014	7.40622	8.07074	8.65592	8.9261
AT5G07730	8.2667	8.30907	8.48562	8.83637	8.50866	8.47834
AT2G24255	3.97487	3.77978	4.17638	4.15494	4.01008	4.28287
AT3G01980	9.59944	9.25057	9.40269	9.11169	9.61458	9.56986
AT3G25710	9.01773	9.42962	9.42544	9.42899	9.14138	9.14316
AT1G60987	3.87723	3.81968	3.7674	3.75929	3.93941	4.08532
AT3G52020	4.97576	4.80699	4.68021	4.8082	5.03403	5.12852
AT2G36470	10.3875	10.1151	8.41517	8.237	9.05473	9.50529
AT2G19670	10.5261	9.80784	10.4227	9.80438	10.8395	9.94637
AT2G05430	4.06675	4.017	4.05134	4.12889	4.02913	4.16621
AT1G54360	10.196	10.0984	10.2348	10.1974	10.247	10.2828
AT5G24210	12.0615	11.3043	11.6087	11.8118	11.9729	12.0234
AT5G09970	6.60218	7.01118	6.09354	5.96207	5.70817	5.91525
AT3G14981	4.19268	4.24117	4.31566	4.24107	4.28541	4.41941
AT3G01410	7.06788	6.64697	6.48402	6.27402	6.85612	6.73781
AT4G14270	13.5788	14.5402	15.1207	15.492	14.2754	14.2289
AT1G21130	14.5188	14.0453	12.5572	13.4228	14.1177	13.9027
AT5G35917	4.07935	4.24969	4.02853	4.17484	4.25729	4.50561
AT4G09730	12.0507	11.9086	12.4935	12.3324	12.2698	11.8458
AT5G46540	5.15872	5.39244	5.08595	5.20521	4.97253	5.23664
AT1G53140	9.31844	8.27956	7.14348	6.53843	8.64995	9.00397
AT5G16720	7.66041	7.21655	7.45657	6.78784	8.05769	7.50094
AT5G40960	8.8903	9.25112	8.64179	9.3069	8.15074	8.7424
AT2G28900	16.6671	17.1258	15.9133	15.5083	15.3868	16.0279
AT4G33530	10.5971	10.1612	9.72636	9.57223	10.2188	10.4161
AT4G22540	8.5685	8.293	7.8313	8.1302	8.37816	8.59021
AT1G04760	7.88163	7.36117	6.26486	5.81969	7.27053	7.51327
AT4G32330	11.5377	11.309	10.5963	10.3203	11.0994	11.3146
AT5G11960	9.68111	9.62512	10.229	10.2386	10.2649	9.97829
AT1G28520	9.61498	9.87339	9.4481	9.77428	9.16895	9.56594
AT4G34881	12.6812	13.0611	11.2953	11.6838	11.6295	12.0977
AT5G42070	10.3904	9.9089	8.28079	7.83028	9.10937	9.796
AT1G09200	10.0309	8.8961	7.39305	7.39845	8.43757	9.14077
AT2G48060	6.31845	6.50041	6.69319	6.91283	6.40734	6.28328
AT1G35625	3.87048	3.9193	3.60514	3.82204	3.94514	4.06595
AT1G48160	10.8648	10.8037	10.6082	10.616	10.749	10.8188
AT2G18100	5.91342	6.6794	6.0927	6.33643	5.4593	5.84115
AT1G67310	9.98582	10.5537	10.5555	10.6745	10.0921	10.2656
AT1G48830	13.6981	13.4664	14.0729	13.9201	14.1074	13.5817
AT5G43050	10.8165	10.4504	10.684	10.3893	11.045	10.7929
AT1G12460	8.69956	8.28676	8.24917	7.90922	8.86331	8.58312
AT1G02540	4.20456	4.21731	4.16415	4.19201	4.18472	4.21562
AT1G32930	8.21329	7.99963	8.19603	7.81072	8.67227	8.27049
AT5G10890	5.63855	5.18095	4.84582	5.05974	5.47293	5.61605
AT1G10670	13.1602	13.1105	12.4969	12.5026	12.8933	12.9806
AT3G22270	9.35285	9.59234	9.36371	9.43449	9.34163	9.47237
AT1G22060	11.2644	11.4018	11.2486	11.1769	11.3992	11.3526
AT1G22530	9.34129	8.84235	9.07733	9.39333	10.0642	9.6034
AT3G48440	8.39834	8.39787	8.24883	8.10228	8.14531	8.2348
AT2G35765	4.5344	4.51088	4.24968	4.47844	4.41392	4.68563
AT4G24040	9.17912	8.8135	8.83159	8.87851	9.336	9.58268
AT3G47850	10.3627	10.4354	10.4506	10.5421	10.4981	10.4457
AT5G59600	7.21376	6.99809	7.44414	7.19534	7.48487	7.22765
AT3G27470	8.26953	8.27158	8.37758	8.34923	8.38519	8.37651
AT1G50000	9.89316	9.46037	10.1225	10.0109	10.1145	9.69149
AT1G50030	9.88306	10.1165	9.98958	10.2546	9.80477	9.97341
AT3G63160	15.0917	14.9488	13.8347	12.8882	13.8105	14.5302
AT3G56450	10.0047	10.4568	10.6293	10.2843	10.305	10.1031
AT2G24170	9.29094	8.87622	8.20787	7.9526	8.86693	9.11325
AT3G18980	8.36918	8.10304	7.83485	8.06167	8.47842	8.49675
AT5G11580	11.9704	12.146	12.6557	12.5674	12.5618	12.1965
AT3G57510	4.33451	4.82759	4.67128	5.15847	4.38556	4.6137
ATCG01130	13.0162	12.3726	12.6585	12.7171	12.7837	12.7904
AT5G19350	8.85958	8.98708	9.06785	9.09888	8.9419	8.83888
AT3G08030	13.6529	13.4306	13.6822	13.4921	13.9608	13.6196
AT2G21090	7.86547	7.73696	8.0614	7.97548	8.05206	7.78394
AT5G04960	3.49171	3.62356	3.69585	4.03359	3.63369	4.07954
AT3G26440	7.39259	6.94246	6.65017	7.24528	6.83785	6.78622
AT3G61678	13.9344	14.0043	14.3449	14.2553	13.999	13.6467
AT4G23100	13.2586	12.9414	12.8672	12.8195	13.211	13.2762
AT5G64610	10.8231	10.9713	11.2315	11.2756	11.0125	10.9447
AT1G50640	7.84733	8.00483	8.24681	8.23573	8.13334	8.08515
AT5G05800	9.34317	9.46852	10.2255	10.0863	9.84981	9.56334
AT3G27380	7.25377	7.19212	6.93743	7.21329	7.00274	7.23655
AT3G14310	13.5999	12.3395	11.8623	11.5019	13.2714	13.1873
AT3G21670	11.1683	11.7324	11.574	11.9079	11.3944	11.6049
AT3G05270	8.74415	8.53794	8.1857	8.14348	8.39501	8.59731
AT5G01540	8.18235	8.0555	8.06893	8.57356	8.0001	8.1058
AT2G46210	7.53425	7.39907	6.54073	7.02266	6.94899	7.20775
AT1G14570	8.58086	8.64529	8.60967	8.7198	8.6195	8.52653
AT1G34041	4.08994	4.12071	4.21466	4.06876	4.07299	4.1818
AT1G23610	4.67746	4.70043	4.80492	4.97918	4.8779	4.95374
AT3G42310	8.04309	8.00452	8.00912	7.86061	7.89311	7.99906
AT5G23170	8.42373	8.53408	8.05771	8.05746	8.24627	8.41179
AT3G05741	5.59653	5.34713	5.11767	5.08281	5.15372	5.2987
AT3G62340	4.80649	4.6566	4.75262	4.93179	4.78394	4.75445
AT1G03103	5.13262	5.02635	4.9	4.7332	5.02186	5.22882
AT4G34900	11.2467	11.0187	10.9794	11.1791	10.9535	11.0417
AT2G24290	11.0549	10.921	10.5987	10.4334	10.7902	10.8303
AT2G25190	9.82771	9.58716	9.21394	9.45198	9.55232	9.79159
AT4G08670	5.48369	5.50424	5.75686	5.84284	5.7903	5.64207
AT4G27250	5.33847	5.53349	5.25967	5.43762	5.41849	5.42177
AT1G69960	9.40526	9.37127	8.8928	9.17234	9.0966	9.28807
AT3G47810	12.2135	12.4343	12.247	12.3668	12.1116	12.3548
AT5G55280	10.0025	9.68025	9.60839	9.14446	9.64754	9.36352
AT3G53210	7.50035	7.41121	7.8487	7.55604	7.86945	7.72544
AT4G27510	5.87534	5.7879	5.52625	5.44805	5.49118	5.51018
AT2G45310	6.84031	6.60617	6.1023	5.77235	6.66349	6.49094
AT1G11755	8.32667	8.37089	8.59861	8.55985	8.46854	8.28426
AT3G18260	7.13819	6.86864	6.42053	6.19374	7.26859	7.21689
AT5G65170	7.87572	8.20242	8.14353	8.13787	7.80983	7.95462
AT4G22520	7.90019	7.16784	6.27773	5.94995	7.91567	7.80605
AT3G62230	3.9264	4.05893	3.70106	3.90066	3.86188	3.91265
AT1G64585	4.19277	4.16584	4.21702	4.17823	4.17732	4.32308
AT3G29270	9.16231	9.45149	9.54644	9.58007	9.37845	9.33303
AT2G04031	5.00415	4.94455	5.02421	4.94793	4.97699	4.96073
AT5G02720	4.25561	4.39605	4.19481	4.20942	4.52118	5.23167
AT1G20800	4.17691	4.02974	4.15122	4.14052	4.27892	4.24158
AT3G02130	10.8758	10.9772	11.2063	11.062	11.1471	11.025
AT1G09220	7.95923	8.23091	8.63834	8.7165	8.4047	8.18151
AT1G72820	8.87251	8.84116	9.29938	9.70136	9.7219	9.24912
AT2G36570	10.7208	10.538	9.76583	9.35829	10.0541	10.3966
AT1G65430	9.76195	9.80084	9.7643	9.88557	9.64715	9.81293
AT3G54510	5.42477	4.92345	5.30698	4.90836	5.84338	5.21076
AT5G64360	9.34015	9.36606	9.86236	9.7893	9.8525	9.71553
AT5G60380	3.82201	3.78874	3.51221	3.64459	3.94294	3.87581
AT1G65590	9.4909	8.13239	8.22952	7.42767	10.0536	9.44922
AT1G67930	6.98701	6.97097	6.60649	6.63364	6.77564	7.01372
AT4G14880	4.12143	3.98527	3.93292	3.84398	4.08196	3.96157
AT4G19230	6.25429	8.12783	7.58551	8.39481	6.08256	6.33273
AT5G56710	14.8302	14.2075	14.1518	13.9505	14.5256	14.2175
AT1G78540	7.28251	7.41744	7.9999	7.87938	7.85188	7.46529
AT3G14940	8.69152	8.40809	8.24612	8.10927	8.02951	8.33168
AT1G72510	11.2471	11.7542	11.9963	12.2496	11.8127	11.8482
AT4G22666	3.66387	3.45884	3.45587	3.72627	3.41829	3.79018
AT2G10920	4.50137	4.59074	4.35015	4.84831	4.3922	4.80256
AT5G53370	12.5189	12.9103	12.9872	13.0163	12.5987	12.7415
AT2G38195	5.57352	5.67453	5.82432	5.85136	5.63371	5.51481
AT4G16840	9.18978	8.91292	8.4962	8.73994	8.73026	8.91941
AT2G34150	8.55374	9.34896	8.41214	8.59093	8.02091	8.25067
AT3G48490	8.96946	7.90962	7.0967	6.78313	7.73094	8.31103
AT3G05400	7.97663	9.09624	7.89318	8.67852	7.13246	7.32414
AT4G38880	3.92861	3.86021	3.90285	3.92556	3.83378	3.80113
AT5G41761	8.19982	6.98093	7.74461	8.57556	8.75574	7.33567
AT5G51430	7.76371	8.02122	7.7894	7.97064	7.67132	7.78862
AT2G24960	8.51437	8.56976	9.80361	9.53843	9.42278	8.6941
AT2G40700	9.86358	9.91295	10.552	10.4261	10.2718	9.63444
AT2G26670	12.0472	12.119	11.8659	11.9094	11.8027	12.1007
AT2G42950	9.08105	9.43245	9.6142	9.86217	9.28804	9.39138
AT5G26617	4.07843	3.97448	3.87863	3.89848	3.96405	4.11327
AT1G73780	4.7376	5.01142	6.05889	6.08707	5.49942	5.31675
AT3G21470	7.42489	7.61078	7.51337	7.5383	7.57402	7.59458
AT4G27530	4.15153	5.07312	4.81684	5.57041	4.10761	4.47862
AT4G25070	5.10504	4.87807	4.72003	4.93238	4.66012	4.88313
AT3G57250	4.03341	3.90493	4.22763	4.22256	4.15876	4.49396
AT5G58770	11.6112	12.6917	13.4967	13.3779	12.519	12.7194
AT1G79990	10.4651	10.4375	10.1115	10.2142	10.1152	10.3562
ATCG00120	15.7436	15.9476	15.6909	15.828	15.5319	15.791
AT1G61240	9.63709	9.66543	9.31899	9.4054	9.43198	9.45734
AT3G56830	7.18104	7.12027	7.09921	7.06627	7.13464	7.12858
AT4G25570	12.5701	12.2329	12.2047	12.1423	12.5421	12.6481
AT5G52110	9.64927	9.42195	9.46209	9.54769	9.41125	9.6277
AT4G27350	9.52536	9.98178	10.2043	10.4619	10.1108	9.79861
AT3G62220	10.1047	10.3086	10.1835	10.1329	10.1682	10.1382
AT1G17170	7.49206	7.60553	5.31077	5.81227	5.59549	6.28229
AT2G37050	10.6981	10.5342	11.038	10.6239	11.3259	10.8066
AT4G18400	10.5143	10.8223	11.1662	10.813	11.0169	10.5988
AT5G57370	11.0436	10.8381	10.9803	10.9088	11.0636	10.9705
AT4G32340	12.4026	11.6561	11.9748	11.5981	12.7251	12.8001
AT1G65010	12.2641	12.0866	11.3871	10.2943	12.1044	12.1362
AT5G49060	8.94195	9.13143	9.11031	8.95248	9.00073	8.99559
AT3G14040	3.38317	3.8311	3.41928	4.13741	3.65867	3.59901
AT4G22200	12.2841	12.4679	13.0905	12.8401	12.9265	12.8169
AT3G10480	8.67564	8.86317	8.7997	8.88955	8.68927	8.72551
AT4G40042	10.4961	10.4479	10.5199	10.1681	10.6274	10.6063
AT3G43190	4.19223	4.11516	4.05039	4.18855	4.26431	4.305
AT3G53260	12.6436	13.8663	10.6347	10.6285	10.9752	11.5501
AT4G35440	8.58203	8.12879	8.10326	8.0942	8.51031	8.49728
AT5G03870	8.55161	7.36884	6.26637	5.47353	8.33958	8.32008
AT3G55260	11.4694	11.3311	11.1022	11.1036	11.3028	11.6822
AT5G09805	6.17879	5.5901	5.87745	5.22952	7.04847	6.60338
AT3G27500	7.06528	6.14941	5.87514	5.65205	7.34453	6.66464
AT1G72480	9.88994	9.8021	9.75063	9.52421	9.83977	9.87972
AT4G24230	8.91336	8.36251	8.66718	8.53996	9.61761	9.08711
AT5G41440	3.89762	3.97065	4.03154	3.92712	3.63422	3.95049
AT1G36990	9.1075	9.42771	9.6462	9.78667	9.31697	9.29744
AT5G15840	5.6503	6.06833	5.17513	5.48373	5.10115	5.43492
AT2G41420	12.9653	12.9512	12.8671	13.098	13.1548	13.1729
AT4G16940	5.15556	5.51327	5.47859	5.32841	5.36892	5.33976
AT1G65570	3.61068	3.635	3.96175	3.9636	3.88	4.05034
AT3G42630	9.46236	9.74298	10.0507	10.1903	9.83555	9.75448
AT1G10580	10.2602	10.5273	10.3387	10.5831	10.0093	10.0943
AT5G64110	9.65277	9.68332	8.32447	8.69046	9.37966	9.42335
AT1G30490	10.8042	10.822	11.042	11.0334	10.9705	10.7045
AT1G48700	4.1337	4.15196	5.36356	4.67978	4.30183	3.9152
AT2G34560	10.7207	10.7038	10.661	10.3084	10.7057	10.6606
AT1G09790	4.6653	4.53444	4.60782	4.71326	4.66606	4.70606
AT3G49115	10.5724	10.0371	10.2876	10.0262	10.444	10.0791
AT4G31400	6.20724	5.98543	5.01575	5.15525	5.16637	5.6352
AT1G09420	7.35172	7.55601	7.81469	7.84776	7.773	7.65314
AT1G31960	3.54063	3.61554	3.43418	3.74001	3.55693	3.51784
AT1G22240	3.65074	3.52758	3.65958	3.83039	3.69271	3.70487
AT5G19800	9.57167	8.69157	7.83659	7.44878	8.21597	8.99894
AT2G34840	8.33203	8.3165	8.33883	8.28955	8.62565	8.5225
AT1G31670	6.48602	5.58567	4.69294	4.71605	5.23645	5.79492
AT3G62650	12.4491	12.4895	12.2501	12.5002	12.405	12.652
AT5G61440	8.93468	6.87645	6.97727	6.66734	8.91925	8.34022
AT3G22425	10.5509	10.8732	10.7277	10.688	10.4265	10.6012
AT5G05140	7.16962	7.4098	7.35025	7.62775	7.07482	7.33435
AT4G21910	11.6016	12.222	12.0385	12.27	10.7973	11.6775
AT1G47290	9.92392	9.37998	9.32808	9.19517	9.82966	9.80312
AT4G17660	5.5706	5.19202	5.17432	5.54664	5.76679	5.34514
AT3G18330	6.53325	6.53142	6.55801	6.6378	6.62538	6.6168
AT5G49180	4.02838	4.10872	4.1093	4.32808	4.17861	4.05833
AT4G12680	8.89964	9.20565	9.5216	9.61074	9.28197	9.15142
AT2G29430	5.02248	4.72336	4.87824	4.6873	4.87336	4.80668
AT1G44170	11.8257	11.9607	11.651	11.8128	11.591	11.9588
AT1G76030	12.0568	12.0324	12.1328	12.0749	12.0465	12.0031
AT5G45810	6.03222	7.19887	6.69687	8.57263	5.81972	6.51736
AT1G77440	11.391	11.4426	11.7332	11.6462	11.6618	11.4242
AT2G39880	8.07616	7.30828	7.08741	6.66376	7.96849	7.64845
ATCG00750	15.2031	14.9313	14.4774	14.3757	14.8867	14.9583
AT5G39720	4.88745	5.55176	4.79973	5.62807	4.63233	4.80674
AT1G45976	11.295	11.8842	12.3623	12.5886	11.8956	11.7292
AT5G53270	4.47217	4.46807	4.52943	4.50505	4.59963	4.52541
AT1G50900	14.0673	13.6487	13.6831	13.3182	14.1182	14.0849
AT1G06010	9.67157	9.6401	10.0597	9.84486	9.94371	9.68302
AT1G68660	13.9353	14.3452	14.2845	14.3134	14.006	14.1784
AT4G33810	8.98864	9.07794	8.7693	8.62422	9.03191	9.05043
AT3G20570	9.08027	8.83845	7.62556	7.69767	8.38257	8.98712
AT3G25980	8.94391	7.83914	7.12549	6.6309	8.56726	8.7729
AT4G22330	10.3851	10.3512	10.2853	10.2878	10.4151	10.3991
AT3G44230	3.72681	3.70793	3.70855	3.64614	3.83594	4.05362
AT1G74650	6.71747	7.18408	6.74681	6.92117	6.40949	6.72564
AT5G46840	7.63399	7.85552	8.42887	8.31017	8.01962	7.55951
AT2G44600	7.53502	7.96262	7.78681	8.0371	7.35194	7.59832
AT5G62810	13.3754	13.6093	13.5763	13.479	13.458	13.3922
AT1G19160	4.34279	4.45651	4.73065	4.42	4.80738	5.1626
AT3G12900	3.85042	3.88179	3.72302	3.94379	4.14431	4.37207
AT4G26940	10.8505	10.9183	10.3341	10.722	10.1665	10.6957
AT5G27120	11.2056	10.7357	11.652	11.2361	11.3323	10.4365
AT1G48953	3.65355	3.63761	3.57472	3.59698	3.62962	4.0357
AT4G01650	8.33387	8.35723	8.60712	8.46484	8.51344	8.46344
AT1G47497	4.53779	4.47665	4.41849	4.38148	4.31478	4.60878
AT4G31960	4.1249	4.18334	4.30282	4.40092	4.21997	4.38544
AT1G76640	5.343	4.96997	3.85382	4.26238	3.82192	4.86416
AT2G26460	11.0239	11.2678	11.3381	11.4952	11.1011	11.1103
AT2G14160	4.01511	4.15844	4.35369	4.62577	4.19647	4.161
AT1G10780	8.25432	7.37664	6.98865	6.73491	7.98947	7.96365
AT3G50870	6.76971	6.65294	6.25676	5.98438	6.56325	6.45166
AT4G32785	6.13554	5.82131	5.25168	4.9975	5.85759	6.24833
AT4G21510	7.32835	7.44142	7.07226	7.18535	7.20359	7.02431
AT1G77120	8.53063	10.2851	8.64283	10.0342	7.34126	8.09777
AT5G66860	12.0976	12.2298	12.5128	12.3444	12.3457	12.0302
AT5G26940	9.91163	9.87079	9.48415	9.94128	9.59082	9.76794
AT2G06510	9.36621	9.84958	9.10672	9.42147	9.03421	9.26595
AT4G35140	8.50979	8.90433	9.12684	9.33861	8.83429	8.94195
AT5G16230	7.56649	7.03934	6.19296	6.10837	6.97144	7.21894
AT1G53200	8.15834	8.34834	8.8995	8.86773	8.61222	8.10221
AT1G69640	9.44045	9.78425	9.67827	10.1832	9.10781	9.33114
AT1G58180	10.466	10.6734	10.3885	10.7749	10.9224	10.9192
AT5G41120	8.39098	8.7667	9.15751	9.05369	8.64782	9.121
AT1G07940	9.15237	9.06123	9.34425	9.45293	9.03543	8.71334
AT1G32120	6.07367	6.12725	6.22158	6.31193	6.18945	6.05772
AT3G29330	7.02266	7.3247	7.13846	7.45197	6.98089	7.04385
AT3G23060	4.50919	4.70625	4.63407	4.73455	4.49112	4.47904
AT1G25530	6.84225	7.66941	7.65011	7.77632	7.01086	6.95993
AT5G18560	4.31541	3.86607	4.15568	4.268	4.30022	4.30402
AT5G55250	6.74121	6.7644	6.71017	6.84335	6.26123	6.21913
AT5G46200	4.21035	4.02681	4.33562	4.23495	4.3618	4.39507
AT5G59650	5.95205	5.50701	4.80427	4.9091	5.89168	5.72611
AT1G73490	10.5778	10.2822	10.6757	10.5566	10.8457	10.4799
AT3G22190	10.0423	9.93071	9.94303	9.80669	10.0049	9.90897
AT1G66700	6.65606	5.4488	5.06876	5.16584	5.59843	5.80363
AT2G02570	12.336	12.514	12.6764	12.5387	12.5606	12.3283
AT4G37590	10.2129	10.3246	11.0517	10.7059	10.821	10.4189
AT1G16250	8.28392	8.43976	8.23056	8.46697	8.07297	8.24501
AT3G50337	9.1003	9.01824	9.58238	9.6429	9.26183	9.34627
AT3G26790	6.25208	7.59079	7.24557	7.87283	5.22189	7.11833
AT3G13530	6.66774	6.46125	6.09031	6.19985	6.30847	6.4822
AT1G34355	7.06311	6.35484	5.86946	5.59563	6.7931	6.85726
AT4G15570	9.57239	9.77118	10.7575	10.609	10.4632	9.7828
AT1G32280	3.86869	3.91842	3.77926	4.18922	3.85696	3.83861
AT5G52510	7.40083	7.72729	7.44776	7.61502	7.30794	7.45187
AT2G01620	10.9427	10.9579	11.0571	10.7388	11.1205	11.2086
AT2G45880	7.01391	7.06241	7.70804	7.62707	7.60327	7.32505
AT1G20875	4.98046	5.16017	5.28396	5.13557	5.06485	5.02638
AT4G05320	16.298	16.5017	16.4289	16.7509	16.2901	16.4054
AT1G49810	5.28849	5.22941	6.08547	6.0087	5.79077	5.56446
AT4G00040	9.8866	10.2356	10.9649	10.9507	10.435	10.0774
ATCG00500	13.5306	13.8284	14.0112	14.0126	14.0519	13.8303
AT1G29230	5.6209	5.97896	5.9072	6.52612	5.96225	6.36134
AT4G10240	4.15461	4.03997	4.01876	4.1341	4.16021	4.36618
AT3G20090	5.66231	5.69924	5.67314	5.66768	5.71784	5.64562
AT2G42670	10.5232	10.6081	10.8177	10.9625	10.7572	10.778
AT1G33080	9.39593	8.92071	8.53746	8.46141	9.06789	9.23534
AT3G13200	11.9283	11.9961	11.8338	12.0711	11.7456	11.8874
AT2G33490	8.42709	8.55347	8.35525	8.45876	8.25539	8.38043
AT1G01110	8.31951	7.77319	7.79199	7.15497	8.63874	8.37377
AT5G43490	5.53832	5.887	6.16018	6.10219	5.98726	5.70616
AT1G11650	14.2834	14.3405	14.0184	14.3258	13.9861	14.0945
AT2G21560	10.968	11.4017	11.9529	11.7188	11.9692	11.7571
AT5G26610	8.66061	8.72023	8.74508	8.74115	8.68686	8.7203
AT5G46760	11.7253	11.782	11.5934	11.457	11.5708	11.7805
AT4G09795	4.06493	4.03871	3.93994	4.03048	4.01077	4.08423
AT4G12310	10.3204	9.64958	9.49043	8.62168	9.96237	9.83029
AT4G12150	3.95748	3.81736	3.79746	3.83012	3.72485	3.80696
AT3G18518	3.91511	4.05414	4.17643	4.07905	4.20061	4.25617
AT5G22860	8.8617	10.1216	10.3073	10.9625	9.40051	9.23948
AT5G01350	13.3333	13.7896	14.2141	14.2557	13.9573	13.5363
AT5G64380	10.5062	10.4163	10.6345	10.5252	10.7879	10.7105
AT1G32920	12.5982	12.5967	13.0576	13.9588	13.3905	12.8494
AT2G26750	7.01513	7.1223	7.37432	7.67926	7.22464	7.44144
AT5G40570	6.79448	7.14152	8.02519	7.89345	7.5218	7.10685
AT3G22400	7.509	6.92164	6.12515	6.18556	7.01327	7.37515
AT5G06230	6.50863	6.9902	6.47755	7.64051	6.24502	6.44215
AT3G51240	10.9872	13.6021	10.725	10.8492	7.73225	9.92325
AT2G45050	8.22563	8.47164	7.85259	7.4432	8.22109	8.16104
AT1G31760	8.30345	8.37485	9.74886	9.5636	9.1961	8.30289
AT3G14570	8.02597	8.39419	8.6845	8.84369	8.21648	7.93086
AT4G28980	9.87733	9.92101	9.79055	9.80453	9.85057	9.80886
AT4G32360	8.76292	8.85824	8.95786	8.9455	8.7965	8.80173
AT1G58080	11.4611	10.8008	10.9685	10.5448	11.2122	11.0764
AT3G08740	13.5581	12.879	13.5846	13.349	13.7936	13.522
AT3G60850	9.7612	10.0066	10.1212	10.2276	9.8424	9.88866
AT1G08620	9.48941	9.70211	10.0111	10.3364	9.7821	9.85062
AT5G25930	8.82769	8.30817	7.01017	7.77742	7.83985	8.51153
AT2G39870	9.73511	9.27536	9.28177	9.29963	9.62636	9.69388
AT1G65660	11.8466	12.1898	12.7538	12.8201	12.3582	12.0778
AT4G33130	8.4637	8.37648	7.58823	7.21099	8.05084	8.2209
AT5G45660	8.54501	8.60868	9.27766	9.26567	9.24658	8.95715
AT5G44550	7.40263	7.05606	6.44292	6.45426	7.14055	7.1928
AT1G80120	10.5285	11.3949	10.8954	11.3595	9.0222	10.364
AT3G11730	12.4025	12.7191	12.9644	12.8698	12.6136	12.5691
AT4G35480	10.9332	11.3193	10.4281	11.4226	10.4742	10.7305
AT1G25422	8.51449	8.80133	6.76831	7.74694	5.87999	7.52643
AT5G16560	8.86595	8.72154	8.43397	8.37753	8.8109	8.85847
ATCG00270	17.9577	18.4832	18.456	18.6019	17.9318	18.1121
AT3G25070	11.4716	10.65	10.728	10.3915	11.8068	11.4178
AT4G02170	4.11879	4.22682	4.28989	4.26629	4.46027	4.18592
AT2G03090	9.39521	9.63911	9.0958	9.26506	8.17163	8.69692
AT1G67690	8.98375	8.70952	8.58868	8.26539	8.87684	8.63956
AT3G09920	5.99684	5.94458	5.86857	5.84356	6.11015	6.03537
AT3G03270	8.74755	8.9929	9.74317	9.67177	8.92493	8.7822
AT5G43720	8.10004	7.96593	7.91458	7.88272	8.10807	7.99443
AT5G12235	6.84849	6.94601	7.16539	6.63837	7.11726	6.76361
AT2G25460	5.49167	6.81236	6.76104	8.6326	5.81042	6.2463
AT4G18520	8.451	8.70657	8.72031	8.66484	8.57947	8.5205
AT2G01270	11.3315	11.6128	12.0958	12.1441	11.7833	11.4167
AT3G45230	10.6369	9.95435	9.90059	9.42054	11.0358	10.6811
AT3G27020	12.5738	12.6431	13.4247	13.5379	13.1673	13.1449
AT5G47820	10.7404	10.7109	10.7028	10.6945	10.9936	10.8198
AT1G51630	11.4674	11.3657	11.029	10.8656	11.0551	11.2091
AT5G27380	9.14521	8.69565	7.74976	7.69099	8.5926	8.70821
AT3G43950	4.01195	3.74356	4.016	4.18613	3.89087	3.89648
AT1G47900	9.82253	9.768	9.40857	9.21653	9.35292	9.50386
AT5G67050	5.94489	5.72356	4.99214	4.97024	5.15482	5.67225
AT2G45150	8.49318	8.62522	8.80177	8.7236	8.69111	8.58483
AT4G13130	4.18699	4.0081	4.27797	4.46646	4.33518	4.4013
AT4G03230	8.67899	9.00517	9.63433	9.46459	9.16758	9.1267
AT2G18400	10.6554	10.3127	10.1868	9.38618	10.4527	10.3132
AT1G10890	10.0364	10.2296	10.4637	10.4958	10.3669	10.3029
AT1G53910	10.0066	10.4592	10.5835	10.9116	10.3742	10.2752
AT2G20990	13.7394	14.0123	13.6171	13.9033	13.4488	13.6691
AT5G23930	5.03184	5.05514	5.09334	5.06792	5.05585	4.94232
AT2G35410	13.1138	12.5008	12.6092	12.1222	13.0525	13.0268
AT5G57240	5.93138	6.0083	5.69868	6.00698	5.81135	5.98412
AT1G61390	4.40976	4.45467	4.34596	4.36841	4.36276	4.4503
AT3G03810	7.68499	7.92547	7.79717	8.1031	7.65978	7.79189
AT1G78990	5.42931	5.45206	6.11813	5.72031	5.95292	5.76451
AT5G08590	12.6767	13.0391	12.6454	12.8343	12.1531	12.5496
AT2G16365	7.70459	7.74255	7.55422	7.60036	7.39157	7.56013
AT4G25440	9.38862	9.57419	9.80221	10.1352	9.46485	9.58043
AT2G27520	4.00507	4.06789	3.84147	4.53177	3.90783	4.18555
AT4G31520	4.53726	4.58329	4.6001	4.6551	4.46623	4.74399
AT3G20590	4.82612	4.66742	4.83979	4.5874	4.76167	5.00479
AT1G69360	8.59015	9.18869	9.35223	9.67532	8.79147	9.06468
AT2G38360	9.63491	9.47032	8.68232	8.92793	9.0483	9.46575
AT3G30390	9.43326	9.48761	9.51907	9.55814	9.55661	9.56676
AT5G62600	10.6279	10.7552	10.8224	11.0577	10.6528	10.691
AT4G07410	8.95497	8.87318	8.93156	9.01543	8.8345	8.7379
AT5G39740	10.4682	10.5315	12.5283	12.1064	11.8367	10.7344
AT3G10340	7.81035	8.76816	8.49424	9.5928	6.63951	7.57715
AT5G42797	3.9636	3.95718	3.95527	4.00983	3.99977	3.97449
AT1G14280	9.09842	8.50882	9.27016	8.76552	9.98767	9.58968
AT3G28620	5.12837	4.84647	5.1667	4.7521	5.06131	4.94027
AT3G10680	8.08635	7.78774	7.13516	7.11599	7.69657	7.98474
AT1G34650	4.53119	4.54203	4.61656	4.53434	4.62631	4.44518
AT4G36040	12.5719	12.1552	11.978	12.1812	13.1459	12.8341
AT5G03837	3.87217	3.78742	3.72866	3.73852	3.80044	3.90432
AT2G05350	4.13382	4.05476	4.0812	4.12223	4.31007	4.40279
AT3G54890	17.1255	16.9836	17.3632	17.1552	17.4398	17.317
AT1G27210	8.12143	7.57514	7.68916	7.14656	8.52751	8.10424
AT2G39510	4.85282	5.60608	4.48376	5.03663	4.2863	4.84358
AT5G62530	7.86459	8.30469	8.12912	8.35918	7.82468	7.90339
AT1G17720	8.45744	8.51135	8.47142	8.60325	8.4195	8.50606
AT4G02310	4.23015	4.28487	3.88851	4.14247	4.00286	4.3876
AT5G55240	4.03303	4.24071	4.0716	4.11551	4.35381	4.3766
AT3G62440	4.3505	4.6619	4.48187	4.54185	4.6008	4.41798
AT1G53542	9.85128	9.1579	8.76653	8.89372	8.90066	8.88076
AT4G21902	3.92427	3.90792	3.90366	4.06302	3.88743	4.26827
AT2G44250	4.22441	4.27547	4.21403	4.21769	4.10927	4.42806
AT1G28570	13.262	13.0973	12.9348	12.723	12.8776	13.241
AT1G16850	12.04	15.2792	14.0702	15.3062	10.3594	11.5707
AT5G48670	8.01981	8.11644	7.82895	7.91748	7.82359	7.99585
AT2G44790	6.20098	4.96909	4.41047	4.83729	6.44248	5.72912
AT1G14420	4.20468	4.33279	4.21583	4.40999	4.34763	4.35602
AT5G13520	10.7055	10.5225	10.6376	10.2378	10.8627	10.6086
AT3G05200	8.82203	9.08781	8.48226	9.03844	8.52491	8.64693
AT2G48140	4.48854	4.98455	5.02794	5.1915	4.59118	4.7475
AT1G24265	6.38761	6.7768	7.56977	7.51375	7.21674	6.46663
AT1G62250	11.1111	11.3872	10.9849	10.9225	11.0048	11.3441
AT5G47490	8.38628	8.36475	8.18942	8.31578	8.17161	8.27637
AT1G17370	9.05276	9.42892	9.84654	9.87864	9.28298	9.27825
AT2G46630	9.69471	9.44583	9.6706	9.37747	9.94924	10.0285
AT4G29560	7.07379	7.1378	7.80981	7.62876	7.53999	7.16803
AT2G22807	4.31609	4.39224	4.23432	4.19393	4.13872	4.24696
AT4G18790	3.83997	4.15064	3.99948	3.94297	4.1354	3.90703
AT3G16450	5.43218	5.34875	4.96708	5.42561	5.68675	5.85664
AT2G45920	8.0993	8.78849	10.1329	10.3532	9.38113	9.08034
AT1G53370	3.70262	3.89617	3.92448	3.81236	4.034	3.85155
AT4G09420	6.0718	5.08614	4.79833	4.35621	5.96622	5.56603
AT2G29980	11.3475	10.811	10.1471	9.72703	11.4478	10.8036
AT5G62910	9.03642	9.15009	9.46228	9.33271	9.21384	8.86546
AT4G02530	14.001	13.5146	13.1196	12.7825	13.5349	13.8341
AT2G05400	3.92984	3.93901	3.75676	3.79926	3.88567	3.87031
AT1G67148	4.32359	4.55148	4.32247	4.38099	4.54583	4.5859
AT3G55250	12.5259	12.3407	12.1045	11.9084	12.248	12.4329
AT3G15420	7.7796	7.90899	8.11709	8.18389	8.01911	7.82585
AT2G48010	7.12011	7.14066	7.22157	7.35822	7.23296	7.31533
AT5G38440	3.86452	3.98201	3.75996	4.04826	4.04094	3.96155
AT1G65200	4.40011	4.46298	4.33939	4.36087	4.45374	4.45017
AT1G16225	3.96377	3.92083	4.01605	3.92656	3.9932	4.06135
AT4G04680	4.4175	4.68678	4.82785	4.87882	4.61994	4.97451
AT4G31510	9.43058	9.51765	9.21427	9.15913	9.43828	9.54759
AT1G42540	9.13008	9.14945	9.25663	9.33386	9.11608	9.19441
AT4G32295	8.75212	9.39476	9.8605	9.97597	9.07309	9.04685
AT4G17245	7.68618	7.1887	7.96678	8.82816	8.77544	8.01182
AT5G44460	4.73245	4.28191	4.08065	4.16952	4.32719	4.59967
AT2G04800	5.03636	5.07491	4.67276	4.80452	4.6801	4.97865
AT3G55860	5.92111	5.71609	5.86036	5.71063	5.88884	5.69063
AT1G61110	4.48252	4.40091	4.21308	4.41269	4.11227	4.45926
AT1G53160	8.90071	9.56771	9.44626	9.17325	8.88106	9.0033
AT5G61710	3.6097	3.87622	3.90056	3.71015	3.59982	3.86486
AT3G58900	7.693	7.74423	8.56437	8.4626	8.5112	8.12795
AT4G01720	6.38126	5.59226	5.99454	5.52385	6.69085	6.54376
AT2G22120	8.30263	8.52505	8.61445	8.61008	8.40202	8.42339
AT1G77600	9.71837	10.308	9.89357	10.0123	9.39164	9.57082
AT4G14965	11.4974	11.6149	11.388	11.3899	11.4708	11.5666
AT1G67970	11.9085	12.2363	11.9543	12.0512	11.4542	11.7001
AT5G15010	6.62686	6.57469	6.90334	6.7407	6.86454	6.77856
AT3G09370	6.44417	6.62409	7.05228	7.30009	6.81339	6.73227
AT3G42960	3.86876	3.3864	3.82184	3.72407	3.79854	4.03788
AT1G08360	14.2573	13.8504	14.1071	13.9298	14.2306	13.8607
AT5G04700	5.18127	5.00186	4.96547	4.87596	5.10295	5.21291
AT3G20480	8.01644	8.21373	8.38562	8.39211	8.36138	8.17994
AT2G45330	9.02672	8.87634	9.3988	9.292	9.56275	9.34224
AT5G41900	8.46144	9.06964	7.87272	7.81095	7.07072	8.24014
AT4G13970	7.13486	7.29263	7.29205	7.28213	7.15267	7.12589
AT4G38495	10.2447	10.5913	10.7977	10.7956	10.7854	10.5495
AT1G03560	7.78636	7.90272	7.87042	7.81149	7.80489	7.78077
AT3G52430	8.68446	7.92125	7.18115	6.90597	7.92212	8.15792
AT3G61770	8.72516	8.31248	8.36037	8.24775	8.61611	8.4403
AT3G23310	8.65646	8.6802	8.58871	8.53683	8.69825	8.72006
AT1G47390	3.8839	3.86835	3.88226	3.8908	4.1142	4.12919
AT1G17400	5.25875	5.28136	4.79559	4.74864	5.26099	5.26849
AT2G04037	3.80152	3.7029	3.97092	3.73123	4.09175	3.89377
AT5G56900	9.16791	9.28413	9.31329	9.36736	9.1954	9.22159
AT4G21366	9.38052	9.12018	8.40185	8.40228	8.37706	9.50804
AT3G23320	4.12758	4.22357	4.40096	4.45475	4.30653	4.3381
AT2G07200	5.95789	6.01108	5.98879	6.18428	5.73559	6.22491
AT1G07901	5.15488	5.27463	5.32983	5.42222	5.2157	5.32536
AT1G44810	9.57805	10.006	10.2193	10.3609	9.75818	9.67684
AT4G18080	4.01691	3.93944	3.95257	3.96892	3.60163	4.03036
AT4G28800	3.77935	3.75733	3.66478	3.94961	3.42843	3.79435
AT1G64610	8.55833	8.96267	9.12096	9.48816	8.64188	8.6102
AT1G07290	6.59171	7.09918	6.85447	7.36653	6.26875	6.45544
AT3G53950	11.556	11.601	11.2775	11.1631	11.1095	11.3699
AT1G29560	7.67248	7.73868	7.59654	7.63559	7.52688	7.85226
AT5G55400	10.1004	10.7446	9.28344	9.84622	8.66114	9.4027
AT4G31170	12.3974	12.5502	12.3657	12.4582	12.2973	12.5666
AT5G16830	10.6044	10.7346	10.4274	10.7645	10.5533	10.6513
AT5G19110	8.01077	6.98772	5.73873	5.82017	6.29805	7.5966
AT2G34190	7.68638	6.89598	6.471	6.24473	7.06406	7.44506
ATMG01080	13.3374	13.9157	14.9288	14.8884	14.3245	13.6385
AT2G20390	11.0335	11.0689	11.5639	11.4293	11.3224	10.9402
AT3G08530	9.95295	10.0166	9.84243	10.2033	9.89998	9.91744
AT3G56860	11.1294	11.1821	12.1118	11.7373	12.1221	11.5032
AT2G25964	10.0752	10.5331	10.1633	10.5249	9.94409	10.2455
AT1G02690	8.92929	8.37473	8.29807	8.34462	8.81814	8.66944
AT1G09910	7.45284	7.82447	7.3425	7.80159	7.23067	7.56315
AT3G15620	6.7147	6.01743	5.189	5.3236	6.53381	6.21179
AT1G54100	10.0096	11.9842	11.4989	12.6623	9.36934	10.4815
AT5G40030	5.26566	5.25105	4.61572	4.31673	5.00219	5.12781
AT2G40880	13.0872	13.1997	13.0006	12.8949	13.0186	12.9921
AT1G79110	9.57571	9.98096	9.04934	9.67355	8.74306	9.32423
AT3G43150	4.80481	4.81477	4.46401	4.53032	4.62771	4.80904
AT2G30810	3.93226	4.07659	4.01483	3.99497	4.24219	4.14166
AT4G22140	6.67872	6.64174	6.84693	6.81463	6.89147	6.79472
AT5G67420	9.21641	7.89445	8.58581	8.07891	9.5137	9.00466
AT3G61580	14.3172	14.5398	13.4494	13.7429	13.7376	14.0301
AT5G53440	10.4173	10.5071	10.3986	10.5507	10.3036	10.3391
AT3G43580	5.48764	5.19275	5.53937	5.31085	5.60852	5.33487
AT2G20619	6.47522	6.15991	6.22661	6.2626	6.24354	6.25486
AT3G31910	4.29322	4.4098	4.34624	4.41149	4.39006	4.341
AT1G01620	11.2227	10.5702	10.9675	10.6043	11.8715	11.6912
AT3G44800	4.77908	4.82955	4.86602	4.83118	4.83046	4.8418
AT1G52450	7.0645	7.12675	6.57623	6.99707	6.43185	6.78293
AT2G31510	11.6551	11.9529	11.8975	11.9638	11.6216	11.7742
AT3G44115	3.94624	3.98391	4.35369	4.24063	3.97381	4.07015
AT2G27830	11.8724	12.9153	12.8827	13.7391	11.8723	11.9077
AT5G02790	13.1355	13.3597	13.8113	13.5928	13.419	13.4417
ATCG01010	14.0446	14.0584	14.3331	14.0171	14.3232	14.104
AT2G43386	4.14131	4.05281	4.20828	4.1222	4.53341	4.265
AT2G45340	8.31953	8.17726	8.1506	7.74361	8.26205	8.23007
AT5G60142	7.34782	7.44923	7.7251	7.45091	7.49795	7.34357
AT3G60000	4.18388	4.08529	3.93553	3.90615	4.28146	4.19214
AT2G24640	9.23877	9.27869	9.26578	9.27067	9.32531	9.29748
AT4G27610	5.5062	5.55071	5.8173	5.75487	5.6642	5.83516
AT2G43900	10.549	10.4976	10.8898	10.7096	10.7062	10.5162
AT5G66310	9.16239	8.6938	8.33522	7.62379	9.06659	8.85481
AT4G05370	4.00595	3.95572	4.07971	4.37429	4.19719	4.06206
AT5G25810	7.59462	7.36194	6.85287	6.21688	7.56364	7.28897
AT2G31305	9.4178	9.48114	9.48574	9.561	9.45779	9.37851
AT2G46200	7.51377	7.65583	6.89359	7.31661	6.94505	7.24273
AT4G11010	13.788	13.6337	13.4719	13.3036	13.3826	13.4311
AT5G51195	4.20799	4.24992	4.25715	4.16698	4.30219	4.23669
AT3G57830	8.34758	7.95493	8.23001	7.68095	8.5946	8.2393
AT4G28703	6.80226	8.10537	7.62389	8.05544	7.10861	7.08571
AT1G58235	10.7735	11.1997	10.4099	10.6033	10.2626	10.5195
AT2G47160	9.68166	9.45479	9.8467	9.29045	10.2343	10.1142
AT2G33250	11.3988	11.6028	12.4249	11.8947	12.5607	11.7944
AT5G11600	8.89333	9.34069	8.21049	8.34177	8.06294	8.70431
AT5G12840	9.90639	10.8304	11.1546	11.4015	10.2696	10.3356
AT1G68370	9.56303	9.48878	9.27156	9.47588	9.45032	9.48779
AT2G03450	9.22722	9.30913	9.08408	9.28391	8.74842	9.28664
AT5G26830	11.6504	11.5648	11.6538	11.5972	11.6216	11.4993
AT1G35420	12.9218	12.8494	12.8972	12.6219	13.014	13.0907
AT1G20200	12.1454	12.2632	12.0405	12.149	11.9508	12.0105
AT4G18140	7.46326	7.57402	7.63505	7.64976	7.92174	7.96122
AT5G58700	9.7205	10.4816	8.94865	9.4372	8.20774	9.01792
AT4G19420	10.3287	9.8055	9.4212	9.58073	10.9911	10.5339
AT4G30600	12.8133	13.3796	13.2704	13.6404	12.769	12.9984
AT4G00430	11.0941	11.5763	11.9257	12.463	11.2738	11.3708
AT5G11780	6.72627	7.02374	7.39394	7.46665	7.03052	6.97611
AT4G35360	11.3564	11.4985	10.9023	11.203	10.7582	11.1647
AT5G60340	12.6408	12.606	12.9416	12.7833	12.9004	12.5503
AT5G01445	6.18013	6.31482	6.62886	6.4706	6.49614	6.09077
AT2G21960	10.918	10.8566	10.0093	9.97412	10.0494	10.7048
AT2G20680	9.40481	9.23065	8.43846	8.27741	8.71353	8.86162
AT2G38465	11.029	11.7182	11.638	11.7269	11.2944	11.3176
AT2G38910	3.74041	3.49579	3.6115	3.86421	3.83191	4.13558
AT4G15530	6.55293	7.23401	6.79487	7.22185	6.31278	6.89206
AT3G15820	8.36634	8.01906	7.3571	7.27096	8.009	8.11305
AT1G02930	13.6957	14.6986	10.6372	10.6353	10.832	12.301
AT3G25573	4.55954	4.84995	4.14397	4.51471	4.22905	4.76476
AT1G15230	11.1051	11.7245	12.2531	12.1617	11.6081	11.4059
AT1G75080	9.71557	9.58972	9.76284	9.57903	9.89746	9.83037
AT4G34000	10.1252	11.8175	12.1449	12.2959	10.5076	10.9834
AT2G40060	13.5072	13.7823	13.5884	13.6859	13.7286	13.7015
AT2G22760	3.96684	4.22262	4.04781	4.44778	3.98384	4.0732
AT3G16240	13.4633	11.5127	11.8526	11.2228	14.5545	13.8046
AT5G57625	5.18724	5.2091	5.17071	5.28753	5.25218	5.37587
AT4G33610	4.24904	4.45197	4.17888	4.73381	4.05495	4.33113
AT1G55270	9.7776	9.85512	9.39716	9.29435	9.68545	9.66481
AT3G23325	6.94661	6.97226	7.00499	6.86039	6.91891	6.78264
AT1G63180	8.47835	7.92248	8.29236	8.27597	9.12145	8.83051
AT1G21080	10.7611	11.0627	10.7066	11.1266	10.5917	10.8718
AT2G17230	9.88565	9.18164	8.25832	7.30175	10.0151	9.79346
AT2G43460	12.6317	11.9131	12.1397	11.9061	12.6929	12.2387
AT3G03150	13.5831	13.652	12.9382	13.1649	13.2976	13.6033
AT3G01500	16.5236	15.821	16.1673	15.5971	16.5607	16.5876
AT2G39740	7.12098	6.91559	7.11191	6.7893	7.1376	7.17144
AT3G49390	7.10565	7.00403	6.67484	6.64577	6.75775	6.8508
AT1G75220	7.45015	7.02619	7.14836	7.45718	7.75656	7.73922
AT1G15400	10.8349	11.0602	11.5088	11.5898	11.499	11.3389
AT5G44480	6.44525	6.4502	6.04427	6.64171	5.81847	6.29777
AT2G26810	8.60379	8.46903	8.01923	8.04104	7.97848	8.05223
AT2G25685	5.87659	5.88883	5.9643	6.05738	5.87706	5.90332
AT1G36980	13.5001	13.8523	14.5236	14.5372	14.2823	13.9129
AT5G45510	9.5075	9.07092	8.90703	9.00401	9.25149	9.64533
AT1G67140	9.21343	9.22872	9.02502	9.14819	8.97536	9.12312
AT3G53611	4.12738	4.09035	4.14863	4.11657	4.12732	4.22349
AT1G01450	4.23089	4.15334	4.28163	4.27077	4.20671	4.26851
AT2G04380	6.56607	6.48448	7.12418	6.76763	7.27795	6.7082
AT5G43770	4.06879	4.725	4.64274	5.76227	4.04383	4.16391
AT5G25300	4.13725	4.23564	4.08984	4.18673	4.10051	4.15142
AT5G01410	15.5583	15.3792	14.7093	14.5034	14.7264	14.9979
AT3G16420	10.8546	10.1822	9.30122	9.14153	10.5726	10.6959
AT5G18065	5.87665	5.90015	7.11892	6.72261	6.95065	6.33367
AT2G38420	9.13633	9.26249	9.70119	9.69525	9.44893	9.25088
AT5G03350	13.0572	11.6209	9.56531	9.42747	10.8266	12.2172
AT4G37120	12.6496	12.5915	12.65	12.6928	12.7949	12.61
AT5G13560	10.924	10.8637	10.4493	10.3912	10.5793	10.811
AT5G60640	10.5115	10.6213	10.1473	10.1737	10.2295	10.3306
AT5G58090	8.4364	8.23847	8.61447	8.26056	8.76295	8.42236
AT3G14720	9.65352	10.119	9.47125	9.35162	8.71841	9.58497
AT3G47470	16.0181	15.752	15.7393	15.5269	16.2235	16.0939
AT4G15010	9.40756	9.66313	9.10843	9.37476	8.90452	9.24763
AT1G69940	3.67802	3.72695	3.5684	3.67082	3.6155	3.76175
AT2G45280	8.31548	8.27886	8.25055	8.47479	7.96121	7.92888
AT1G53940	4.5004	4.61944	4.47718	4.41081	4.66994	4.70652
AT2G44990	4.46658	4.77416	4.83356	5.67579	4.41619	4.62356
AT4G32560	8.89235	8.91611	9.10215	9.12974	9.13034	9.08057
AT5G53080	8.03472	8.05147	8.74658	8.57363	8.73778	8.17824
AT3G55750	12.6155	11.9717	12.2443	12.0336	12.5964	12.1939
AT3G43083	3.99175	3.92429	3.97238	3.94606	4.05402	4.12409
AT4G38570	10.1705	10.3294	10.4372	10.476	10.4362	10.2808
AT1G34220	8.73839	8.97238	8.65226	8.96112	8.46263	8.70785
AT1G69310	7.65659	7.87364	7.69686	7.86225	7.29387	7.68511
AT5G47928	4.07907	3.91404	4.11794	4.28878	4.09348	4.20934
AT1G32060	12.2083	11.7829	11.5379	11.0787	12.153	12.215
AT5G09220	13.6699	14.0356	13.6353	13.7738	13.6359	13.7986
AT4G05091	4.96978	5.14513	5.84784	5.94751	5.3095	5.17703
AT3G44785	4.3687	4.60573	5.4974	5.31622	5.04656	4.63278
AT5G35970	8.18355	8.60019	6.26383	6.58683	6.90725	7.49475
AT2G04240	12.4899	13.9264	14.1944	14.6554	12.6913	12.8339
AT2G46280	11.5518	11.5799	11.9148	11.8777	11.7547	11.3489
AT4G20930	9.71083	9.94209	9.96765	9.93034	9.70965	10.0068
AT4G00600	6.53709	6.19502	6.49857	6.28024	6.5592	6.29385
AT1G52400	15.8803	16.2789	15.7272	15.6829	15.0708	15.9939
AT2G36610	4.33999	4.56126	4.49223	4.41218	4.45301	4.57899
AT1G71100	8.49794	8.24441	7.77695	8.06983	8.00722	8.11885
AT1G20735	3.79668	3.98385	3.88652	3.71831	3.91217	3.80806
AT4G09160	9.97506	9.37108	9.22634	8.82298	10.3582	9.934
AT2G29110	5.49755	5.57376	5.44107	5.90328	5.32188	5.39281
AT2G41342	6.89474	7.28461	7.22925	7.43599	7.17154	7.47441
AT3G06590	9.35023	9.44918	9.19401	9.15394	9.3687	9.24577
AT4G05020	8.8734	9.57917	9.26448	9.9483	8.23675	8.8415
AT1G27920	6.8611	6.86715	6.86579	6.96927	6.51638	6.86999
AT2G40970	9.6004	10.0466	9.86822	9.87559	9.91282	9.91426
AT2G27775	8.10441	7.92971	8.31675	8.17309	8.30155	7.97634
AT1G07725	4.28201	4.28839	4.24849	4.43297	4.34387	4.42334
AT3G10985	8.54204	8.69819	9.57249	10.0152	9.62643	9.26744
AT2G41451	3.95629	3.91811	3.92937	3.89334	3.99571	4.05488
AT5G52790	5.71024	5.84874	6.47346	6.20078	6.03343	5.72273
AT1G32270	5.82836	5.38863	5.4849	5.46277	5.61698	5.75466
AT5G41140	9.78156	9.58338	8.40238	7.92969	8.99752	9.30816
AT2G17030	9.40404	9.64374	9.26278	9.48475	9.27872	9.63454
AT3G62050	8.26854	8.2266	8.89773	8.46192	8.89328	8.25671
AT5G60390	14.1353	13.7843	13.8852	13.8818	13.843	13.6791
AT4G35770	7.66255	6.00428	5.33192	5.33176	7.31532	6.87459
AT2G36970	10.776	10.6094	8.60184	9.18154	10.7457	9.77556
AT2G25295	4.09185	4.14702	4.18338	4.15902	4.15821	4.13224
AT3G09925	4.27213	3.93604	3.92623	4.28951	4.39008	4.37216
AT5G24655	8.69534	8.42002	7.12137	7.0983	7.67689	8.10264
AT3G52630	10.4479	9.26179	8.16404	7.70682	9.16486	9.5488
AT5G27600	9.0812	9.496	9.56657	9.91749	9.31499	9.51668
AT2G27530	13.5769	13.0718	13.1528	13.0837	13.3517	13.0334
AT5G60370	8.71452	8.87903	8.58696	8.7916	8.4945	8.81105
AT1G67635	4.60322	4.49466	4.18821	4.3191	4.49885	4.62394
AT3G03310	10.1598	11.0797	11.4481	11.9831	10.3176	10.424
AT5G62627	3.60913	3.46654	3.4014	3.6353	3.43097	3.5244
AT1G02080	8.00611	8.32325	8.50007	8.79155	8.29509	8.19926
AT2G36261	6.79617	7.37381	8.01947	8.16888	7.18269	6.67894
AT2G43945	12.1416	11.8552	11.3378	11.3575	11.7736	12.0626
AT1G12160	8.34375	7.98629	8.3069	7.76355	8.75198	8.57075
AT1G02010	6.69718	6.84509	6.65306	6.74618	6.61463	6.70738
AT4G22980	7.36272	7.78044	7.43577	8.29436	6.4105	7.94421
AT5G61020	9.64075	9.44995	9.7286	9.66937	9.47922	9.18529
AT1G32910	3.97718	3.9318	4.10133	4.11105	4.0021	4.0904
AT4G24275	9.76069	8.45066	8.36146	7.71434	10.1939	9.65457
AT1G54217	9.32949	9.57825	8.61539	8.40355	8.40324	8.62731
AT5G15910	10.5758	10.9035	9.99391	10.2716	9.77013	10.2272
AT3G53430	13.8249	13.3803	13.5368	13.3257	13.7321	13.4589
AT5G39580	5.52784	5.17636	5.19582	4.98053	5.8033	5.43594
AT4G23450	7.27567	8.78565	7.94547	8.62691	6.4932	7.18556
AT1G04990	7.46559	7.99321	7.57137	7.72671	6.9556	7.40439
AT3G55880	8.70785	10.1754	9.21941	10.5336	8.33454	8.32714
AT2G37035	7.17464	7.29077	7.21292	7.30911	7.15961	7.28749
AT1G31170	12.3984	12.9783	12.4369	12.6555	12.2655	12.6503
AT5G58660	4.99649	6.53525	6.11329	7.016	4.7919	5.38711
AT2G31500	5.42356	5.17193	5.20295	5.10778	5.2116	5.28045
AT1G55430	3.9065	4.04963	3.82976	3.65369	3.54481	4.57471
AT4G16810	4.11811	4.0153	3.96047	4.01569	4.01687	4.00337
AT5G51880	11.5693	11.4585	11.6561	11.7296	11.6777	11.554
AT5G05540	9.10801	8.92985	9.69451	9.60599	9.67246	9.18796
AT1G04770	11.533	11.9866	12.5079	12.4301	11.6147	11.564
AT3G59890	7.92841	7.41068	7.89408	7.31246	8.30256	7.68515
AT3G27930	9.42655	9.50151	9.76249	9.73409	9.59684	9.48047
AT3G20340	6.27554	7.00484	6.10973	7.40323	6.33238	6.41997
AT1G06360	9.27486	9.0716	7.80022	7.50378	8.28634	8.90309
AT5G67060	4.5991	4.56031	4.62877	4.59068	4.87397	4.71744
AT1G32610	8.11324	7.94734	7.91203	7.74573	7.99256	8.0763
AT3G48090	8.06721	7.5789	7.29904	7.25165	7.46482	7.79794
AT5G57000	10.7229	10.6205	10.6486	10.724	11.0012	10.9188
AT5G09400	8.0692	8.25925	8.19893	8.4135	7.99838	8.16676
AT5G43470	10.3742	10.4306	10.6091	10.5123	10.5282	10.6399
AT3G13090	6.72255	6.86659	7.51098	7.67137	6.83363	6.79392
AT4G21890	5.8586	5.69019	5.29337	5.27938	5.37112	5.77669
AT2G15630	8.21092	8.48284	8.96462	9.00684	8.44856	8.2382
AT4G36060	6.00776	6.25811	5.7571	5.83531	5.66266	6.04254
ATMG01020	7.83024	8.12313	9.30231	8.68183	8.20099	7.42473
AT2G45180	15.7843	14.6396	15.1775	14.6294	17.0609	15.8377
AT2G24550	10.1118	9.90029	10.4136	11.1681	11.0152	10.6378
AT1G27130	11.0746	10.616	9.54195	9.73854	10.8247	10.6481
AT3G28980	3.82994	3.72789	3.88212	3.99624	4.02536	4.09184
AT4G32880	10.6023	10.6691	10.6645	10.6489	10.6792	10.6648
AT4G28365	3.92146	3.96368	3.99677	4.07039	4.11309	4.14658
AT2G40190	9.1289	9.18792	9.04321	9.11192	9.05571	9.16161
AT4G36480	6.43819	6.49814	6.24183	6.32689	6.25348	6.24337
AT4G30980	6.93249	6.69229	6.31539	5.88728	6.4291	6.73054
AT4G13300	4.77818	5.42837	4.78037	5.89728	4.28373	5.22143
AT3G57930	7.35887	7.29033	7.49042	7.45842	7.60209	7.35751
AT2G28180	3.91185	3.83315	3.87667	3.85929	4.14423	4.12687
AT3G26510	8.82026	8.5119	10.5214	10.5756	11.0736	9.65456
AT5G11700	8.53718	8.90676	9.35499	9.53444	8.95694	8.84612
AT5G40410	7.10171	7.23535	6.76841	6.8897	6.70771	7.00008
AT1G43171	5.10438	5.00051	5.18382	5.26893	5.16846	5.06412
AT2G27145	4.23765	4.27015	4.39559	4.39841	4.3345	4.17004
AT4G00240	8.11323	7.82424	7.54961	7.56006	7.97336	8.38589
AT4G31260	5.54898	5.5385	5.6363	5.68096	5.51296	5.5987
AT3G60647	4.0401	3.83367	4.14358	3.88189	4.31608	4.12613
AT4G29285	3.60363	3.74822	3.74111	3.75905	3.79826	4.20749
AT5G18380	15.5458	15.4563	15.3725	15.5639	15.2766	15.1969
AT5G66910	9.11352	9.21973	9.34476	9.39253	9.32458	9.53794
AT3G17810	8.39355	8.61509	8.33499	9.07215	8.18847	8.45136
AT4G16670	9.97491	10.0778	10.0245	10.1185	9.80471	10.217
AT2G31400	13.7568	13.6815	12.8536	13.1191	13.2682	13.5276
AT2G23810	11.9223	12.3396	12.1301	13.0994	11.7448	11.9072
AT2G36800	8.21738	8.66369	9.0616	9.9609	8.47525	8.46156
AT4G02195	8.34961	8.64053	8.80795	8.98863	8.50868	8.44966
AT2G34315	4.13962	4.03457	4.15726	4.13158	4.12388	4.11465
AT5G17130	3.80488	3.91452	3.65103	4.06627	3.91361	4.27974
AT5G48980	9.73409	9.88153	10.3034	10.2906	10.0695	9.79758
AT4G04953	4.09705	4.14365	4.17415	3.99222	4.03961	4.1989
AT1G20750	3.83365	3.67397	3.84785	3.78405	3.70273	3.91108
AT4G35240	6.47345	6.67578	6.43749	6.67023	6.31032	6.39438
AT1G49310	6.89465	6.68977	6.98506	7.11322	7.17851	7.51749
AT2G15590	3.98036	3.98847	3.73293	3.87568	4.17281	4.31027
AT2G21780	4.68198	5.12097	5.1157	5.57812	4.86706	4.80676
AT3G16270	9.47991	9.70485	9.70953	9.92071	9.54856	9.64523
AT1G53450	9.68096	9.78607	10.1059	9.95478	9.98891	10.019
AT4G33060	9.97802	10.2158	10.4524	10.4319	10.0663	9.97425
AT5G55490	4.21896	4.24621	4.3653	4.3964	4.10448	4.33143
AT1G60700	8.22245	8.31325	8.66476	8.50857	8.70043	8.46125
AT3G13677	3.8271	3.87335	3.93174	4.21105	3.77967	4.17153
AT4G24050	7.09777	7.58532	8.30926	8.54124	7.90865	7.86912
AT4G19240	3.86542	3.65941	3.75551	3.71739	3.70714	3.96468
AT2G31260	8.94869	9.32072	9.39205	9.82155	9.19509	9.26674
AT2G45290	9.6764	10.0175	9.57679	9.73442	9.44672	9.39592
AT2G20770	8.28142	9.39724	9.67401	10.4572	7.95061	8.43688
AT1G60320	3.96897	3.7388	3.64858	3.93586	3.84732	3.91756
AT1G03280	10.8139	10.9267	10.8502	10.7846	10.9366	10.9823
AT5G44730	11.4302	11.3534	11.1623	11.0074	11.0553	11.0831
AT3G10420	9.72389	9.82614	9.30733	9.69402	9.48267	9.71995
AT4G09500	8.24133	8.72589	8.39973	8.22719	7.59884	8.31371
AT1G73603	4.03377	3.68252	4.02566	3.96606	3.87097	4.13754
AT5G19510	10.6481	10.2824	10.9569	10.6574	10.9243	10.4238
AT3G28470	4.17096	3.9679	4.21874	4.10044	4.2376	4.17846
AT3G47690	6.09528	5.94995	6.47719	6.24135	6.57357	6.08032
AT4G39350	13.0162	13.1201	12.4545	12.3291	12.4879	12.7278
AT3G02610	4.26961	3.81404	3.98577	4.23521	4.30937	4.10838
AT5G53010	9.21686	9.39036	10.0876	10.1444	9.74914	9.24867
AT2G30800	8.20272	8.38388	8.34255	8.51948	7.9791	8.04431
[truncated: 22,604 more rows]

## Sheet: massLevels_6conds
m/z	Control	D	DH_HrH	DH_LrH	H_HrH	H_LrH
159.076	20.2512	20.6749	20.25	20.773	20.0782	20.562
159.077	25.3328	25.2585	25.6846	24.4908	25.3204	25.6881
159.078	29.2274	29.0476	29.1028	28.836	29.2454	29.2735
159.078	23.5838	23.5603	23.8455	23.7067	23.8874	24.9634
160.081	23.7811	25.279	24.5249	23.9216	24.736	24.4183
161.046	19.8054	20.0317	20.6839	23.3649	19.6648	19.9628
164.048	20.5154	21.0208	21.0444	21.0689	20.5062	19.4306
171.078	20.4089	20.4123	20.2689	21.5074	20.4548	22.22
173.009	25.1419	26.5544	26.3927	26.1001	26.2564	26.2199
175.025	21.6069	21.3531	24.353	23.3499	22.5884	22.3422
179.056	22.9988	27.498	26.3383	24.767	22.4348	23.8425
179.071	20.6046	22.6159	21.9079	21.7711	20.5075	20.4835
181.072	20.2467	22.2794	20.6181	20.6914	21.2995	20.6914
189.088	20.0016	20.2454	20.3038	21.0455	20.4363	21.8083
191.02	22.8951	22.4063	22.5162	23.8258	22.162	22.9401
195.051	22.0577	23.9518	22.7781	23.8433	20.6743	21.0678
199.17	23.5207	23.8402	24.0442	22.891	23.9158	24.0318
203.083	19.0332	19.9169	21.1893	21.8702	19.3002	19.1295
205.035	25.1452	25.2111	25.2778	25.3207	25.1286	25.4035
205.087	20.5565	20.7359	20.2007	20.5358	20.9081	20.5358
208.038	26.3168	26.1755	26.3064	25.9004	26.268	26.1784
208.986	22.531	23.2015	24.201	24.0295	22.6941	24.1684
209.046	25.1612	25.1728	25.1217	24.6631	24.8081	25.0448
209.067	24.7282	26.3837	25.8255	25.1948	24.1063	25.055
213.186	21.3781	19.7695	21.1701	21.4527	21.4953	23.5109
215.033	25.5546	27.3498	27.0317	26.8795	25.628	26.0164
217.03	23.9675	25.9192	25.588	25.3583	23.3945	24.4416
217.036	26.4948	25.5457	25.7626	25.5804	26.5711	26.4489
217.048	22.2796	21.5683	20.7701	21.7816	22.378	21.7816
219.033	25.0606	23.0915	23.0792	23.9203	24.925	24.1019
221.012	21.6969	21.6634	21.7764	22.4932	20.1147	21.0683
221.067	19.2236	19.6123	20.0317	22.4176	19.5711	19.7466
221.118	19.0178	19.4099	19.2227	21.8002	18.9327	19.6445
222.053	19.2694	20.0204	19.6791	19.5592	19.2658	19.7902
223.028	21.4928	21.9999	20.8726	20.0299	21.1665	22.4283
223.046	19.2528	18.9863	19.5452	21.442	19.0879	20.2411
223.058	21.5011	22.0599	21.7507	21.6123	21.1959	21.485
223.059	20.1525	20.4562	20.4959	21.7514	19.9943	20.392
223.059	20.7499	21.9036	21.3559	21.1617	20.3964	20.122
223.06	20.8399	21.3868	20.854	22.2666	20.3301	21.6545
223.06	22.2954	23.9041	23.3068	22.4887	22.2277	22.3134
223.06	24.7593	24.9082	25.4334	24.6079	23.8749	24.6035
223.061	25.9761	26.4946	26.4124	25.887	25.4921	25.8688
223.061	30.0532	30.3745	30.244	29.9598	29.9118	29.9133
223.062	25.3423	27.1857	26.6974	25.8052	25.5022	25.7332
223.062	24.2623	25.7971	25.2733	24.4458	23.8878	24.3827
223.062	23.2222	25.772	24.4321	23.51	23.1694	23.4728
223.063	20.9247	22.5762	22.0389	21.3539	20.9642	20.9033
223.064	19.9657	21.6389	21.9073	21.1188	20.5109	20.6855
223.064	19.0232	21.0451	19.977	19.3989	19.2194	19.3989
223.082	18.8116	18.0177	22.314	26.3246	21.2216	26.3781
223.098	20.5521	20.9944	21.0285	21.9188	20.2828	20.1451
223.134	19.7088	19.9957	20.5961	21.7051	19.437	19.4829
224.056	21.8517	24.0336	23.5559	22.5734	22.3725	22.4849
224.062	19.3492	19.6479	19.6948	19.7436	19.3346	19.2238
224.065	26.883	27.3584	27.1595	26.8631	26.7461	26.7525
225.065	21.2745	23.7954	23.0558	22.5967	21.4852	21.9621
226.996	21.7779	22.6563	23.3446	24.3502	21.6342	23.7412
227.092	21.8825	21.9079	22.0736	20.3304	22.0009	22.2246
227.093	28.4142	28.1379	28.1494	27.4768	28.4496	28.2387
227.093	23.1546	21.7844	22.6948	20.3553	21.3583	22.2271
227.202	25.6232	25.2162	25.3979	24.8338	25.5052	25.7299
228.096	25.4343	25.0657	25.1168	23.8812	25.4712	25.251
231.015	21.7684	21.9346	22.1486	21.3232	22.6905	21.3232
231.04	19.3013	19.1428	18.9844	19.4449	19.1763	19.7176
233.01	24.2166	24.9474	24.1466	24.1624	23.6706	24.638
233.155	25.0701	24.6746	24.833	24.3434	25.0083	24.7405
237.062	20.9359	22.3721	22.4419	23.0178	20.7374	22.4366
239.023	19.355	19.7473	19.1746	22.2325	19.0034	18.7046
239.077	19.6084	19.4633	20.7332	22.6638	19.5849	21.2452
241.012	25.478	25.6327	25.7839	25.9299	25.7398	26.0479
241.072	21.9699	25.1555	23.8548	22.5162	21.4461	22.4378
241.217	25.4721	24.8363	24.9998	24.3002	25.2361	25.1976
242.08	18.9891	20.6693	22.5423	22.282	19.323	18.657
242.176	22.1721	21.9799	22.2743	21.1651	21.8529	22.1772
243.009	22.8409	23.0291	23.8052	23.8444	21.4149	23.8672
244.055	25.9042	24.2749	24.2918	19.826	26.1174	22.0704
245.043	26.0175	26.8404	26.8694	26.7588	26.4464	26.4953
247.061	20.2783	20.6152	20.9626	22.9033	19.6617	20.9215
249.124	23.7376	23.0936	23.9259	23.4438	24.0901	24.062
252.049	18.9316	22.9046	21.1557	20.2823	18.9285	18.9112
252.997	25.552	26.635	26.2798	24.9042	26.1727	25.6027
253.039	22.4286	22.4438	22.4236	22.0298	22.4775	22.8291
253.093	20.1819	20.4356	20.373	20.8278	20.7493	21.6761
253.217	24.4818	23.6831	24.3012	23.8021	24.3766	24.158
255.114	19.2664	19.1403	19.9674	21.3918	18.9423	19.2037
255.232	22.6187	23.1092	22.6104	20.4909	22.5412	22.5475
255.232	25.0816	23.4188	23.2281	21.6058	24.7383	23.9514
255.233	28.9667	28.4211	28.6203	27.7807	28.899	28.668
255.234	25.2984	23.1645	24.9522	22.4075	25.2393	24.8607
255.234	23.4185	22.6345	23.1319	21.6196	22.6655	23.0722
255.235	22.2671	22.1748	22.2689	19.981	21.4204	22.1384
255.235	20.7534	21.0707	21.0099	19.724	20.8978	20.7236
255.236	20.8264	20.2272	20.0017	19.3042	20.5184	19.8803
256.236	26.4395	25.8672	26.0783	25.2543	26.3815	26.1246
257.13	20.7409	21.1483	21.5113	22.097	20.2206	20.0627
259.023	23.5474	22.1634	19.5874	22.5592	20.4682	22.4146
259.059	18.8136	17.1128	22.117	26.5473	22.429	26.4717
261.053	20.0278	20.1304	20.3076	20.0452	19.6553	20.2191
263.114	20.8732	21.3303	21.6323	23.2438	20.0156	22.0872
263.997	19.7658	19.6641	19.4634	19.7875	19.7764	21.3496
265.072	19.4642	19.4232	19.7791	22.2428	19.0812	19.29
265.108	26.2407	25.773	25.7542	25.1779	26.1753	25.8492
265.144	20.9145	20.9792	20.2792	20.4894	20.1271	20.7298
265.147	22.0914	22.4656	20.8256	21.7286	21.328	22.3346
265.148	28.442	27.7439	27.4544	28.3246	27.8658	28.7217
265.149	22.5533	21.6255	20.7473	23.3761	21.5265	23.2065
265.149	21.4691	21.4643	20.4567	21.7303	20.5596	22.1835
266.112	21.8637	22.2116	21.3171	21.6719	21.8587	21.6719
266.151	23.4398	22.6537	21.9668	23.4383	22.1718	24.4509
267.055	20.4496	20.4274	20.5753	20.6945	20.2529	21.185
267.072	20.0069	20.274	19.6304	22.4979	19.3206	20.1233
267.144	21.7118	21.4534	21.0491	23.2973	21.1754	22.4592
267.152	20.4221	20.5676	19.9919	20.7614	19.9312	20.6576
267.233	21.035	20.2891	21.0084	19.9876	20.3357	20.8255
268.962	22.8913	25.8146	24.1478	22.3961	23.1327	22.8619
269.034	20.8597	20.9727	21.063	22.0104	21.009	22.0487
269.212	20.3072	20.4284	20.7998	20.9352	20.1549	20.4749
269.249	25.3759	24.7895	24.9711	24.0441	25.201	24.8393
271.228	21.4821	21.5918	20.9646	19.9489	20.707	20.7344
272.125	21.6379	21.5417	21.0704	21.2189	21.1176	21.6157
275.088	25.8174	25.1335	25.0441	22.1915	25.941	25.647
276.119	19.0763	19.1144	19.3747	20.0975	18.9872	19.3358
277.047	22.948	20.3772	20.8915	18.8548	23.5101	22.8877
277.129	18.9316	18.9316	18.9316	21.4519	18.9316	18.9316
277.181	22.8043	22.3499	22.0735	22.2231	22.3165	22.8864
279.027	26.2161	25.05	25.1207	23.6903	26.4205	26.7328
279.233	22.0261	21.3653	21.8928	20.9118	21.6697	21.9065
280.019	21.0414	19.7988	20.1164	19.7738	21.1813	20.1303
281.067	20.0998	19.8123	19.7005	20.979	19.8194	20.1336
281.249	25.7463	24.8661	25.5276	25.003	25.6159	25.3597
283.049	18.7037	17.435	21.4723	26.112	21.2709	26.4006
283.055	21.734	22.4242	22.7141	19.0943	21.6667	18.8335
283.103	19.3711	19.4134	20.3304	23.1352	19.5297	19.8294
283.111	20.8922	21.11	21.1145	20.2693	21.5373	21.2363
283.119	22.2237	22.3343	21.6443	21.9573	22.0112	21.9573
283.137	19.9931	19.9955	19.9639	20.2153	20.4669	19.9535
283.262	22.4514	22.3634	21.9332	21.2089	22.335	22.3762
283.263	22.1299	22.2051	22.6273	20.6481	22.5675	22.0363
283.263	25.1246	24.2861	24.1338	22.0085	25.5247	25.0705
283.264	29.219	28.6647	28.9319	28.2444	29.2898	29.0982
283.265	25.4642	24.9293	25.1852	23.9323	25.5435	25.3259
283.266	24.0491	22.859	23.8074	22.8502	24.1167	23.533
283.266	22.6902	22.3456	22.3258	21.1379	23.0938	21.8543
284.058	19.8339	19.9623	20.1501	18.9328	19.8771	18.9563
284.268	26.8305	26.2262	26.504	25.8088	26.889	26.6803
285.04	21.6209	21.1192	21.5765	21.4037	21.244	22.0236
285.062	27.1118	27.1815	27.298	26.9901	27.2048	27.1106
285.063	20.8044	21.4353	21.601	22.1839	21.4789	21.3145
285.125	19.6788	20.3998	21.151	23.2953	19.7698	21.6868
285.207	20.382	20.2309	19.9995	19.9363	19.7695	19.9363
286.065	21.8111	23.41	23.1737	22.6298	22.2249	22.1327
286.972	25.5494	26.2545	26.38	25.607	25.9042	25.357
286.974	19.6959	19.5464	19.5424	18.5494	19.9761	20.0289
286.99	21.9172	22.0871	22.1696	21.8083	22.1797	22.3968
287.077	19.6483	19.5319	19.1762	21.1559	19.3593	19.8193
288.066	20.7516	20.359	20.8919	20.6969	20.4944	21.0529
289.02	22.7382	24.6461	24.2332	22.883	22.8402	23.2053
290.952	21.9725	24.0273	22.2008	20.172	21.1226	21.2894
293.176	22.3628	21.6153	22.0676	21.0524	22.1903	21.9787
293.179	25.1868	24.6102	24.5314	24.7649	24.9934	25.0357
295.001	24.5526	23.333	22.2038	21.5547	23.1251	25.1181
295.067	26.3776	28.1958	27.7983	27.2341	25.8201	26.3827
295.069	20.7999	23.2827	22.3917	21.9801	20.4321	21.165
295.082	19.7536	19.7029	20.0665	21.8623	19.2466	20.468
296.07	23.1712	24.3709	23.4131	23.6863	22.6138	22.8649
296.123	18.9316	22.6932	21.4291	21.1021	18.9287	18.8726
297.055	19.7771	19.7629	19.5386	18.5552	19.8452	19.4978
297.058	25.751	25.1916	25.349	24.4073	25.7631	25.3325
297.064	19.8523	19.829	20.1109	20.4826	19.9057	20.3296
297.068	21.7517	22.3626	20.9408	19.4125	22.5319	20.9989
297.069	24.0199	25.3667	22.9569	20.6048	25.5714	24.8303
297.07	29.5916	29.203	29.2111	28.3144	29.6856	29.2692
297.072	25.617	25.5381	25.5104	24.5343	25.9978	25.5136
297.073	22.6512	22.2001	22.4743	20.6084	22.8882	22.4727
297.083	21.5759	22.9512	21.6964	21.5259	21.662	21.5259
297.119	19.6098	20.0422	20.5705	21.0748	19.2882	20.4025
297.149	19.9235	19.9476	19.8755	19.9481	20.2267	20.4995
297.151	19.9464	20.3477	20.2385	19.5771	20.4105	20.6282
297.151	20.6173	20.642	20.2745	21.4225	21.0582	21.25
297.152	20.9293	21.2425	20.8929	20.3409	21.2428	23.0046
297.153	27.2542	26.8583	26.8235	26.9539	27.5489	27.354
297.154	21.7358	22.2137	21.843	21.7282	22.3579	22.1305
297.155	20.4338	20.5324	20.3554	20.609	20.7546	21.7143
297.155	20.6174	20.7896	20.707	20.6613	21.0522	21.3919
297.244	22.9227	22.8461	23.0903	22.5392	23.6372	23.314
297.28	21.4416	20.7321	21.0277	20.4971	21.1578	20.4568
298.059	21.7685	21.9572	21.3097	19.9955	21.4555	21.2101
298.072	20.1612	20.371	19.6843	18.8215	20.4033	19.6757
298.074	26.3691	25.9468	25.9681	25.0652	26.4585	26.0392
298.154	19.405	19.5224	19.4436	19.1626	19.5845	19.5643
298.156	22.8727	22.885	22.4327	22.695	23.6311	23.1223
298.99	19.476	19.5737	20.237	22.579	19.2854	18.2895
299.077	20.5498	20.0864	21.0504	22.1512	20.2332	20.8836
299.086	23.7551	24.4097	22.1632	19.9801	23.0398	22.8699
299.09	22.0184	23.3858	23.7028	24.4022	21.8232	22.9847
299.091	18.9316	18.9316	19.053	23.0624	18.9316	18.9316
299.149	21.4285	21.6654	21.3864	21.257	21.9672	21.7408
299.259	21.9383	21.4048	22.9195	21.1603	22.3513	21.7768
300.004	20.8948	23.5953	23.2583	22.5628	19.885	18.6279
300.094	19.1141	18.9316	18.9316	22.4813	18.9316	18.9316
300.118	22.3481	22.0595	21.4755	20.4765	22.7999	21.6544
301.087	21.0375	21.1651	21.6452	23.5494	20.319	21.6675
301.119	21.0676	21.9227	22.603	22.5063	20.7631	21.2909
301.121	19.6515	19.6953	19.5862	19.6766	19.9028	21.3993
304.061	19.2852	19.2395	19.3096	19.3017	19.1592	21.1056
305.07	18.9601	19.0456	19.3508	22.4435	18.9663	18.8175
306.077	25.8477	25.4129	25.7995	25.578	25.8551	25.6591
309.119	19.6681	20.2098	20.6008	22.5306	19.9158	20.1278
309.153	20.7157	20.8324	20.6234	20.9717	21.102	21.8497
309.174	23.8557	23.5425	23.1574	23.2665	23.1078	23.4885
310.156	19.7499	19.7625	19.6131	19.5929	19.9887	19.5791
311.081	20.5679	20.5254	20.545	20.499	20.4584	22.1076
311.163	20.7384	20.8301	20.6963	20.4191	21.0644	20.6872
311.165	21.0008	21.2485	20.958	20.6917	21.2302	21.2188
311.166	21.1235	21.7402	21.4074	20.3144	22.1589	22.2818
311.167	22.4034	22.1973	21.8867	20.9418	22.7708	22.5068
311.167	22.9042	23.6145	22.9818	21.466	23.529	23.2831
311.169	28.7258	28.3841	28.2962	28.3985	29.0298	28.826
311.17	22.9195	23.2106	22.941	22.8162	23.3786	23.2415
311.17	22.0429	22.9229	21.8725	21.4547	22.8205	22.391
311.171	21.9554	21.842	21.6457	21.7283	22.5285	22.1755
311.296	23.8454	22.8956	23.3153	22.5943	23.8999	23.2243
312.169	20.1462	20.4203	20.2643	19.6461	20.7669	20.837
312.172	26.2504	25.6157	25.811	25.7321	26.0069	26.1943
313.035	26.6053	25.8914	26.0928	25.1819	26.643	26.1276
313.038	20.4611	20.657	20.4034	19.6115	19.8036	20.3121
313.044	27.4177	27.5486	27.1986	26.4468	27.0908	27.1349
313.046	21.7087	22.3537	21.245	19.4415	20.9574	21.3027
313.114	21.2353	21.7675	21.61	21.9133	20.9841	20.2263
313.164	22.7632	22.9862	22.8638	22.6619	23.305	23.1493
313.173	19.7262	20.1149	20.0986	20.0843	20.528	20.6222
313.175	19.5814	19.7609	19.3543	20.4007	20.4282	21.5818
314.039	20.5078	20.3888	19.9643	20.7047	19.4626	19.976
314.048	24.2039	24.3212	23.9753	23.1759	23.8503	23.9128
314.097	23.1566	22.0565	21.2889	19.618	22.8684	21.644
314.168	19.9529	20.0665	20.0368	20.4477	20.4641	20.5901
315.043	22.4451	22.8453	21.5786	19.8135	21.5174	21.7838
315.068	22.846	23.5493	24.3997	22.9496	22.8734	23.0864
315.072	21.341	22.1085	22.1108	21.7831	21.8499	21.6835
315.081	24.6728	24.0433	24.7866	24.0686	25.2253	24.6714
316.046	19.9706	20.4325	19.7719	18.8127	19.7317	19.8574
316.983	20.225	19.9708	19.1901	17.8862	20.8637	22.0225
317.064	24.4603	24.2183	24.3817	23.586	24.779	24.3824
319.052	24.3595	23.339	23.3333	22.5172	24.8714	24.0343
319.095	21.5845	21.1343	19.7164	20.7442	20.968	20.7442
319.162	22.7594	20.5622	21.565	21.3671	22.9699	22.1194
321.062	20.7306	23.3268	22.2055	21.825	20.5708	21.2882
321.174	20.6602	21.4377	21.0388	20.8443	20.8516	20.8443
321.211	21.3641	21.6315	20.8474	20.8538	21.6965	20.9684
323.08	22.0429	22.2438	22.7426	23.3806	21.8633	22.3209
323.135	24.4572	24.6792	24.5958	24.3283	23.933	24.3443
323.169	20.9917	21.3321	20.979	21.1152	21.5144	21.6079
324.172	19.5705	19.6378	19.5154	19.716	19.9565	19.9142
325.057	23.2221	24.1742	23.9679	23.5201	22.4645	23.5134
325.093	19.4539	19.5316	19.3297	21.8307	19.1368	20.0833
325.178	20.81	20.8434	20.9137	21.3567	21.0266	21.3846
325.181	19.2887	19.9425	19.9285	21.4712	20.1978	20.4546
325.182	20.9507	21.1697	20.7957	20.7915	21.3449	22.7944
325.182	21.8705	22.2501	21.5852	20.7685	22.6757	22.3586
325.183	23.0778	23.1562	22.9766	22.3004	23.9643	23.4622
325.184	28.7617	28.4772	28.3651	28.3628	29.0507	28.852
325.186	23.7884	23.7401	23.0249	23.2582	23.9	23.729
325.186	22.4071	22.3179	21.8725	21.4695	22.6981	22.4593
325.188	19.9801	20.1293	19.9083	19.2206	20.5273	22.0416
326.185	20.0543	20.1543	19.8551	20.0372	20.2508	21.0101
326.188	26.1815	25.8005	25.7595	25.7882	26.7005	26.3354
327.021	20.9249	20.6585	20.6966	20.3992	20.369	22.5107
327.129	24.8798	23.545	24.3834	22.244	24.9712	23.2817
327.18	23.4213	22.8629	22.7856	22.7719	23.463	23.336
327.189	20.0475	20.0526	19.9785	19.8627	20.3748	21.2499
327.191	20.6379	20.4238	20.1835	20.8816	20.4807	21.6499
328.1	23.0599	23.2817	23.0865	22.2233	22.6526	23.0311
328.113	25.6313	25.0866	25.1699	24.5145	25.7126	25.6794
329.088	20.0749	20.6323	20.5392	22.232	20.0345	21.2169
329.116	21.1418	21.7487	21.8806	20.5738	21.1027	21.7136
331.046	26.197	25.8268	26.3419	25.7682	26.4778	25.969
332.049	20.9802	20.9798	21.2097	17.3639	20.766	20.7028
333.059	26.8874	27.0861	27.599	27.5784	27.3408	27.371
333.061	20.4484	21.139	22.4728	22.4397	21.3291	22.2423
333.094	26.7405	26.6736	26.9236	26.9225	26.8118	27.1436
333.095	19.6433	20.4069	20.0355	20.9155	19.7023	22.0426
334.035	19.6265	19.3375	19.4078	19.4623	19.5529	19.4703
334.063	19.4593	19.3883	20.612	22.126	19.2871	19.6755
334.097	20.5658	20.6554	20.677	22.9283	20.3162	21.3661
335.017	21.9156	20.7968	20.5176	17.2478	21.9652	20.8094
335.026	23.6327	23.967	22.9717	22.0098	23.7222	23.3226
336.327	25.1265	24.9277	25.6934	24.0557	25.7787	25.1898
337.063	21.9404	22.4703	22.0338	20.4998	22.6935	21.0523
337.078	22.3152	24.7357	24.433	23.6937	22.5863	23.3595
337.184	20.9624	21.0129	20.7602	20.5821	20.9338	21.4174
337.205	20.6227	20.4098	19.9986	21.5123	20.108	20.952
338.066	20.2039	20.7434	20.2295	19.1609	20.3053	19.4849
338.188	19.335	19.3663	19.03	19.8516	19.6547	19.7961
339.065	18.9316	19.3178	19.0028	21.0331	18.9316	19.2266
339.069	20.4347	20.8911	20.6547	21.3779	19.9732	19.8314
339.071	22.4762	23.4478	23.9158	22.4037	21.2605	22.9081
339.072	28.324	28.776	28.6815	28.571	28.2216	28.2758
339.074	23.9262	24.6791	25.0065	24.7482	23.814	24.4442
339.074	20.4462	23.7103	22.3554	22.4526	20.4688	20.7771
339.093	18.6232	17.6895	21.5295	22.8056	20.489	22.8322
339.109	20.3254	21.9934	21.472	22.1539	19.712	20.0154
339.141	27.576	28.9905	28.7784	28.4339	27.086	27.7502
339.142	22.6408	24.6907	25.15	24.4379	21.4547	23.1744
339.143	19.9638	22.9445	22.1195	23.1041	19.2224	19.6918
339.193	20.4572	20.4017	20.2178	20.2267	20.5512	20.653
339.198	21.4262	21.5901	21.1973	19.9758	21.839	21.9177
339.199	22.448	22.2057	21.9375	20.4619	23.1785	22.863
339.2	27.912	27.5911	27.4942	27.4291	28.1995	27.9644
339.201	22.2648	22.5637	22.6127	22.2642	23.2536	22.801
339.202	21.7019	21.9442	21.4836	21.3692	22.1162	21.8738
339.327	21.5958	21.0315	21.0859	20.1067	21.7888	22.0238
340.076	25.6775	26.1145	26.0167	25.8576	25.5748	25.6323
340.097	18.8575	18.6225	19.8384	19.8412	19.0327	19.9201
340.138	20.0484	21.8658	21.6528	21.2072	19.7814	20.47
340.201	20.2359	20.2569	19.8319	19.6892	20.4618	20.2321
340.203	24.648	25.0949	24.4336	24.2331	24.9999	24.7968
341.076	19.9968	22.5188	22.1151	21.8157	19.4015	19.3316
341.088	19.8119	19.7131	20.1953	21.8572	19.0959	21.9066
341.102	19.5325	19.9286	21.0644	23.3864	19.235	18.8549
341.103	22.6524	23.0777	23.5092	23.3748	22.689	23.0793
341.104	19.7948	21.5547	20.6367	22.5448	19.1789	18.9294
341.106	21.6005	24.7615	23.9508	23.6623	21.0099	21.1111
341.107	21.3972	24.1232	24.265	24.7732	20.7243	23.3238
341.108	22.6732	26.2398	26.3713	26.243	22.6762	24.7474
341.109	28.8881	30.1102	30.049	30.4602	28.6673	29.0012
341.11	24.5998	26.8191	26.4472	26.3144	23.904	24.8285
341.111	22.2579	25.459	25.2875	24.8271	21.8005	23.3342
341.113	18.9572	21.4165	20.5263	19.4023	18.791	19.4023
341.113	19.3607	21.1393	21.3854	22.9319	19.3273	19.2935
341.114	18.9316	20.0372	19.896	22.2757	18.9251	18.876
341.115	18.9316	19.1551	19.34	22.2595	18.9316	18.9316
341.132	22.3957	20.5679	21.3806	19.5442	23.0922	22.9834
341.142	22.6874	20.4774	20.6749	19.0011	22.2209	22.3483
341.143	23.3406	21.6194	21.9609	18.1423	23.6539	23.4562
341.144	29.3281	28.3718	28.6251	27.9241	29.527	29.1275
341.146	25.4486	25.0619	25.1695	24.3756	25.5987	25.4459
341.146	23.708	21.1207	22.7894	20.7324	24.047	23.7114
341.157	23.0397	23.0792	22.574	22.745	22.9544	22.745
341.196	21.9837	22.3742	22.0197	21.7091	22.5827	22.2826
342.11	20.0477	21.4943	21.6163	22.2058	19.6695	20.8554
342.112	24.7463	27.6524	27.1576	26.6227	24.249	25.2216
342.114	18.9316	19.9099	19.7617	23.696	18.9258	18.9082
342.141	21.0739	20.2441	20.0416	18.1991	21.4208	20.6224
342.145	20.7614	19.84	19.7173	18.8357	20.5241	20.5029
342.148	26.0097	24.4461	25.5931	24.848	26.493	26.0622
343.113	21.75	24.9132	24.1939	24.0276	20.9642	22.6521
344.078	24.3466	24.1466	24.5689	23.8186	24.6253	24.5252
344.087	21.5367	22.2166	21.778	21.07	21.1597	23.1311
346.056	20.3379	21.5084	21.3493	21.6338	20.3678	21.9908
347.125	19.5764	20.0656	20.7639	22.0634	19.473	20.1483
349.012	23.7478	23.3116	24.1055	23.3579	23.4565	23.7067
349.242	20.8174	20.5714	20.1376	21.0553	20.8189	20.3876
350.095	21.6739	22.1265	21.1301	19.8262	23.0962	22.6034
351.105	22.6781	24.3384	23.9118	23.6589	22.9079	23.8374
353.103	19.8124	20.9229	21.4254	20.5491	19.9696	21.4401
353.2	22.146	22.019	21.161	21.6723	21.138	22.2075
353.216	21.1929	21.3994	21.1064	20.8281	21.6514	21.4215
355.088	22.9577	24.3577	24.2943	23.1919	23.3315	23.4555
355.103	20.178	20.8212	20.4936	22.2232	19.1984	20.881
357.083	21.2843	23.9917	22.9686	22.584	21.2782	22.3525
357.109	25.4325	22.6849	23.4898	23.2018	25.659	24.9615
357.118	27.7593	27.3591	27.2522	26.6422	27.5259	27.5906
357.12	22.2937	21.281	21.6759	20.2836	21.9627	23.451
358.122	23.6031	23.8534	24.0973	22.8058	23.4649	23.7927
359.116	23.091	22.7455	22.508	21.3678	22.5326	23.1681
360.12	20.393	20.4473	20.1517	19.3524	20.3612	20.0884
361.054	24.9014	24.6632	24.8043	24.1742	25.0169	24.7607
363.126	21.6065	19.5249	19.5769	18.3382	22.5702	21.6538
364.049	21.5937	21.922	21.1409	21.2488	21.6834	20.8356
365.12	25.0543	24.8661	25.1557	25.0848	25.1814	25.4346
365.164	21.1637	21.7292	20.7342	20.3161	20.6585	21.4672
366.069	21.6117	21.8556	21.4178	18.706	20.9873	22.2787
367.358	22.6996	21.6839	21.8141	21.3533	22.2216	21.3699
369.083	19.7101	20.8156	20.7503	22.775	19.2104	21.3837
369.151	23.1504	24.7153	24.6762	24.1799	24.0253	24.1411
371.098	25.3607	25.0605	24.4892	24.7256	24.4306	25.2606
371.114	21.0445	22.8516	22.3261	21.1011	20.8061	21.2565
371.155	19.9042	20.042	19.7597	18.151	20.4875	21.5721
372.107	18.8855	21.6616	23.8152	22.795	19.2087	19.1675
376.031	22.193	21.1763	21.3901	20.4888	21.8468	21.0398
377.028	24.3129	24.8172	24.5638	23.8746	23.8733	24.2679
377.077	18.9656	19.0677	19.368	22.0996	18.973	18.7955
377.082	19.2794	19.4368	19.7964	23.8279	18.9991	18.7096
377.083	19.1065	20.2248	20.1109	22.6818	18.9316	19.3468
377.086	27.6648	28.2957	28.4742	29.5061	27.4773	27.9129
377.087	21.9678	23.1657	23.6881	25.1362	20.7253	22.9243
377.089	19.412	21.6825	21.747	23.727	19.4337	19.4639
378.086	18.9849	19.4137	19.3888	20.6307	18.9316	19.1062
378.089	19.1864	24.4148	22.8314	26.3214	18.9316	19.5821
379.083	25.9444	26.5368	26.7248	27.7499	25.7555	26.1904
379.09	19.1935	20.0591	19.9546	23.6623	18.9316	19.3061
379.125	20.4008	21.884	21.9628	23.0288	20.4425	21.3011
380.086	19.1047	19.2597	19.578	24.0206	18.9297	19.4043
383.065	20.668	22.221	23.0317	23.1301	20.3642	21.8147
383.098	20.7238	21.2719	21.0203	21.5446	20.0588	18.5278
383.167	19.4191	18.9355	22.511	26.0708	22.6053	26.4543
385.105	18.9316	18.9474	19.0559	21.7898	18.9348	18.9051
385.11	19.5777	19.9429	20.3515	22.9073	19.7005	21.0639
385.111	19.1021	20.0964	19.2774	22.8505	18.9326	22.0038
385.114	27.2834	28.0156	27.9337	28.5859	27.097	27.968
385.116	21.2409	22.7221	23.2802	24.35	20.3146	23.6941
385.118	20.4274	22.1237	21.4444	22.183	20.5034	21.1803
385.12	18.9316	18.9318	18.9316	21.2693	18.9335	19.216
385.15	21.0205	23.9598	23.8911	23.1779	21.6037	22.564
385.166	22.7316	22.2179	22.4899	22.3928	22.5386	22.487
385.187	21.0705	23.648	23.1923	22.6315	21.3005	22.5256
386.115	18.9316	19.1875	19.0102	20.6046	18.9316	20.1587
386.117	23.6795	25.3672	25.613	25.2326	23.0489	24.6724
387.114	19.1799	19.2551	19.6255	22.8535	19.0235	19.0481
387.118	19.5661	19.757	19.728	22.7799	19.4298	21.1542
387.166	19.0411	19.7472	19.1899	21.1678	19.0614	19.6045
387.202	19.2939	19.6382	19.6633	22.2492	19.4233	19.3438
388.074	19.523	19.8067	20.9458	22.6854	19.7382	20.9805
389.124	23.736	24.5795	24.2852	23.6505	23.0116	23.69
389.145	25.4061	24.8676	24.9926	24.4054	25.4478	25.2568
391.08	19.2706	18.944	19.1218	20.9359	18.9527	19.2961
393.086	24.924	23.2074	23.1779	23.8699	25.0011	24.4891
399.103	22.4453	19.8197	20.6014	20.4066	22.813	22.6598
401.072	19.4062	19.4697	19.6548	19.9682	19.1949	19.3186
401.076	24.2166	25.9488	25.7025	25.3023	23.1963	24.2943
402.09	23.1994	24.0884	24.4079	23.9488	23.4361	24.1998
403.125	19.2822	19.3738	19.1334	21.6881	19.1334	19.8257
404.105	25.2634	25.7354	25.8046	24.906	25.0773	22.6483
411.202	18.971	19.3216	19.9077	22.6958	18.9745	19.4136
413.069	22.6438	25.0231	23.5876	22.0467	22.1498	22.074
415.146	22.4818	23.6648	24.741	24.0283	23.3208	23.6788
416.105	20.541	20.306	20.6508	21.5527	20.2947	22.0015
416.18	18.9843	21.3184	23.5226	20.8776	20.1081	19.2002
419.075	19.8227	20.3849	20.8639	22.121	19.6924	20.0678
419.135	19.3252	19.35	19.737	20.6555	19.0008	19.6662
420.046	25.4988	24.3844	25.5933	25.0745	25.2843	25.8702
420.105	21.833	19.8792	20.7764	20.455	23.625	20.455
421.091	21.1321	23.5805	23.4726	24.5439	20.9612	22.9346
421.142	23.2015	22.4545	23.0525	23.6128	23.2975	23.8663
421.163	23.4629	23.8543	24.1008	24.4827	23.9673	24.2157
421.227	21.034	21.3371	20.8111	20.9722	21.756	21.6838
422.025	27.2073	27.3284	27.3206	27.0088	27.1793	27.3875
422.059	21.374	22.0192	22.0214	22.1986	21.8853	21.7181
422.146	21.751	21.2225	21.0414	21.5908	22.0337	21.5908
423.088	19.1341	19.449	19.4752	22.6718	18.9632	21.0653
423.139	22.2977	21.3851	21.6506	22.0931	22.3626	22.0931
423.161	19.5574	20.1367	20.606	22.0258	19.1461	20.7058
423.179	19.4399	19.5001	19.9683	22.7144	19.1611	20.0642
423.198	21.3082	23.4261	23.6291	23.3974	21.1564	22.4599
424.021	23.4261	24.3712	24.3996	23.4242	23.1648	23.8452
425.117	22.9251	22.0011	22.1216	19.7652	22.8704	21.7163
425.12	23.0128	19.9141	20.2253	19.7308	23.8443	20.9361
425.122	28.7439	27.8355	28.1574	28.1711	28.8271	28.7335
425.124	24.0572	21.1925	22.4059	22.9482	24.2799	23.4545
425.125	22.8713	21.5148	22.358	22.3828	23.1149	23.0054
426.121	20.2424	19.6407	20.1153	18.8452	20.0083	19.8077
426.123	21.4732	19.3674	19.6557	19.5613	22.0335	20.2123
426.125	23.9818	20.2852	20.5341	22.5418	24.5017	25.0134
427.119	27.0678	26.1376	26.4674	26.4639	27.1536	27.0387
427.197	20.3378	21.9161	22.8825	22.3149	20.3736	21.6652
428.099	18.9316	22.5435	21.5693	20.8296	18.9234	18.8785
429.046	25.3084	25.9041	25.6666	24.4461	25.4776	24.9845
429.213	19.2288	19.4927	19.98	22.5237	19.1011	19.59
431.098	24.4022	24.2694	24.311	24.1547	24.5669	24.6466
435.051	20.4474	20.8332	20.783	20.9892	20.0534	20.0381
435.151	24.015	23.5423	23.3426	22.955	24.3171	24.0956
436.029	21.5424	20.9561	21.6878	21.9896	21.189	22.3834
436.034	23.543	23.194	23.5279	23.3008	23.4929	23.6635
436.041	30.3043	30.3036	30.3293	30.0571	30.2715	30.4508
436.043	25.3058	26.282	25.284	24.2195	24.9555	25.4137
436.045	25.3756	25.4065	25.417	25.1421	25.3326	25.5274
436.046	23.2965	24.3806	23.7597	23.5866	23.7366	23.9758
436.048	20.7121	21.7831	21.4582	21.4852	20.4729	20.785
437.037	21.9484	22.2044	22.0856	21.5655	21.6358	21.993
438.037	27.2595	27.2737	27.2865	26.9408	27.2244	27.406
438.045	23.9695	24.6188	24.436	23.7367	23.6996	24.222
439.076	20.9281	23.5328	23.3433	24.2726	20.3505	23.4843
443.127	19.4578	19.5698	20.5438	19.6415	20.3864	19.3426
445.132	26.1318	25.4282	25.5026	24.5391	26.1787	25.6322
445.136	20.407	20.2793	19.8233	20.3103	20.7679	20.3103
446.132	20.6542	20.1116	20.3421	20.4299	20.2893	20.4299
446.136	21.7158	21.5281	21.8006	21.9185	22.2919	21.9185
446.151	18.874	20.0292	21.2481	22.1167	18.9814	19.1619
447.041	20.3553	20.2668	20.1658	21.0704	19.9427	20.0741
447.049	22.9939	22.2115	22.3391	23.1107	22.085	23.4599
447.051	24.5087	25.6261	25.4875	23.4809	24.4522	25.1475
447.054	28.8806	29.3003	29.0981	28.8612	28.8463	29.1904
447.056	22.0032	23.5148	22.8316	23.4153	21.8648	23.7191
447.058	23.0405	24.7076	24.2439	23.6217	23.5667	23.9225
447.059	21.3894	22.2855	21.2677	21.9899	20.2486	23.2624
447.093	22.4815	22.5833	21.6706	22.0076	22.1808	22.6348
447.13	22.7036	22.8498	22.5358	23.0546	22.6671	22.5443
448.052	21.1068	22.3505	21.9707	20.7122	20.8065	20.9585
448.055	22.509	23.2414	23.157	21.8067	22.4935	23.0225
448.057	21.4214	23.7613	22.7463	23.8544	21.1873	22.3892
448.097	19.8256	19.7343	19.5873	18.8109	19.8051	19.8871
448.182	20.733	21.629	21.4133	19.8284	21.4209	19.8284
449.05	22.9293	25.8642	24.9158	24.6525	22.5471	25.0325
449.108	22.0201	22.0094	22.042	21.2904	22.2927	22.076
449.112	27.25	26.5801	26.746	25.964	27.3234	26.9674
449.166	20.5958	19.869	20.2146	20.3586	21.1439	20.8003
450.053	20.285	22.0327	20.5423	20.3142	19.6448	20.925
450.057	25.3627	25.4789	25.4333	25.0411	25.3355	25.512
451.122	19.7897	19.8723	21.5058	23.0326	19.9415	20.718
452.141	25.55	24.4696	24.7631	20.6364	25.6928	22.233
455.077	24.9091	23.4554	23.8454	20.5795	25.0906	25.2113
456.172	18.9044	23.2756	22.298	22.8577	18.8887	19.0775
457.107	19.06	18.9927	19.0834	21.8597	18.9478	18.8682
457.115	19.0812	19.5729	20.0071	22.0804	18.9316	19.2713
457.12	26.98	28.4498	28.328	28.6693	26.7403	27.0485
457.124	19.7793	23.3543	22.8548	23.6046	19.2245	19.8313
457.143	25.4715	24.6055	25.1344	23.7186	25.5072	25.1019
459.105	20.8128	20.6934	21.3313	19.6642	20.6481	19.6642
459.124	19.084	22.0893	22.3248	23.5204	19.0604	19.2335
459.136	19.2483	21.8511	20.0395	21.587	18.9253	18.9227
461.042	18.9727	19.0977	19.429	21.8395	18.9815	18.7644
463.049	22.0757	23.8296	23.4601	22.7034	22.7494	21.7371
463.143	20.9366	20.2876	20.4498	20.8949	21.3554	20.8949
463.328	18.8609	20.7486	20.0127	19.227	18.9103	19.227
464.072	20.9422	22.5783	22.3356	22.5199	21.685	23.0367
464.114	20.7517	20.5968	20.8141	22.5914	20.4815	22.1739
467.123	23.7474	23.3484	23.3015	20.8201	24.0534	22.7611
469.039	20.4798	21.9158	21.4705	20.5461	20.5809	18.2196
469.208	19.0355	20.6576	21.0279	21.3732	18.9315	19.5511
473.12	27.101	26.6539	26.7984	25.9818	27.15	26.6902
473.283	23.4124	22.9621	22.9488	21.9469	23.4875	23.3026
476.109	20.9248	19.2412	21.1716	19.851	21.8007	22.1064
477.057	20.3176	20.446	19.8536	19.7982	20.0388	20.1581
477.064	27.568	27.5428	27.4356	27.3196	27.4186	27.5273
477.068	22.1045	21.8696	22.4578	20.3624	22.0373	22.6731
477.07	20.353	20.0274	19.7103	20.4412	19.7213	19.7408
478.088	25.4765	25.546	25.8105	25.2974	25.6935	25.7516
479.06	23.7223	24.2179	23.7781	23.5618	23.772	23.7766
479.102	21.1846	25.0534	24.4622	23.8939	21.2988	22.5512
479.137	25.0531	24.0184	24.3729	22.1735	25.2941	24.684
480.084	20.4946	21.2496	22.32	22.0245	21.3579	20.8035
480.092	19.0825	20.0165	19.5365	19.1377	19.2125	19.0462
480.127	22.4697	25.1478	23.0756	23.1185	21.7091	23.0751
487.125	21.7818	23.9569	23.3262	22.5493	22.1704	22.5831
487.178	20.0947	23.4143	23.736	22.9711	19.5991	18.9893
488.162	20.4858	24.4303	23.397	24.46	19.2538	22.1461
489.278	23.7986	23.3374	23.3807	23.0136	23.8316	23.6018
492.099	20.5204	20.5834	21.2369	20.869	20.8528	20.869
492.104	28.0573	27.914	28.2741	27.6808	28.3083	28.1832
494.1	20.9838	23.7344	24.2514	25.2506	21.1782	22.5301
494.108	22.0294	21.8619	22.2086	21.3358	22.1316	22.3208
495.076	20.974	24.3246	23.373	23.7535	20.2266	21.6235
495.102	23.0243	20.4114	21.9781	19.2681	23.4762	22.7
495.111	24.1828	24.2359	24.017	22.1436	24.3038	24.0213
497.112	19.2389	20.2879	21.1166	22.4896	18.976	19.9222
501.119	20.2141	19.9005	19.8848	18.5364	20.4615	20.0922
501.162	19.0235	19.5963	19.3696	20.8916	19.0304	19.0751
501.177	22.096	22.3797	22.2567	25.1025	21.5367	22.7957
501.184	18.9316	18.9403	20.1499	22.7947	18.9305	19.1994
501.189	21.1917	21.6674	22.5269	23.8389	20.8087	22.061
501.191	21.6655	23.7743	24.1833	22.5058	21.7492	22.9308
501.194	28.1856	29.0293	29.1631	29.7149	28.0204	28.3422
501.197	20.3507	22.5914	23.629	25.8883	20.1182	21.5031
501.198	22.3772	24.7042	24.4949	24.4277	22.0701	23.1522
501.2	19.1089	19.8	20.5722	22.854	19.1252	18.7992
501.203	18.9001	20.0621	19.8281	22.6606	19.1342	19.1238
501.217	24.5792	22.6916	23.612	21.6192	24.6872	24.3289
502.165	18.994	19.2346	19.0284	19.5844	18.987	18.9958
502.19	18.9316	19.3451	19.1475	21.2173	18.998	18.9325
502.197	21.5761	25.1151	26.215	28.1815	21.6067	22.3232
503.159	19.261	21.3468	22.621	20.6475	19.5482	19.2036
503.162	22.5796	27.0293	27.632	26.2607	25.3982	25.3026
503.198	20.8272	23.519	23.6648	24.11	21.3608	21.9918
504.209	18.8979	23.6906	22.3696	21.7097	18.8826	19.0964
505.135	22.0861	23.7809	23.2848	23.0561	21.5597	22.9932
505.156	27.2763	27.3258	27.2459	26.5194	27.2884	27.0458
506.16	23.8937	24.4034	24.1551	24.4785	24.1774	25.5565
510.144	19.0203	19.9945	20.4159	21.7785	18.9274	18.9233
511.085	19.8891	21.0615	20.1296	19.5922	19.5755	19.5922
515.126	18.8989	20.8262	20.1889	21.2444	19.0151	19.0817
517.194	26.1523	24.9371	25.3767	24.7407	26.2552	25.7449
521.139	24.0916	23.5035	23.7148	22.2655	24.186	23.7887
521.172	18.9825	22.3906	22.8034	24.1698	18.8353	19.4718
522.142	19.8743	20.5278	20.7485	19.9214	19.7851	19.9214
523.176	19.9247	21.0205	21.4222	22.9807	19.4298	20.8958
523.211	24.67	23.1074	23.3691	22.0181	24.9464	24.3628
531.157	19.2029	20.3337	21.2873	23.0568	19.1806	19.8347
535.214	20.8983	20.1674	20.7514	20.746	20.5889	20.746
537.104	21.4602	20.8225	21.3573	19.9805	21.3467	20.0573
537.113	20.5283	21.5724	20.8316	20.3772	20.1907	20.1707
539.138	21.2063	24.2995	25.4261	25.1786	23.8622	24.0561
539.185	24.0127	22.7145	23.0596	20.5878	23.8966	23.808
541.135	19.196	21.3864	23.7843	23.5551	19.2318	21.3022
545.118	19.3127	19.3625	21.6393	22.6578	19.3484	20.4652
545.199	20.4171	22.1757	22.0513	24.0841	20.6978	23.0261
545.25	22.0341	21.0505	21.4196	21.8431	22.1066	21.8431
545.272	22.9321	23.3984	23.6196	23.5168	22.7824	23.4771
549.222	22.7225	21.366	21.6855	21.4557	22.6388	22.5282
549.23	28.2245	27.4247	27.6949	27.1181	28.3324	28.0516
549.234	24.4498	23.0906	23.6076	21.3996	24.5736	23.0851
550.233	25.8534	24.8763	25.5097	21.7247	25.3653	25.1227
551.177	21.2883	22.6093	22.9306	21.9339	21.3362	21.5365
551.234	21.5763	20.149	21.2222	22.1696	21.7866	21.1814
559.152	19.3507	20.1761	20.2825	22.4071	19.2018	19.6273
561.154	19.7606	19.8086	20.1184	21.0078	19.2841	21.2766
563.14	19.4325	20.9008	20.63	20.7523	19.4022	19.9007
563.162	20.901	21.4582	21.7492	21.3331	21.6224	21.119
565.048	21.8519	21.5815	21.1904	21.0096	21.1913	21.8648
569.209	19.7631	22.7103	21.9785	20.6911	19.8096	20.4445
574.034	19.4236	21.1607	20.4767	20.0321	19.8849	20.1548
575.23	20.5424	21.0129	22.6195	23.0991	21.2206	21.8533
577.135	20.0669	19.7887	20.0097	20.9801	19.9819	20.717
577.148	21.1818	21.1754	21.1529	20.449	21.6019	21.4972
577.15	20.858	22.3608	21.5902	23.1777	19.8684	22.0898
577.156	28.3615	28.5384	28.4532	28.4497	28.3369	28.6213
577.16	24.3892	24.5449	24.7207	24.537	24.3546	24.6691
577.162	20.8078	22.9584	21.0044	21.9975	20.3026	22.1216
577.165	20.9493	21.6032	21.3326	22.5467	21.0443	21.3926
578.139	19.1257	19.1389	19.2471	19.8705	19.0721	19.857
578.159	25.9726	24.8201	25.6906	26.0998	25.9359	26.2958
579.16	21.1485	21.7944	21.8219	20.1998	22.0696	22.0081
583.156	21.1951	22.3716	21.2872	21.9549	20.3055	21.4828
591.172	19.843	20.6398	20.7857	20.8605	19.5446	20.3134
593.142	19.7096	19.5876	19.5728	19.5616	19.3674	21.2006
593.151	27.514	27.5939	27.504	27.6163	27.5366	27.908
593.155	22.0588	23.4191	22.4476	23.0629	22.2054	22.7959
594.154	22.3795	24.9797	24.1853	22.9253	24.379	23.803
595.154	20.1023	20.3419	20.6818	21.5942	20.3487	20.4175
605.151	19.7383	22.6254	20.3619	21.4269	19.0739	20.7049
609.146	22.8585	23.4733	23.5219	24.0834	23.6153	24.2891
611.113	20.1014	20.8891	20.9884	19.9501	20.7576	20.208
613.133	25.7632	25.6268	25.6742	26.1545	25.7778	26.2109
615.13	24.0606	23.7772	23.9766	24.5926	23.7296	24.7163
618.108	22.4578	21.9554	21.8923	21.0686	22.2145	22.408
619.173	19.9794	24.4116	25.2532	24.4874	22.1913	22.864
629.128	21.4743	21.6328	21.4007	23.601	22.0106	23.8387
634.082	20.0042	21.2288	20.4831	20.1434	19.9427	20.1434
639.187	19.3861	22.4196	21.1281	20.4297	18.983	20.0351
640.152	25.6112	25.2974	25.2972	22.0537	25.673	24.0729
641.155	19.0499	22.1196	22.6619	20.8406	20.2148	20.1345
655.16	19.0872	21.4353	20.5057	19.4621	18.8874	19.4621
655.187	22.1582	20.7133	20.8818	21.1148	22.2157	21.1148
656.147	21.8979	21.1327	21.4169	21.5391	21.8546	21.3483
659.057	21.2592	20.6754	21.4785	21.593	21.4284	21.9889
663.247	21.382	24.1186	25.4214	25.0091	23.468	24.3129
664.183	19.8116	21.8104	20.3456	22.9242	19.296	20.9442
681.188	18.8314	21.809	20.4463	19.5973	18.8093	19.3398
683.225	18.8507	21.3468	20.2803	20.396	18.8331	19.2552
683.26	19.9238	22.0068	21.6989	20.8699	20.5233	20.6169
686.177	20.3888	23.7668	22.2625	23.3137	19.7717	22.8352
693.167	23.8358	24.5204	24.0562	24.3832	23.9549	24.0305
699.234	19.3531	21.311	20.4108	19.6605	19.2074	19.6605
711.177	19.1171	21.0477	20.7451	19.7484	19.4017	19.7484
731.261	19.0341	21.4287	20.0854	19.5672	19.4109	19.5009
737.24	24.8899	24.611	24.2918	25.3237	24.7286	25.684
738.243	22.0355	22.3303	22.0427	21.9148	22.0267	21.9148
739.208	24.3332	24.5288	24.6066	24.9046	23.9427	25.0373
740.211	19.9537	21.223	21.2662	20.5264	20.4098	20.5264
741.471	22.2465	22.3053	22.2577	22.5773	22.3113	22.0345
743.486	21.6448	21.0831	21.5439	21.5802	21.5547	21.5802
745.502	21.1091	20.8928	20.9626	20.9858	20.8797	20.9858
753.235	20.7064	21.4848	21.4441	21.0628	21.0527	21.0628
771.338	21.3671	20.9656	21.0052	21.323	21.6351	21.323
775.185	21.2838	21.1766	21.4215	21.4339	21.311	21.2728
775.318	21.4255	21.2842	20.8796	21.2194	21.375	21.2194
779.297	20.5341	20.4807	20.4586	20.6498	21.0132	20.6498
815.498	21.8401	21.7822	21.8522	21.8549	21.8749	21.8549
831.502	21.562	21.4018	21.5945	21.5826	21.593	21.5826
833.518	21.3575	20.9427	21.386	21.3636	21.3517	21.3636
837.482	19.7133	20.2785	20.6538	20.2174	20.3447	20.2174
899.292	21.3094	20.8373	21.2436	21.2953	21.3496	21.2953
1005.25	19.0893	21.4894	19.9512	19.2643	18.8341	19.2643
