# Supplementary material for: Relationships between drought, heat and air humidity responses revealed by transcriptome-metabolome co-analysis
Source: BMC Plant Biol. 2017 Jul 10;17:120. doi: 10.1186/s12870-017-1062-y (PMC5504741; doi:10.1186/s12870-017-1062-y)
Supplement: Supplementary file 4 — Result lists for air humidity analysis. Mass and gene lists as well as enriched GO terms are given for the Venn groups in Fig. 3a and b, distinguishing low air humidity-specific variables (LrH only), high air humidity-specific variables (HrH only) and overlapping variables (overlap) for the heat stress setting (H) or the combined drought-heat stress setting (DH). Up-regulated and down-regulated subgroups are shown in separate sheets. (XLSX 409 kb) [file 12870_2017_1062_MOESM4_ESM.xlsx]

## Sheet: README
Each of the following sheets contains information on the masses and genes falling in a specific section of the Venn diagrams shown in Figures 3a and 3b in the main text.
For facility of inspection, the mass list, the gene list and the table of enriched GO terms for the genes are compiled into a single sheet. Please note that these lists are independent of each other; rows are not coupled between the lists.
The sheets are named and ordered in the following way:
Sheet name	Stress	Figure	Venn section	Direction of regulation
H_LrHonly_Up	Heat	3a	Left (specific for low air humidity)	Up
H_overlap_Up	Heat	3a	Middle (overlap of low and high air humidity)	Up
H_HrHonly_Up	Heat	3a	Right (specific for high air humidity)	Up
H_LrHonly_Down	Heat	3a	Left (specific for low air humidity)	Down
H_overlap_Down	Heat	3a	Middle (overlap of low and high air humidity)	Down
H_HrHonly_Down	Heat	3a	Right (specific for high air humidity)	Down
DH_LrHonly_Up	Combined drought and heat	3b	Left (specific for low air humidity)	Up
DH_overlap_Up	Combined drought and heat	3b	Middle (overlap of low and high air humidity)	Up
DH_HrHonly_Up	Combined drought and heat	3b	Right (specific for high air humidity)	Up
DH_LrHonly_Down	Combined drought and heat	3b	Left (specific for low air humidity)	Down
DH_overlap_Down	Combined drought and heat	3b	Middle (overlap of low and high air humidity)	Down
DH_HrHonly_Down	Combined drought and heat	3b	Right (specific for high air humidity)	Down

## Sheet: H_LrHonly_Up
Masses		Genes		Enriched GO terms
159.078		AT2G20880		IDs	pvalues	pvalues.adjusted	names	overlappingAGI
171.078		AT4G33550		GO:0009611	1.87426e-10	1.42406e-06	response to wounding	AT1G04220,AT1G19660,AT1G30135,AT2G27690,AT2G34600,AT2G44810,AT2G46270,AT3G11480,AT3G48520,AT5G59220,AT5G63450
189.088		AT5G58770		GO:0009694	6.0981e-08	0.000231667	jasmonic acid metabolic process	AT1G30135,AT2G27690,AT2G34600,AT2G44810,AT3G11480,AT3G48520,AT5G63450
213.186		AT5G53710		GO:0009695	5.14259e-07	0.00130245	jasmonic acid biosynthetic process	AT1G30135,AT2G27690,AT2G34600,AT2G44810,AT3G11480,AT3G48520
239.077		AT5G59320		GO:0042538	1.51983e-06	0.00288692	hyperosmotic salinity response	AT2G27690,AT2G33380,AT2G34600,AT2G46270,AT5G59220,AT5G59320
253.093		AT5G56980		GO:0009414	3.29e-06	0.0047448	response to water deprivation	AT1G02205,AT2G20880,AT2G27690,AT2G33380,AT2G34600,AT2G46270,AT5G59220,AT5G59320
263.997		AT1G22480		GO:0009415	3.74688e-06	0.0047448	response to water stimulus	AT1G02205,AT2G20880,AT2G27690,AT2G33380,AT2G34600,AT2G46270,AT5G59220,AT5G59320
285.125		AT1G30220		GO:0009753	1.02328e-05	0.0111069	response to jasmonic acid stimulus	AT1G30135,AT2G27690,AT2G34600,AT2G46270,AT3G11480,AT3G48520,AT5G59220,AT5G63450
297.152		AT2G44810		GO:0009620	1.43498e-05	0.0131748	response to fungus	AT1G02205,AT1G30135,AT2G27690,AT2G33380,AT2G34600,AT3G11480,AT3G48520,AT4G34410
301.121		AT2G34600		GO:0006972	1.56058e-05	0.0131748	hyperosmotic response	AT2G27690,AT2G33380,AT2G34600,AT2G46270,AT5G59220,AT5G59320
304.061		AT1G07430		GO:0097305	2.50907e-05	0.0186696	response to alcohol	AT1G07430,AT2G27690,AT2G33380,AT2G34600,AT2G46270,AT2G47770,AT4G30270,AT5G59220,AT5G59320
309.153		AT5G59330		GO:0009719	2.70289e-05	0.0186696	response to endogenous stimulus	AT1G07430,AT1G30135,AT2G27690,AT2G33380,AT2G34600,AT2G46270,AT2G47770,AT3G11480,AT3G48520,AT4G30270,AT4G34410,AT5G59220,AT5G59320,AT5G63450
311.081		AT5G13210		GO:0009725	3.10103e-05	0.0196347	response to hormone stimulus	AT1G07430,AT1G30135,AT2G27690,AT2G33380,AT2G34600,AT2G46270,AT2G47770,AT3G11480,AT3G48520,AT4G30270,AT5G59220,AT5G59320,AT5G63450
313.175		AT2G47770		GO:1901700	3.65501e-05	0.0213621	response to oxygen-containing compound	AT1G02205,AT1G07430,AT1G30135,AT2G20880,AT2G27690,AT2G33380,AT2G34600,AT2G46270,AT2G47770,AT3G11480,AT3G48520,AT4G30270,AT4G34410,AT5G59220,AT5G59320,AT5G63450
316.983		AT2G46270		GO:0009737	5.36451e-05	0.029114	response to abscisic acid stimulus	AT1G07430,AT2G27690,AT2G33380,AT2G34600,AT2G46270,AT2G47770,AT5G59220,AT5G59320
325.182		AT4G30270		GO:0006970	6.12047e-05	0.0310022	response to osmotic stress	AT1G04220,AT2G20880,AT2G27690,AT2G33380,AT2G34600,AT2G46270,AT2G47770,AT5G59220,AT5G59320
325.188		AT2G42760		GO:0033993	7.75521e-05	0.0368276	response to lipid	AT1G07430,AT2G27690,AT2G33380,AT2G34600,AT2G46270,AT2G47770,AT4G30270,AT5G59220,AT5G59320
327.021		AT1G43780
333.061		AT3G08860
333.095		AT2G36750
340.097		AT5G63450
341.088		AT1G52690
353.103		AT4G36950
369.083		AT1G73040
371.155		AT1G60190
385.11		AT3G17520
385.111		AT5G19470
385.116		AT1G52720
385.15		AT1G30135
385.187		AT2G36640
386.115		AT5G28237
387.118		AT1G02205
423.088		AT4G21930
427.197		AT2G27690
439.076		AT4G27654
464.072		AT5G37970
541.135		AT1G19660
545.199		AT4G33020
593.142		AT3G28270
609.146		AT1G04220
629.128		AT1G02390
686.177		AT5G59220
		AT3G22560
		AT3G48520
		AT4G34410
		AT2G33380
		AT3G11480
		AT4G08570
		AT1G22990
		AT4G21650
		AT2G41480
		AT1G11080
		AT5G15500
		AT1G53680
		AT1G34060
		AT5G40790
		AT4G30460

## Sheet: H_overlap_Up
Masses		Genes		Enriched GO terms
223.082		AT5G51440		IDs	pvalues	pvalues.adjusted	names	overlappingAGI
259.059		AT1G71000		GO:0009408	4.42341e-33	3.36091e-29	response to heat	AT1G07400,AT1G13080,AT1G17870,AT1G53540,AT1G59860,AT1G71000,AT1G72660,AT1G74310,AT2G19310,AT2G20560,AT2G26150,AT2G29500,AT2G47180,AT3G12580,AT3G24500,AT3G46230,AT4G11660,AT4G12400,AT4G21320,AT4G25200,AT4G27670,AT5G12020,AT5G12030,AT5G51440,AT5G52640,AT5G64510
283.049		AT5G54165		GO:0009644	5.16578e-31	1.96248e-27	response to high light intensity	AT1G07350,AT1G17870,AT1G53540,AT1G71000,AT1G72660,AT1G74310,AT2G19310,AT2G20560,AT2G26150,AT2G29500,AT2G47180,AT3G12580,AT3G24500,AT4G11660,AT4G12400,AT4G21320,AT4G25200,AT4G27670,AT5G12020,AT5G12030,AT5G51440,AT5G52640,AT5G64510
339.093		AT1G13080		GO:0009642	1.92936e-30	4.88642e-27	response to light intensity	AT1G07350,AT1G17870,AT1G53540,AT1G71000,AT1G72660,AT1G74310,AT2G19310,AT2G20560,AT2G26150,AT2G29500,AT2G47180,AT3G12580,AT3G24500,AT3G47340,AT4G11660,AT4G12400,AT4G21320,AT4G25200,AT4G27670,AT5G12020,AT5G12030,AT5G51440,AT5G52640,AT5G64510
383.167		AT3G04000		GO:0042542	1.95541e-27	3.71429e-24	response to hydrogen peroxide	AT1G17870,AT1G53540,AT1G71000,AT1G72660,AT1G74310,AT2G19310,AT2G20560,AT2G26150,AT2G29500,AT2G47180,AT3G12580,AT3G24500,AT4G11660,AT4G12400,AT4G21320,AT4G25200,AT4G27670,AT5G12020,AT5G12030,AT5G51440,AT5G52640,AT5G64510
503.162		AT1G53540		GO:0000302	8.08984e-24	1.22933e-20	response to reactive oxygen species	AT1G17870,AT1G53540,AT1G71000,AT1G72660,AT1G74310,AT2G19310,AT2G20560,AT2G26150,AT2G29500,AT2G47180,AT3G12580,AT3G24500,AT4G11660,AT4G12400,AT4G21320,AT4G25200,AT4G27670,AT5G12020,AT5G12030,AT5G51440,AT5G52640,AT5G64510
539.138		AT5G62020		GO:0006457	4.40793e-22	5.5819e-19	protein folding	AT1G17870,AT1G53540,AT1G59860,AT1G71000,AT1G72660,AT1G74310,AT2G20560,AT2G26150,AT2G29500,AT3G12580,AT3G24500,AT4G12400,AT4G21320,AT4G25200,AT4G27670,AT5G12020,AT5G12030,AT5G51440,AT5G52640,AT5G64510
619.173		AT1G62510		GO:0006979	7.20425e-22	7.8197e-19	response to oxidative stress	AT1G07400,AT1G17870,AT1G53540,AT1G71000,AT1G72660,AT1G74310,AT2G19310,AT2G20560,AT2G26150,AT2G29500,AT2G47180,AT3G12580,AT3G24500,AT4G11660,AT4G12400,AT4G21320,AT4G25200,AT4G27670,AT4G33420,AT5G12020,AT5G12030,AT5G51440,AT5G52640,AT5G64510
663.247		AT4G32480		GO:0009266	1.45737e-21	1.38414e-18	response to temperature stimulus	AT1G07400,AT1G13080,AT1G17870,AT1G53540,AT1G59860,AT1G71000,AT1G72660,AT1G74310,AT2G19310,AT2G20560,AT2G26150,AT2G29500,AT2G47180,AT3G12580,AT3G24500,AT3G46230,AT4G11660,AT4G12400,AT4G21320,AT4G25200,AT4G27670,AT5G12020,AT5G12030,AT5G51440,AT5G52640,AT5G59310,AT5G64510
		AT1G17870		GO:0009416	8.94546e-17	7.55195e-14	response to light stimulus	AT1G07350,AT1G17870,AT1G53540,AT1G71000,AT1G72660,AT1G74310,AT2G19310,AT2G20560,AT2G26150,AT2G29500,AT2G47180,AT3G12580,AT3G24500,AT3G47340,AT4G11660,AT4G12400,AT4G21320,AT4G25200,AT4G27670,AT5G12020,AT5G12030,AT5G51440,AT5G52640,AT5G57785,AT5G64510
		AT5G18340		GO:0009314	3.25938e-16	2.47647e-13	response to radiation	AT1G07350,AT1G17870,AT1G53540,AT1G71000,AT1G72660,AT1G74310,AT2G19310,AT2G20560,AT2G26150,AT2G29500,AT2G47180,AT3G12580,AT3G24500,AT3G47340,AT4G11660,AT4G12400,AT4G21320,AT4G25200,AT4G27670,AT5G12020,AT5G12030,AT5G51440,AT5G52640,AT5G57785,AT5G64510
		AT5G46490		GO:0010035	4.19757e-16	2.89937e-13	response to inorganic substance	AT1G17870,AT1G53540,AT1G71000,AT1G72660,AT1G74310,AT2G19310,AT2G20560,AT2G26150,AT2G29500,AT2G37180,AT2G47180,AT3G12580,AT3G24500,AT3G53230,AT4G11660,AT4G12400,AT4G21320,AT4G25200,AT4G27670,AT4G33420,AT5G12020,AT5G12030,AT5G51440,AT5G52640,AT5G59310,AT5G64510
		AT4G11960		GO:0009628	3.72856e-14	2.3608e-11	response to abiotic stimulus	AT1G07350,AT1G07400,AT1G10960,AT1G13080,AT1G17870,AT1G53540,AT1G59860,AT1G71000,AT1G72660,AT1G74310,AT2G19310,AT2G20560,AT2G26150,AT2G29500,AT2G37180,AT2G47180,AT3G12580,AT3G24500,AT3G46230,AT3G47340,AT4G11660,AT4G12400,AT4G21320,AT4G25200,AT4G27670,AT5G12020,AT5G12030,AT5G51440,AT5G52640,AT5G57785,AT5G59310,AT5G64510
		AT1G27420		GO:1901700	3.11377e-12	1.81988e-09	response to oxygen-containing compound	AT1G17870,AT1G53540,AT1G71000,AT1G72660,AT1G74310,AT2G19310,AT2G20560,AT2G26150,AT2G29500,AT2G37180,AT2G47180,AT3G12580,AT3G24500,AT3G47340,AT4G11660,AT4G12400,AT4G21320,AT4G25200,AT4G27670,AT4G33420,AT5G12020,AT5G12030,AT5G51440,AT5G52640,AT5G57785,AT5G59310,AT5G62020,AT5G64510
		AT2G19310		GO:0034976	4.99277e-12	2.70965e-09	response to endoplasmic reticulum stress	AT1G53540,AT1G74310,AT2G20560,AT2G26150,AT2G29500,AT3G12580,AT3G24500,AT4G12400,AT4G25200,AT5G12020,AT5G12030,AT5G51440,AT5G64510
		AT2G20560		GO:0010286	4.53846e-11	2.29888e-08	heat acclimation	AT1G13080,AT1G74310,AT2G26150,AT2G29500,AT4G12400,AT4G21320,AT4G27670,AT5G12030
		AT5G25280		GO:0006950	9.49206e-10	4.50754e-07	response to stress	AT1G07400,AT1G13080,AT1G17870,AT1G53540,AT1G59860,AT1G71000,AT1G72660,AT1G74310,AT2G19310,AT2G20560,AT2G26150,AT2G29500,AT2G37180,AT2G47180,AT3G12580,AT3G24500,AT3G46230,AT3G47340,AT4G11660,AT4G12400,AT4G21320,AT4G25200,AT4G27670,AT4G33420,AT5G12020,AT5G12030,AT5G46490,AT5G51440,AT5G52640,AT5G59310,AT5G62020,AT5G64510
		AT1G03410		GO:0042221	3.9449e-09	1.76314e-06	response to chemical stimulus	AT1G17870,AT1G53540,AT1G71000,AT1G72660,AT1G74310,AT2G19310,AT2G20560,AT2G26150,AT2G29500,AT2G37180,AT2G47180,AT3G04000,AT3G12580,AT3G24500,AT3G47340,AT3G53230,AT4G11660,AT4G12400,AT4G21320,AT4G25200,AT4G27670,AT4G33420,AT5G12020,AT5G12030,AT5G51440,AT5G52640,AT5G57785,AT5G59310,AT5G62020,AT5G64510
		AT5G12030		GO:0050896	1.71627e-07	7.24457e-05	response to stimulus	AT1G07350,AT1G07400,AT1G10960,AT1G13080,AT1G17870,AT1G53540,AT1G59860,AT1G71000,AT1G72660,AT1G74310,AT2G19310,AT2G20560,AT2G26150,AT2G29500,AT2G37180,AT2G47180,AT3G04000,AT3G12580,AT3G24500,AT3G45680,AT3G46230,AT3G47340,AT3G53230,AT4G11660,AT4G12400,AT4G21320,AT4G25200,AT4G27670,AT4G33420,AT5G12020,AT5G12030,AT5G46490,AT5G51440,AT5G52640,AT5G57785,AT5G59310,AT5G62020,AT5G64510
		AT1G64720		GO:0033554	2.06881e-05	0.00827308	cellular response to stress	AT1G53540,AT1G74310,AT2G20560,AT2G26150,AT2G29500,AT3G12580,AT3G24500,AT3G47340,AT4G12400,AT4G25200,AT5G12020,AT5G12030,AT5G51440,AT5G64510
		AT5G59310
		AT4G33420
		AT4G12400
		AT4G21320
		AT5G57785
		AT3G53230
		AT1G30190
		AT4G27670
		AT4G31351
		AT4G20820
		AT5G64510
		AT2G38255
		AT2G22770
		AT2G29500
		AT3G24500
		AT1G59860
		AT5G25130
		AT3G29810
		ATMG00630
		AT1G07400
		AT2G47180
		AT5G25450
		AT5G25140
		AT4G31354
		AT1G65486
		AT1G34042
		AT3G46230
		AT3G45680
		AT1G74310
		AT5G66110
		AT5G10946
		AT1G07350
		AT3G12580
		AT4G25200
		AT2G37180
		AT5G12020
		AT2G37900
		AT1G65490
		AT1G10960
		AT1G72660
		AT5G52640
		AT3G45970
		AT2G29300
		AT3G47340
		AT5G52570
		AT4G19430
		AT2G26150
		AT3G48830
		AT4G11660

## Sheet: H_HrHonly_Up
Masses		Genes		Enriched GO terms
-		AT1G65500		IDs	pvalues	pvalues.adjusted	names	overlappingAGI
		AT4G12690		GO:0009408	2.10706e-33	1.60094e-29	response to heat	AT1G03070,AT1G04980,AT1G14360,AT1G16030,AT1G21910,AT1G32583,AT1G52560,AT1G54050,AT1G56340,AT1G60970,AT1G65040,AT1G66080,AT1G66510,AT2G02810,AT2G04030,AT2G25110,AT2G25140,AT2G30480,AT2G32120,AT2G32920,AT2G46240,AT3G04710,AT3G07150,AT3G08970,AT3G09350,AT3G12050,AT3G16050,AT3G25230,AT3G51910,AT3G62600,AT4G10250,AT4G16660,AT4G21870,AT4G23493,AT4G29520,AT4G29770,AT5G03720,AT5G07330,AT5G14800,AT5G28540…
		AT1G13700		GO:0009644	8.23507e-30	3.1285e-26	response to high light intensity	AT1G03070,AT1G04980,AT1G14360,AT1G16030,AT1G52560,AT1G54050,AT1G56340,AT1G60970,AT1G65040,AT1G66080,AT1G66510,AT2G02810,AT2G25110,AT2G25140,AT2G30480,AT2G32120,AT2G32920,AT2G46240,AT3G04710,AT3G07150,AT3G08970,AT3G09350,AT3G12050,AT3G16050,AT3G25230,AT3G51910,AT3G62600,AT4G10250,AT4G16660,AT4G21870,AT4G23493,AT4G29520,AT4G29770,AT5G07330,AT5G37670,AT5G47600,AT5G47830,AT5G59720,AT5G61790
		AT2G36830		GO:0009642	4.32195e-27	1.03067e-23	response to light intensity	AT1G03070,AT1G04980,AT1G09070,AT1G14360,AT1G16030,AT1G52560,AT1G54050,AT1G56340,AT1G60970,AT1G65040,AT1G66080,AT1G66510,AT2G02810,AT2G25110,AT2G25140,AT2G30480,AT2G32120,AT2G32920,AT2G46240,AT3G04710,AT3G07150,AT3G08970,AT3G09350,AT3G12050,AT3G16050,AT3G25230,AT3G51910,AT3G62600,AT4G10250,AT4G16660,AT4G21870,AT4G23493,AT4G29520,AT4G29770,AT5G07330,AT5G37670,AT5G47600,AT5G47830,AT5G59720,AT5G61790
		AT2G01860		GO:0006457	5.42602e-27	1.03067e-23	protein folding	AT1G03070,AT1G04980,AT1G14360,AT1G16030,AT1G52560,AT1G54050,AT1G56340,AT1G60970,AT1G65040,AT1G66080,AT1G66510,AT2G02810,AT2G04030,AT2G25110,AT2G25140,AT2G30480,AT2G32120,AT2G32920,AT2G33735,AT2G46240,AT3G04710,AT3G07150,AT3G07770,AT3G08970,AT3G09350,AT3G12050,AT3G13470,AT3G16050,AT3G25230,AT3G51910,AT3G62600,AT4G10250,AT4G16660,AT4G23493,AT4G29520,AT4G29770,AT5G07330,AT5G28540,AT5G37670,AT5G42020…
		AT5G49360		GO:0042542	9.77826e-27	1.4859e-23	response to hydrogen peroxide	AT1G03070,AT1G04980,AT1G14360,AT1G16030,AT1G52560,AT1G54050,AT1G56340,AT1G60970,AT1G65040,AT1G66080,AT1G66510,AT2G02810,AT2G25110,AT2G25140,AT2G30480,AT2G32120,AT2G32920,AT2G46240,AT3G04710,AT3G07150,AT3G08970,AT3G09350,AT3G12050,AT3G16050,AT3G25230,AT3G51910,AT3G62600,AT4G10250,AT4G16660,AT4G21870,AT4G23493,AT4G29520,AT4G29770,AT5G07330,AT5G37670,AT5G47600,AT5G47830,AT5G59720,AT5G61790
		AT5G58110		GO:0006979	5.27581e-24	6.68094e-21	response to oxidative stress	AT1G03070,AT1G04980,AT1G14360,AT1G16030,AT1G27330,AT1G51400,AT1G52560,AT1G54050,AT1G56340,AT1G60970,AT1G65040,AT1G66080,AT1G66510,AT1G72060,AT1G76080,AT2G02810,AT2G21640,AT2G25110,AT2G25140,AT2G30480,AT2G32120,AT2G32920,AT2G46240,AT3G04710,AT3G05790,AT3G07150,AT3G08970,AT3G09350,AT3G10020,AT3G12050,AT3G16050,AT3G25230,AT3G51910,AT3G62600,AT3G62770,AT4G10250,AT4G16660,AT4G21870,AT4G23493,AT4G25980…
		AT4G29520		GO:0000302	1.37758e-21	1.49526e-18	response to reactive oxygen species	AT1G03070,AT1G04980,AT1G14360,AT1G16030,AT1G51400,AT1G52560,AT1G54050,AT1G56340,AT1G60970,AT1G65040,AT1G66080,AT1G66510,AT2G02810,AT2G25110,AT2G25140,AT2G30480,AT2G32120,AT2G32920,AT2G46240,AT3G04710,AT3G07150,AT3G08970,AT3G09350,AT3G12050,AT3G16050,AT3G25230,AT3G51910,AT3G62600,AT4G10250,AT4G16660,AT4G21870,AT4G23493,AT4G29520,AT4G29770,AT5G07330,AT5G37670,AT5G47600,AT5G47830,AT5G59720,AT5G61790
		AT1G80440		GO:0009416	1.47469e-17	1.40059e-14	response to light stimulus	AT1G03010,AT1G03070,AT1G04980,AT1G09070,AT1G10240,AT1G14360,AT1G15550,AT1G16030,AT1G23860,AT1G51200,AT1G51400,AT1G52560,AT1G54050,AT1G55880,AT1G56200,AT1G56340,AT1G60970,AT1G65040,AT1G66080,AT1G66510,AT1G73870,AT1G75750,AT2G02810,AT2G04030,AT2G25110,AT2G25140,AT2G30480,AT2G30520,AT2G32120,AT2G32920,AT2G37340,AT2G41250,AT2G46240,AT3G01770,AT3G04710,AT3G07150,AT3G08970,AT3G09350,AT3G12050,AT3G16050…
		AT1G13790		GO:0009314	2.07628e-16	1.75279e-13	response to radiation	AT1G03010,AT1G03070,AT1G04980,AT1G09070,AT1G10240,AT1G14360,AT1G15550,AT1G16030,AT1G23860,AT1G51200,AT1G51400,AT1G52560,AT1G54050,AT1G55880,AT1G56200,AT1G56340,AT1G60970,AT1G65040,AT1G66080,AT1G66510,AT1G73870,AT1G75750,AT2G02810,AT2G04030,AT2G25110,AT2G25140,AT2G30480,AT2G30520,AT2G32120,AT2G32920,AT2G37340,AT2G41250,AT2G46240,AT3G01770,AT3G04710,AT3G07150,AT3G08970,AT3G09350,AT3G12050,AT3G16050…
		AT1G68840		GO:0009266	2.30691e-16	1.75279e-13	response to temperature stimulus	AT1G01140,AT1G03070,AT1G04980,AT1G14360,AT1G16030,AT1G21910,AT1G32583,AT1G52560,AT1G54050,AT1G56340,AT1G60970,AT1G65040,AT1G66080,AT1G66510,AT2G02810,AT2G04030,AT2G25110,AT2G25140,AT2G30480,AT2G32120,AT2G32920,AT2G36830,AT2G46240,AT3G04710,AT3G07150,AT3G08970,AT3G09350,AT3G12050,AT3G16050,AT3G17740,AT3G25230,AT3G51910,AT3G62600,AT4G10250,AT4G16660,AT4G21870,AT4G23400,AT4G23493,AT4G29520,AT4G29770…
		AT1G27045		GO:0009628	1.78404e-11	1.23229e-08	response to abiotic stimulus	AT1G01140,AT1G03010,AT1G03070,AT1G04980,AT1G09070,AT1G10240,AT1G14360,AT1G15550,AT1G16030,AT1G21910,AT1G23860,AT1G32583,AT1G51200,AT1G51400,AT1G52560,AT1G54050,AT1G55880,AT1G56200,AT1G56340,AT1G60970,AT1G65040,AT1G66080,AT1G66510,AT1G73870,AT1G74670,AT1G75750,AT1G76080,AT1G78290,AT2G02810,AT2G04030,AT2G25110,AT2G25140,AT2G30480,AT2G30520,AT2G32120,AT2G32920,AT2G36830,AT2G37340,AT2G41250,AT2G46240…
		AT2G32920		GO:1901700	2.94238e-11	1.86302e-08	response to oxygen-containing compound	AT1G01140,AT1G03070,AT1G04980,AT1G09070,AT1G14360,AT1G15550,AT1G16030,AT1G18620,AT1G21910,AT1G23870,AT1G51400,AT1G52560,AT1G54050,AT1G56340,AT1G60970,AT1G65040,AT1G66080,AT1G66510,AT1G68840,AT1G71400,AT1G74670,AT1G75750,AT1G76080,AT2G02810,AT2G04030,AT2G14900,AT2G25110,AT2G25140,AT2G30480,AT2G31730,AT2G32120,AT2G32920,AT2G36830,AT2G38310,AT2G39110,AT2G39570,AT2G41070,AT2G46240,AT3G02140,AT3G04710…
		AT4G08950		GO:0034976	4.04573e-09	2.36457e-06	response to endoplasmic reticulum stress	AT1G04980,AT1G14360,AT1G16030,AT1G56340,AT1G60970,AT1G65040,AT1G66080,AT2G02810,AT2G25110,AT2G32920,AT2G41070,AT2G42380,AT2G46240,AT3G04710,AT3G12050,AT3G16050,AT3G25230,AT3G62600,AT4G16660,AT4G29520,AT5G28770,AT5G42020,AT5G61790
		AT1G76065		GO:0010035	8.22064e-09	4.46146e-06	response to inorganic substance	AT1G03070,AT1G04980,AT1G14360,AT1G16030,AT1G51400,AT1G52560,AT1G54050,AT1G56340,AT1G60970,AT1G65040,AT1G66080,AT1G66510,AT1G68840,AT1G76080,AT2G02810,AT2G04030,AT2G25110,AT2G25140,AT2G30480,AT2G32120,AT2G32920,AT2G36830,AT2G39110,AT2G46240,AT3G04710,AT3G07150,AT3G08970,AT3G09350,AT3G12050,AT3G16050,AT3G20310,AT3G25230,AT3G51910,AT3G62600,AT3G62770,AT4G10250,AT4G16660,AT4G21870,AT4G23400,AT4G23493…
		AT3G54000		GO:0042221	2.35938e-08	1.19511e-05	response to chemical stimulus	AT1G01140,AT1G02640,AT1G03070,AT1G04980,AT1G09070,AT1G14360,AT1G15550,AT1G16030,AT1G18620,AT1G21910,AT1G23860,AT1G23870,AT1G29490,AT1G51400,AT1G52560,AT1G54050,AT1G56340,AT1G60970,AT1G65040,AT1G66080,AT1G66510,AT1G68840,AT1G71400,AT1G72430,AT1G74670,AT1G75750,AT1G76080,AT1G80440,AT2G02810,AT2G04030,AT2G14900,AT2G18010,AT2G25110,AT2G25140,AT2G30480,AT2G31730,AT2G32120,AT2G32920,AT2G36830,AT2G36950…
		AT1G64561		GO:0050896	2.00797e-06	0.000953536	response to stimulus	AT1G01140,AT1G02640,AT1G03010,AT1G03070,AT1G04980,AT1G09070,AT1G10240,AT1G14360,AT1G15550,AT1G16030,AT1G18620,AT1G19610,AT1G21910,AT1G23860,AT1G23870,AT1G27330,AT1G29490,AT1G32583,AT1G51200,AT1G51400,AT1G52560,AT1G54050,AT1G55880,AT1G56200,AT1G56340,AT1G60970,AT1G65040,AT1G66080,AT1G66510,AT1G68840,AT1G71260,AT1G71400,AT1G72060,AT1G72430,AT1G73870,AT1G74670,AT1G75750,AT1G76080,AT1G78290,AT1G80440…
		ATMG00640		GO:0005788	2.13576e-05	0.0093463	endoplasmic reticulum lumen	AT3G08970,AT3G62600,AT5G28540,AT5G42020
		AT3G57880		GO:0006950	2.21418e-05	0.0093463	response to stress	AT1G01140,AT1G03070,AT1G04980,AT1G09070,AT1G14360,AT1G16030,AT1G19610,AT1G21910,AT1G27330,AT1G32583,AT1G51400,AT1G52560,AT1G54050,AT1G56200,AT1G56340,AT1G60970,AT1G65040,AT1G66080,AT1G66510,AT1G71260,AT1G71400,AT1G72060,AT1G76080,AT1G78290,AT2G02810,AT2G04030,AT2G21560,AT2G21640,AT2G25110,AT2G25140,AT2G30480,AT2G30520,AT2G32120,AT2G32920,AT2G36830,AT2G39110,AT2G41070,AT2G42380,AT2G45170,AT2G46220…
		AT1G76820
		AT4G15780
		AT3G56000
		AT2G21560
		AT5G39740
		AT2G45920
		AT4G17245
		AT2G33250
		AT3G16240
		AT5G18065
		AT3G10985
		AT2G45180
		AT3G26510
		AT1G22380
		AT1G14360
		AT1G18990
		AT5G59080
		AT5G56380
		AT3G09350
		AT3G02380
		AT4G08250
		AT3G22090
		AT2G31890
		AT2G47420
		AT5G07330
		AT2G41150
		AT3G04160
		AT1G74860
		AT1G73690
		AT3G50190
		AT4G23680
		ATMG00110
		AT5G10250
		AT2G17900
		AT5G20250
		AT4G10910
		AT4G37800
		AT5G66052
		AT2G46240
		AT5G43300
		AT1G09140
		ATMG00270
		AT2G21640
		AT3G02140
		AT4G36930
		AT5G57550
		AT5G42965
		AT2G42380
		AT3G02390
		AT3G21260
		AT3G17460
		AT1G64200
		AT1G49200
		AT1G72645
		AT1G51380
		AT4G02140
		AT2G31110
		AT5G59720
		AT1G58150
		AT1G23870
		AT2G18010
		AT3G61940
		AT4G01330
		AT3G55240
		AT3G59750
		AT1G71400
		AT5G62730
		AT2G01008
		AT5G19120
		AT2G31730
		AT4G37520
		AT4G35100
		AT4G34770
		AT2G40610
		AT5G28770
		AT4G23400
		AT3G49320
		AT1G11100
		AT1G14890
		AT2G46610
		AT1G48020
		AT1G05820
		AT1G18620
		AT2G20585
		AT1G32583
		AT5G23480
		AT3G20310
		AT1G20350
		AT1G68440
		AT4G29770
		AT2G30520
		AT2G05540
		AT5G15270
		AT3G60910
		AT1G26580
		AT1G33055
		AT5G47610
		AT5G03830
		AT1G21910
		AT1G70990
		AT5G43660
		AT3G15340
		AT5G13770
		AT2G46220
		AT5G03560
		AT3G05790
		AT5G40450
		AT4G17460
		AT2G32120
		AT2G32340
		AT1G16030
		AT3G14380
		AT1G56170
		AT3G29370
		AT5G14800
		AT1G60970
		AT1G32170
		AT5G03720
		AT5G52120
		AT1G36940
		AT4G33280
		AT1G78750
		AT1G35660
		AT4G38440
		AT1G78260
		AT5G60130
		AT1G24095
		AT2G39110
		AT2G04030
		AT5G16110
		AT4G02465
		AT1G10240
		AT2G15880
		AT2G42330
		AT5G37670
		AT1G65040
		AT4G23493
		AT2G45450
		AT1G61970
		AT2G07671
		AT1G10220
		AT5G03380
		AT1G74670
		AT3G13520
		AT3G20470
		AT5G56540
		AT1G29465
		AT2G25110
		AT3G42800
		AT5G05400
		AT1G71330
		AT1G70985
		AT1G06790
		AT3G27025
		AT3G45940
		AT4G16680
		AT5G56850
		AT3G24100
		AT3G10020
		AT4G32450
		AT3G23637
		AT4G00670
		AT3G03847
		AT4G19850
		AT3G60300
		AT5G59845
		AT1G78930
		AT3G07770
		AT1G67265
		AT2G47560
		AT3G07000
		AT5G67610
		AT1G03010
		AT2G29400
		AT2G26860
		AT3G45420
		AT2G46250
		AT2G39570
		AT5G64870
		AT2G31150
		AT5G03120
		AT2G40330
		AT5G01210
		AT5G19190
		AT3G47580
		AT1G66510
		AT3G62600
		AT1G15550
		AT5G42020
		AT4G10250
		AT1G25230
		AT2G01300
		AT5G47830
		AT5G44020
		AT5G16200
		AT2G32880
		AT1G55880
		AT5G49390
		AT3G46770
		AT3G13224
		AT1G65510
		AT3G17740
		AT1G49405
		AT1G49130
		AT5G47600
		AT1G73870
		AT5G39080
		AT1G67120
		AT2G17036
		AT5G17350
		AT3G01770
		AT5G65390
		AT1G09070
		AT4G20140
		AT5G49730
		AT1G21550
		AT5G04210
		AT4G38020
		AT5G66240
		AT1G19510
		AT1G03070
		AT3G27030
		AT3G25230
		AT2G23348
		AT1G03360
		AT5G66090
		AT1G10550
		AT1G61580
		AT1G78290
		AT3G62770
		AT1G49170
		AT4G03320
		AT1G74870
		AT1G27590
		AT2G21320
		AT1G63280
		AT1G14700
		AT5G11412
		AT5G18407
		AT3G10120
		AT4G16660
		AT3G45960
		AT3G58620
		AT4G35295
		AT3G08970
		AT5G64710
		AT3G04710
		AT4G30570
		AT2G41070
		AT5G39850
		AT1G50400
		AT1G12080
		AT1G19610
		AT3G47360
		AT1G77880
		AT2G34620
		AT2G20670
		AT5G28540
		AT3G54500
		AT1G51400
		AT3G13470
		AT2G37340
		AT5G61790
		AT4G38700
		AT1G66230
		AT5G53090
		AT5G14690
		AT5G47550
		AT2G30480
		AT1G71260
		AT5G18404
		AT5G57560
		AT1G29490
		AT4G16280
		AT1G01140
		AT2G33735
		AT1G23050
		AT1G72060
		AT5G59440
		AT1G72430
		AT3G53830
		AT1G22890
		AT3G58930
		AT1G04980
		AT1G23860
		AT4G18550
		AT2G41250
		AT5G03020
		AT2G23690
		AT2G02810
		AT3G11600
		AT4G37530
		AT4G21870
		AT1G57990
		AT1G17460
		AT5G47160
		AT5G05490
		AT1G08300
		AT1G02230
		AT3G51910
		AT1G49530
		AT5G60490
		AT3G17611
		AT5G56100
		AT1G78780
		AT1G75750
		AT3G12050
		AT3G16150
		AT2G27080
		AT2G37060
		AT1G76080
		AT5G22940
		AT1G33770
		AT1G03470
		AT5G14730
		AT5G24155
		AT4G19080
		AT1G29418
		AT5G66270
		AT4G22390
		AT3G07150
		AT3G19508
		AT3G18773
		AT5G66960
		AT5G08350
		AT1G03170
		AT5G22920
		AT4G18490
		AT1G34315
		AT5G01740
		AT1G27330
		AT3G20180
		AT1G51200
		ATMG00516
		AT2G25140
		AT1G52560
		AT1G80320
		AT3G10150
		AT2G36950
		AT1G02640
		AT1G26800
		AT1G56200
		AT3G22060
		AT4G38825
		AT1G54050
		ATMG00040
		AT5G48470
		AT2G28630
		AT5G18670
		AT1G36060
		AT3G62430
		AT3G52480
		AT3G26180
		AT5G52070
		AT1G54250
		AT2G45170
		AT4G27370
		AT4G25710
		AT2G38310
		AT5G06720
		AT3G28740
		AT1G77885
		AT5G58590
		AT1G56440
		AT5G44660
		AT4G25980
		AT4G27450
		AT3G16050
		AT2G14900
		AT3G26350
		AT4G02210
		AT3G44440
		AT5G06340
		AT3G50560
		AT1G33811
		AT1G56340
		AT4G14100
		AT1G66080
		AT1G23760
		AT1G66500
		AT5G37340
		AT3G26200
		AT4G18970
		AT5G15830

## Sheet: H_LrHonly_Down
Masses		Genes		Enriched GO terms
244.055		AT5G18470		IDs	pvalues	pvalues.adjusted	names	overlappingAGI
283.055		AT3G49620		GO:0050832	2.15e-10	1.63e-06	defense response to fungus	AT1G02920,AT1G78410,AT2G02930,AT3G04720,AT3G16530,AT4G02520,AT4G12480,AT4G16260,AT5G52760,AT5G57220
300.004		AT2G36970		GO:0009620	6.24e-09	2.37e-05	response to fungus	AT1G02920,AT1G78410,AT2G02930,AT3G04720,AT3G16530,AT4G02520,AT4G12480,AT4G16260,AT5G52760,AT5G57220
327.129		AT4G06746		GO:0042221	4.24e-08	0.000107385	response to chemical stimulus	AT1G02920,AT1G06160,AT1G22690,AT1G24530,AT1G52200,AT1G78410,AT2G22810,AT2G36970,AT3G02040,AT3G04720,AT3G15720,AT3G16530,AT3G23550,AT3G48360,AT3G49620,AT3G54150,AT4G02520,AT4G12480,AT5G02260,AT5G52760,AT5G57220
367.358		AT1G02920		GO:0009719	6.83e-08	0.00012763	response to endogenous stimulus	AT1G06160,AT1G22690,AT1G24530,AT1G78410,AT2G22810,AT2G36970,AT3G04720,AT3G16530,AT3G23550,AT3G48360,AT3G49620,AT3G54150,AT4G12480,AT5G52760,AT5G57220
383.098		AT5G02260		GO:0009723	8.76e-08	0.00012763	response to ethylene stimulus	AT1G06160,AT1G78410,AT2G36970,AT3G04720,AT3G23550,AT3G49620,AT3G54150,AT5G57220
404.105		AT1G15125		GO:0009725	1.01e-07	0.00012763	response to hormone stimulus	AT1G06160,AT1G22690,AT1G24530,AT1G78410,AT2G22810,AT2G36970,AT3G04720,AT3G23550,AT3G48360,AT3G49620,AT3G54150,AT4G12480,AT5G52760,AT5G57220
452.141		AT1G08170		GO:0050896	7.19e-07	0.000780249	response to stimulus	AT1G02920,AT1G06160,AT1G22690,AT1G24530,AT1G52200,AT1G66100,AT1G78410,AT2G02930,AT2G22810,AT2G36970,AT3G02040,AT3G04720,AT3G15720,AT3G16530,AT3G23550,AT3G48360,AT3G49620,AT3G54150,AT3G56980,AT4G02520,AT4G12480,AT4G16260,AT5G02260,AT5G18470,AT5G52760,AT5G57220
469.039		AT1G24530		GO:0010033	2.15e-06	0.00203865	response to organic substance	AT1G06160,AT1G22690,AT1G24530,AT1G78410,AT2G22810,AT2G36970,AT3G04720,AT3G15720,AT3G16530,AT3G23550,AT3G48360,AT3G49620,AT3G54150,AT4G12480,AT5G52760,AT5G57220
549.234		AT1G06160		GO:0042742	3.19e-06	0.00269065	defense response to bacterium	AT1G02920,AT1G78410,AT3G04720,AT4G02520,AT4G12480,AT5G52760,AT5G57220
640.152		AT1G66100		GO:0006952	7.37e-06	0.00559637	defense response	AT1G02920,AT1G06160,AT1G66100,AT1G78410,AT2G02930,AT3G04720,AT3G16530,AT4G02520,AT4G12480,AT4G16260,AT5G52760,AT5G57220
		AT4G02520		GO:0051707	9.94e-06	0.00633702	response to other organism	AT1G02920,AT1G06160,AT1G78410,AT2G02930,AT3G04720,AT3G16530,AT4G02520,AT4G12480,AT4G16260,AT5G52760,AT5G57220
		AT4G16260		GO:0009607	1e-05	0.00633702	response to biotic stimulus	AT1G02920,AT1G06160,AT1G78410,AT2G02930,AT3G04720,AT3G16530,AT4G02520,AT4G12480,AT4G16260,AT5G52760,AT5G57220
		AT2G22810		GO:0009814	2.45e-05	0.0142955	defense response, incompatible interaction	AT1G02920,AT1G06160,AT1G78410,AT3G04720,AT4G12480,AT4G16260,AT5G52760
		AT4G19380		GO:0009617	3.72e-05	0.020164	response to bacterium	AT1G02920,AT1G78410,AT3G04720,AT4G02520,AT4G12480,AT5G52760,AT5G57220
		AT1G27020		GO:0009817	4.71e-05	0.0238657	defense response to fungus, incompatible interaction	AT1G02920,AT3G04720,AT4G16260
		AT3G02040		GO:1901700	6.37e-05	0.0284562	response to oxygen-containing compound	AT1G06160,AT1G22690,AT1G24530,AT1G52200,AT1G78410,AT3G04720,AT3G16530,AT3G48360,AT3G49620,AT3G54150,AT4G12480,AT5G52760,AT5G57220
		AT1G08840		GO:0045087	6.57e-05	0.0284562	innate immune response	AT1G02920,AT1G06160,AT1G78410,AT3G04720,AT4G12480,AT4G16260,AT5G52760,AT5G57220
		AT3G15720		GO:0006955	6.91e-05	0.0284562	immune response	AT1G02920,AT1G06160,AT1G78410,AT3G04720,AT4G12480,AT4G16260,AT5G52760,AT5G57220
		AT3G56980		GO:0004364	7.12e-05	0.0284562	glutathione transferase activity	AT1G02920,AT2G02930,AT4G02520
		AT1G52200		GO:0051704	9.67e-05	0.0367234	multi-organism process	AT1G02920,AT1G06160,AT1G78410,AT2G02930,AT3G04720,AT3G16530,AT4G02520,AT4G12480,AT4G16260,AT5G52760,AT5G57220
		AT4G39250		GO:0043295	0.000126886	0.0438219	glutathione binding	AT1G02920,AT4G02520
		AT4G25630		GO:1900750	0.000126886	0.0438219	oligopeptide binding	AT1G02920,AT4G02520
		AT5G52940
		AT3G16530
		AT1G22690
		AT3G55646
		AT1G78410
		AT3G48360
		AT2G02930
		AT5G52760
		AT1G21110
		AT5G57220
		AT2G30766
		AT3G62930
		AT4G12480
		AT3G04720
		AT2G05380
		AT5G20790
		AT3G23550
		AT3G54150
		AT5G49560

## Sheet: H_overlap_Down
Masses		Genes		Enriched GO terms
-		AT3G21460		IDs	pvalues	pvalues.adjusted	names	overlappingAGI
		AT3G28580		GO:0010033	1.77113e-12	1.34571e-08	response to organic substance	AT1G05680,AT1G06000,AT1G09780,AT1G15520,AT1G17170,AT1G19050,AT1G57630,AT1G74890,AT1G75040,AT1G80340,AT2G04450,AT2G14610,AT2G16060,AT2G18690,AT2G24210,AT2G26400,AT2G26560,AT2G30770,AT3G09940,AT3G26830,AT3G28510,AT3G28580,AT3G50970,AT3G51240,AT3G55120,AT3G57240,AT3G57260,AT4G02850,AT4G13790,AT4G14690,AT4G19810,AT5G07010,AT5G08640,AT5G13930,AT5G44420,AT5G48880,AT5G52310,AT5G62920
		AT3G46940		GO:1901700	5.58712e-12	2.12255e-08	response to oxygen-containing compound	AT1G02930,AT1G05680,AT1G06000,AT1G09080,AT1G09780,AT1G15520,AT1G19050,AT1G57630,AT1G75040,AT1G80340,AT2G04450,AT2G14610,AT2G16060,AT2G18690,AT2G24210,AT2G26400,AT2G26560,AT2G30770,AT3G09940,AT3G26830,AT3G28510,AT3G28580,AT3G50970,AT3G51240,AT3G55120,AT3G57240,AT3G57260,AT4G14690,AT4G19810,AT5G07010,AT5G08640,AT5G13930,AT5G44420,AT5G48880,AT5G52310
		AT5G46600		GO:0010310	2.13026e-11	5.39523e-08	regulation of hydrogen peroxide metabolic process	AT1G15520,AT1G75040,AT2G04450,AT2G14610,AT2G16060,AT2G26400,AT2G26560,AT2G30770,AT3G26830,AT3G28510,AT3G57240,AT3G57260
		AT5G44565		GO:0046283	4.72468e-11	8.62467e-08	anthocyanin-containing compound metabolic process	AT1G06000,AT1G19050,AT1G75040,AT3G51240,AT3G55120,AT3G57260,AT5G08640,AT5G13930,AT5G48880
		AT1G09780		GO:2000377	5.67562e-11	8.62467e-08	regulation of reactive oxygen species metabolic process	AT1G15520,AT1G75040,AT2G04450,AT2G14610,AT2G16060,AT2G26400,AT2G26560,AT2G30770,AT3G26830,AT3G28510,AT3G57240,AT3G57260
		AT5G07010		GO:0042221	8.49188e-11	9.76223e-08	response to chemical stimulus	AT1G02930,AT1G05680,AT1G06000,AT1G09080,AT1G09780,AT1G15520,AT1G17170,AT1G19050,AT1G57630,AT1G74890,AT1G75040,AT1G80340,AT2G04450,AT2G14610,AT2G16060,AT2G18690,AT2G24210,AT2G26400,AT2G26560,AT2G30770,AT3G09940,AT3G26830,AT3G28510,AT3G28580,AT3G50970,AT3G51240,AT3G55120,AT3G57240,AT3G57260,AT4G02850,AT4G13790,AT4G14690,AT4G19810,AT5G07010,AT5G08640,AT5G13930,AT5G26220,AT5G44420,AT5G46600,AT5G48880…
		AT1G17170		GO:0009718	1.00522e-10	9.76223e-08	anthocyanin-containing compound biosynthetic process	AT1G06000,AT1G75040,AT3G51240,AT3G55120,AT3G57260,AT5G08640,AT5G13930,AT5G48880
		AT3G53260		GO:0009753	1.13509e-10	9.76223e-08	response to jasmonic acid stimulus	AT1G15520,AT1G57630,AT1G75040,AT2G04450,AT2G14610,AT2G24210,AT2G26560,AT2G30770,AT3G09940,AT3G26830,AT3G57240,AT3G57260,AT4G19810,AT5G07010,AT5G13930,AT5G44420
		AT3G51240		GO:0009725	1.15636e-10	9.76223e-08	response to hormone stimulus	AT1G05680,AT1G15520,AT1G19050,AT1G57630,AT1G74890,AT1G75040,AT2G04450,AT2G14610,AT2G24210,AT2G26560,AT2G30770,AT3G09940,AT3G26830,AT3G28580,AT3G50970,AT3G55120,AT3G57240,AT3G57260,AT4G02850,AT4G13790,AT4G19810,AT5G07010,AT5G08640,AT5G13930,AT5G44420,AT5G52310,AT5G62920
		AT1G02930		GO:0050832	2.01471e-10	1.37289e-07	defense response to fungus	AT1G15520,AT1G75040,AT2G04450,AT2G14610,AT2G18690,AT2G26560,AT2G30770,AT3G15356,AT3G26830,AT3G50970,AT3G57240,AT3G57260,AT4G12490,AT4G30650
		AT5G12470		GO:0009863	2.17598e-10	1.37289e-07	salicylic acid mediated signaling pathway	AT1G15520,AT1G57630,AT1G75040,AT2G04450,AT2G14610,AT2G16060,AT2G18690,AT2G26400,AT2G26560,AT2G30770,AT3G26830,AT3G28510,AT3G57240,AT3G57260
		AT1G02820		GO:0043900	2.2512e-10	1.37289e-07	regulation of multi-organism process	AT1G15520,AT1G75040,AT2G04450,AT2G14610,AT2G26560,AT2G30770,AT3G09940,AT3G26830,AT3G57240,AT3G57260
		AT4G11290		GO:0071446	2.34898e-10	1.37289e-07	cellular response to salicylic acid stimulus	AT1G15520,AT1G57630,AT1G75040,AT2G04450,AT2G14610,AT2G16060,AT2G18690,AT2G26400,AT2G26560,AT2G30770,AT3G26830,AT3G28510,AT3G57240,AT3G57260
		AT1G09080		GO:0009719	4.17507e-10	2.26587e-07	response to endogenous stimulus	AT1G05680,AT1G15520,AT1G19050,AT1G57630,AT1G74890,AT1G75040,AT2G04450,AT2G14610,AT2G18690,AT2G24210,AT2G26560,AT2G30770,AT3G09940,AT3G26830,AT3G28580,AT3G50970,AT3G55120,AT3G57240,AT3G57260,AT4G02850,AT4G13790,AT4G19810,AT5G07010,AT5G08640,AT5G13930,AT5G44420,AT5G52310,AT5G62920
		AT1G75040		GO:0009595	5.95456e-10	2.79256e-07	detection of biotic stimulus	AT1G15520,AT1G75040,AT2G04450,AT2G14610,AT2G26560,AT2G30770,AT3G26830,AT3G57240,AT3G57260
		AT5G13930		GO:0009862	6.24757e-10	2.79256e-07	systemic acquired resistance, salicylic acid mediated signaling pathway	AT1G15520,AT1G75040,AT2G04450,AT2G14610,AT2G16060,AT2G26400,AT2G26560,AT2G30770,AT3G26830,AT3G28510,AT3G57240,AT3G57260
		AT1G31690		GO:0009814	6.24817e-10	2.79256e-07	defense response, incompatible interaction	AT1G15520,AT1G57630,AT1G75040,AT1G79400,AT2G04450,AT2G14610,AT2G16060,AT2G26400,AT2G26560,AT2G30770,AT3G15356,AT3G26830,AT3G28510,AT3G57240,AT3G57260,AT5G44420
		AT5G39670		GO:0042743	1.23018e-09	5.19271e-07	hydrogen peroxide metabolic process	AT1G15520,AT1G75040,AT2G04450,AT2G14610,AT2G16060,AT2G26400,AT2G26560,AT2G30770,AT3G09940,AT3G26830,AT3G28510,AT3G57240,AT3G57260
		AT2G43590		GO:0051707	1.36785e-09	5.27446e-07	response to other organism	AT1G02930,AT1G15520,AT1G35230,AT1G57630,AT1G75040,AT1G79400,AT2G04450,AT2G14610,AT2G16060,AT2G18690,AT2G24210,AT2G26400,AT2G26560,AT2G30770,AT3G09940,AT3G15356,AT3G26830,AT3G28510,AT3G50970,AT3G57240,AT3G57260,AT4G12490,AT4G30650,AT5G44420
		AT3G27400		GO:0009607	1.38838e-09	5.27446e-07	response to biotic stimulus	AT1G02930,AT1G15520,AT1G35230,AT1G57630,AT1G75040,AT1G79400,AT2G04450,AT2G14610,AT2G16060,AT2G18690,AT2G24210,AT2G26400,AT2G26560,AT2G30770,AT3G09940,AT3G15356,AT3G26830,AT3G28510,AT3G50970,AT3G57240,AT3G57260,AT4G12490,AT4G30650,AT5G44420
		AT1G67810		GO:0009620	2.08317e-09	7.5371e-07	response to fungus	AT1G15520,AT1G75040,AT2G04450,AT2G14610,AT2G18690,AT2G26560,AT2G30770,AT3G09940,AT3G15356,AT3G26830,AT3G50970,AT3G57240,AT3G57260,AT4G12490,AT4G30650
		AT1G57630		GO:0071310	2.64225e-09	8.63606e-07	cellular response to organic substance	AT1G05680,AT1G15520,AT1G19050,AT1G57630,AT1G74890,AT1G75040,AT1G80340,AT2G04450,AT2G14610,AT2G16060,AT2G18690,AT2G26400,AT2G26560,AT2G30770,AT3G09940,AT3G26830,AT3G28510,AT3G57240,AT3G57260,AT4G02850,AT5G07010,AT5G62920
		AT2G26560		GO:0009867	2.72789e-09	8.63606e-07	jasmonic acid mediated signaling pathway	AT1G15520,AT1G57630,AT1G75040,AT2G04450,AT2G14610,AT2G26560,AT2G30770,AT3G09940,AT3G26830,AT3G57240,AT3G57260,AT5G07010
		AT4G14690		GO:0071395	2.72789e-09	8.63606e-07	cellular response to jasmonic acid stimulus	AT1G15520,AT1G57630,AT1G75040,AT2G04450,AT2G14610,AT2G26560,AT2G30770,AT3G09940,AT3G26830,AT3G57240,AT3G57260,AT5G07010
		AT3G50970		GO:0072593	3.85463e-09	1.1715e-06	reactive oxygen species metabolic process	AT1G15520,AT1G75040,AT2G04450,AT2G14610,AT2G16060,AT2G26400,AT2G26560,AT2G30770,AT3G09940,AT3G26830,AT3G28510,AT3G57240,AT3G57260
		AT2G18690		GO:0009628	4.11022e-09	1.20113e-06	response to abiotic stimulus	AT1G02930,AT1G05680,AT1G06000,AT1G09080,AT1G09350,AT1G09780,AT1G15520,AT1G57630,AT1G75040,AT1G80340,AT2G14610,AT2G16060,AT2G21650,AT2G26400,AT2G26560,AT3G09940,AT3G26830,AT3G28510,AT3G50970,AT3G51240,AT3G53260,AT3G55120,AT3G57240,AT3G57260,AT4G13790,AT4G14690,AT4G19810,AT4G30650,AT5G07100,AT5G08640,AT5G13930,AT5G48880,AT5G52310
		AT5G12910		GO:0009812	5.1685e-09	1.45445e-06	flavonoid metabolic process	AT1G06000,AT1G19050,AT1G75040,AT3G51240,AT3G53260,AT3G55120,AT3G57260,AT4G14690,AT5G08640,AT5G13930,AT5G48880
		AT1G09350		GO:0051704	8.09687e-09	2.19714e-06	multi-organism process	AT1G02930,AT1G09080,AT1G15520,AT1G35230,AT1G57630,AT1G75040,AT1G79400,AT2G04450,AT2G14610,AT2G16060,AT2G18690,AT2G24210,AT2G26400,AT2G26560,AT2G30770,AT3G09940,AT3G15356,AT3G26830,AT3G28510,AT3G50970,AT3G57240,AT3G57260,AT4G12490,AT4G30650,AT5G02570,AT5G44420
		AT2G41800		GO:0010224	8.85652e-09	2.31151e-06	response to UV-B	AT1G06000,AT1G75040,AT3G51240,AT3G55120,AT4G14690,AT5G08640,AT5G13930,AT5G48880
		AT2G04450		GO:0009751	9.12678e-09	2.31151e-06	response to salicylic acid stimulus	AT1G15520,AT1G57630,AT1G75040,AT2G04450,AT2G14610,AT2G16060,AT2G18690,AT2G26400,AT2G26560,AT2G30770,AT3G26830,AT3G28510,AT3G57240,AT3G57260
		AT1G23110		GO:0051606	1.03298e-08	2.53179e-06	detection of stimulus	AT1G15520,AT1G75040,AT2G04450,AT2G14610,AT2G26560,AT2G30770,AT3G26830,AT3G57240,AT3G57260
		AT2G18210		GO:0045087	1.21437e-08	2.8103e-06	innate immune response	AT1G15520,AT1G35230,AT1G57630,AT1G75040,AT1G79400,AT2G04450,AT2G14610,AT2G16060,AT2G18690,AT2G26400,AT2G26560,AT2G30770,AT3G15356,AT3G26830,AT3G28510,AT3G57240,AT3G57260,AT5G44420
		AT3G44990		GO:0050896	1.22058e-08	2.8103e-06	response to stimulus	AT1G02930,AT1G05680,AT1G06000,AT1G09080,AT1G09350,AT1G09780,AT1G15520,AT1G17170,AT1G19050,AT1G35230,AT1G57630,AT1G74890,AT1G75040,AT1G79400,AT1G80340,AT2G04450,AT2G14610,AT2G16060,AT2G18690,AT2G21650,AT2G24210,AT2G26400,AT2G26560,AT2G30770,AT3G09940,AT3G15356,AT3G26830,AT3G28510,AT3G28580,AT3G46940,AT3G50970,AT3G51240,AT3G53260,AT3G55120,AT3G57240,AT3G57260,AT4G02850,AT4G11290,AT4G12490,AT4G13790…
		AT5G57760		GO:0006955	1.35741e-08	3.03341e-06	immune response	AT1G15520,AT1G35230,AT1G57630,AT1G75040,AT1G79400,AT2G04450,AT2G14610,AT2G16060,AT2G18690,AT2G26400,AT2G26560,AT2G30770,AT3G15356,AT3G26830,AT3G28510,AT3G57240,AT3G57260,AT5G44420
		AT3G06985		GO:0009697	1.70858e-08	3.70909e-06	salicylic acid biosynthetic process	AT1G15520,AT1G57630,AT1G75040,AT2G04450,AT2G14610,AT2G26560,AT2G30770,AT3G26830,AT3G57240,AT3G57260
		AT3G22142		GO:0009813	2.25327e-08	4.75566e-06	flavonoid biosynthetic process	AT1G06000,AT1G75040,AT3G51240,AT3G53260,AT3G55120,AT3G57260,AT4G14690,AT5G08640,AT5G13930,AT5G48880
		AT2G18328		GO:0009696	3.07827e-08	6.05543e-06	salicylic acid metabolic process	AT1G15520,AT1G57630,AT1G75040,AT2G04450,AT2G14610,AT2G26560,AT2G30770,AT3G26830,AT3G57240,AT3G57260
		AT1G15520		GO:0032870	3.10993e-08	6.05543e-06	cellular response to hormone stimulus	AT1G05680,AT1G15520,AT1G19050,AT1G57630,AT1G74890,AT1G75040,AT2G04450,AT2G14610,AT2G26560,AT2G30770,AT3G09940,AT3G26830,AT3G57240,AT3G57260,AT4G02850,AT5G07010,AT5G62920
		AT4G15660		GO:0000165	3.21563e-08	6.05543e-06	MAPK cascade	AT1G15520,AT1G57630,AT1G75040,AT2G04450,AT2G14610,AT2G26560,AT2G30770,AT3G26830,AT3G57240,AT3G57260
		AT3G19350		GO:0071407	3.35571e-08	6.05543e-06	cellular response to organic cyclic compound	AT1G15520,AT1G57630,AT1G75040,AT2G04450,AT2G14610,AT2G16060,AT2G18690,AT2G26400,AT2G26560,AT2G30770,AT3G26830,AT3G28510,AT3G57240,AT3G57260
		AT1G06000		GO:0070887	3.39974e-08	6.05543e-06	cellular response to chemical stimulus	AT1G05680,AT1G15520,AT1G19050,AT1G57630,AT1G74890,AT1G75040,AT1G80340,AT2G04450,AT2G14610,AT2G16060,AT2G18690,AT2G26400,AT2G26560,AT2G30770,AT3G09940,AT3G26830,AT3G28510,AT3G57240,AT3G57260,AT4G02850,AT5G07010,AT5G62920
		AT5G61160		GO:0071495	3.4132e-08	6.05543e-06	cellular response to endogenous stimulus	AT1G05680,AT1G15520,AT1G19050,AT1G57630,AT1G74890,AT1G75040,AT2G04450,AT2G14610,AT2G26560,AT2G30770,AT3G09940,AT3G26830,AT3G57240,AT3G57260,AT4G02850,AT5G07010,AT5G62920
		AT4G34930		GO:0006950	3.4818e-08	6.05543e-06	response to stress	AT1G02930,AT1G05680,AT1G09080,AT1G09350,AT1G09780,AT1G15520,AT1G17170,AT1G35230,AT1G57630,AT1G75040,AT1G79400,AT1G80340,AT2G04450,AT2G14610,AT2G16060,AT2G18690,AT2G24210,AT2G26400,AT2G26560,AT2G30770,AT3G09940,AT3G15356,AT3G26830,AT3G28510,AT3G46940,AT3G50970,AT3G53260,AT3G57240,AT3G57260,AT4G11290,AT4G12490,AT4G14690,AT4G19810,AT4G30650,AT5G07010,AT5G07100,AT5G13930,AT5G44420,AT5G52310
		AT5G62920		GO:0007243	3.5067e-08	6.05543e-06	intracellular protein kinase cascade	AT1G15520,AT1G57630,AT1G75040,AT2G04450,AT2G14610,AT2G26560,AT2G30770,AT3G26830,AT3G57240,AT3G57260
		AT3G15356		GO:0009627	3.74846e-08	6.32906e-06	systemic acquired resistance	AT1G15520,AT1G75040,AT1G79400,AT2G04450,AT2G14610,AT2G16060,AT2G26400,AT2G26560,AT2G30770,AT3G26830,AT3G28510,AT3G57240,AT3G57260
		AT4G02850		GO:1901701	4.13337e-08	6.82725e-06	cellular response to oxygen-containing compound	AT1G05680,AT1G15520,AT1G57630,AT1G75040,AT1G80340,AT2G04450,AT2G14610,AT2G16060,AT2G18690,AT2G26400,AT2G26560,AT2G30770,AT3G09940,AT3G26830,AT3G28510,AT3G57240,AT3G57260,AT5G07010
		AT3G26830		GO:0002376	8.11407e-08	1.31172e-05	immune system process	AT1G15520,AT1G35230,AT1G57630,AT1G75040,AT1G79400,AT2G04450,AT2G14610,AT2G16060,AT2G18690,AT2G26400,AT2G26560,AT2G30770,AT3G15356,AT3G26830,AT3G28510,AT3G57240,AT3G57260,AT5G44420
		AT3G57240		GO:0015035	9.29258e-08	1.47094e-05	protein disulfide oxidoreductase activity	AT1G06830,AT2G47880,AT3G21460,AT3G62960,AT4G15660,AT4G15670,AT4G15680
		AT1G74890		GO:0009755	9.5306e-08	1.47507e-05	hormone-mediated signaling pathway	AT1G15520,AT1G19050,AT1G57630,AT1G74890,AT1G75040,AT2G04450,AT2G14610,AT2G26560,AT2G30770,AT3G09940,AT3G26830,AT3G57240,AT3G57260,AT4G02850,AT5G07010,AT5G62920
		AT5G39240		GO:0008794	1.00953e-07	1.47507e-05	arsenate reductase (glutaredoxin) activity	AT2G47880,AT4G15660,AT4G15670,AT4G15680
		AT2G35970		GO:0030613	1.00953e-07	1.47507e-05	oxidoreductase activity, acting on phosphorus or arsenic in donors	AT2G47880,AT4G15660,AT4G15670,AT4G15680
		AT5G44568		GO:0030614	1.00953e-07	1.47507e-05	oxidoreductase activity, acting on phosphorus or arsenic in donors, disulfide as acceptor	AT2G47880,AT4G15660,AT4G15670,AT4G15680
		AT5G44420		GO:0006952	1.31471e-07	1.88475e-05	defense response	AT1G02930,AT1G15520,AT1G35230,AT1G57630,AT1G75040,AT1G79400,AT2G04450,AT2G14610,AT2G16060,AT2G18690,AT2G26400,AT2G26560,AT2G30770,AT3G15356,AT3G26830,AT3G28510,AT3G50970,AT3G53260,AT3G57240,AT3G57260,AT4G12490,AT4G30650,AT5G44420
		AT2G21650		GO:0042537	1.35513e-07	1.90672e-05	benzene-containing compound metabolic process	AT1G15520,AT1G57630,AT1G75040,AT2G04450,AT2G14610,AT2G26560,AT2G30770,AT3G26830,AT3G57240,AT3G57260
		AT1G01190		GO:0015036	1.47539e-07	2.03818e-05	disulfide oxidoreductase activity	AT1G06830,AT2G47880,AT3G21460,AT3G62960,AT4G15660,AT4G15670,AT4G15680
		AT1G79400		GO:0030611	1.50932e-07	2.04783e-05	arsenate reductase activity	AT2G47880,AT4G15660,AT4G15670,AT4G15680
		AT2G16060		GO:0031348	2.15564e-07	2.87343e-05	negative regulation of defense response	AT1G15520,AT1G57630,AT1G75040,AT2G04450,AT2G14610,AT2G26560,AT2G30770,AT3G26830,AT3G57240,AT3G57260
		AT5G07100		GO:0014070	3.5078e-07	4.59521e-05	response to organic cyclic compound	AT1G05680,AT1G15520,AT1G17170,AT1G57630,AT1G75040,AT2G04450,AT2G14610,AT2G16060,AT2G18690,AT2G26400,AT2G26560,AT2G30770,AT3G26830,AT3G28510,AT3G57240,AT3G57260
		AT5G24200		GO:0010363	4.12393e-07	5.31078e-05	regulation of plant-type hypersensitive response	AT1G15520,AT1G57630,AT1G75040,AT2G04450,AT2G14610,AT2G18690,AT2G26560,AT2G30770,AT3G26830,AT3G57240,AT3G57260
		AT4G34550		GO:0080135	5.54977e-07	7.02786e-05	regulation of cellular response to stress	AT1G15520,AT1G57630,AT1G75040,AT2G04450,AT2G14610,AT2G18690,AT2G26560,AT2G30770,AT3G26830,AT3G57240,AT3G57260
		AT2G24210		GO:0006612	5.69877e-07	7.09823e-05	protein targeting to membrane	AT1G15520,AT1G57630,AT1G75040,AT2G04450,AT2G14610,AT2G18690,AT2G26560,AT2G30770,AT3G26830,AT3G57240,AT3G57260
		AT2G14610		GO:0072657	7.20709e-07	8.69198e-05	protein localization to membrane	AT1G15520,AT1G57630,AT1G75040,AT2G04450,AT2G14610,AT2G18690,AT2G26560,AT2G30770,AT3G26830,AT3G57240,AT3G57260
		AT2G47880		GO:0090150	7.20709e-07	8.69198e-05	establishment of protein localization to membrane	AT1G15520,AT1G57630,AT1G75040,AT2G04450,AT2G14610,AT2G18690,AT2G26560,AT2G30770,AT3G26830,AT3G57240,AT3G57260
		AT1G73810		GO:0043067	7.78283e-07	9.23968e-05	regulation of programmed cell death	AT1G15520,AT1G57630,AT1G75040,AT2G04450,AT2G14610,AT2G18690,AT2G26560,AT2G30770,AT3G26830,AT3G57240,AT3G57260
		AT3G62960		GO:0009626	8.61344e-07	9.9159e-05	plant-type hypersensitive response	AT1G15520,AT1G57630,AT1G75040,AT2G04450,AT2G14610,AT2G18690,AT2G26560,AT2G30770,AT3G26830,AT3G57240,AT3G57260
		AT5G10390		GO:0034050	8.61344e-07	9.9159e-05	host programmed cell death induced by symbiont	AT1G15520,AT1G57630,AT1G75040,AT2G04450,AT2G14610,AT2G18690,AT2G26560,AT2G30770,AT3G26830,AT3G57240,AT3G57260
		AT2G40390		GO:0010941	9.28673e-07	0.000105314	regulation of cell death	AT1G15520,AT1G57630,AT1G75040,AT2G04450,AT2G14610,AT2G18690,AT2G26560,AT2G30770,AT3G26830,AT3G57240,AT3G57260
		AT3G28510		GO:0045454	1.05228e-06	0.000117577	cell redox homeostasis	AT1G06830,AT2G47880,AT3G21460,AT3G62960,AT4G15660,AT4G15670,AT4G15680
		AT5G26220		GO:0045088	1.33983e-06	0.000147537	regulation of innate immune response	AT1G15520,AT1G57630,AT1G75040,AT2G04450,AT2G14610,AT2G18690,AT2G26560,AT2G30770,AT3G26830,AT3G57240,AT3G57260
		AT5G63087		GO:0050776	1.40527e-06	0.000151483	regulation of immune response	AT1G15520,AT1G57630,AT1G75040,AT2G04450,AT2G14610,AT2G18690,AT2G26560,AT2G30770,AT3G26830,AT3G57240,AT3G57260
		AT2G25130		GO:0042440	1.41555e-06	0.000151483	pigment metabolic process	AT1G06000,AT1G19050,AT1G75040,AT3G51240,AT3G55120,AT3G57260,AT4G14690,AT5G08640,AT5G13930,AT5G48880
		AT1G14880		GO:0010200	1.43903e-06	0.000151857	response to chitin	AT1G15520,AT1G19050,AT1G75040,AT2G04450,AT2G14610,AT2G18690,AT2G26560,AT2G30770,AT3G26830,AT3G57240,AT3G57260
		AT5G08640		GO:0002682	1.4735e-06	0.000153365	regulation of immune system process	AT1G15520,AT1G57630,AT1G75040,AT2G04450,AT2G14610,AT2G18690,AT2G26560,AT2G30770,AT3G26830,AT3G57240,AT3G57260
		AT5G48880		GO:0046148	1.56344e-06	0.000160528	pigment biosynthetic process	AT1G06000,AT1G75040,AT3G51240,AT3G55120,AT3G57260,AT4G14690,AT5G08640,AT5G13930,AT5G48880
		AT1G19940		GO:0009744	1.73526e-06	0.000175794	response to sucrose stimulus	AT1G06000,AT1G09780,AT3G51240,AT3G55120,AT4G14690,AT5G08640,AT5G13930,AT5G48880
		AT4G12490		GO:0072330	1.79436e-06	0.000179389	monocarboxylic acid biosynthetic process	AT1G15520,AT1G57630,AT1G75040,AT2G04450,AT2G14610,AT2G18690,AT2G26560,AT2G30770,AT3G09940,AT3G26830,AT3G57240,AT3G57260,AT5G07010
		AT4G39795		GO:0034285	1.87497e-06	0.000185014	response to disaccharide stimulus	AT1G06000,AT1G09780,AT3G51240,AT3G55120,AT4G14690,AT5G08640,AT5G13930,AT5G48880
		AT1G72000		GO:0010243	2.03838e-06	0.000198559	response to organonitrogen compound	AT1G15520,AT1G19050,AT1G75040,AT2G04450,AT2G14610,AT2G18690,AT2G26560,AT2G30770,AT3G26830,AT3G57240,AT3G57260
		AT3G09940		GO:0012501	2.55072e-06	0.000245321	programmed cell death	AT1G15520,AT1G57630,AT1G75040,AT2G04450,AT2G14610,AT2G18690,AT2G26560,AT2G30770,AT3G26830,AT3G57240,AT3G57260
		AT2G30770		GO:0048585	3.25731e-06	0.000309363	negative regulation of response to stimulus	AT1G15520,AT1G57630,AT1G75040,AT2G04450,AT2G14610,AT2G26560,AT2G30770,AT3G26830,AT3G57240,AT3G57260
		AT3G46880		GO:0009617	4.15656e-06	0.000389896	response to bacterium	AT1G02930,AT1G15520,AT1G35230,AT1G57630,AT1G75040,AT2G04450,AT2G14610,AT2G26560,AT2G30770,AT3G26830,AT3G57240,AT3G57260
		AT3G25882		GO:1901617	4.81253e-06	0.000445922	organic hydroxy compound biosynthetic process	AT1G06000,AT1G09780,AT1G15520,AT1G57630,AT1G75040,AT2G04450,AT2G14610,AT2G26560,AT2G30770,AT3G26830,AT3G57240,AT3G57260
		AT2G26400		GO:0042742	5.01686e-06	0.000459254	defense response to bacterium	AT1G02930,AT1G15520,AT1G75040,AT2G04450,AT2G14610,AT2G26560,AT2G30770,AT3G26830,AT3G57240,AT3G57260
		AT4G13790		GO:0009411	6.19297e-06	0.000560169	response to UV	AT1G06000,AT1G75040,AT3G51240,AT3G55120,AT4G14690,AT5G08640,AT5G13930,AT5G48880
		AT3G03260		GO:0032787	6.51102e-06	0.000569532	monocarboxylic acid metabolic process	AT1G15520,AT1G17170,AT1G57630,AT1G75040,AT1G80340,AT2G04450,AT2G14610,AT2G18690,AT2G26560,AT2G30770,AT3G09940,AT3G26830,AT3G57240,AT3G57260,AT3G59480,AT5G07010,AT5G48880
		AT4G15670		GO:0008219	6.52136e-06	0.000569532	cell death	AT1G15520,AT1G57630,AT1G75040,AT2G04450,AT2G14610,AT2G18690,AT2G26560,AT2G30770,AT3G26830,AT3G57240,AT3G57260
		AT1G80340		GO:0016265	6.52136e-06	0.000569532	death	AT1G15520,AT1G57630,AT1G75040,AT2G04450,AT2G14610,AT2G18690,AT2G26560,AT2G30770,AT3G26830,AT3G57240,AT3G57260
		AT1G19050		GO:0007165	8.296e-06	0.000716284	signal transduction	AT1G15520,AT1G19050,AT1G57630,AT1G74890,AT1G75040,AT1G80340,AT2G04450,AT2G14610,AT2G16060,AT2G18690,AT2G26400,AT2G26560,AT2G30770,AT3G09940,AT3G26830,AT3G28510,AT3G57240,AT3G57260,AT4G02850,AT4G34930,AT5G07010,AT5G62920
		AT3G49340		GO:0009055	9.39752e-06	0.000802274	electron carrier activity	AT1G01190,AT1G06830,AT2G30770,AT2G47880,AT3G09940,AT3G21460,AT3G26830,AT3G62960,AT4G15660,AT4G15670,AT4G15680
		AT5G52310		GO:0031347	1.45665e-05	0.00122974	regulation of defense response	AT1G15520,AT1G57630,AT1G75040,AT2G04450,AT2G14610,AT2G18690,AT2G26560,AT2G30770,AT3G26830,AT3G57240,AT3G57260
		AT3G55120		GO:0016053	1.6158e-05	0.00133444	organic acid biosynthetic process	AT1G15520,AT1G57630,AT1G75040,AT1G80340,AT2G04450,AT2G14610,AT2G18690,AT2G26560,AT2G30770,AT3G09940,AT3G26830,AT3G53260,AT3G55120,AT3G57240,AT3G57260,AT5G07010
		AT1G05680		GO:0046394	1.6158e-05	0.00133444	carboxylic acid biosynthetic process	AT1G15520,AT1G57630,AT1G75040,AT1G80340,AT2G04450,AT2G14610,AT2G18690,AT2G26560,AT2G30770,AT3G09940,AT3G26830,AT3G53260,AT3G55120,AT3G57240,AT3G57260,AT5G07010
		AT4G30650		GO:0044700	1.65932e-05	0.00135212	single organism signaling	AT1G15520,AT1G19050,AT1G57630,AT1G74890,AT1G75040,AT1G80340,AT2G04450,AT2G14610,AT2G16060,AT2G18690,AT2G26400,AT2G26560,AT2G30770,AT3G09940,AT3G26830,AT3G28510,AT3G57240,AT3G57260,AT4G02850,AT4G34930,AT5G07010,AT5G62920
		AT5G09470		GO:0023052	1.6728e-05	0.00135212	signaling	AT1G15520,AT1G19050,AT1G57630,AT1G74890,AT1G75040,AT1G80340,AT2G04450,AT2G14610,AT2G16060,AT2G18690,AT2G26400,AT2G26560,AT2G30770,AT3G09940,AT3G26830,AT3G28510,AT3G57240,AT3G57260,AT4G02850,AT4G34930,AT5G07010,AT5G62920
		AT4G19810		GO:0033554	1.7098e-05	0.00136748	cellular response to stress	AT1G05680,AT1G09080,AT1G15520,AT1G57630,AT1G75040,AT1G79400,AT2G04450,AT2G14610,AT2G18690,AT2G26560,AT2G30770,AT3G09940,AT3G26830,AT3G46940,AT3G57240,AT3G57260,AT4G14690,AT5G07100
		AT3G57260		GO:0080134	2.02622e-05	0.00160367	regulation of response to stress	AT1G15520,AT1G57630,AT1G75040,AT2G04450,AT2G14610,AT2G18690,AT2G26560,AT2G30770,AT3G26830,AT3G57240,AT3G57260
		AT3G59480		GO:0035556	2.31853e-05	0.0018161	intracellular signal transduction	AT1G15520,AT1G57630,AT1G75040,AT2G04450,AT2G14610,AT2G26560,AT2G30770,AT3G26830,AT3G57240,AT3G57260,AT4G34930
		AT5G02570		GO:0051716	2.64646e-05	0.00205182	cellular response to stimulus	AT1G05680,AT1G09080,AT1G15520,AT1G19050,AT1G57630,AT1G74890,AT1G75040,AT1G79400,AT1G80340,AT2G04450,AT2G14610,AT2G16060,AT2G18690,AT2G26400,AT2G26560,AT2G30770,AT3G09940,AT3G26830,AT3G28510,AT3G46940,AT3G57240,AT3G57260,AT4G02850,AT4G14690,AT4G34930,AT5G07010,AT5G07100,AT5G62920
		AT5G17030		GO:0044283	2.73564e-05	0.00209954	small molecule biosynthetic process	AT1G09780,AT1G15520,AT1G57630,AT1G75040,AT1G80340,AT2G04450,AT2G14610,AT2G18690,AT2G26560,AT2G30770,AT3G09940,AT3G26830,AT3G53260,AT3G55120,AT3G57240,AT3G57260,AT5G07010,AT5G13930
		AT5G22520		GO:0009743	2.82645e-05	0.00214754	response to carbohydrate stimulus	AT1G06000,AT1G09780,AT1G80340,AT3G51240,AT3G55120,AT4G14690,AT5G08640,AT5G13930,AT5G48880
		AT2G27402		GO:0005618	4.13249e-05	0.00310878	cell wall	AT1G02930,AT1G75040,AT2G14610,AT2G16060,AT2G41800,AT3G15356,AT3G44990,AT3G57240,AT3G57260,AT4G19810,AT5G44420
		AT1G06830		GO:0030312	4.19672e-05	0.00312615	external encapsulating structure	AT1G02930,AT1G75040,AT2G14610,AT2G16060,AT2G41800,AT3G15356,AT3G44990,AT3G57240,AT3G57260,AT4G19810,AT5G44420
		AT4G15680		GO:0019752	5.72257e-05	0.00422137	carboxylic acid metabolic process	AT1G05680,AT1G15520,AT1G17170,AT1G57630,AT1G75040,AT1G80340,AT2G04450,AT2G14610,AT2G18690,AT2G26560,AT2G30770,AT3G09940,AT3G26830,AT3G53260,AT3G55120,AT3G57240,AT3G57260,AT3G59480,AT5G07010,AT5G48880
		AT1G35230		GO:0007154	5.89944e-05	0.00431	cell communication	AT1G05680,AT1G15520,AT1G19050,AT1G57630,AT1G74890,AT1G75040,AT1G80340,AT2G04450,AT2G14610,AT2G16060,AT2G18690,AT2G26400,AT2G26560,AT2G30770,AT3G09940,AT3G26830,AT3G28510,AT3G57240,AT3G57260,AT4G02850,AT4G34930,AT5G07010,AT5G62920
				GO:0043436	6.23422e-05	0.0045112	oxoacid metabolic process	AT1G05680,AT1G15520,AT1G17170,AT1G57630,AT1G75040,AT1G80340,AT2G04450,AT2G14610,AT2G18690,AT2G26560,AT2G30770,AT3G09940,AT3G26830,AT3G53260,AT3G55120,AT3G57240,AT3G57260,AT3G59480,AT5G07010,AT5G48880
				GO:0006082	6.33152e-05	0.00452449	organic acid metabolic process	AT1G05680,AT1G15520,AT1G17170,AT1G57630,AT1G75040,AT1G80340,AT2G04450,AT2G14610,AT2G18690,AT2G26560,AT2G30770,AT3G09940,AT3G26830,AT3G53260,AT3G55120,AT3G57240,AT3G57260,AT3G59480,AT5G07010,AT5G48880
				GO:0001666	6.37168e-05	0.00452449	response to hypoxia	AT1G57630,AT2G16060,AT2G26400,AT2G26560,AT3G28510
				GO:0036293	7.3569e-05	0.00517571	response to decreased oxygen levels	AT1G57630,AT2G16060,AT2G26400,AT2G26560,AT3G28510
				GO:0070482	7.71008e-05	0.00537442	response to oxygen levels	AT1G57630,AT2G16060,AT2G26400,AT2G26560,AT3G28510
				GO:1901615	8.82807e-05	0.00609779	organic hydroxy compound metabolic process	AT1G06000,AT1G09780,AT1G15520,AT1G57630,AT1G75040,AT2G04450,AT2G14610,AT2G26560,AT2G30770,AT3G26830,AT3G57240,AT3G57260
				GO:0044711	0.00013153	0.00900326	single-organism biosynthetic process	AT1G09780,AT1G15520,AT1G57630,AT1G75040,AT1G80340,AT2G04450,AT2G14610,AT2G18690,AT2G26560,AT2G30770,AT3G09940,AT3G26830,AT3G53260,AT3G55120,AT3G57240,AT3G57260,AT5G07010,AT5G13930
				GO:0044710	0.000139736	0.00945551	single-organism metabolic process	AT1G01190,AT1G02930,AT1G05680,AT1G06000,AT1G09780,AT1G15520,AT1G17170,AT1G19050,AT1G31690,AT1G57630,AT1G75040,AT1G80340,AT2G04450,AT2G14610,AT2G18690,AT2G24210,AT2G26400,AT2G26560,AT2G30770,AT3G09940,AT3G26830,AT3G46940,AT3G51240,AT3G53260,AT3G55120,AT3G57240,AT3G57260,AT3G59480,AT4G11290,AT4G14690,AT4G34930,AT5G07010,AT5G08640,AT5G13930,AT5G24200,AT5G48880
				GO:0016667	0.000140626	0.00945551	oxidoreductase activity, acting on a sulfur group of donors	AT1G06830,AT2G47880,AT3G21460,AT3G62960,AT4G15660,AT4G15670,AT4G15680
				GO:0008810	0.000178862	0.011921	cellulase activity	AT3G57240,AT3G57260
				GO:0050794	0.000181123	0.0119667	regulation of cellular process	AT1G06830,AT1G15520,AT1G19050,AT1G57630,AT1G67810,AT1G74890,AT1G75040,AT1G80340,AT2G04450,AT2G14610,AT2G16060,AT2G18690,AT2G21650,AT2G26400,AT2G26560,AT2G30770,AT2G47880,AT3G03260,AT3G09940,AT3G19350,AT3G21460,AT3G26830,AT3G28510,AT3G57240,AT3G57260,AT3G62960,AT4G02850,AT4G14690,AT4G15660,AT4G15670,AT4G15680,AT4G34930,AT5G07010,AT5G07100,AT5G62920
				GO:0009414	0.000285551	0.0187036	response to water deprivation	AT1G02930,AT1G05680,AT1G15520,AT2G14610,AT3G09940,AT3G26830,AT3G50970,AT5G52310
				GO:0048583	0.000295288	0.019176	regulation of response to stimulus	AT1G15520,AT1G57630,AT1G75040,AT2G04450,AT2G14610,AT2G18690,AT2G26560,AT2G30770,AT3G26830,AT3G57240,AT3G57260
				GO:0016491	0.000298048	0.0191913	oxidoreductase activity	AT1G01190,AT1G06830,AT1G31690,AT1G80340,AT2G26400,AT2G30770,AT2G47880,AT3G09940,AT3G21460,AT3G26830,AT3G51240,AT3G62960,AT4G11290,AT4G15660,AT4G15670,AT4G15680,AT5G08640
				GO:0009736	0.000301494	0.01925	cytokinin mediated signaling pathway	AT1G19050,AT1G74890,AT4G02850,AT5G62920
				GO:0071368	0.000317207	0.0200845	cellular response to cytokinin stimulus	AT1G19050,AT1G74890,AT4G02850,AT5G62920
				GO:0009415	0.000321332	0.0201775	response to water stimulus	AT1G02930,AT1G05680,AT1G15520,AT2G14610,AT3G09940,AT3G26830,AT3G50970,AT5G52310
				GO:0019725	0.000332151	0.0205313	cellular homeostasis	AT1G06830,AT2G47880,AT3G21460,AT3G62960,AT4G15660,AT4G15670,AT4G15680
				GO:0016044	0.000335072	0.0205313	cellular membrane organization	AT1G15520,AT1G57630,AT1G75040,AT2G04450,AT2G14610,AT2G18690,AT2G26560,AT2G30770,AT3G26830,AT3G57240,AT3G57260
				GO:0061024	0.000335072	0.0205313	membrane organization	AT1G15520,AT1G57630,AT1G75040,AT2G04450,AT2G14610,AT2G18690,AT2G26560,AT2G30770,AT3G26830,AT3G57240,AT3G57260
				GO:0031537	0.000342252	0.0208035	regulation of anthocyanin metabolic process	AT1G19050,AT1G75040,AT5G13930
				GO:1901698	0.000350618	0.0211428	response to nitrogen compound	AT1G15520,AT1G19050,AT1G75040,AT2G04450,AT2G14610,AT2G18690,AT2G26560,AT2G30770,AT3G26830,AT3G57240,AT3G57260
				GO:0034976	0.000460037	0.0275225	response to endoplasmic reticulum stress	AT1G09080,AT1G75040,AT1G79400,AT2G04450,AT2G14610,AT3G57240,AT3G57260
				GO:0000156	0.000486612	0.028885	phosphorelay response regulator activity	AT1G19050,AT1G74890,AT5G62920
				GO:0042538	0.000525298	0.0309397	hyperosmotic salinity response	AT1G05680,AT1G15520,AT3G09940,AT4G30650,AT5G52310
				GO:0003824	0.000540141	0.0315692	catalytic activity	AT1G01190,AT1G02930,AT1G05680,AT1G06000,AT1G06830,AT1G09350,AT1G09780,AT1G15520,AT1G17170,AT1G19940,AT1G31690,AT1G72000,AT1G73810,AT1G80340,AT2G04450,AT2G24210,AT2G26400,AT2G26560,AT2G30770,AT2G43590,AT2G47880,AT3G09940,AT3G21460,AT3G26830,AT3G27400,AT3G28510,AT3G28580,AT3G44990,AT3G46940,AT3G49340,AT3G51240,AT3G53260,AT3G55120,AT3G57240,AT3G57260,AT3G59480,AT3G62960,AT4G02850,AT4G11290,AT4G15660…
				GO:0009723	0.000603066	0.0349778	response to ethylene stimulus	AT1G15520,AT2G26560,AT2G30770,AT3G09940,AT3G26830,AT3G28580,AT5G44420
				GO:0050789	0.000620296	0.0357046	regulation of biological process	AT1G06830,AT1G15520,AT1G19050,AT1G57630,AT1G67810,AT1G74890,AT1G75040,AT1G80340,AT2G04450,AT2G14610,AT2G16060,AT2G18690,AT2G21650,AT2G26400,AT2G26560,AT2G30770,AT2G47880,AT3G03260,AT3G09940,AT3G19350,AT3G21460,AT3G26830,AT3G28510,AT3G53260,AT3G57240,AT3G57260,AT3G62960,AT4G02850,AT4G14690,AT4G15660,AT4G15670,AT4G15680,AT4G34930,AT5G07010,AT5G07100,AT5G13930,AT5G62920
				GO:0043069	0.000642649	0.0367132	negative regulation of programmed cell death	AT1G15520,AT1G75040,AT2G18690,AT2G26560,AT3G57260
				GO:0060548	0.000698544	0.0396085	negative regulation of cell death	AT1G15520,AT1G75040,AT2G18690,AT2G26560,AT3G57260
				GO:0043295	0.000793728	0.0443437	glutathione binding	AT1G02930,AT1G17170
				GO:1900750	0.000793728	0.0443437	oligopeptide binding	AT1G02930,AT1G17170
				GO:0009416	0.000824745	0.0457402	response to light stimulus	AT1G06000,AT1G09080,AT1G75040,AT1G80340,AT2G21650,AT2G26560,AT3G51240,AT3G55120,AT4G13790,AT4G14690,AT5G08640,AT5G13930,AT5G48880
				GO:0010114	0.000831297	0.0457695	response to red light	AT1G80340,AT2G21650,AT4G13790,AT4G14690

## Sheet: H_HrHonly_Down
Masses		Genes		Enriched GO terms
259.023		ATMG01060		IDs	pvalues	pvalues.adjusted	names	overlappingAGI
		AT4G17470		GO:1901700	2.74803e-23	2.08795e-19	response to oxygen-containing compound	AT1G01250,AT1G01470,AT1G01560,AT1G02450,AT1G07610,AT1G10070,AT1G10370,AT1G11210,AT1G13470,AT1G13930,AT1G14170,AT1G16420,AT1G18150,AT1G18350,AT1G19640,AT1G20440,AT1G20450,AT1G29395,AT1G30620,AT1G33960,AT1G35720,AT1G43160,AT1G43800,AT1G48000,AT1G51090,AT1G52890,AT1G54410,AT1G56600,AT1G57560,AT1G61120,AT1G61800,AT1G64890,AT1G65060,AT1G66370,AT1G66390,AT1G67800,AT1G73805,AT1G74640,AT1G77120,AT1G77330…
		AT4G33467		GO:0009415	1.75058e-19	6.65046e-16	response to water stimulus	AT1G01250,AT1G01470,AT1G01560,AT1G10370,AT1G11210,AT1G19640,AT1G20440,AT1G20450,AT1G29395,AT1G35720,AT1G43160,AT1G51090,AT1G52890,AT1G54410,AT1G56600,AT1G57560,AT1G61120,AT1G64890,AT1G79410,AT2G01830,AT2G15970,AT2G21490,AT2G21620,AT2G24850,AT2G28740,AT2G33380,AT2G37040,AT2G37770,AT2G38750,AT2G42530,AT2G42540,AT2G44840,AT2G46140,AT2G47190,AT3G05640,AT3G14440,AT3G25760,AT3G45140,AT3G46970,AT4G02280…
		AT5G25390		GO:0010033	2.58325e-18	6.54251e-15	response to organic substance	AT1G01250,AT1G01470,AT1G01560,AT1G02450,AT1G10070,AT1G10370,AT1G11210,AT1G13420,AT1G13470,AT1G14170,AT1G17190,AT1G18150,AT1G18350,AT1G19640,AT1G20440,AT1G20450,AT1G27940,AT1G29395,AT1G30620,AT1G30700,AT1G33960,AT1G35720,AT1G43160,AT1G43800,AT1G48000,AT1G51090,AT1G52890,AT1G56600,AT1G57560,AT1G61120,AT1G61800,AT1G64890,AT1G65060,AT1G66370,AT1G66390,AT1G67800,AT1G73805,AT1G74640,AT1G77120,AT1G78570…
		AT2G21620		GO:0042221	3.60732e-18	6.8521e-15	response to chemical stimulus	AT1G01250,AT1G01470,AT1G01560,AT1G02450,AT1G07610,AT1G10070,AT1G10370,AT1G11210,AT1G13420,AT1G13470,AT1G13930,AT1G14170,AT1G16420,AT1G17190,AT1G18150,AT1G18350,AT1G19640,AT1G20440,AT1G20450,AT1G20693,AT1G27940,AT1G29395,AT1G30620,AT1G30700,AT1G33960,AT1G35720,AT1G43160,AT1G43800,AT1G48000,AT1G51090,AT1G52890,AT1G54410,AT1G56600,AT1G57560,AT1G61120,AT1G61800,AT1G64890,AT1G65060,AT1G66370,AT1G66390…
		AT1G12750		GO:0006950	1.24849e-17	1.79777e-14	response to stress	AT1G01250,AT1G01470,AT1G01560,AT1G02450,AT1G04020,AT1G10370,AT1G11210,AT1G12370,AT1G13470,AT1G13750,AT1G13930,AT1G14870,AT1G16420,AT1G16850,AT1G17190,AT1G18150,AT1G18350,AT1G19200,AT1G19640,AT1G20440,AT1G20450,AT1G20693,AT1G21520,AT1G27760,AT1G27940,AT1G28680,AT1G29395,AT1G30620,AT1G32900,AT1G33960,AT1G35720,AT1G43160,AT1G43800,AT1G48000,AT1G51090,AT1G52030,AT1G52040,AT1G52890,AT1G55110,AT1G56600…
		AT3G14740		GO:0009414	1.41966e-17	1.79777e-14	response to water deprivation	AT1G01250,AT1G01470,AT1G01560,AT1G10370,AT1G11210,AT1G19640,AT1G20440,AT1G20450,AT1G29395,AT1G35720,AT1G43160,AT1G51090,AT1G52890,AT1G56600,AT1G57560,AT1G61120,AT1G64890,AT1G79410,AT2G01830,AT2G15970,AT2G21620,AT2G24850,AT2G28740,AT2G33380,AT2G37040,AT2G37770,AT2G38750,AT2G42530,AT2G42540,AT2G44840,AT2G46140,AT2G47190,AT3G05640,AT3G14440,AT3G25760,AT3G45140,AT3G46970,AT4G02280,AT4G11890,AT4G19120…
		AT1G20696		GO:0050896	7.92613e-17	8.60325e-14	response to stimulus	AT1G01200,AT1G01250,AT1G01470,AT1G01560,AT1G02450,AT1G04020,AT1G07180,AT1G07610,AT1G10070,AT1G10370,AT1G11210,AT1G12370,AT1G13420,AT1G13470,AT1G13750,AT1G13930,AT1G14170,AT1G14870,AT1G16420,AT1G16850,AT1G17190,AT1G18150,AT1G18350,AT1G19200,AT1G19640,AT1G20440,AT1G20450,AT1G20693,AT1G21520,AT1G27760,AT1G27940,AT1G28680,AT1G29395,AT1G30620,AT1G30700,AT1G32900,AT1G33960,AT1G35720,AT1G43160,AT1G43800…
		AT4G11890		GO:0009718	9.97657e-17	9.47524e-14	anthocyanin-containing compound biosynthetic process	AT1G19960,AT1G65060,AT1G66370,AT2G02990,AT3G01550,AT3G21560,AT3G22840,AT3G28220,AT3G29590,AT4G09820,AT4G14090,AT4G22880,AT5G07990,AT5G17050,AT5G17220,AT5G42800,AT5G44110,AT5G54060,AT5G62210
		AT2G43550		GO:0010224	5.1285e-15	4.32959e-12	response to UV-B	AT1G65060,AT1G78570,AT2G23910,AT2G25530,AT2G37040,AT2G42260,AT2G47460,AT3G17609,AT3G22840,AT3G29590,AT4G09820,AT4G14090,AT5G02270,AT5G07990,AT5G08020,AT5G17050,AT5G17220,AT5G24850,AT5G42800,AT5G44110,AT5G54060,AT5G62210
		AT1G01790		GO:0009628	6.23805e-15	4.73967e-12	response to abiotic stimulus	AT1G01250,AT1G01470,AT1G01560,AT1G02450,AT1G07180,AT1G10370,AT1G11210,AT1G12370,AT1G13930,AT1G16420,AT1G16850,AT1G17190,AT1G19640,AT1G20440,AT1G20450,AT1G20693,AT1G27760,AT1G27940,AT1G29395,AT1G32900,AT1G35720,AT1G43160,AT1G43800,AT1G48000,AT1G51090,AT1G52770,AT1G52890,AT1G54410,AT1G56600,AT1G57560,AT1G61120,AT1G61800,AT1G64890,AT1G65060,AT1G66390,AT1G70800,AT1G73805,AT1G77120,AT1G77760,AT1G78370…
		AT1G10370		GO:0046283	7.04365e-15	4.86524e-12	anthocyanin-containing compound metabolic process	AT1G19960,AT1G65060,AT1G66370,AT2G01830,AT2G02990,AT3G01550,AT3G21560,AT3G22840,AT3G28220,AT3G29590,AT4G09820,AT4G14090,AT4G22880,AT5G07990,AT5G17050,AT5G17220,AT5G42800,AT5G44110,AT5G54060,AT5G62210
		AT4G16590		GO:0009813	3.04307e-14	1.92677e-11	flavonoid biosynthetic process	AT1G13930,AT1G19960,AT1G28680,AT1G65060,AT1G66370,AT1G78570,AT2G02990,AT2G23910,AT2G25530,AT2G37040,AT2G47460,AT2G47890,AT3G01550,AT3G21560,AT3G22840,AT3G28220,AT3G29590,AT3G62610,AT4G09820,AT4G14090,AT4G22880,AT5G02270,AT5G07990,AT5G17050,AT5G17220,AT5G24850,AT5G42800,AT5G44110,AT5G54060,AT5G62210
		AT5G25250		GO:0009812	1.05016e-13	6.13776e-11	flavonoid metabolic process	AT1G13930,AT1G19960,AT1G28680,AT1G65060,AT1G66370,AT1G78570,AT2G01830,AT2G02990,AT2G23910,AT2G25530,AT2G37040,AT2G47460,AT2G47890,AT3G01550,AT3G21560,AT3G22840,AT3G28220,AT3G29590,AT3G62610,AT4G09820,AT4G14090,AT4G22880,AT5G02270,AT5G07990,AT5G17050,AT5G17220,AT5G24850,AT5G42800,AT5G44110,AT5G54060,AT5G62210
		AT3G45930		GO:0051707	2.83643e-13	1.49523e-10	response to other organism	AT1G01470,AT1G01560,AT1G02450,AT1G13470,AT1G13750,AT1G18350,AT1G19640,AT1G20440,AT1G28680,AT1G33960,AT1G43160,AT1G43800,AT1G51090,AT1G55110,AT1G61120,AT1G61800,AT1G65690,AT1G73805,AT1G74640,AT1G77120,AT2G01830,AT2G13810,AT2G14560,AT2G19190,AT2G21620,AT2G23620,AT2G24850,AT2G28900,AT2G33380,AT2G34930,AT2G36470,AT2G37710,AT2G40750,AT2G42530,AT2G42540,AT2G45760,AT3G05660,AT3G05800,AT3G22231,AT3G28930…
		AT5G49900		GO:0009607	2.95189e-13	1.49523e-10	response to biotic stimulus	AT1G01470,AT1G01560,AT1G02450,AT1G13470,AT1G13750,AT1G18350,AT1G19640,AT1G20440,AT1G28680,AT1G33960,AT1G43160,AT1G43800,AT1G51090,AT1G55110,AT1G61120,AT1G61800,AT1G65690,AT1G73805,AT1G74640,AT1G77120,AT2G01830,AT2G13810,AT2G14560,AT2G19190,AT2G21620,AT2G23620,AT2G24850,AT2G28900,AT2G33380,AT2G34930,AT2G36470,AT2G37710,AT2G40750,AT2G42530,AT2G42540,AT2G45760,AT3G05660,AT3G05800,AT3G22231,AT3G28930…
		AT5G60540		GO:0009753	4.42755e-13	2.10253e-10	response to jasmonic acid stimulus	AT1G01560,AT1G02450,AT1G18150,AT1G19640,AT1G43160,AT1G52890,AT1G57560,AT1G61120,AT1G66370,AT1G73805,AT1G74640,AT2G14560,AT2G19190,AT2G24850,AT2G28900,AT2G36470,AT2G37710,AT2G39030,AT2G40750,AT2G42540,AT2G44840,AT2G47190,AT3G05660,AT3G05800,AT3G23240,AT3G28930,AT3G45140,AT3G47480,AT3G48520,AT3G50760,AT4G16740,AT4G21440,AT4G22880,AT4G23600,AT4G33905,AT4G39030,AT4G39670,AT5G22570,AT5G24770,AT5G26170…
		AT5G19250		GO:0032993	5.28135e-13	2.36045e-10	protein-DNA complex	AT1G09200,AT1G75600,AT2G28740,AT3G09480,AT3G27360,AT3G45930,AT3G46320,AT3G53650,AT3G53730,AT3G54560,AT5G10400,AT5G22110,AT5G22880,AT5G59690,AT5G59870,AT5G59970,AT5G65360
		AT1G20440		GO:0009725	6.88289e-13	2.90535e-10	response to hormone stimulus	AT1G01250,AT1G01470,AT1G01560,AT1G02450,AT1G10370,AT1G11210,AT1G13420,AT1G14170,AT1G18150,AT1G19640,AT1G20440,AT1G20450,AT1G27940,AT1G29395,AT1G30620,AT1G35720,AT1G43160,AT1G48000,AT1G51090,AT1G52890,AT1G56600,AT1G57560,AT1G61120,AT1G64890,AT1G66370,AT1G66390,AT1G73805,AT1G74640,AT1G78570,AT1G79460,AT2G01830,AT2G14560,AT2G15970,AT2G19190,AT2G24850,AT2G25810,AT2G28900,AT2G33380,AT2G36470,AT2G37710…
		AT1G66050		GO:0010035	8.00889e-13	3.20271e-10	response to inorganic substance	AT1G01250,AT1G01470,AT1G01560,AT1G07610,AT1G10370,AT1G11210,AT1G13930,AT1G16420,AT1G18150,AT1G19640,AT1G20440,AT1G20450,AT1G20693,AT1G29395,AT1G35720,AT1G43160,AT1G48000,AT1G51090,AT1G52890,AT1G54410,AT1G56600,AT1G57560,AT1G61120,AT1G64890,AT1G77120,AT1G77330,AT1G79410,AT2G01830,AT2G15970,AT2G19590,AT2G21490,AT2G21620,AT2G24850,AT2G28740,AT2G33380,AT2G36880,AT2G37040,AT2G37770,AT2G38380,AT2G38750…
		AT5G39320		GO:0000786	1.03362e-12	3.92673e-10	nucleosome	AT1G09200,AT1G75600,AT2G28740,AT3G09480,AT3G27360,AT3G45930,AT3G46320,AT3G53650,AT3G53730,AT3G54560,AT5G10400,AT5G22880,AT5G59690,AT5G59870,AT5G59970,AT5G65360
		AT4G21400		GO:0044710	1.33496e-12	4.83001e-10	single-organism metabolic process	AT1G01560,AT1G02450,AT1G02940,AT1G06690,AT1G07180,AT1G09240,AT1G10070,AT1G10370,AT1G13470,AT1G13750,AT1G13930,AT1G14520,AT1G17190,AT1G18140,AT1G19200,AT1G19640,AT1G19960,AT1G20490,AT1G23800,AT1G24470,AT1G27940,AT1G28680,AT1G30620,AT1G30700,AT1G31190,AT1G31670,AT1G32900,AT1G33960,AT1G35720,AT1G43160,AT1G43800,AT1G53040,AT1G56430,AT1G57770,AT1G61120,AT1G62570,AT1G62620,AT1G63710,AT1G65060,AT1G66370…
		AT4G28330		GO:0000785	2.83711e-12	9.79834e-10	chromatin	AT1G09200,AT1G20693,AT1G20696,AT1G75600,AT2G28740,AT3G09480,AT3G27360,AT3G45930,AT3G46320,AT3G53650,AT3G53730,AT3G54560,AT5G10400,AT5G22880,AT5G59690,AT5G59870,AT5G59970,AT5G65360
		AT5G07990		GO:0006334	4.19906e-12	1.32935e-09	nucleosome assembly	AT1G09200,AT1G65470,AT1G75600,AT2G28740,AT3G09480,AT3G27360,AT3G45930,AT3G46320,AT3G53650,AT3G53730,AT5G10400,AT5G22880,AT5G59690,AT5G59870,AT5G59970,AT5G65360
		AT1G01200		GO:0034728	4.19906e-12	1.32935e-09	nucleosome organization	AT1G09200,AT1G65470,AT1G75600,AT2G28740,AT3G09480,AT3G27360,AT3G45930,AT3G46320,AT3G53650,AT3G53730,AT5G10400,AT5G22880,AT5G59690,AT5G59870,AT5G59970,AT5G65360
		AT5G45280		GO:0009620	8.33649e-12	2.53363e-09	response to fungus	AT1G01470,AT1G01560,AT1G02450,AT1G13470,AT1G19640,AT1G20440,AT1G43160,AT1G51090,AT1G61120,AT1G73805,AT2G14560,AT2G19190,AT2G21620,AT2G23620,AT2G24850,AT2G33380,AT2G34930,AT2G36470,AT2G37710,AT2G40750,AT2G42530,AT3G22231,AT3G28930,AT3G45140,AT3G47480,AT3G48520,AT3G49110,AT3G49120,AT3G50760,AT3G56710,AT3G57700,AT4G01700,AT4G08870,AT4G11890,AT4G20970,AT4G39030,AT4G39670,AT5G22570,AT5G25110,AT5G26170…
		AT4G02360		GO:0065004	9.12047e-12	2.56657e-09	protein-DNA complex assembly	AT1G09200,AT1G65470,AT1G75600,AT2G28740,AT3G09480,AT3G27360,AT3G45930,AT3G46320,AT3G53650,AT3G53730,AT5G10400,AT5G22880,AT5G59690,AT5G59870,AT5G59970,AT5G65360
		AT3G05660		GO:0071824	9.12047e-12	2.56657e-09	protein-DNA complex subunit organization	AT1G09200,AT1G65470,AT1G75600,AT2G28740,AT3G09480,AT3G27360,AT3G45930,AT3G46320,AT3G53650,AT3G53730,AT5G10400,AT5G22880,AT5G59690,AT5G59870,AT5G59970,AT5G65360
		AT2G30420		GO:0009411	1.06281e-11	2.88402e-09	response to UV	AT1G12370,AT1G16420,AT1G27940,AT1G65060,AT1G78570,AT2G23910,AT2G25530,AT2G37040,AT2G42260,AT2G47460,AT3G17609,AT3G21560,AT3G22840,AT3G29590,AT4G09820,AT4G14090,AT5G02270,AT5G07990,AT5G08020,AT5G10720,AT5G17050,AT5G17220,AT5G22630,AT5G24850,AT5G42800,AT5G44110,AT5G54060,AT5G62210
		AT3G55520		GO:0009627	1.4002e-11	3.62067e-09	systemic acquired resistance	AT1G01560,AT1G02450,AT1G13470,AT1G13750,AT1G18350,AT1G28680,AT1G33960,AT1G43800,AT1G65690,AT1G73805,AT1G74640,AT1G77120,AT2G13810,AT2G14560,AT2G19190,AT2G23620,AT2G24850,AT2G36470,AT2G37710,AT2G40750,AT2G42540,AT2G45760,AT3G05660,AT3G05800,AT3G28930,AT3G47480,AT3G48080,AT3G56710,AT3G57700,AT3G60420,AT4G10500,AT4G11890,AT4G39030,AT5G10760,AT5G17760,AT5G22570,AT5G50200,AT5G52810,AT5G60900
		AT3G55970		GO:0006333	1.42959e-11	3.62067e-09	chromatin assembly or disassembly	AT1G09200,AT1G20693,AT1G20696,AT1G35720,AT1G65470,AT1G75600,AT2G28740,AT3G09480,AT3G27300,AT3G27360,AT3G45930,AT3G46320,AT3G53650,AT3G53730,AT5G10400,AT5G22880,AT5G59690,AT5G59870,AT5G59970,AT5G65360
		AT4G35160		GO:0009696	1.64384e-11	4.02899e-09	salicylic acid metabolic process	AT1G01560,AT1G02450,AT1G13470,AT1G33960,AT1G67800,AT1G73805,AT2G14560,AT2G19190,AT2G23620,AT2G24850,AT2G36470,AT2G37040,AT2G37710,AT2G40750,AT2G45760,AT3G28930,AT3G47480,AT3G48080,AT3G56710,AT3G57700,AT3G60420,AT4G10500,AT4G11890,AT4G39030,AT4G39670,AT5G17760,AT5G22570
		AT2G36470		GO:0003824	1.99607e-11	4.73942e-09	catalytic activity	AT1G01390,AT1G01560,AT1G01680,AT1G02460,AT1G02940,AT1G03495,AT1G03940,AT1G04110,AT1G06690,AT1G07180,AT1G07450,AT1G09240,AT1G10070,AT1G10370,AT1G10560,AT1G12370,AT1G12750,AT1G13420,AT1G13750,AT1G14240,AT1G14250,AT1G14520,AT1G16420,AT1G17190,AT1G18140,AT1G18150,AT1G18350,AT1G18360,AT1G19640,AT1G20490,AT1G23200,AT1G23800,AT1G24070,AT1G24470,AT1G27940,AT1G28680,AT1G29720,AT1G30620,AT1G30700,AT1G31190…
		AT2G28900		GO:0009719	2.32551e-11	5.35431e-09	response to endogenous stimulus	AT1G01250,AT1G01470,AT1G01560,AT1G02450,AT1G10370,AT1G11210,AT1G13420,AT1G14170,AT1G18150,AT1G19640,AT1G20440,AT1G20450,AT1G27940,AT1G29395,AT1G30620,AT1G35720,AT1G43160,AT1G48000,AT1G51090,AT1G52890,AT1G56600,AT1G57560,AT1G61120,AT1G64890,AT1G66370,AT1G66390,AT1G73805,AT1G74640,AT1G78570,AT1G79460,AT2G01830,AT2G14560,AT2G15970,AT2G19190,AT2G24850,AT2G25810,AT2G28900,AT2G33380,AT2G36470,AT2G37710…
		AT4G34881		GO:0072330	2.49351e-11	5.57226e-09	monocarboxylic acid biosynthetic process	AT1G01560,AT1G02450,AT1G09240,AT1G13470,AT1G13750,AT1G19640,AT1G33960,AT1G43160,AT1G43800,AT1G56430,AT1G61120,AT1G67800,AT1G73805,AT1G78370,AT2G14560,AT2G19190,AT2G24850,AT2G36470,AT2G37710,AT2G40750,AT2G45760,AT3G14440,AT3G25760,AT3G26790,AT3G28930,AT3G45140,AT3G47480,AT3G48080,AT3G48520,AT3G50760,AT3G56710,AT3G57700,AT3G60420,AT4G08770,AT4G10500,AT4G11890,AT4G23590,AT4G23600,AT4G39030,AT4G39670…
		AT5G42070		GO:0006952	2.60581e-11	5.65684e-09	defense response	AT1G01470,AT1G01560,AT1G02450,AT1G13470,AT1G13750,AT1G18350,AT1G19640,AT1G20440,AT1G28680,AT1G30620,AT1G33960,AT1G43800,AT1G51090,AT1G52030,AT1G52040,AT1G52890,AT1G55110,AT1G58602,AT1G61070,AT1G65690,AT1G67800,AT1G73805,AT1G74640,AT1G77120,AT2G01830,AT2G13810,AT2G14560,AT2G19190,AT2G23620,AT2G24850,AT2G28900,AT2G34930,AT2G36470,AT2G37040,AT2G37710,AT2G40750,AT2G42530,AT2G42540,AT2G43550,AT2G44840…
		AT1G09200		GO:0031497	3.79868e-11	8.01732e-09	chromatin assembly	AT1G09200,AT1G65470,AT1G75600,AT2G28740,AT3G09480,AT3G27360,AT3G45930,AT3G46320,AT3G53650,AT3G53730,AT5G10400,AT5G22880,AT5G59690,AT5G59870,AT5G59970,AT5G65360
		AT3G63160		GO:1901701	5.77129e-11	1.18514e-08	cellular response to oxygen-containing compound	AT1G01560,AT1G02450,AT1G13470,AT1G13930,AT1G16420,AT1G18350,AT1G19640,AT1G29395,AT1G30620,AT1G33960,AT1G43800,AT1G52890,AT1G57560,AT1G61120,AT1G66390,AT1G67800,AT1G73805,AT1G74640,AT1G77120,AT1G79410,AT1G79460,AT2G01830,AT2G13810,AT2G14560,AT2G15970,AT2G19190,AT2G19590,AT2G21620,AT2G24850,AT2G36470,AT2G37710,AT2G40750,AT2G42530,AT2G42540,AT2G44840,AT2G47190,AT3G05660,AT3G05800,AT3G23240,AT3G28930…
		AT3G48490		GO:0010310	8.03573e-11	1.58819e-08	regulation of hydrogen peroxide metabolic process	AT1G01560,AT1G02450,AT1G13470,AT1G43800,AT1G54410,AT1G73805,AT1G74640,AT1G77120,AT2G14560,AT2G19190,AT2G36470,AT2G37710,AT2G40750,AT2G42540,AT3G05660,AT3G05800,AT3G28930,AT3G47480,AT3G56710,AT3G57700,AT4G11890,AT4G39030,AT5G22570,AT5G60900
		AT4G31400		GO:0044427	8.15205e-11	1.58819e-08	chromosomal part	AT1G09200,AT1G20693,AT1G20696,AT1G75600,AT2G28740,AT2G37560,AT3G09480,AT3G27360,AT3G45930,AT3G46320,AT3G53650,AT3G53730,AT3G54560,AT5G10400,AT5G22110,AT5G22880,AT5G59690,AT5G59870,AT5G59970,AT5G65360
		AT5G19800		GO:0009651	8.61712e-11	1.6226e-08	response to salt stress	AT1G01560,AT1G10370,AT1G13930,AT1G16850,AT1G19640,AT1G20440,AT1G20450,AT1G20693,AT1G27760,AT1G29395,AT1G35720,AT1G43160,AT1G48000,AT1G52890,AT1G56600,AT1G57560,AT1G61120,AT1G77120,AT1G79410,AT2G15970,AT2G24850,AT2G33380,AT2G36880,AT2G37770,AT2G38380,AT2G38750,AT2G42540,AT2G44840,AT2G47190,AT3G02230,AT3G03250,AT3G03780,AT3G05640,AT3G14440,AT3G23810,AT3G45140,AT3G45410,AT4G11890,AT4G19120,AT4G21440…
		AT1G31670		GO:0009751	8.75582e-11	1.6226e-08	response to salicylic acid stimulus	AT1G01560,AT1G02450,AT1G13470,AT1G18350,AT1G19640,AT1G33960,AT1G43160,AT1G43800,AT1G48000,AT1G52890,AT1G57560,AT1G67800,AT1G73805,AT1G74640,AT1G77120,AT2G13810,AT2G14560,AT2G19190,AT2G33380,AT2G36470,AT2G37710,AT2G40750,AT2G42540,AT2G44840,AT2G47190,AT3G05660,AT3G05800,AT3G28930,AT3G47480,AT3G56710,AT3G57700,AT3G60420,AT4G11890,AT4G14400,AT4G39030,AT4G39670,AT5G01900,AT5G22570,AT5G60900
		AT1G76640		GO:0006323	9.07737e-11	1.64214e-08	DNA packaging	AT1G09200,AT1G65470,AT1G75600,AT2G28740,AT3G09480,AT3G27360,AT3G45930,AT3G46320,AT3G53650,AT3G53730,AT5G10400,AT5G22880,AT5G59690,AT5G59870,AT5G59970,AT5G65360
		AT1G77120		GO:0009863	1.04877e-10	1.85314e-08	salicylic acid mediated signaling pathway	AT1G01560,AT1G02450,AT1G13470,AT1G18350,AT1G19640,AT1G33960,AT1G43800,AT1G52890,AT1G67800,AT1G73805,AT1G74640,AT1G77120,AT2G13810,AT2G14560,AT2G19190,AT2G36470,AT2G37710,AT2G40750,AT2G42540,AT2G44840,AT3G05660,AT3G05800,AT3G28930,AT3G47480,AT3G56710,AT3G57700,AT3G60420,AT4G11890,AT4G39030,AT4G39670,AT5G01900,AT5G22570,AT5G60900
		AT1G66700		GO:0071446	1.22336e-10	2.07598e-08	cellular response to salicylic acid stimulus	AT1G01560,AT1G02450,AT1G13470,AT1G18350,AT1G19640,AT1G33960,AT1G43800,AT1G52890,AT1G67800,AT1G73805,AT1G74640,AT1G77120,AT2G13810,AT2G14560,AT2G19190,AT2G36470,AT2G37710,AT2G40750,AT2G42540,AT2G44840,AT3G05660,AT3G05800,AT3G28930,AT3G47480,AT3G56710,AT3G57700,AT3G60420,AT4G11890,AT4G39030,AT4G39670,AT5G01900,AT5G22570,AT5G60900
		AT3G26790		GO:0009269	1.24048e-10	2.07598e-08	response to desiccation	AT1G01470,AT1G20450,AT1G29395,AT1G35720,AT2G15970,AT2G21620,AT2G33380,AT2G46140,AT3G25760,AT3G45140,AT4G19120,AT4G24960
		AT1G80120		GO:0042537	1.27278e-10	2.07598e-08	benzene-containing compound metabolic process	AT1G01560,AT1G02450,AT1G13470,AT1G33960,AT1G67800,AT1G73805,AT2G14560,AT2G19190,AT2G23620,AT2G24850,AT2G36470,AT2G37040,AT2G37710,AT2G40750,AT2G45760,AT3G28930,AT3G47480,AT3G48080,AT3G56710,AT3G57700,AT3G60420,AT4G10500,AT4G11890,AT4G22530,AT4G39030,AT4G39670,AT5G17760,AT5G22570
		AT1G25422		GO:0009697	1.28417e-10	2.07598e-08	salicylic acid biosynthetic process	AT1G01560,AT1G02450,AT1G13470,AT1G33960,AT1G67800,AT1G73805,AT2G14560,AT2G19190,AT2G24850,AT2G36470,AT2G37710,AT2G40750,AT2G45760,AT3G28930,AT3G47480,AT3G48080,AT3G56710,AT3G57700,AT3G60420,AT4G10500,AT4G11890,AT4G39030,AT4G39670,AT5G17760,AT5G22570
		AT2G03090		GO:0009617	1.73705e-10	2.74961e-08	response to bacterium	AT1G01560,AT1G02450,AT1G13470,AT1G18350,AT1G33960,AT1G55110,AT1G61120,AT1G73805,AT1G74640,AT2G01830,AT2G13810,AT2G14560,AT2G19190,AT2G28900,AT2G36470,AT2G37710,AT2G40750,AT2G42540,AT3G05660,AT3G05800,AT3G22231,AT3G28930,AT3G45140,AT3G47480,AT3G49110,AT3G49120,AT3G54560,AT3G56710,AT3G57700,AT3G60420,AT4G08770,AT4G11890,AT4G14400,AT4G14465,AT4G25110,AT4G37990,AT4G39030,AT5G01600,AT5G01900,AT5G10720…
		AT3G10340		GO:0070887	1.88421e-10	2.92167e-08	cellular response to chemical stimulus	AT1G01560,AT1G02450,AT1G13420,AT1G13470,AT1G13930,AT1G16420,AT1G18350,AT1G19640,AT1G27940,AT1G29395,AT1G30620,AT1G33960,AT1G43800,AT1G52890,AT1G57560,AT1G61120,AT1G66390,AT1G67800,AT1G73805,AT1G74640,AT1G77120,AT1G78570,AT1G79410,AT1G79460,AT2G01830,AT2G13810,AT2G14560,AT2G15970,AT2G19190,AT2G19590,AT2G21620,AT2G24850,AT2G25810,AT2G36470,AT2G37710,AT2G40670,AT2G40750,AT2G42530,AT2G42540,AT2G43580…
		AT1G16850		GO:0009744	2.20832e-10	3.35576e-08	response to sucrose stimulus	AT1G10070,AT1G61800,AT1G65060,AT1G78570,AT2G01830,AT2G23910,AT2G25530,AT2G28900,AT2G31390,AT2G47460,AT3G22840,AT3G29590,AT4G09820,AT4G14090,AT5G02270,AT5G07990,AT5G17050,AT5G17220,AT5G24850,AT5G39320,AT5G42800,AT5G44110,AT5G54060,AT5G62210
		AT5G41900		GO:0009814	2.71923e-10	4.00583e-08	defense response, incompatible interaction	AT1G01560,AT1G02450,AT1G13470,AT1G13750,AT1G18350,AT1G28680,AT1G33960,AT1G43800,AT1G65690,AT1G73805,AT1G74640,AT1G77120,AT2G13810,AT2G14560,AT2G19190,AT2G23620,AT2G24850,AT2G36470,AT2G37710,AT2G40750,AT2G42540,AT2G45760,AT3G05660,AT3G05800,AT3G28930,AT3G47480,AT3G48080,AT3G56710,AT3G57700,AT3G60420,AT4G10500,AT4G11890,AT4G14400,AT4G39030,AT5G10760,AT5G17760,AT5G22570,AT5G45890,AT5G50200,AT5G52810…
		AT4G21366		GO:0034285	2.74155e-10	4.00583e-08	response to disaccharide stimulus	AT1G10070,AT1G61800,AT1G65060,AT1G78570,AT2G01830,AT2G23910,AT2G25530,AT2G28900,AT2G31390,AT2G47460,AT3G22840,AT3G29590,AT4G09820,AT4G14090,AT5G02270,AT5G07990,AT5G17050,AT5G17220,AT5G24850,AT5G39320,AT5G42800,AT5G44110,AT5G54060,AT5G62210
		AT5G55400		GO:0008152	3.00831e-10	4.31267e-08	metabolic process	AT1G01250,AT1G01390,AT1G01560,AT1G01680,AT1G02450,AT1G02460,AT1G02940,AT1G04020,AT1G04110,AT1G06690,AT1G07180,AT1G07270,AT1G07450,AT1G09200,AT1G09240,AT1G10070,AT1G10370,AT1G10560,AT1G10585,AT1G12370,AT1G12750,AT1G13470,AT1G13750,AT1G13930,AT1G14240,AT1G14520,AT1G16420,AT1G17190,AT1G18140,AT1G18150,AT1G18350,AT1G19200,AT1G19640,AT1G19960,AT1G20440,AT1G20490,AT1G20693,AT1G20696,AT1G23800,AT1G24470…
		AT5G19110		GO:0006970	3.12906e-10	4.4027e-08	response to osmotic stress	AT1G01560,AT1G10370,AT1G13930,AT1G16850,AT1G19640,AT1G20440,AT1G20450,AT1G20693,AT1G27760,AT1G29395,AT1G35720,AT1G43160,AT1G48000,AT1G52890,AT1G56600,AT1G57560,AT1G61120,AT1G77120,AT1G79410,AT2G01830,AT2G15970,AT2G24850,AT2G33380,AT2G36880,AT2G37770,AT2G38380,AT2G38750,AT2G42540,AT2G44840,AT2G47190,AT3G02230,AT3G03250,AT3G03780,AT3G05640,AT3G14440,AT3G23810,AT3G45140,AT3G45410,AT4G11890,AT4G19120…
		AT5G58700		GO:0050832	3.80157e-10	5.25169e-08	defense response to fungus	AT1G01470,AT1G01560,AT1G02450,AT1G13470,AT1G20440,AT1G51090,AT1G73805,AT2G14560,AT2G19190,AT2G23620,AT2G34930,AT2G36470,AT2G37710,AT2G40750,AT2G42530,AT3G28930,AT3G47480,AT3G49110,AT3G49120,AT3G56710,AT3G57700,AT4G01700,AT4G08870,AT4G11890,AT4G20970,AT4G39030,AT4G39670,AT5G22570,AT5G25110,AT5G26170,AT5G45890,AT5G64810
		AT5G03350		GO:0051704	4.23334e-10	5.74374e-08	multi-organism process	AT1G01470,AT1G01560,AT1G02450,AT1G09240,AT1G13470,AT1G13750,AT1G18350,AT1G19640,AT1G20440,AT1G28680,AT1G33960,AT1G43160,AT1G43800,AT1G51090,AT1G55110,AT1G56430,AT1G61120,AT1G61800,AT1G65690,AT1G73805,AT1G74640,AT1G77120,AT2G01830,AT2G13810,AT2G14560,AT2G19190,AT2G21620,AT2G23620,AT2G24850,AT2G28900,AT2G33380,AT2G34850,AT2G34930,AT2G35070,AT2G36470,AT2G37710,AT2G40750,AT2G42530,AT2G42540,AT2G45760…
		AT5G35970		GO:2000377	4.64939e-10	6.19755e-08	regulation of reactive oxygen species metabolic process	AT1G01560,AT1G02450,AT1G13470,AT1G43800,AT1G54410,AT1G73805,AT1G74640,AT1G77120,AT2G14560,AT2G19190,AT2G36470,AT2G37710,AT2G40750,AT2G42540,AT3G05660,AT3G05800,AT3G28930,AT3G47480,AT3G56710,AT3G57700,AT4G11890,AT4G39030,AT5G22570,AT5G60900
		AT5G24655		GO:0042538	5.90247e-10	7.73224e-08	hyperosmotic salinity response	AT1G01560,AT1G19640,AT1G29395,AT1G52890,AT1G57560,AT1G61120,AT2G24850,AT2G33380,AT2G42540,AT2G44840,AT2G47190,AT3G05640,AT3G14440,AT4G21440,AT4G23600,AT4G24960,AT4G25480,AT5G24770,AT5G39610,AT5G46830,AT5G57050
		AT3G52630		GO:0005694	1.38915e-09	1.78895e-07	chromosome	AT1G09200,AT1G20693,AT1G20696,AT1G75600,AT2G28740,AT2G32590,AT2G37560,AT3G09480,AT3G27360,AT3G45930,AT3G46320,AT3G53650,AT3G53730,AT3G54560,AT4G11080,AT5G10400,AT5G22110,AT5G22880,AT5G59690,AT5G59870,AT5G59970,AT5G65360
		AT2G39710		GO:0071310	1.47781e-09	1.8714e-07	cellular response to organic substance	AT1G01560,AT1G02450,AT1G13420,AT1G13470,AT1G18350,AT1G19640,AT1G27940,AT1G30620,AT1G33960,AT1G43800,AT1G52890,AT1G57560,AT1G61120,AT1G66390,AT1G67800,AT1G73805,AT1G74640,AT1G77120,AT1G78570,AT1G79460,AT2G01830,AT2G13810,AT2G14560,AT2G19190,AT2G19590,AT2G24850,AT2G25810,AT2G36470,AT2G37710,AT2G40670,AT2G40750,AT2G42540,AT2G43580,AT2G44840,AT2G47190,AT3G05660,AT3G05800,AT3G17609,AT3G23230,AT3G23240…
		AT2G17280		GO:0019748	3.64974e-09	4.54602e-07	secondary metabolic process	AT1G02940,AT1G10070,AT1G10370,AT1G13930,AT1G17190,AT1G18140,AT1G20490,AT1G28680,AT1G30700,AT1G62570,AT1G65060,AT1G78370,AT1G79410,AT2G23910,AT2G29460,AT2G36880,AT2G37040,AT2G38240,AT2G47890,AT3G09270,AT3G09710,AT3G13650,AT3G16410,AT3G21560,AT3G24520,AT3G26790,AT3G45140,AT3G52180,AT4G09820,AT4G10500,AT4G18170,AT4G22880,AT4G23600,AT4G27520,AT4G31870,AT4G34950,AT4G37400,AT4G37990,AT4G39030,AT5G08570…
		AT3G29575		GO:0071103	6.33547e-09	7.76401e-07	DNA conformation change	AT1G09200,AT1G65470,AT1G75600,AT2G28740,AT3G09480,AT3G27360,AT3G45930,AT3G46320,AT3G53650,AT3G53730,AT5G10400,AT5G22880,AT5G59690,AT5G59870,AT5G59970,AT5G65360
		AT4G39380		GO:0009862	6.70277e-09	8.08376e-07	systemic acquired resistance, salicylic acid mediated signaling pathway	AT1G01560,AT1G02450,AT1G13470,AT1G18350,AT1G43800,AT1G73805,AT1G74640,AT1G77120,AT2G13810,AT2G14560,AT2G19190,AT2G36470,AT2G37710,AT2G40750,AT2G42540,AT3G05660,AT3G05800,AT3G28930,AT3G47480,AT3G56710,AT3G57700,AT4G11890,AT4G39030,AT5G22570,AT5G60900
		AT3G27300		GO:0009737	7.9386e-09	9.4246e-07	response to abscisic acid stimulus	AT1G01250,AT1G01470,AT1G01560,AT1G11210,AT1G14170,AT1G19640,AT1G20440,AT1G20450,AT1G29395,AT1G30620,AT1G35720,AT1G43160,AT1G48000,AT1G51090,AT1G52890,AT1G56600,AT1G57560,AT1G61120,AT1G64890,AT2G15970,AT2G24850,AT2G33380,AT2G38750,AT2G42540,AT2G44840,AT2G47190,AT3G05640,AT3G14440,AT3G29575,AT3G45140,AT3G59220,AT4G11890,AT4G19120,AT4G21440,AT4G23600,AT4G24960,AT4G25480,AT4G39670,AT5G10720,AT5G39610…
		AT1G33960		GO:0031348	8.26126e-09	9.65678e-07	negative regulation of defense response	AT1G01560,AT1G02450,AT1G13470,AT1G33960,AT1G67800,AT1G73805,AT1G74640,AT2G14560,AT2G19190,AT2G36470,AT2G37710,AT2G40750,AT2G42540,AT3G05660,AT3G05800,AT3G28930,AT3G47480,AT3G56710,AT3G57700,AT3G60420,AT4G11890,AT4G35180,AT4G39030,AT4G39670,AT5G22570,AT5G60900
		AT3G14280		GO:1901617	9.06891e-09	1.04402e-06	organic hydroxy compound biosynthetic process	AT1G01560,AT1G02450,AT1G07180,AT1G13470,AT1G24470,AT1G32900,AT1G33960,AT1G35720,AT1G67800,AT1G73805,AT1G77330,AT1G78570,AT2G14560,AT2G19190,AT2G24850,AT2G36470,AT2G37710,AT2G40750,AT2G45760,AT3G14440,AT3G26790,AT3G28930,AT3G47480,AT3G48080,AT3G56710,AT3G57700,AT3G60420,AT3G62610,AT4G09820,AT4G10500,AT4G11890,AT4G22880,AT4G39030,AT4G39670,AT5G17220,AT5G17760,AT5G22570,AT5G45280,AT5G60540,AT5G65020
		AT5G38690		GO:0006972	9.42841e-09	1.06921e-06	hyperosmotic response	AT1G01560,AT1G13930,AT1G19640,AT1G20440,AT1G20693,AT1G29395,AT1G52890,AT1G57560,AT1G61120,AT2G24850,AT2G33380,AT2G42540,AT2G44840,AT2G47190,AT3G05640,AT3G14440,AT4G21440,AT4G23600,AT4G24960,AT4G25480,AT5G24770,AT5G39610,AT5G46830,AT5G57050
		AT3G54950		GO:0045087	1.0919e-08	1.22004e-06	innate immune response	AT1G01560,AT1G02450,AT1G13470,AT1G13750,AT1G18350,AT1G19640,AT1G28680,AT1G33960,AT1G43800,AT1G52890,AT1G55110,AT1G65690,AT1G67800,AT1G73805,AT1G74640,AT1G77120,AT2G13810,AT2G14560,AT2G19190,AT2G23620,AT2G24850,AT2G36470,AT2G37710,AT2G40750,AT2G42540,AT2G44840,AT2G45760,AT3G05660,AT3G05800,AT3G28930,AT3G47480,AT3G48080,AT3G49110,AT3G49120,AT3G56710,AT3G57700,AT3G60420,AT4G10500,AT4G11890,AT4G14400…
		AT3G59220		GO:0006955	1.38271e-08	1.52258e-06	immune response	AT1G01560,AT1G02450,AT1G13470,AT1G13750,AT1G18350,AT1G19640,AT1G28680,AT1G33960,AT1G43800,AT1G52890,AT1G55110,AT1G65690,AT1G67800,AT1G73805,AT1G74640,AT1G77120,AT2G13810,AT2G14560,AT2G19190,AT2G23620,AT2G24850,AT2G36470,AT2G37710,AT2G40750,AT2G42540,AT2G44840,AT2G45760,AT3G05660,AT3G05800,AT3G28930,AT3G47480,AT3G48080,AT3G49110,AT3G49120,AT3G56710,AT3G57700,AT3G60420,AT4G10500,AT4G11890,AT4G14400…
		AT5G53710		GO:0009409	1.63365e-08	1.77321e-06	response to cold	AT1G01250,AT1G01470,AT1G01560,AT1G11210,AT1G17190,AT1G20440,AT1G20450,AT1G27940,AT1G29395,AT1G35720,AT1G43160,AT1G51090,AT1G52890,AT1G56600,AT1G64890,AT1G79410,AT2G04032,AT2G15970,AT2G28900,AT2G33380,AT2G37770,AT2G38750,AT2G42530,AT2G42540,AT2G47190,AT3G05640,AT3G14440,AT3G22840,AT3G28930,AT3G45140,AT4G11890,AT4G17090,AT4G19120,AT4G24960,AT4G25480,AT5G01600,AT5G10720,AT5G22630,AT5G57050,AT5G65020
		AT3G07195		GO:0009755	1.76876e-08	1.89283e-06	hormone-mediated signaling pathway	AT1G01560,AT1G02450,AT1G13420,AT1G19640,AT1G27940,AT1G30620,AT1G52890,AT1G57560,AT1G61120,AT1G66390,AT1G73805,AT1G74640,AT1G78570,AT1G79460,AT2G01830,AT2G14560,AT2G19190,AT2G24850,AT2G25810,AT2G36470,AT2G37710,AT2G40670,AT2G40750,AT2G42540,AT2G43580,AT2G44840,AT2G47190,AT3G05660,AT3G05800,AT3G23230,AT3G23240,AT3G28930,AT3G29575,AT3G47480,AT3G56380,AT3G59220,AT4G21440,AT4G35030,AT4G39030,AT4G39670…
		AT4G09820		GO:0009867	2.21363e-08	2.304e-06	jasmonic acid mediated signaling pathway	AT1G01560,AT1G02450,AT1G19640,AT1G52890,AT1G61120,AT1G73805,AT1G74640,AT2G14560,AT2G19190,AT2G24850,AT2G36470,AT2G37710,AT2G40750,AT2G42540,AT2G44840,AT3G05660,AT3G05800,AT3G23240,AT3G28930,AT3G47480,AT4G39030,AT4G39670,AT5G22570,AT5G26170,AT5G60900,AT5G64810
		AT4G21215		GO:0071395	2.21363e-08	2.304e-06	cellular response to jasmonic acid stimulus	AT1G01560,AT1G02450,AT1G19640,AT1G52890,AT1G61120,AT1G73805,AT1G74640,AT2G14560,AT2G19190,AT2G24850,AT2G36470,AT2G37710,AT2G40750,AT2G42540,AT2G44840,AT3G05660,AT3G05800,AT3G23240,AT3G28930,AT3G47480,AT4G39030,AT4G39670,AT5G22570,AT5G26170,AT5G60900,AT5G64810
		AT1G19200		GO:0032870	3.05926e-08	3.14111e-06	cellular response to hormone stimulus	AT1G01560,AT1G02450,AT1G13420,AT1G19640,AT1G27940,AT1G30620,AT1G52890,AT1G57560,AT1G61120,AT1G66390,AT1G73805,AT1G74640,AT1G78570,AT1G79460,AT2G01830,AT2G14560,AT2G19190,AT2G24850,AT2G25810,AT2G36470,AT2G37710,AT2G40670,AT2G40750,AT2G42540,AT2G43580,AT2G44840,AT2G47190,AT3G05660,AT3G05800,AT3G23230,AT3G23240,AT3G28930,AT3G29575,AT3G45410,AT3G47480,AT3G56380,AT3G59220,AT4G21440,AT4G35030,AT4G39030…
		AT1G02460		GO:1901615	3.13281e-08	3.17374e-06	organic hydroxy compound metabolic process	AT1G01560,AT1G02450,AT1G07180,AT1G13470,AT1G14520,AT1G24470,AT1G31190,AT1G32900,AT1G33960,AT1G35720,AT1G67800,AT1G73805,AT1G77330,AT1G78570,AT2G14560,AT2G19190,AT2G19800,AT2G23620,AT2G24850,AT2G25530,AT2G29090,AT2G36470,AT2G37040,AT2G37710,AT2G40750,AT2G45760,AT3G14440,AT3G26790,AT3G28930,AT3G47480,AT3G48080,AT3G56710,AT3G57700,AT3G60420,AT3G62610,AT4G09820,AT4G10500,AT4G11890,AT4G22880,AT4G39030…
		AT1G18140		GO:0009611	3.27476e-08	3.2739e-06	response to wounding	AT1G01470,AT1G01560,AT1G13930,AT1G18150,AT1G19640,AT1G28680,AT1G43160,AT1G52030,AT1G52890,AT1G61120,AT1G76690,AT2G02990,AT2G24850,AT2G28900,AT2G37040,AT2G47190,AT2G47890,AT3G45140,AT3G48520,AT3G50760,AT4G16740,AT4G21440,AT4G22880,AT4G23600,AT5G22630,AT5G24770,AT5G50200,AT5G62210
		AT2G23910		GO:0071495	3.72372e-08	3.67439e-06	cellular response to endogenous stimulus	AT1G01560,AT1G02450,AT1G13420,AT1G19640,AT1G27940,AT1G30620,AT1G52890,AT1G57560,AT1G61120,AT1G66390,AT1G73805,AT1G74640,AT1G78570,AT1G79460,AT2G01830,AT2G14560,AT2G19190,AT2G24850,AT2G25810,AT2G36470,AT2G37710,AT2G40670,AT2G40750,AT2G42540,AT2G43580,AT2G44840,AT2G47190,AT3G05660,AT3G05800,AT3G23230,AT3G23240,AT3G28930,AT3G29575,AT3G45410,AT3G47480,AT3G56380,AT3G59220,AT4G21440,AT4G35030,AT4G39030…
		AT4G23990		GO:0002376	3.94877e-08	3.84651e-06	immune system process	AT1G01560,AT1G02450,AT1G13470,AT1G13750,AT1G18350,AT1G19640,AT1G28680,AT1G33960,AT1G43800,AT1G52890,AT1G55110,AT1G65690,AT1G67800,AT1G73805,AT1G74640,AT1G77120,AT2G13810,AT2G14560,AT2G19190,AT2G23620,AT2G24850,AT2G36470,AT2G37710,AT2G40750,AT2G42540,AT2G44840,AT2G45760,AT3G05660,AT3G05800,AT3G28930,AT3G47480,AT3G48080,AT3G49110,AT3G49120,AT3G56710,AT3G57700,AT3G60420,AT4G10500,AT4G11890,AT4G14400…
		AT5G59580		GO:0015711	4.28737e-08	4.12347e-06	organic anion transport	AT1G10370,AT1G10585,AT1G30700,AT1G61800,AT1G65690,AT1G72700,AT1G74000,AT1G74010,AT1G79410,AT2G02990,AT2G17470,AT2G19190,AT2G36590,AT2G41190,AT3G01550,AT3G55970,AT4G01700,AT4G18170,AT4G21440,AT4G22470,AT4G35180,AT4G37990,AT5G06570,AT5G40780,AT5G44390,AT5G50200,AT5G61810
		AT1G58602		GO:0044711	4.97999e-08	4.72974e-06	single-organism biosynthetic process	AT1G01560,AT1G02450,AT1G07180,AT1G09240,AT1G13470,AT1G13750,AT1G13930,AT1G19640,AT1G24470,AT1G28680,AT1G32900,AT1G33960,AT1G35720,AT1G43160,AT1G43800,AT1G56430,AT1G61120,AT1G62570,AT1G66390,AT1G67800,AT1G73805,AT1G77330,AT1G78370,AT1G79460,AT2G13810,AT2G14560,AT2G19190,AT2G23910,AT2G24850,AT2G36470,AT2G36880,AT2G37040,AT2G37710,AT2G40750,AT2G45760,AT2G47890,AT3G03780,AT3G09710,AT3G13650,AT3G14440…
		AT2G32590		GO:0072593	5.99346e-08	5.60243e-06	reactive oxygen species metabolic process	AT1G01560,AT1G02450,AT1G13470,AT1G13930,AT1G23800,AT1G43800,AT1G54410,AT1G73805,AT1G74640,AT1G77120,AT2G14560,AT2G19190,AT2G36470,AT2G37710,AT2G40750,AT2G42540,AT3G05660,AT3G05800,AT3G28930,AT3G47480,AT3G49110,AT3G49120,AT3G56710,AT3G57700,AT4G11890,AT4G39030,AT5G22570,AT5G60900,AT5G61290
		AT5G17760		GO:0000165	6.04632e-08	5.60243e-06	MAPK cascade	AT1G01560,AT1G02450,AT1G13470,AT1G73805,AT1G74640,AT2G14560,AT2G19190,AT2G36470,AT2G37710,AT2G40750,AT2G42540,AT3G05660,AT3G05800,AT3G28930,AT3G47480,AT3G56710,AT3G57700,AT4G11890,AT4G39030,AT5G10760,AT5G22570,AT5G60900
		AT5G45470		GO:0046148	6.86069e-08	6.28043e-06	pigment biosynthetic process	AT1G19960,AT1G57770,AT1G65060,AT1G66370,AT1G78570,AT2G02990,AT3G01550,AT3G21560,AT3G22840,AT3G28220,AT3G29590,AT3G45140,AT3G62610,AT4G09820,AT4G14090,AT4G18440,AT4G22880,AT5G07990,AT5G17050,AT5G17220,AT5G42800,AT5G44110,AT5G54060,AT5G62210
		AT1G27760		GO:0007243	7.12266e-08	6.44261e-06	intracellular protein kinase cascade	AT1G01560,AT1G02450,AT1G13470,AT1G73805,AT1G74640,AT2G14560,AT2G19190,AT2G36470,AT2G37710,AT2G40750,AT2G42540,AT3G05660,AT3G05800,AT3G28930,AT3G47480,AT3G56710,AT3G57700,AT4G11890,AT4G39030,AT5G10760,AT5G22570,AT5G60900
		AT3G27360		GO:0048585	8.10725e-08	7.24693e-06	negative regulation of response to stimulus	AT1G01560,AT1G02450,AT1G10370,AT1G13470,AT1G33960,AT1G67800,AT1G73805,AT1G74640,AT2G14560,AT2G19190,AT2G36470,AT2G37710,AT2G40750,AT2G42540,AT3G05660,AT3G05800,AT3G28930,AT3G47480,AT3G56710,AT3G57700,AT3G60420,AT4G11890,AT4G35180,AT4G39030,AT4G39670,AT5G10720,AT5G22570,AT5G57050,AT5G60900
		AT5G07810		GO:0032787	8.36909e-08	7.39399e-06	monocarboxylic acid metabolic process	AT1G01560,AT1G02450,AT1G09240,AT1G13470,AT1G13750,AT1G19640,AT1G31190,AT1G33960,AT1G43160,AT1G43800,AT1G56430,AT1G61120,AT1G63710,AT1G67800,AT1G73805,AT1G78370,AT2G14560,AT2G19190,AT2G23620,AT2G24850,AT2G25530,AT2G29090,AT2G31390,AT2G33380,AT2G36470,AT2G37040,AT2G37710,AT2G40750,AT2G45760,AT2G47780,AT3G03480,AT3G09270,AT3G14440,AT3G25760,AT3G26790,AT3G28930,AT3G45140,AT3G46660,AT3G47480,AT3G48080…
		AT5G44390		GO:0071704	8.80313e-08	7.68807e-06	organic substance metabolic process	AT1G01250,AT1G01560,AT1G01680,AT1G02450,AT1G02460,AT1G02940,AT1G04020,AT1G04110,AT1G07180,AT1G07270,AT1G09200,AT1G09240,AT1G10070,AT1G10370,AT1G10560,AT1G10585,AT1G12370,AT1G12750,AT1G13470,AT1G13750,AT1G13930,AT1G14240,AT1G14520,AT1G16420,AT1G18140,AT1G18150,AT1G18350,AT1G19200,AT1G19640,AT1G19960,AT1G20440,AT1G20490,AT1G20693,AT1G20696,AT1G23800,AT1G24470,AT1G27940,AT1G28680,AT1G29720,AT1G30620…
		AT5G01790		GO:0042743	1.06798e-07	9.21007e-06	hydrogen peroxide metabolic process	AT1G01560,AT1G02450,AT1G13470,AT1G13930,AT1G23800,AT1G43800,AT1G54410,AT1G73805,AT1G74640,AT1G77120,AT2G14560,AT2G19190,AT2G36470,AT2G37710,AT2G40750,AT2G42540,AT3G05660,AT3G05800,AT3G28930,AT3G47480,AT3G56710,AT3G57700,AT4G11890,AT4G39030,AT5G22570,AT5G60900,AT5G61290
		AT2G40840		GO:0015849	1.09095e-07	9.21007e-06	organic acid transport	AT1G10370,AT1G10585,AT1G30700,AT1G61800,AT1G65690,AT1G74000,AT1G74010,AT1G79410,AT2G02990,AT2G17470,AT2G19190,AT2G36590,AT2G41190,AT3G01550,AT3G55970,AT4G01700,AT4G18170,AT4G21440,AT4G22470,AT4G35180,AT4G37990,AT5G06570,AT5G40780,AT5G44390,AT5G50200
		AT1G73390		GO:0046942	1.09095e-07	9.21007e-06	carboxylic acid transport	AT1G10370,AT1G10585,AT1G30700,AT1G61800,AT1G65690,AT1G74000,AT1G74010,AT1G79410,AT2G02990,AT2G17470,AT2G19190,AT2G36590,AT2G41190,AT3G01550,AT3G55970,AT4G01700,AT4G18170,AT4G21440,AT4G22470,AT4G35180,AT4G37990,AT5G06570,AT5G40780,AT5G44390,AT5G50200
		AT1G72700		GO:0014070	1.24784e-07	1.04188e-05	response to organic cyclic compound	AT1G01560,AT1G02450,AT1G13470,AT1G17190,AT1G18350,AT1G19640,AT1G30700,AT1G33960,AT1G43160,AT1G43800,AT1G48000,AT1G52890,AT1G57560,AT1G67800,AT1G73805,AT1G74640,AT1G77120,AT1G79410,AT2G13810,AT2G14560,AT2G19190,AT2G29460,AT2G33380,AT2G36470,AT2G37710,AT2G38240,AT2G40750,AT2G42540,AT2G44840,AT2G47190,AT3G05660,AT3G05800,AT3G09270,AT3G28930,AT3G47480,AT3G56710,AT3G57700,AT3G60420,AT4G11890,AT4G14400…
		AT1G65060		GO:0042440	1.45939e-07	1.20526e-05	pigment metabolic process	AT1G19960,AT1G57770,AT1G65060,AT1G66370,AT1G78570,AT2G01830,AT2G02990,AT3G01550,AT3G21560,AT3G22840,AT3G28220,AT3G29590,AT3G45140,AT3G62610,AT4G09820,AT4G14090,AT4G18440,AT4G22880,AT5G07990,AT5G17050,AT5G17220,AT5G35970,AT5G42800,AT5G43860,AT5G44110,AT5G54060,AT5G62210
		AT3G48160		GO:0043436	1.92977e-07	1.57661e-05	oxoacid metabolic process	AT1G01560,AT1G02450,AT1G09240,AT1G10070,AT1G10370,AT1G13470,AT1G13750,AT1G19640,AT1G31190,AT1G33960,AT1G35720,AT1G43160,AT1G43800,AT1G56430,AT1G61120,AT1G63710,AT1G66390,AT1G67800,AT1G73805,AT1G77760,AT1G78370,AT1G78440,AT1G79460,AT2G13810,AT2G14560,AT2G19190,AT2G23620,AT2G24850,AT2G25530,AT2G29090,AT2G31390,AT2G33380,AT2G36470,AT2G36880,AT2G37040,AT2G37710,AT2G39030,AT2G40750,AT2G45760,AT2G47780…
		AT1G26770		GO:0006082	2.02194e-07	1.63433e-05	organic acid metabolic process	AT1G01560,AT1G02450,AT1G09240,AT1G10070,AT1G10370,AT1G13470,AT1G13750,AT1G19640,AT1G31190,AT1G33960,AT1G35720,AT1G43160,AT1G43800,AT1G56430,AT1G61120,AT1G63710,AT1G66390,AT1G67800,AT1G73805,AT1G77760,AT1G78370,AT1G78440,AT1G79460,AT2G13810,AT2G14560,AT2G19190,AT2G23620,AT2G24850,AT2G25530,AT2G29090,AT2G31390,AT2G33380,AT2G36470,AT2G36880,AT2G37040,AT2G37710,AT2G39030,AT2G40750,AT2G45760,AT2G47780…
		AT4G14465		GO:0016053	2.48955e-07	1.97037e-05	organic acid biosynthetic process	AT1G01560,AT1G02450,AT1G09240,AT1G13470,AT1G13750,AT1G19640,AT1G33960,AT1G35720,AT1G43160,AT1G43800,AT1G56430,AT1G61120,AT1G66390,AT1G67800,AT1G73805,AT1G78370,AT1G79460,AT2G13810,AT2G14560,AT2G19190,AT2G24850,AT2G36470,AT2G36880,AT2G37040,AT2G37710,AT2G40750,AT2G45760,AT3G03780,AT3G13650,AT3G14440,AT3G23810,AT3G25760,AT3G26790,AT3G28930,AT3G45140,AT3G47480,AT3G48080,AT3G48520,AT3G50760,AT3G56710…
		AT5G17460		GO:0046394	2.48955e-07	1.97037e-05	carboxylic acid biosynthetic process	AT1G01560,AT1G02450,AT1G09240,AT1G13470,AT1G13750,AT1G19640,AT1G33960,AT1G35720,AT1G43160,AT1G43800,AT1G56430,AT1G61120,AT1G66390,AT1G67800,AT1G73805,AT1G78370,AT1G79460,AT2G13810,AT2G14560,AT2G19190,AT2G24850,AT2G36470,AT2G36880,AT2G37040,AT2G37710,AT2G40750,AT2G45760,AT3G03780,AT3G13650,AT3G14440,AT3G23810,AT3G25760,AT3G26790,AT3G28930,AT3G45140,AT3G47480,AT3G48080,AT3G48520,AT3G50760,AT3G56710…
		AT3G54750		GO:0097305	2.56869e-07	2.01205e-05	response to alcohol	AT1G01250,AT1G01470,AT1G01560,AT1G11210,AT1G14170,AT1G19640,AT1G20440,AT1G20450,AT1G29395,AT1G30620,AT1G35720,AT1G43160,AT1G48000,AT1G51090,AT1G52890,AT1G56600,AT1G57560,AT1G61120,AT1G64890,AT2G15970,AT2G24850,AT2G33380,AT2G38750,AT2G42540,AT2G44840,AT2G47190,AT3G05640,AT3G05800,AT3G14440,AT3G29575,AT3G45140,AT3G59220,AT4G11890,AT4G19120,AT4G21440,AT4G23600,AT4G24960,AT4G25480,AT4G39670,AT5G10720…
		AT1G64890		GO:0006820	4.66515e-07	3.61692e-05	anion transport	AT1G07610,AT1G10370,AT1G10585,AT1G30700,AT1G61800,AT1G65690,AT1G67940,AT1G72700,AT1G74000,AT1G74010,AT1G74810,AT1G77330,AT1G79410,AT2G01830,AT2G02990,AT2G17470,AT2G19190,AT2G36590,AT2G41190,AT3G01550,AT3G22600,AT3G22620,AT3G45410,AT3G55970,AT3G59220,AT4G01700,AT4G18170,AT4G21440,AT4G22470,AT4G35180,AT4G37990,AT5G06570,AT5G14570,AT5G26010,AT5G40780,AT5G44390,AT5G50200,AT5G61810
		AT5G59690		GO:0046527	5.73623e-07	4.37945e-05	glucosyltransferase activity	AT1G24070,AT1G32900,AT3G02230,AT3G21560,AT3G46660,AT4G02280,AT4G13410,AT4G14090,AT4G15490,AT4G16590,AT4G23990,AT4G24010,AT5G15650,AT5G17050,AT5G49190,AT5G59580
		AT5G55570		GO:0019752	5.76396e-07	4.37945e-05	carboxylic acid metabolic process	AT1G01560,AT1G02450,AT1G09240,AT1G10070,AT1G10370,AT1G13470,AT1G13750,AT1G19640,AT1G31190,AT1G33960,AT1G35720,AT1G43160,AT1G43800,AT1G56430,AT1G61120,AT1G63710,AT1G66390,AT1G67800,AT1G73805,AT1G78370,AT1G78440,AT1G79460,AT2G13810,AT2G14560,AT2G19190,AT2G23620,AT2G24850,AT2G25530,AT2G29090,AT2G31390,AT2G33380,AT2G36470,AT2G36880,AT2G37040,AT2G37710,AT2G39030,AT2G40750,AT2G45760,AT2G47780,AT3G03480…
		AT4G20970		GO:0033993	8.07628e-07	6.0756e-05	response to lipid	AT1G01250,AT1G01470,AT1G01560,AT1G11210,AT1G14170,AT1G19640,AT1G20440,AT1G20450,AT1G29395,AT1G30620,AT1G35720,AT1G43160,AT1G48000,AT1G51090,AT1G52890,AT1G56600,AT1G57560,AT1G61120,AT1G64890,AT1G66390,AT1G79460,AT2G15970,AT2G19590,AT2G24850,AT2G33380,AT2G38750,AT2G42540,AT2G44840,AT2G47190,AT3G05640,AT3G05800,AT3G14440,AT3G29575,AT3G45140,AT3G59220,AT4G11890,AT4G19120,AT4G21440,AT4G23600,AT4G24960…
		AT1G24070		GO:0033554	8.20922e-07	6.11027e-05	cellular response to stress	AT1G01560,AT1G02450,AT1G04020,AT1G12370,AT1G13930,AT1G16420,AT1G19200,AT1G19640,AT1G28680,AT1G29395,AT1G43160,AT1G52890,AT1G65470,AT1G65690,AT1G73805,AT1G74640,AT1G77330,AT1G79410,AT2G01830,AT2G02990,AT2G04032,AT2G14560,AT2G15970,AT2G16430,AT2G19190,AT2G19590,AT2G21620,AT2G36470,AT2G37710,AT2G40750,AT2G42530,AT2G42540,AT2G44840,AT2G47190,AT3G03250,AT3G05660,AT3G05800,AT3G17609,AT3G22840,AT3G23870…
		AT1G78370		GO:0006259	8.28321e-07	6.11027e-05	DNA metabolic process	AT1G04020,AT1G07270,AT1G09200,AT1G12370,AT1G65470,AT1G75150,AT1G75600,AT2G24970,AT2G28740,AT2G31270,AT2G32590,AT2G37560,AT2G42260,AT3G09480,AT3G12170,AT3G14890,AT3G25100,AT3G27060,AT3G27360,AT3G27640,AT3G45930,AT3G46320,AT3G48160,AT3G53650,AT3G53730,AT3G54560,AT3G54750,AT3G56870,AT4G31400,AT4G39630,AT5G07810,AT5G08020,AT5G10400,AT5G22110,AT5G22880,AT5G23420,AT5G24850,AT5G39550,AT5G41880,AT5G59690…
		AT3G56170		GO:0080134	8.47713e-07	6.19319e-05	regulation of response to stress	AT1G01560,AT1G02450,AT1G10370,AT1G13470,AT1G13750,AT1G19640,AT1G33960,AT1G52890,AT1G67800,AT1G73805,AT1G74640,AT2G14560,AT2G19190,AT2G36470,AT2G37710,AT2G40750,AT2G42540,AT2G44840,AT3G05660,AT3G05800,AT3G28930,AT3G47480,AT3G49110,AT3G49120,AT3G56710,AT3G57700,AT3G60420,AT4G11890,AT4G35180,AT4G39030,AT4G39670,AT5G22570,AT5G40780,AT5G50200,AT5G60900
		AT1G65450		GO:0080167	9.08423e-07	6.57352e-05	response to karrikin	AT1G10370,AT1G61800,AT1G66390,AT2G23910,AT2G37040,AT2G40080,AT3G17609,AT3G21560,AT3G22840,AT3G44450,AT4G31870,AT5G02270,AT5G17050,AT5G40780,AT5G62210
		AT4G15200		GO:0016758	9.70555e-07	6.95687e-05	transferase activity, transferring hexosyl groups	AT1G01390,AT1G24070,AT1G32900,AT1G56600,AT1G64910,AT2G15390,AT2G16890,AT2G22590,AT2G40840,AT3G02230,AT3G21560,AT3G46660,AT3G46970,AT3G50760,AT4G02280,AT4G13410,AT4G14090,AT4G15490,AT4G16590,AT4G23990,AT4G24010,AT4G27560,AT4G27570,AT5G07720,AT5G15650,AT5G17050,AT5G49190,AT5G59580
		AT1G13470		GO:0031347	1.04501e-06	7.40557e-05	regulation of defense response	AT1G01560,AT1G02450,AT1G13470,AT1G13750,AT1G19640,AT1G33960,AT1G52890,AT1G67800,AT1G73805,AT1G74640,AT2G14560,AT2G19190,AT2G36470,AT2G37710,AT2G40750,AT2G42540,AT2G44840,AT3G05660,AT3G05800,AT3G28930,AT3G47480,AT3G49110,AT3G49120,AT3G56710,AT3G57700,AT3G60420,AT4G11890,AT4G35180,AT4G39030,AT4G39670,AT5G22570,AT5G40780,AT5G50200,AT5G60900
		AT3G45140		GO:0045088	1.05265e-06	7.40557e-05	regulation of innate immune response	AT1G01560,AT1G02450,AT1G13470,AT1G19640,AT1G52890,AT1G73805,AT1G74640,AT2G14560,AT2G19190,AT2G36470,AT2G37710,AT2G40750,AT2G42540,AT2G44840,AT3G05660,AT3G05800,AT3G28930,AT3G47480,AT3G49110,AT3G49120,AT3G56710,AT3G57700,AT4G11890,AT4G39030,AT4G39670,AT5G22570,AT5G40780,AT5G50200,AT5G60900
		AT3G05640		GO:0009266	1.11117e-06	7.74555e-05	response to temperature stimulus	AT1G01250,AT1G01470,AT1G01560,AT1G11210,AT1G13930,AT1G17190,AT1G20440,AT1G20450,AT1G20693,AT1G27940,AT1G29395,AT1G35720,AT1G43160,AT1G51090,AT1G52890,AT1G56600,AT1G64890,AT1G79410,AT2G04032,AT2G15970,AT2G28900,AT2G33380,AT2G37770,AT2G38750,AT2G42530,AT2G42540,AT2G47190,AT3G05640,AT3G05660,AT3G14440,AT3G22840,AT3G28930,AT3G45140,AT3G54560,AT4G11890,AT4G17090,AT4G19120,AT4G24960,AT4G25480,AT4G39670…
		AT1G74640		GO:0006865	1.13319e-06	7.82724e-05	amino acid transport	AT1G10370,AT1G10585,AT1G30700,AT1G65690,AT1G74000,AT1G74010,AT1G79410,AT2G02990,AT2G19190,AT2G36590,AT2G41190,AT3G55970,AT4G01700,AT4G18170,AT4G21440,AT4G22470,AT4G35180,AT4G37990,AT5G06570,AT5G40780,AT5G44390,AT5G50200
		AT4G21760		GO:0050776	1.16227e-06	7.95582e-05	regulation of immune response	AT1G01560,AT1G02450,AT1G13470,AT1G19640,AT1G52890,AT1G73805,AT1G74640,AT2G14560,AT2G19190,AT2G36470,AT2G37710,AT2G40750,AT2G42540,AT2G44840,AT3G05660,AT3G05800,AT3G28930,AT3G47480,AT3G49110,AT3G49120,AT3G56710,AT3G57700,AT4G11890,AT4G39030,AT4G39670,AT5G22570,AT5G40780,AT5G50200,AT5G60900
		AT1G28680		GO:0044237	1.17325e-06	7.95927e-05	cellular metabolic process	AT1G01250,AT1G01560,AT1G01680,AT1G02450,AT1G02940,AT1G04020,AT1G07180,AT1G07270,AT1G09200,AT1G09240,AT1G10070,AT1G10370,AT1G10560,AT1G10585,AT1G12370,AT1G13470,AT1G13750,AT1G13930,AT1G14240,AT1G14520,AT1G17190,AT1G18140,AT1G18150,AT1G18350,AT1G19200,AT1G19640,AT1G20440,AT1G20490,AT1G20693,AT1G23800,AT1G24470,AT1G27940,AT1G28680,AT1G29720,AT1G30620,AT1G30700,AT1G31190,AT1G32900,AT1G33960,AT1G35720…
		AT2G38240		GO:0002682	1.28236e-06	8.56088e-05	regulation of immune system process	AT1G01560,AT1G02450,AT1G13470,AT1G19640,AT1G52890,AT1G73805,AT1G74640,AT2G14560,AT2G19190,AT2G36470,AT2G37710,AT2G40750,AT2G42540,AT2G44840,AT3G05660,AT3G05800,AT3G28930,AT3G47480,AT3G49110,AT3G49120,AT3G56710,AT3G57700,AT4G11890,AT4G39030,AT4G39670,AT5G22570,AT5G40780,AT5G50200,AT5G60900
		AT1G70640		GO:0007154	1.28447e-06	8.56088e-05	cell communication	AT1G01200,AT1G01560,AT1G02450,AT1G13420,AT1G13470,AT1G18150,AT1G18350,AT1G19200,AT1G19640,AT1G27940,AT1G29395,AT1G30620,AT1G33960,AT1G43800,AT1G52890,AT1G57560,AT1G61120,AT1G66390,AT1G67800,AT1G73805,AT1G74640,AT1G77120,AT1G77330,AT1G78570,AT1G79410,AT1G79460,AT2G01830,AT2G02990,AT2G04032,AT2G13810,AT2G14560,AT2G15970,AT2G16430,AT2G19190,AT2G21620,AT2G24850,AT2G25810,AT2G30420,AT2G32590,AT2G34930…
		AT1G53040		GO:0009743	1.41006e-06	9.31617e-05	response to carbohydrate stimulus	AT1G10070,AT1G61800,AT1G65060,AT1G78570,AT2G01830,AT2G23910,AT2G25530,AT2G28900,AT2G31390,AT2G47460,AT3G22840,AT3G29590,AT4G02280,AT4G09820,AT4G14090,AT5G02270,AT5G07990,AT5G17050,AT5G17220,AT5G19250,AT5G24850,AT5G39320,AT5G39610,AT5G42800,AT5G44110,AT5G54060,AT5G62210
		AT3G15030		GO:0071407	1.46375e-06	9.58757e-05	cellular response to organic cyclic compound	AT1G01560,AT1G02450,AT1G13470,AT1G18350,AT1G19640,AT1G33960,AT1G43800,AT1G52890,AT1G67800,AT1G73805,AT1G74640,AT1G77120,AT2G13810,AT2G14560,AT2G19190,AT2G36470,AT2G37710,AT2G40750,AT2G42540,AT2G44840,AT3G05660,AT3G05800,AT3G28930,AT3G47480,AT3G56710,AT3G57700,AT3G60420,AT4G11890,AT4G39030,AT4G39670,AT5G01900,AT5G22570,AT5G60900
		AT3G13650		GO:0006325	1.52804e-06	9.92315e-05	chromatin organization	AT1G04020,AT1G09200,AT1G20693,AT1G20696,AT1G35720,AT1G65470,AT1G66050,AT1G75150,AT1G75600,AT2G28740,AT2G31270,AT2G32590,AT3G09480,AT3G25100,AT3G27300,AT3G27360,AT3G45930,AT3G46320,AT3G53650,AT3G53730,AT3G54560,AT3G54750,AT3G56870,AT4G39630,AT5G08020,AT5G10400,AT5G22880,AT5G39550,AT5G41880,AT5G59690,AT5G59870,AT5G59970,AT5G65360
		AT3G14000		GO:0006260	1.69307e-06	0.000109017	DNA replication	AT1G04020,AT1G07270,AT1G65470,AT1G75150,AT2G24970,AT2G31270,AT2G32590,AT2G37560,AT2G42260,AT3G12170,AT3G14890,AT3G25100,AT3G27060,AT3G27640,AT3G48160,AT3G54750,AT3G56870,AT4G39630,AT5G08020,AT5G22110,AT5G23420,AT5G41880,AT5G61000
		AT1G12370		GO:0009058	2.08468e-06	0.000133104	biosynthetic process	AT1G01250,AT1G01560,AT1G02450,AT1G02940,AT1G04020,AT1G07180,AT1G07270,AT1G09240,AT1G10585,AT1G13470,AT1G13750,AT1G13930,AT1G19200,AT1G19640,AT1G19960,AT1G23800,AT1G24470,AT1G28680,AT1G30620,AT1G31190,AT1G32900,AT1G33960,AT1G35720,AT1G43160,AT1G43800,AT1G48000,AT1G52890,AT1G54410,AT1G55110,AT1G56430,AT1G56600,AT1G57560,AT1G57770,AT1G61120,AT1G62570,AT1G65060,AT1G65470,AT1G66050,AT1G66370,AT1G66390…
		AT1G52040		GO:1901576	2.17957e-06	0.000138003	organic substance biosynthetic process	AT1G01250,AT1G01560,AT1G02450,AT1G02940,AT1G04020,AT1G07180,AT1G07270,AT1G09240,AT1G10585,AT1G13470,AT1G13750,AT1G13930,AT1G19200,AT1G19640,AT1G19960,AT1G24470,AT1G28680,AT1G30620,AT1G31190,AT1G32900,AT1G33960,AT1G35720,AT1G43160,AT1G43800,AT1G48000,AT1G52890,AT1G55110,AT1G56430,AT1G56600,AT1G57560,AT1G57770,AT1G61120,AT1G62570,AT1G65060,AT1G65470,AT1G66050,AT1G66370,AT1G66390,AT1G67800,AT1G73390…
		AT4G39030		GO:0042742	2.34785e-06	0.000147429	defense response to bacterium	AT1G02450,AT1G13470,AT1G18350,AT1G73805,AT2G01830,AT2G13810,AT2G14560,AT2G19190,AT2G28900,AT2G36470,AT2G37710,AT2G40750,AT3G28930,AT3G47480,AT3G49110,AT3G49120,AT3G54560,AT3G56710,AT3G57700,AT4G08770,AT4G11890,AT4G14400,AT4G14465,AT4G39030,AT5G01900,AT5G22570,AT5G64810
		AT4G23600		GO:0044283	5.38083e-06	0.000335111	small molecule biosynthetic process	AT1G01560,AT1G02450,AT1G07180,AT1G09240,AT1G13470,AT1G13750,AT1G19640,AT1G24470,AT1G32900,AT1G33960,AT1G35720,AT1G43160,AT1G43800,AT1G56430,AT1G61120,AT1G66390,AT1G67800,AT1G73805,AT1G77330,AT1G78370,AT1G79460,AT2G13810,AT2G14560,AT2G19190,AT2G24850,AT2G36470,AT2G36880,AT2G37040,AT2G37710,AT2G40750,AT2G45760,AT3G03780,AT3G13650,AT3G14440,AT3G23810,AT3G25760,AT3G26790,AT3G28930,AT3G45140,AT3G47480…
		AT5G13200		GO:0051716	5.42703e-06	0.00033524	cellular response to stimulus	AT1G01200,AT1G01560,AT1G02450,AT1G04020,AT1G07180,AT1G12370,AT1G13420,AT1G13470,AT1G13930,AT1G16420,AT1G18150,AT1G18350,AT1G19200,AT1G19640,AT1G27940,AT1G28680,AT1G29395,AT1G30620,AT1G33960,AT1G43160,AT1G43800,AT1G52890,AT1G57560,AT1G61120,AT1G65470,AT1G65690,AT1G66390,AT1G67800,AT1G73805,AT1G74640,AT1G77120,AT1G77330,AT1G78570,AT1G79410,AT1G79460,AT2G01830,AT2G02990,AT2G04032,AT2G13810,AT2G14560…
		AT4G23590		GO:0007165	6.6299e-06	0.000406242	signal transduction	AT1G01200,AT1G01560,AT1G02450,AT1G13420,AT1G13470,AT1G18150,AT1G18350,AT1G19640,AT1G27940,AT1G30620,AT1G33960,AT1G43800,AT1G52890,AT1G57560,AT1G61120,AT1G66390,AT1G67800,AT1G73805,AT1G74640,AT1G77120,AT1G78570,AT1G79460,AT2G01830,AT2G13810,AT2G14560,AT2G19190,AT2G24850,AT2G25810,AT2G32590,AT2G34930,AT2G36470,AT2G37710,AT2G40080,AT2G40670,AT2G40750,AT2G42540,AT2G43580,AT2G44840,AT2G47190,AT3G05660…
		AT5G22880		GO:0044700	1.79642e-05	0.00109194	single organism signaling	AT1G01200,AT1G01560,AT1G02450,AT1G13420,AT1G13470,AT1G18150,AT1G18350,AT1G19640,AT1G27940,AT1G30620,AT1G33960,AT1G43800,AT1G52890,AT1G57560,AT1G61120,AT1G66390,AT1G67800,AT1G73805,AT1G74640,AT1G77120,AT1G78570,AT1G79460,AT2G01830,AT2G13810,AT2G14560,AT2G19190,AT2G24850,AT2G25810,AT2G30420,AT2G32590,AT2G34930,AT2G36470,AT2G37710,AT2G40080,AT2G40670,AT2G40750,AT2G42540,AT2G43580,AT2G44840,AT2G47190…
		AT5G22390		GO:0023052	1.82964e-05	0.0011033	signaling	AT1G01200,AT1G01560,AT1G02450,AT1G13420,AT1G13470,AT1G18150,AT1G18350,AT1G19640,AT1G27940,AT1G30620,AT1G33960,AT1G43800,AT1G52890,AT1G57560,AT1G61120,AT1G66390,AT1G67800,AT1G73805,AT1G74640,AT1G77120,AT1G78570,AT1G79460,AT2G01830,AT2G13810,AT2G14560,AT2G19190,AT2G24850,AT2G25810,AT2G30420,AT2G32590,AT2G34930,AT2G36470,AT2G37710,AT2G40080,AT2G40670,AT2G40750,AT2G42540,AT2G43580,AT2G44840,AT2G47190…
		AT4G09510		GO:0048583	2.09824e-05	0.00125531	regulation of response to stimulus	AT1G01560,AT1G02450,AT1G10370,AT1G13470,AT1G13750,AT1G19640,AT1G33960,AT1G52890,AT1G67800,AT1G73805,AT1G74640,AT1G78370,AT2G14560,AT2G19190,AT2G36470,AT2G37710,AT2G40750,AT2G42540,AT2G44840,AT3G05660,AT3G05800,AT3G28930,AT3G47480,AT3G49110,AT3G49120,AT3G56710,AT3G57700,AT3G60420,AT4G11890,AT4G28550,AT4G35180,AT4G39030,AT4G39670,AT5G10720,AT5G22570,AT5G40780,AT5G50200,AT5G57050,AT5G60900
		AT3G08870		GO:0080027	2.90241e-05	0.00172285	response to herbivore	AT1G61120,AT3G45140,AT4G15210,AT4G16740
		AT3G60420		GO:0012501	3.00003e-05	0.001767	programmed cell death	AT1G01560,AT1G02450,AT1G16420,AT1G19640,AT1G52890,AT1G73805,AT1G74640,AT2G14560,AT2G19190,AT2G36470,AT2G37710,AT2G40750,AT2G42540,AT2G44840,AT3G05660,AT3G05800,AT3G27060,AT3G28930,AT3G47480,AT4G25110,AT4G37990,AT4G39030,AT4G39670,AT5G22570,AT5G40780,AT5G50200,AT5G60900
		AT4G27520		GO:0035251	3.52167e-05	0.00205828	UDP-glucosyltransferase activity	AT3G02230,AT3G21560,AT3G46660,AT4G02280,AT4G14090,AT4G15490,AT4G23990,AT4G24010,AT5G15650,AT5G17050,AT5G49190,AT5G59580
		AT2G41190		GO:0044281	3.63748e-05	0.00210974	small molecule metabolic process	AT1G01560,AT1G02450,AT1G07180,AT1G09240,AT1G10070,AT1G10370,AT1G13470,AT1G13750,AT1G14520,AT1G19640,AT1G24470,AT1G27940,AT1G30620,AT1G31190,AT1G32900,AT1G33960,AT1G35720,AT1G43160,AT1G43800,AT1G56430,AT1G61120,AT1G63710,AT1G66390,AT1G67800,AT1G73805,AT1G77330,AT1G77760,AT1G78370,AT1G78440,AT1G78570,AT1G79460,AT2G13810,AT2G14560,AT2G19190,AT2G19800,AT2G23620,AT2G24850,AT2G25530,AT2G29090,AT2G31390…
		AT2G47460		GO:0006261	4.24695e-05	0.00244457	DNA-dependent DNA replication	AT1G04020,AT1G65470,AT1G75150,AT2G24970,AT2G31270,AT2G32590,AT2G42260,AT3G12170,AT3G14890,AT3G25100,AT3G27060,AT3G27640,AT3G48160,AT5G08020,AT5G22110,AT5G23420,AT5G41880
		AT1G57560		GO:0008194	4.67048e-05	0.00266814	UDP-glycosyltransferase activity	AT1G01390,AT1G56600,AT2G16890,AT3G02230,AT3G21560,AT3G46660,AT3G50760,AT4G02280,AT4G14090,AT4G15490,AT4G23990,AT4G24010,AT5G15650,AT5G17050,AT5G33290,AT5G49190,AT5G54060,AT5G59580
		AT5G39610		GO:0035556	5.06985e-05	0.00287468	intracellular signal transduction	AT1G01200,AT1G01560,AT1G02450,AT1G13470,AT1G30620,AT1G73805,AT1G74640,AT2G14560,AT2G19190,AT2G32590,AT2G36470,AT2G37710,AT2G40750,AT2G42540,AT2G44840,AT3G05660,AT3G05800,AT3G28930,AT3G47480,AT3G55940,AT3G56710,AT3G57700,AT4G11890,AT4G17160,AT4G39030,AT4G39670,AT5G10760,AT5G22570,AT5G47960,AT5G58700,AT5G60900
		AT5G47960		GO:0009987	6.24928e-05	0.00351719	cellular process	AT1G01200,AT1G01250,AT1G01560,AT1G01680,AT1G01790,AT1G02450,AT1G02940,AT1G04020,AT1G04110,AT1G07180,AT1G07270,AT1G08890,AT1G09200,AT1G09240,AT1G10070,AT1G10370,AT1G10560,AT1G10585,AT1G12370,AT1G13420,AT1G13470,AT1G13750,AT1G13930,AT1G14240,AT1G14520,AT1G16420,AT1G17190,AT1G18140,AT1G18150,AT1G18350,AT1G18360,AT1G19200,AT1G19640,AT1G20440,AT1G20490,AT1G20693,AT1G20696,AT1G23200,AT1G23800,AT1G24470…
		AT2G19190		GO:0008219	6.42466e-05	0.0035631	cell death	AT1G01560,AT1G02450,AT1G16420,AT1G19640,AT1G52890,AT1G73805,AT1G74640,AT2G14560,AT2G19190,AT2G36470,AT2G37710,AT2G40750,AT2G42540,AT2G44840,AT3G05660,AT3G05800,AT3G27060,AT3G28930,AT3G47480,AT4G14400,AT4G25110,AT4G37990,AT4G39030,AT4G39670,AT5G22570,AT5G40780,AT5G50200,AT5G60900
		AT2G36880		GO:0016265	6.42466e-05	0.0035631	death	AT1G01560,AT1G02450,AT1G16420,AT1G19640,AT1G52890,AT1G73805,AT1G74640,AT2G14560,AT2G19190,AT2G36470,AT2G37710,AT2G40750,AT2G42540,AT2G44840,AT3G05660,AT3G05800,AT3G27060,AT3G28930,AT3G47480,AT4G14400,AT4G25110,AT4G37990,AT4G39030,AT4G39670,AT5G22570,AT5G40780,AT5G50200,AT5G60900
		AT3G44860		GO:0019222	6.52316e-05	0.00359152	regulation of metabolic process	AT1G01250,AT1G01560,AT1G02450,AT1G04020,AT1G04110,AT1G10585,AT1G13470,AT1G13930,AT1G19200,AT1G28680,AT1G43160,AT1G43800,AT1G48000,AT1G52890,AT1G54410,AT1G55110,AT1G57560,AT1G61800,AT1G65470,AT1G66050,AT1G66370,AT1G66390,AT1G73805,AT1G74640,AT1G75150,AT1G77120,AT1G78370,AT2G01830,AT2G14560,AT2G19190,AT2G27220,AT2G30420,AT2G31270,AT2G32590,AT2G36470,AT2G37040,AT2G37260,AT2G37710,AT2G40670,AT2G40750…
		AT1G04570		GO:0009631	6.93052e-05	0.00378835	cold acclimation	AT1G20440,AT1G20450,AT1G29395,AT2G15970,AT2G42540,AT4G25480
		AT4G15490		GO:0043067	7.61888e-05	0.00405653	regulation of programmed cell death	AT1G01560,AT1G02450,AT1G19640,AT1G52890,AT1G73805,AT1G74640,AT2G14560,AT2G19190,AT2G36470,AT2G37710,AT2G40750,AT2G42540,AT2G44840,AT3G05660,AT3G05800,AT3G28930,AT3G47480,AT4G25110,AT4G39030,AT4G39670,AT5G22570,AT5G40780,AT5G50200,AT5G60900
		AT1G14170		GO:0009595	7.62859e-05	0.00405653	detection of biotic stimulus	AT1G01560,AT1G02450,AT1G73805,AT2G14560,AT2G19190,AT2G40750,AT3G28930,AT3G47480,AT4G11890,AT4G39030,AT5G22570
		AT3G54560		GO:0009404	7.66031e-05	0.00405653	toxin metabolic process	AT1G02940,AT1G10070,AT1G10370,AT1G17190,AT1G30700,AT1G78370,AT1G79410,AT2G29460,AT2G38240,AT3G09270,AT3G24520,AT4G18170,AT4G31870,AT4G37990,AT5G17220
		AT4G35320		GO:0009407	7.66031e-05	0.00405653	toxin catabolic process	AT1G02940,AT1G10070,AT1G10370,AT1G17190,AT1G30700,AT1G78370,AT1G79410,AT2G29460,AT2G38240,AT3G09270,AT3G24520,AT4G18170,AT4G31870,AT4G37990,AT5G17220
		AT3G25760		GO:0010363	7.68807e-05	0.00405653	regulation of plant-type hypersensitive response	AT1G01560,AT1G02450,AT1G19640,AT1G52890,AT1G73805,AT1G74640,AT2G14560,AT2G19190,AT2G36470,AT2G37710,AT2G40750,AT2G42540,AT2G44840,AT3G05660,AT3G05800,AT3G28930,AT3G47480,AT4G39030,AT4G39670,AT5G22570,AT5G40780,AT5G50200,AT5G60900
		AT4G16740		GO:0009698	8.68063e-05	0.00454865	phenylpropanoid metabolic process	AT1G13930,AT1G18140,AT1G20490,AT1G28680,AT1G65060,AT2G23910,AT2G36880,AT2G37040,AT2G47890,AT3G13650,AT3G21560,AT4G09820,AT4G22880,AT4G37990,AT5G22630
		AT1G09240		GO:0009626	8.93984e-05	0.00462074	plant-type hypersensitive response	AT1G01560,AT1G02450,AT1G19640,AT1G52890,AT1G73805,AT1G74640,AT2G14560,AT2G19190,AT2G36470,AT2G37710,AT2G40750,AT2G42540,AT2G44840,AT3G05660,AT3G05800,AT3G28930,AT3G47480,AT4G37990,AT4G39030,AT4G39670,AT5G22570,AT5G40780,AT5G50200,AT5G60900
		AT1G13930		GO:0034050	8.93984e-05	0.00462074	host programmed cell death induced by symbiont	AT1G01560,AT1G02450,AT1G19640,AT1G52890,AT1G73805,AT1G74640,AT2G14560,AT2G19190,AT2G36470,AT2G37710,AT2G40750,AT2G42540,AT2G44840,AT3G05660,AT3G05800,AT3G28930,AT3G47480,AT4G37990,AT4G39030,AT4G39670,AT5G22570,AT5G40780,AT5G50200,AT5G60900
		AT1G76790		GO:0016757	9.15737e-05	0.00470119	transferase activity, transferring glycosyl groups	AT1G01390,AT1G24070,AT1G32900,AT1G53040,AT1G56600,AT1G64910,AT2G15390,AT2G16890,AT2G22590,AT2G40840,AT3G02230,AT3G21560,AT3G46660,AT3G46970,AT3G50760,AT4G02280,AT4G13410,AT4G14090,AT4G15490,AT4G16590,AT4G23990,AT4G24010,AT4G27560,AT4G27570,AT5G07720,AT5G15650,AT5G17050,AT5G33290,AT5G49190,AT5G54060,AT5G59580
		AT3G24520		GO:0009581	9.37113e-05	0.00477865	detection of external stimulus	AT1G01560,AT1G02450,AT1G73805,AT2G19190,AT3G47480,AT3G54560,AT4G11890,AT5G22570
		AT3G28540		GO:0048519	9.78778e-05	0.00495784	negative regulation of biological process	AT1G01560,AT1G02450,AT1G04020,AT1G10370,AT1G13470,AT1G19200,AT1G33960,AT1G54410,AT1G65470,AT1G66050,AT1G67800,AT1G73805,AT1G74640,AT1G75150,AT2G14560,AT2G19190,AT2G31270,AT2G32590,AT2G36470,AT2G37710,AT2G40750,AT2G42540,AT2G44840,AT3G05660,AT3G05800,AT3G23870,AT3G26790,AT3G28930,AT3G47480,AT3G48160,AT3G56710,AT3G56870,AT3G57700,AT3G60420,AT4G08770,AT4G11890,AT4G24960,AT4G25110,AT4G35180,AT4G39030…
		AT5G38020		GO:0006949	9.99292e-05	0.00502822	syncytium formation	AT1G14520,AT1G26770,AT2G03090,AT2G19800,AT4G28250
		AT5G38130		GO:0010941	0.00010061	0.00502916	regulation of cell death	AT1G01560,AT1G02450,AT1G19640,AT1G52890,AT1G73805,AT1G74640,AT2G14560,AT2G19190,AT2G36470,AT2G37710,AT2G40750,AT2G42540,AT2G44840,AT3G05660,AT3G05800,AT3G28930,AT3G47480,AT4G25110,AT4G39030,AT4G39670,AT5G22570,AT5G40780,AT5G50200,AT5G60900
		AT3G55940		GO:0044699	0.000105905	0.00523118	single-organism process	AT1G01200,AT1G01470,AT1G01560,AT1G01790,AT1G02450,AT1G04020,AT1G04110,AT1G07180,AT1G07270,AT1G07610,AT1G08890,AT1G09200,AT1G09240,AT1G10370,AT1G10560,AT1G10585,AT1G12370,AT1G13420,AT1G13470,AT1G13930,AT1G14240,AT1G14520,AT1G16420,AT1G18150,AT1G18350,AT1G18360,AT1G19200,AT1G19640,AT1G20440,AT1G20450,AT1G20693,AT1G20696,AT1G23200,AT1G23800,AT1G26770,AT1G27940,AT1G28680,AT1G29395,AT1G30620,AT1G30700…
		AT3G53980		GO:0051276	0.000106028	0.00523118	chromosome organization	AT1G04020,AT1G09200,AT1G20693,AT1G20696,AT1G35720,AT1G65470,AT1G66050,AT1G75150,AT1G75600,AT2G28740,AT2G31270,AT2G32590,AT3G09480,AT3G25100,AT3G27300,AT3G27360,AT3G45930,AT3G46320,AT3G53650,AT3G53730,AT3G54560,AT3G54750,AT3G56870,AT4G31400,AT4G39630,AT5G07810,AT5G08020,AT5G10400,AT5G22880,AT5G39550,AT5G41880,AT5G59690,AT5G59870,AT5G59970,AT5G65360
		AT5G11610		GO:0003674	0.000111682	0.0054746	molecular_function	AT1G01200,AT1G01250,AT1G01390,AT1G01470,AT1G01560,AT1G01680,AT1G01790,AT1G02450,AT1G02460,AT1G02940,AT1G03495,AT1G03940,AT1G04020,AT1G04110,AT1G04570,AT1G06540,AT1G06690,AT1G06960,AT1G07180,AT1G07270,AT1G07450,AT1G07610,AT1G08165,AT1G08890,AT1G09200,AT1G09240,AT1G09932,AT1G10070,AT1G10370,AT1G10560,AT1G10585,AT1G11210,AT1G11220,AT1G12370,AT1G12750,AT1G12845,AT1G13420,AT1G13470,AT1G13750,AT1G13930…
		AT4G25110		GO:0080135	0.000120433	0.00586571	regulation of cellular response to stress	AT1G01560,AT1G02450,AT1G19640,AT1G52890,AT1G73805,AT1G74640,AT2G14560,AT2G19190,AT2G36470,AT2G37710,AT2G40750,AT2G42540,AT2G44840,AT3G05660,AT3G05800,AT3G28930,AT3G47480,AT4G39030,AT4G39670,AT5G22570,AT5G40780,AT5G50200,AT5G60900
		AT1G19640		GO:0006612	0.000125314	0.00606454	protein targeting to membrane	AT1G01560,AT1G02450,AT1G19640,AT1G52890,AT1G73805,AT1G74640,AT2G14560,AT2G19190,AT2G36470,AT2G37710,AT2G40750,AT2G42540,AT2G44840,AT3G05660,AT3G05800,AT3G28930,AT3G47480,AT4G39030,AT4G39670,AT5G22570,AT5G40780,AT5G50200,AT5G60900
		AT5G33370		GO:0016740	0.000127305	0.00612193	transferase activity	AT1G01390,AT1G01560,AT1G02940,AT1G03495,AT1G03940,AT1G09240,AT1G10070,AT1G10370,AT1G13420,AT1G17190,AT1G18150,AT1G18350,AT1G19640,AT1G24070,AT1G28680,AT1G29720,AT1G32900,AT1G52290,AT1G53040,AT1G56430,AT1G56600,AT1G64910,AT1G65450,AT1G66700,AT1G76790,AT1G78370,AT2G01830,AT2G13810,AT2G15390,AT2G16890,AT2G19190,AT2G22590,AT2G24850,AT2G29460,AT2G31270,AT2G31390,AT2G32510,AT2G36880,AT2G37710,AT2G39030…
		AT1G32860		GO:0005982	0.00013637	0.00651658	starch metabolic process	AT1G31190,AT1G78370,AT2G35960,AT2G40840,AT3G03250,AT3G45140,AT3G46970,AT3G52180,AT3G63160,AT4G02280,AT4G15210,AT4G17090,AT4G25480,AT5G08570,AT5G24470,AT5G49190
		AT3G01920		GO:0044249	0.000143216	0.00680096	cellular biosynthetic process	AT1G01250,AT1G01560,AT1G02450,AT1G02940,AT1G04020,AT1G07270,AT1G09240,AT1G10585,AT1G13470,AT1G13750,AT1G13930,AT1G19200,AT1G19640,AT1G23800,AT1G24470,AT1G28680,AT1G31190,AT1G32900,AT1G33960,AT1G35720,AT1G43160,AT1G43800,AT1G48000,AT1G52890,AT1G54410,AT1G55110,AT1G56430,AT1G57560,AT1G57770,AT1G61120,AT1G62570,AT1G65470,AT1G66050,AT1G66370,AT1G66390,AT1G67800,AT1G73390,AT1G73805,AT1G74640,AT1G75150…
		AT1G64390		GO:0016491	0.000175169	0.00826665	oxidoreductase activity	AT1G06690,AT1G07180,AT1G07450,AT1G14520,AT1G18140,AT1G23800,AT1G24470,AT1G30700,AT1G31670,AT1G35720,AT1G43800,AT1G57770,AT1G62570,AT1G62620,AT1G63710,AT1G76690,AT1G77120,AT1G77330,AT1G77760,AT1G78440,AT1G78570,AT2G19590,AT2G19800,AT2G23910,AT2G29090,AT2G30540,AT2G30830,AT2G37770,AT2G38240,AT2G38380,AT2G47870,AT3G03350,AT3G03910,AT3G14440,AT3G25180,AT3G27060,AT3G27300,AT3G44970,AT3G45140,AT3G48520…
		AT5G01500		GO:0072657	0.000177784	0.00828715	protein localization to membrane	AT1G01560,AT1G02450,AT1G19640,AT1G52890,AT1G73805,AT1G74640,AT2G14560,AT2G19190,AT2G36470,AT2G37710,AT2G40750,AT2G42540,AT2G44840,AT3G05660,AT3G05800,AT3G28930,AT3G47480,AT4G39030,AT4G39670,AT5G22570,AT5G40780,AT5G50200,AT5G60900
		AT5G15530		GO:0090150	0.000177784	0.00828715	establishment of protein localization to membrane	AT1G01560,AT1G02450,AT1G19640,AT1G52890,AT1G73805,AT1G74640,AT2G14560,AT2G19190,AT2G36470,AT2G37710,AT2G40750,AT2G42540,AT2G44840,AT3G05660,AT3G05800,AT3G28930,AT3G47480,AT4G39030,AT4G39670,AT5G22570,AT5G40780,AT5G50200,AT5G60900
		AT3G22231		GO:0044275	0.000196604	0.00905333	cellular carbohydrate catabolic process	AT1G14520,AT2G19800,AT2G40840,AT3G52180,AT4G09510,AT4G15210,AT4G17090
		AT1G14250		GO:0004364	0.000196604	0.00905333	glutathione transferase activity	AT1G02940,AT1G10370,AT1G17190,AT1G78370,AT2G29460,AT3G09270,AT5G17220
		AT3G23810		GO:0071214	0.000199314	0.00912281	cellular response to abiotic stimulus	AT1G07180,AT1G29395,AT1G79410,AT2G01830,AT2G15970,AT2G21620,AT2G40080,AT2G42530,AT2G42540,AT3G22840,AT3G45410,AT3G56710,AT3G59220
		AT2G24850		GO:0009723	0.000209955	0.00955232	response to ethylene stimulus	AT1G01560,AT1G19640,AT1G30620,AT1G52890,AT1G57560,AT1G61120,AT2G24850,AT2G43580,AT2G44840,AT2G47190,AT2G47460,AT3G23230,AT3G23240,AT3G28930,AT3G45410,AT4G11370,AT4G21440,AT4G39670,AT5G10720,AT5G39610,AT5G45890
		AT1G18265		GO:0003677	0.000277216	0.0125374	DNA binding	AT1G01250,AT1G04020,AT1G09200,AT1G20693,AT1G20696,AT1G43160,AT1G48000,AT1G52890,AT1G57560,AT1G66370,AT1G66390,AT1G73805,AT1G75600,AT2G27220,AT2G28740,AT2G30420,AT2G37260,AT2G37560,AT2G40750,AT2G44840,AT2G47190,AT2G47460,AT3G09480,AT3G14890,AT3G15030,AT3G17609,AT3G23230,AT3G23240,AT3G24520,AT3G26790,AT3G27360,AT3G44350,AT3G45930,AT3G46320,AT3G48160,AT3G53650,AT3G53730,AT3G54560,AT3G62610,AT4G09820…
		AT5G37550		GO:1901360	0.000295303	0.0132764	organic cyclic compound metabolic process	AT1G01250,AT1G01560,AT1G02450,AT1G04020,AT1G07270,AT1G09200,AT1G09240,AT1G10585,AT1G12370,AT1G13470,AT1G13750,AT1G13930,AT1G18140,AT1G19200,AT1G20490,AT1G24470,AT1G27940,AT1G28680,AT1G30620,AT1G33960,AT1G35720,AT1G43160,AT1G48000,AT1G52890,AT1G55110,AT1G56430,AT1G57560,AT1G65060,AT1G65470,AT1G66050,AT1G66370,AT1G66390,AT1G67800,AT1G73805,AT1G74640,AT1G75150,AT1G75600,AT1G77330,AT1G78370,AT1G78570…
		AT1G14520		GO:0051606	0.000343417	0.0153057	detection of stimulus	AT1G01560,AT1G02450,AT1G73805,AT2G14560,AT2G19190,AT2G40750,AT3G28930,AT3G47480,AT3G54560,AT4G11890,AT4G39030,AT5G22570
		AT3G06890		GO:0009416	0.000344469	0.0153057	response to light stimulus	AT1G01470,AT1G07180,AT1G10370,AT1G12370,AT1G16420,AT1G27940,AT1G52770,AT1G61800,AT1G65060,AT1G70800,AT1G77760,AT1G78370,AT1G78570,AT2G23910,AT2G25530,AT2G29090,AT2G37040,AT2G40080,AT2G42260,AT2G42540,AT2G47460,AT3G05660,AT3G17609,AT3G21560,AT3G22840,AT3G29590,AT3G45140,AT3G49110,AT3G49120,AT3G56710,AT3G59220,AT4G09820,AT4G14090,AT5G01500,AT5G02270,AT5G07990,AT5G08020,AT5G10720,AT5G17050,AT5G17220…
		AT1G64170		GO:0016759	0.000350744	0.0154939	cellulose synthase activity	AT1G24070,AT3G02230,AT4G13410,AT4G16590,AT4G23990,AT4G24010
		AT5G38930		GO:0004497	0.000379624	0.0166727	monooxygenase activity	AT1G62570,AT1G62620,AT1G63710,AT2G29090,AT3G25180,AT3G44970,AT3G48520,AT4G37400,AT5G07990,AT5G61290
		AT3G28220		GO:0071705	0.000399035	0.0174245	nitrogen compound transport	AT1G07610,AT1G10370,AT1G10585,AT1G30700,AT1G65690,AT1G74000,AT1G74010,AT1G77330,AT1G79410,AT2G02990,AT2G17470,AT2G19190,AT2G36590,AT2G41190,AT3G01550,AT3G22600,AT3G22620,AT3G45410,AT3G55970,AT3G59220,AT4G01700,AT4G16740,AT4G18170,AT4G21440,AT4G22470,AT4G24010,AT4G35180,AT4G37990,AT5G04160,AT5G06570,AT5G14570,AT5G26010,AT5G40780,AT5G44390,AT5G50200,AT5G61810
		AT2G46375		GO:0016840	0.000401362	0.017426	carbon-nitrogen lyase activity	AT1G74000,AT1G74010,AT2G37040,AT3G10340,AT4G18440
		AT4G28550		GO:0009695	0.000520103	0.0222055	jasmonic acid biosynthetic process	AT1G19640,AT1G43160,AT1G61120,AT2G24850,AT3G25760,AT3G45140,AT3G48520,AT3G50760,AT4G23600,AT4G39030,AT5G62210
		AT2G01830		GO:0035304	0.000520103	0.0222055	regulation of protein dephosphorylation	AT1G01560,AT1G02450,AT1G73805,AT1G74640,AT2G36470,AT2G37710,AT2G42540,AT3G05660,AT3G05800,AT5G22570,AT5G60900
		AT2G43580		GO:0005984	0.000520213	0.0222055	disaccharide metabolic process	AT1G31190,AT1G78370,AT2G31390,AT2G35960,AT2G40840,AT3G03250,AT3G45140,AT3G52180,AT3G63160,AT4G02280,AT4G09510,AT4G17090,AT5G08570,AT5G49190
		AT4G18170		GO:0006725	0.000574917	0.0243905	cellular aromatic compound metabolic process	AT1G01250,AT1G01560,AT1G02450,AT1G04020,AT1G07270,AT1G09200,AT1G10585,AT1G12370,AT1G13470,AT1G13750,AT1G13930,AT1G18140,AT1G19200,AT1G20490,AT1G27940,AT1G28680,AT1G30620,AT1G33960,AT1G43160,AT1G48000,AT1G52890,AT1G55110,AT1G57560,AT1G65060,AT1G65470,AT1G66050,AT1G66370,AT1G66390,AT1G67800,AT1G73805,AT1G74640,AT1G75150,AT1G75600,AT1G78370,AT1G78570,AT2G14560,AT2G19190,AT2G23620,AT2G23910,AT2G24850…
		AT4G23610		GO:0009738	0.000577821	0.0243905	abscisic acid mediated signaling pathway	AT1G01560,AT1G19640,AT1G30620,AT1G52890,AT1G57560,AT1G61120,AT2G24850,AT2G44840,AT2G47190,AT3G29575,AT3G59220,AT4G21440,AT4G39670,AT5G10720,AT5G39610,AT5G57050
		AT2G24560		GO:0009225	0.000621332	0.0260822	nucleotide-sugar metabolic process	AT1G30620,AT1G78570,AT2G34850,AT3G02230,AT5G15650,AT5G39320
		AT4G19120		GO:0009694	0.000635433	0.0265276	jasmonic acid metabolic process	AT1G19640,AT1G43160,AT1G61120,AT2G24850,AT3G25760,AT3G45140,AT3G48520,AT3G50760,AT4G23600,AT4G33905,AT4G39030,AT5G62210
		AT1G66370		GO:0005983	0.000639311	0.0265436	starch catabolic process	AT2G40840,AT3G52180,AT4G15210,AT4G17090
		AT1G43160		GO:0009314	0.000651377	0.0268976	response to radiation	AT1G01470,AT1G07180,AT1G10370,AT1G12370,AT1G16420,AT1G27940,AT1G52770,AT1G61800,AT1G65060,AT1G70800,AT1G77760,AT1G78370,AT1G78570,AT2G23910,AT2G25530,AT2G29090,AT2G37040,AT2G40080,AT2G42260,AT2G42540,AT2G47460,AT3G05660,AT3G17609,AT3G21560,AT3G22840,AT3G29590,AT3G45140,AT3G49110,AT3G49120,AT3G56710,AT3G59220,AT4G09820,AT4G14090,AT5G01500,AT5G02270,AT5G07810,AT5G07990,AT5G08020,AT5G10720,AT5G17050…
		AT1G01680		GO:0048037	0.000667748	0.0273599	cofactor binding	AT1G07180,AT1G30620,AT1G30700,AT1G31670,AT1G62570,AT1G62620,AT1G76690,AT1G77760,AT1G78570,AT2G13810,AT2G23910,AT2G24850,AT2G34850,AT2G37770,AT3G27300,AT3G46970,AT4G23590,AT4G23600,AT5G04620,AT5G23980,AT5G24850,AT5G42800,AT5G44390,AT5G61290
		AT1G73805		GO:0019310	0.000673375	0.0273599	inositol catabolic process	AT1G14520,AT2G19800
		AT5G24770		GO:0050113	0.000673375	0.0273599	inositol oxygenase activity	AT1G14520,AT2G19800
		AT3G27640		GO:0005985	0.000696224	0.0281378	sucrose metabolic process	AT2G31390,AT3G03250,AT4G02280,AT4G09510,AT5G49190
		AT5G22545		GO:0035303	0.000764375	0.0307287	regulation of dephosphorylation	AT1G01560,AT1G02450,AT1G73805,AT1G74640,AT2G36470,AT2G37710,AT2G42540,AT3G05660,AT3G05800,AT5G22570,AT5G60900
		AT3G22600		GO:0006811	0.0008321	0.0332752	ion transport	AT1G01790,AT1G07610,AT1G10370,AT1G10585,AT1G30700,AT1G35720,AT1G51090,AT1G61800,AT1G64170,AT1G65690,AT1G67940,AT1G72700,AT1G74000,AT1G74010,AT1G74810,AT1G77330,AT1G79410,AT2G01830,AT2G02990,AT2G04032,AT2G17470,AT2G19190,AT2G31390,AT2G36590,AT2G36880,AT2G41190,AT3G01550,AT3G22600,AT3G22620,AT3G23810,AT3G45140,AT3G45410,AT3G55970,AT3G59220,AT4G01700,AT4G18170,AT4G21440,AT4G22470,AT4G35180,AT4G37990…
		AT1G29540		GO:0031668	0.000892231	0.035493	cellular response to extracellular stimulus	AT1G19200,AT1G29395,AT1G77330,AT1G79410,AT2G01830,AT2G02990,AT2G04032,AT2G15970,AT2G16430,AT2G21620,AT2G37710,AT2G42530,AT2G47190,AT3G03250,AT3G23870,AT3G45410,AT3G56710,AT3G59220,AT5G26010
		AT5G25110		GO:0016765	0.000899747	0.0356056	transferase activity, transferring alkyl or aryl (other than methyl) groups	AT1G02940,AT1G09240,AT1G10370,AT1G17190,AT1G56430,AT1G78370,AT2G29460,AT2G36880,AT3G09270,AT5G17220
		AT3G13060		GO:0071496	0.000925296	0.0364269	cellular response to external stimulus	AT1G19200,AT1G29395,AT1G77330,AT1G79410,AT2G01830,AT2G02990,AT2G04032,AT2G15970,AT2G16430,AT2G21620,AT2G37710,AT2G42530,AT2G47190,AT3G03250,AT3G23870,AT3G45410,AT3G56710,AT3G59220,AT5G26010
		AT3G28930		GO:0044763	0.000987922	0.0386919	single-organism cellular process	AT1G01200,AT1G01560,AT1G01790,AT1G02450,AT1G04020,AT1G07180,AT1G07270,AT1G08890,AT1G09200,AT1G09240,AT1G12370,AT1G13420,AT1G13470,AT1G13930,AT1G14240,AT1G14520,AT1G16420,AT1G18150,AT1G18350,AT1G18360,AT1G19200,AT1G19640,AT1G20440,AT1G20693,AT1G20696,AT1G23200,AT1G26770,AT1G27940,AT1G28680,AT1G29395,AT1G30620,AT1G33960,AT1G34580,AT1G35720,AT1G43160,AT1G43800,AT1G48000,AT1G52030,AT1G52290,AT1G52890…
		AT2G13810		GO:0001666	0.00102538	0.0395796	response to hypoxia	AT1G02450,AT1G32900,AT1G43800,AT1G73805,AT1G77120,AT2G36470,AT4G02280,AT5G25250,AT5G49190
		AT3G53730		GO:0050789	0.00102669	0.0395796	regulation of biological process	AT1G01200,AT1G01250,AT1G01560,AT1G02450,AT1G04020,AT1G04110,AT1G07270,AT1G10370,AT1G10560,AT1G10585,AT1G13420,AT1G13470,AT1G13750,AT1G13930,AT1G18150,AT1G18350,AT1G19200,AT1G19640,AT1G20450,AT1G27940,AT1G28680,AT1G30620,AT1G33960,AT1G43160,AT1G43800,AT1G48000,AT1G52290,AT1G52890,AT1G54410,AT1G55110,AT1G57560,AT1G61120,AT1G61800,AT1G65470,AT1G66050,AT1G66370,AT1G66390,AT1G67800,AT1G73805,AT1G74640…
		AT5G59970		GO:0009251	0.00103143	0.0395796	glucan catabolic process	AT2G40840,AT3G52180,AT4G15210,AT4G17090
		AT1G23200		GO:0044247	0.00103143	0.0395796	cellular polysaccharide catabolic process	AT2G40840,AT3G52180,AT4G15210,AT4G17090
		AT5G53290		GO:0006470	0.00103679	0.0395856	protein dephosphorylation	AT1G01560,AT1G02450,AT1G73805,AT1G74640,AT2G36470,AT2G37710,AT2G42540,AT3G05660,AT3G05800,AT3G51470,AT3G52180,AT5G22570,AT5G57050,AT5G60900
		AT4G02280		GO:0071215	0.0010574	0.0401707	cellular response to abscisic acid stimulus	AT1G01560,AT1G19640,AT1G30620,AT1G52890,AT1G57560,AT1G61120,AT2G24850,AT2G44840,AT2G47190,AT3G29575,AT3G59220,AT4G21440,AT4G39670,AT5G10720,AT5G39610,AT5G57050
		AT5G33290		GO:0006073	0.00110272	0.0414775	cellular glucan metabolic process	AT1G31190,AT1G32900,AT1G78370,AT2G35960,AT2G40840,AT3G02230,AT3G03250,AT3G45140,AT3G46970,AT3G52180,AT3G63160,AT4G02280,AT4G15210,AT4G17090,AT4G23990,AT4G24010,AT4G25480,AT5G07720,AT5G08570,AT5G15650,AT5G24470,AT5G49190
		AT3G48080		GO:0044042	0.00110272	0.0414775	glucan metabolic process	AT1G31190,AT1G32900,AT1G78370,AT2G35960,AT2G40840,AT3G02230,AT3G03250,AT3G45140,AT3G46970,AT3G52180,AT3G63160,AT4G02280,AT4G15210,AT4G17090,AT4G23990,AT4G24010,AT4G25480,AT5G07720,AT5G08570,AT5G15650,AT5G24470,AT5G49190
		AT2G47890		GO:1901362	0.00120578	0.0451308	organic cyclic compound biosynthetic process	AT1G01250,AT1G01560,AT1G02450,AT1G09240,AT1G10585,AT1G13470,AT1G13750,AT1G13930,AT1G19200,AT1G24470,AT1G28680,AT1G33960,AT1G35720,AT1G43160,AT1G48000,AT1G52890,AT1G55110,AT1G56430,AT1G57560,AT1G66050,AT1G66370,AT1G66390,AT1G67800,AT1G73805,AT1G74640,AT1G75150,AT1G77330,AT1G78370,AT1G78570,AT2G14560,AT2G19190,AT2G23910,AT2G24850,AT2G27220,AT2G30420,AT2G31270,AT2G32590,AT2G36470,AT2G36880,AT2G37040…
		AT4G11521		GO:0031323	0.0012404	0.046199	regulation of cellular metabolic process	AT1G01250,AT1G01560,AT1G02450,AT1G04020,AT1G10585,AT1G13470,AT1G19200,AT1G43160,AT1G43800,AT1G48000,AT1G52890,AT1G54410,AT1G55110,AT1G57560,AT1G61800,AT1G65470,AT1G66050,AT1G66370,AT1G66390,AT1G73805,AT1G74640,AT1G75150,AT1G77120,AT2G14560,AT2G19190,AT2G27220,AT2G30420,AT2G31270,AT2G32590,AT2G36470,AT2G37260,AT2G37710,AT2G40670,AT2G40750,AT2G42540,AT2G44840,AT2G47190,AT2G47460,AT2G47890,AT3G05660…
		AT1G35720		GO:0036293	0.00127077	0.047099	response to decreased oxygen levels	AT1G02450,AT1G32900,AT1G43800,AT1G73805,AT1G77120,AT2G36470,AT4G02280,AT5G25250,AT5G49190
		AT1G55120		GO:0008483	0.00130105	0.0473558	transaminase activity	AT1G10070,AT2G13810,AT2G24850,AT4G23590,AT4G23600,AT5G04620
		AT3G51470		GO:0016769	0.00130105	0.0473558	transferase activity, transferring nitrogenous groups	AT1G10070,AT2G13810,AT2G24850,AT4G23590,AT4G23600,AT5G04620
		AT5G18550		GO:0051553	0.00130263	0.0473558	flavone biosynthetic process	AT1G78570,AT3G62610,AT5G17220
		AT1G18150		GO:0051555	0.00130263	0.0473558	flavonol biosynthetic process	AT1G78570,AT3G62610,AT5G17220
		AT5G38120		GO:0070482	0.00136235	0.049291	response to oxygen levels	AT1G02450,AT1G32900,AT1G43800,AT1G73805,AT1G77120,AT2G36470,AT4G02280,AT5G25250,AT5G49190
		AT1G67180
		AT3G03780
		AT2G42530
		AT1G78570
		AT3G46970
		AT1G61800
		AT5G22110
		AT1G01560
		AT5G17220
		AT5G22380
		AT4G11320
		AT1G12672
		AT2G21490
		AT1G16420
		AT4G14400
		AT4G22270
		AT4G24960
		AT5G01170
		AT3G27060
		AT4G21440
		AT5G42860
		AT4G11910
		AT1G75600
		AT5G18430
		AT2G25530
		AT5G59670
		AT2G04032
		AT4G16000
		AT5G39550
		AT2G47870
		AT4G15450
		AT2G34850
		AT5G22300
		AT3G14890
		AT1G58270
		AT2G44840
		AT2G35070
		AT1G62710
		AT1G10585
		AT1G08890
		AT2G38740
		AT1G73325
		AT5G61000
		AT3G44450
		AT4G13210
		AT3G22620
		AT5G26170
		AT5G59660
		AT2G23010
		AT1G04020
		AT4G29110
		AT1G01390
		AT2G16430
		AT1G79080
		AT1G09932
		AT5G02270
		AT4G22530
		AT5G37300
		AT3G28007
		AT5G45890
		AT1G74300
		AT1G29395
		AT4G11310
		AT1G02940
		AT1G07610
		AT3G03350
		AT2G37560
		AT5G04620
		AT4G22513
		AT1G78210
		AT1G77330
		AT5G19470
		AT5G45700
		AT3G03910
		AT2G15390
		AT1G20450
		AT5G45920
		AT5G23980
		AT5G58830
		AT3G05800
		AT3G03341
		AT4G27560
		AT3G62780
		AT1G13420
		AT5G08570
		AT1G57770
		AT3G56260
		AT1G11220
		AT1G76952
		AT4G33905
		AT2G31390
		AT1G13750
		AT2G25510
		AT1G63580
		AT5G50560
		AT4G01985
		AT3G17609
		AT5G54060
		AT5G49190
		AT4G08870
		AT1G19960
		AT3G09710
		AT4G07820
		AT5G59130
		AT3G50760
		AT1G56430
		AT3G10185
		AT5G49525
		AT4G35180
		AT1G67790
		AT3G09540
		AT4G21970
		AT1G14580
		AT4G25433
		AT3G52370
		AT4G18270
		AT1G27200
		AT3G29590
		AT5G52810
		AT4G29700
		AT2G37710
		AT2G16890
		AT1G32900
		AT1G31190
		AT3G49110
		AT1G23140
		AT1G70800
		AT4G28250
		AT5G67210
		AT4G09750
		AT1G55110
		AT4G39320
		AT1G17190
		AT5G57050
		AT4G04760
		AT4G37990
		AT4G38410
		AT1G62570
		AT2G38750
		AT5G13320
		AT1G65470
		AT2G29950
		AT3G22840
		AT3G62610
		AT1G57590
		AT4G35030
		AT1G29720
		AT1G64910
		AT4G23200
		AT5G05340
		AT4G01390
		AT5G46871
		AT2G39030
		AT5G04160
		AT2G25810
		AT2G19800
		AT1G65690
		AT5G59100
		AT4G17090
		AT5G65360
		AT5G61290
		AT1G54410
		AT1G20693
		AT1G06690
		AT5G40780
		AT4G39780
		AT5G10760
		AT3G44870
		AT1G52770
		AT2G17470
		AT3G24982
		AT3G26960
		AT5G01600
		AT3G21950
		AT1G03940
		AT1G74810
		AT1G07270
		AT3G61610
		AT1G75150
		AT2G37260
		AT1G18360
		AT4G27570
		AT1G20490
		AT1G10560
		AT1G48000
		AT4G34950
		AT1G08165
		AT4G08770
		AT5G57123
		AT5G65020
		AT2G36500
		AT1G14870
		AT4G32870
		AT2G29460
		AT5G08020
		AT2G30540
		AT2G37040
		AT1G01250
		AT1G79460
		AT3G52180
		AT5G05580
		AT2G30942
		AT1G02450
		AT4G36430
		AT5G36220
		AT2G45760
		AT2G24970
		AT5G01900
		AT3G05980
		AT2G40750
		AT1G65890
		AT1G03495
		AT3G44970
		AT4G02110
		AT1G76690
		AT1G52530
		AT3G19660
		AT2G42540
		AT5G44110
		AT2G15970
		AT4G25480
		AT5G44578
		AT1G76020
		AT4G16750
		AT3G53650
		AT4G21380
		AT1G56600
		AT4G26960
		AT4G31870
		AT2G26440
		AT3G12170
		AT5G61810
		AT1G07450
		AT4G24010
		AT2G37770
		AT1G71690
		AT3G03250
		AT3G48020
		AT5G07720
		AT5G60900
		AT1G04110
		AT3G09390
		AT1G45191
		AT5G06570
		AT4G13410
		AT3G03480
		AT5G43860
		AT4G06534
		AT5G22570
		AT1G52030
		AT2G28740
		AT1G61070
		AT5G12340
		AT5G34830
		AT3G48520
		AT2G14560
		AT1G52890
		AT4G37400
		AT2G42260
		AT5G15650
		AT2G46140
		AT2G47670
		AT5G41590
		AT1G18350
		AT5G23950
		AT4G11370
		AT4G06536
		AT3G50280
		AT5G45000
		AT1G68470
		AT4G13930
		AT5G11590
		AT3G09480
		AT3G57780
		AT2G37960
		AT5G06060
		AT3G46660
		AT4G17100
		AT4G17160
		AT5G17050
		AT1G51090
		AT2G23620
		AT1G56020
		AT5G10410
		AT5G22630
		AT5G11790
		AT5G07475
		AT4G15210
		AT4G23020
		AT2G40670
		AT5G17780
		AT2G31270
		AT3G57950
		AT5G61412
		AT4G00770
		AT1G10070
		AT4G22880
		AT1G07180
		AT3G21560
		AT5G15190
		AT4G01700
		AT2G33380
		AT4G18440
		AT3G14395
		AT2G40130
		AT1G61120
		AT3G62990
		AT3G03440
		AT3G23240
		AT3G16410
		AT1G62620
		AT5G15760
		AT4G27820
		AT3G49120
		AT5G42380
		AT2G20290
		AT3G56380
		AT2G38380
		AT1G64110
		AT3G45410
		AT5G46830
		AT5G26010
		AT1G74000
		AT3G01550
		AT3G22235
		AT5G16350
		AT2G30830
		AT2G27220
		AT3G23870
		AT1G74290
		AT2G19590
		AT1G24470
		AT2G34930
		AT5G26690
		AT1G63220
		AT5G24470
		AT5G54970
		AT1G67940
		AT3G56870
		AT4G10500
		AT1G79410
		AT1G77760
		AT4G11080
		AT1G30700
		AT4G29690
		AT5G50200
		AT5G46230
		AT1G74010
		AT1G67800
		AT5G10720
		AT5G23420
		AT5G14570
		AT5G62210
		AT5G25260
		AT2G39240
		AT5G43250
		AT4G14090
		AT4G22470
		AT1G63710
		AT1G54575
		AT1G06540
		AT3G57700
		AT5G28080
		AT5G18840
		AT1G24147
		AT5G08100
		AT1G27940
		AT5G39520
		AT5G38940
		AT3G47480
		AT4G22870
		AT5G24850
		AT2G36590
		AT1G06960
		AT4G03200
		AT1G34580
		AT1G14240
		AT1G21520
		AT5G42800
		AT3G56710
		AT5G59870
		AT3G55760
		AT1G52855
		AT2G25625
		AT3G01960
		AT4G01380
		AT1G11210
		AT5G03210
		AT2G02990
		AT3G25100
		AT2G47190
		AT3G20370
		AT3G44350
		AT4G10290
		AT3G46320
		AT1G01470
		AT1G12845
		AT3G02230
		AT4G39630
		AT3G09270
		AT1G52290
		AT1G43800
		AT3G25180
		AT5G65165
		AT2G35960
		AT3G52310
		AT4G19970
		AT3G23230
		AT4G17480
		AT3G14440
		AT1G66390
		AT2G22590
		AT5G64810
		AT3G06035
		AT2G40080
		AT2G37720
		AT2G32510
		AT4G39670
		AT4G05030
		AT3G27250
		AT5G50360
		AT5G10400
		AT1G30620
		AT1G23800
		AT1G78440
		AT2G47780
		AT5G41880
		AT2G29090

## Sheet: DH_LrHonly_Up
Masses		Genes		Enriched GO terms
161.046		AT5G53360		IDs	pvalues	pvalues.adjusted	names	OverlappingAGI
221.067		AT4G33467		GO:0010033	8.14137e-28	6.18582e-24	response to organic substance	AT1G01250,AT1G01470,AT1G01580,AT1G05510,AT1G05560,AT1G06180,AT1G07520,AT1G08920,AT1G10070,AT1G11210,AT1G12420,AT1G13740,AT1G15310,AT1G16130,AT1G17230,AT1G17950,AT1G18100,AT1G18710,AT1G19180,AT1G20440,AT1G22640,AT1G23550,AT1G23710,AT1G24140,AT1G25560,AT1G27730,AT1G28360,AT1G32450,AT1G32920,AT1G34180,AT1G42990,AT1G43160,AT1G43700,AT1G48500,AT1G52890,AT1G53170,AT1G61260,AT1G61340,AT1G61890,AT1G62810…
221.118		AT3G49530		GO:1901700	2.30469e-27	7.8916e-24	response to oxygen-containing compound	AT1G01250,AT1G01470,AT1G05510,AT1G05560,AT1G06180,AT1G07520,AT1G08920,AT1G10070,AT1G11210,AT1G12420,AT1G13740,AT1G16130,AT1G17950,AT1G18100,AT1G18710,AT1G19180,AT1G20440,AT1G22640,AT1G23710,AT1G24140,AT1G27730,AT1G30100,AT1G32450,AT1G32920,AT1G33560,AT1G34180,AT1G42990,AT1G43160,AT1G46768,AT1G48500,AT1G52890,AT1G53210,AT1G61260,AT1G61340,AT1G61890,AT1G62810,AT1G63720,AT1G68340,AT1G68530,AT1G68620…
223.046		AT2G45360		GO:0009719	3.11593e-27	7.8916e-24	response to endogenous stimulus	AT1G01250,AT1G01470,AT1G01580,AT1G05510,AT1G06180,AT1G07520,AT1G08920,AT1G11210,AT1G12420,AT1G13740,AT1G16130,AT1G17950,AT1G18100,AT1G18710,AT1G19180,AT1G20440,AT1G22640,AT1G23710,AT1G24140,AT1G25560,AT1G27730,AT1G28360,AT1G32450,AT1G32920,AT1G34180,AT1G42990,AT1G43160,AT1G48500,AT1G52890,AT1G53170,AT1G61260,AT1G61340,AT1G61890,AT1G62810,AT1G63720,AT1G68340,AT1G68620,AT1G68765,AT1G69270,AT1G74020…
223.059		AT5G61990		GO:0042221	3.17375e-26	6.02854e-23	response to chemical stimulus	AT1G01250,AT1G01470,AT1G01580,AT1G05510,AT1G05560,AT1G06180,AT1G07520,AT1G08920,AT1G10070,AT1G11210,AT1G11910,AT1G12420,AT1G13740,AT1G15310,AT1G15330,AT1G16130,AT1G17230,AT1G17680,AT1G17950,AT1G18100,AT1G18710,AT1G19180,AT1G20440,AT1G22640,AT1G23550,AT1G23710,AT1G24140,AT1G25560,AT1G27730,AT1G28360,AT1G30100,AT1G32450,AT1G32920,AT1G33560,AT1G34180,AT1G42990,AT1G43160,AT1G43700,AT1G46768,AT1G48500…
223.098		AT1G14490		GO:0009725	1.30189e-19	1.97835e-16	response to hormone stimulus	AT1G01250,AT1G01470,AT1G01580,AT1G05510,AT1G06180,AT1G08920,AT1G11210,AT1G12420,AT1G13740,AT1G17950,AT1G18100,AT1G18710,AT1G19180,AT1G20440,AT1G22640,AT1G23710,AT1G25560,AT1G27730,AT1G28360,AT1G32450,AT1G32920,AT1G42990,AT1G43160,AT1G48500,AT1G52890,AT1G53170,AT1G61340,AT1G61890,AT1G62810,AT1G63720,AT1G68765,AT1G69270,AT1G74020,AT1G74740,AT1G76650,AT1G80840,AT2G16720,AT2G27500,AT2G29450,AT2G30020…
223.134		AT4G22220		GO:0009415	4.99999e-19	6.33165e-16	response to water stimulus	AT1G01250,AT1G01470,AT1G08920,AT1G11210,AT1G13740,AT1G19180,AT1G20440,AT1G27730,AT1G30100,AT1G33560,AT1G43160,AT1G46768,AT1G52890,AT1G63720,AT1G69270,AT1G78380,AT2G21490,AT2G34500,AT2G34600,AT2G38530,AT2G42620,AT2G45570,AT2G46140,AT2G46510,AT2G47190,AT3G05630,AT3G05640,AT3G10500,AT3G11020,AT3G15500,AT3G16640,AT3G17000,AT3G19290,AT3G19580,AT3G28210,AT3G62590,AT4G00430,AT4G04490,AT4G18780,AT4G21440…
226.996		AT1G44800		GO:0009414	1.23019e-18	1.25132e-15	response to water deprivation	AT1G01250,AT1G01470,AT1G08920,AT1G11210,AT1G13740,AT1G19180,AT1G20440,AT1G27730,AT1G30100,AT1G33560,AT1G43160,AT1G46768,AT1G52890,AT1G63720,AT1G69270,AT1G78380,AT2G34500,AT2G34600,AT2G38530,AT2G42620,AT2G45570,AT2G46140,AT2G46510,AT2G47190,AT3G05630,AT3G05640,AT3G10500,AT3G11020,AT3G15500,AT3G16640,AT3G17000,AT3G19290,AT3G19580,AT3G28210,AT3G62590,AT4G00430,AT4G04490,AT4G18780,AT4G21440,AT4G23450…
239.023		AT3G07350		GO:0010200	1.31753e-18	1.25132e-15	response to chitin	AT1G07520,AT1G16130,AT1G19180,AT1G23710,AT1G24140,AT1G27730,AT1G32920,AT1G34180,AT1G42990,AT1G61260,AT1G61340,AT1G61890,AT1G68340,AT1G68620,AT1G76070,AT1G76650,AT1G80820,AT1G80840,AT2G23810,AT2G30040,AT2G34600,AT2G38250,AT2G40000,AT3G02800,AT3G05580,AT3G10800,AT3G19580,AT3G28210,AT3G46930,AT3G48520,AT3G49530,AT3G55430,AT3G55980,AT4G01250,AT4G04490,AT4G17230,AT4G22820,AT4G25390,AT4G28350,AT4G29780…
247.061		AT3G16940		GO:0009737	2.3331e-18	1.96965e-15	response to abscisic acid stimulus	AT1G01250,AT1G01470,AT1G05510,AT1G08920,AT1G11210,AT1G12420,AT1G13740,AT1G17950,AT1G18100,AT1G19180,AT1G20440,AT1G22640,AT1G27730,AT1G42990,AT1G43160,AT1G52890,AT1G61340,AT1G61890,AT1G62810,AT1G63720,AT1G69270,AT1G74740,AT1G76650,AT1G80840,AT2G16720,AT2G30020,AT2G30040,AT2G34600,AT2G46510,AT2G47190,AT3G01420,AT3G02410,AT3G02800,AT3G05580,AT3G05640,AT3G10800,AT3G15500,AT3G19290,AT3G19580,AT3G28210…
255.114		AT5G64450		GO:0010243	6.22493e-18	4.7297e-15	response to organonitrogen compound	AT1G07520,AT1G16130,AT1G19180,AT1G23710,AT1G24140,AT1G27730,AT1G32920,AT1G34180,AT1G42990,AT1G61260,AT1G61340,AT1G61890,AT1G68340,AT1G68620,AT1G76070,AT1G76650,AT1G80820,AT1G80840,AT2G23810,AT2G30040,AT2G34600,AT2G38250,AT2G40000,AT3G02800,AT3G05580,AT3G10800,AT3G19580,AT3G28210,AT3G46930,AT3G48520,AT3G49530,AT3G55430,AT3G55980,AT4G01250,AT4G04490,AT4G17230,AT4G22820,AT4G25390,AT4G28350,AT4G29780…
257.13		AT4G36610		GO:0009611	1.2793e-17	8.83649e-15	response to wounding	AT1G01470,AT1G19180,AT1G19660,AT1G22640,AT1G23710,AT1G27730,AT1G32920,AT1G43160,AT1G48500,AT1G52890,AT1G61340,AT1G69270,AT1G74020,AT1G76650,AT1G80840,AT2G23810,AT2G30020,AT2G34600,AT2G34810,AT2G44810,AT2G46510,AT2G46520,AT2G47190,AT3G11480,AT3G15500,AT3G16340,AT3G19580,AT3G28210,AT3G44540,AT3G48520,AT3G55980,AT3G61060,AT4G13280,AT4G13300,AT4G16760,AT4G21440,AT4G24380,AT4G29780,AT5G04250,AT5G57560…
263.114		AT1G68530		GO:0050896	1.88511e-17	1.19359e-14	response to stimulus	AT1G01250,AT1G01470,AT1G01580,AT1G02400,AT1G05510,AT1G05560,AT1G05890,AT1G06180,AT1G06520,AT1G07520,AT1G08920,AT1G10070,AT1G11210,AT1G11910,AT1G12420,AT1G13740,AT1G15010,AT1G15310,AT1G15330,AT1G16130,AT1G17230,AT1G17680,AT1G17950,AT1G18100,AT1G18710,AT1G19180,AT1G19200,AT1G19660,AT1G20440,AT1G22640,AT1G23120,AT1G23550,AT1G23710,AT1G24140,AT1G25560,AT1G27730,AT1G28360,AT1G30100,AT1G32450,AT1G32920…
265.072		AT3G09770		GO:0006950	5.26218e-17	3.07554e-14	response to stress	AT1G01250,AT1G01470,AT1G02400,AT1G06180,AT1G07520,AT1G08920,AT1G11210,AT1G11910,AT1G13740,AT1G15010,AT1G15310,AT1G16130,AT1G18710,AT1G19180,AT1G19200,AT1G19660,AT1G20440,AT1G22640,AT1G23120,AT1G23710,AT1G24140,AT1G27730,AT1G30100,AT1G32450,AT1G32920,AT1G33560,AT1G42990,AT1G43160,AT1G43700,AT1G46768,AT1G48500,AT1G52827,AT1G52890,AT1G53210,AT1G60470,AT1G61340,AT1G61890,AT1G63010,AT1G63720,AT1G65690…
267.072		AT3G25620		GO:0009753	1.77399e-16	9.62771e-14	response to jasmonic acid stimulus	AT1G06180,AT1G18710,AT1G19180,AT1G22640,AT1G27730,AT1G32920,AT1G42990,AT1G43160,AT1G48500,AT1G52890,AT1G61340,AT1G61890,AT1G63720,AT1G69270,AT1G74020,AT1G76650,AT1G80840,AT2G16720,AT2G27500,AT2G29450,AT2G30040,AT2G34600,AT2G34810,AT2G43710,AT2G46510,AT2G46520,AT2G47190,AT3G10800,AT3G11480,AT3G15500,AT3G19580,AT3G23240,AT3G28210,AT3G48520,AT4G04490,AT4G12570,AT4G16760,AT4G17230,AT4G19810,AT4G21440…
267.144		AT4G15248		GO:0097305	1.47794e-15	7.48625e-13	response to alcohol	AT1G01250,AT1G01470,AT1G05510,AT1G08920,AT1G11210,AT1G12420,AT1G13740,AT1G17950,AT1G18100,AT1G19180,AT1G20440,AT1G22640,AT1G27730,AT1G42990,AT1G43160,AT1G52890,AT1G61340,AT1G61890,AT1G62810,AT1G63720,AT1G69270,AT1G74740,AT1G76650,AT1G80840,AT2G16720,AT2G30020,AT2G30040,AT2G34600,AT2G46510,AT2G47190,AT3G01420,AT3G02410,AT3G02800,AT3G05580,AT3G05640,AT3G10800,AT3G15500,AT3G19290,AT3G19580,AT3G28210…
276.119		AT1G08920		GO:0009738	3.12449e-15	1.48374e-12	abscisic acid mediated signaling pathway	AT1G13740,AT1G19180,AT1G27730,AT1G42990,AT1G52890,AT1G62810,AT1G63720,AT1G69270,AT1G74740,AT1G76650,AT1G80840,AT2G30020,AT2G30040,AT2G34600,AT2G46510,AT2G47190,AT3G02800,AT3G05580,AT3G10800,AT3G15500,AT3G19290,AT3G19580,AT3G28210,AT4G01870,AT4G04490,AT4G21440,AT4G23450,AT4G33950,AT4G35790,AT4G39670,AT5G39610,AT5G42050,AT5G64750,AT5G67080,AT5G67340
277.129		AT1G17230		GO:1901698	8.37875e-15	3.74481e-12	response to nitrogen compound	AT1G07520,AT1G15310,AT1G16130,AT1G19180,AT1G23710,AT1G24140,AT1G27730,AT1G32450,AT1G32920,AT1G34180,AT1G42990,AT1G61260,AT1G61340,AT1G61890,AT1G68340,AT1G68620,AT1G71692,AT1G74020,AT1G76070,AT1G76650,AT1G80820,AT1G80840,AT2G01890,AT2G17660,AT2G23810,AT2G30040,AT2G34600,AT2G38250,AT2G40000,AT3G01420,AT3G02800,AT3G05580,AT3G10800,AT3G19580,AT3G22600,AT3G22620,AT3G28210,AT3G46930,AT3G48520,AT3G49210…
283.103		AT4G31830		GO:0071215	1.80712e-14	7.62807e-12	cellular response to abscisic acid stimulus	AT1G13740,AT1G19180,AT1G27730,AT1G42990,AT1G52890,AT1G62810,AT1G63720,AT1G69270,AT1G74740,AT1G76650,AT1G80840,AT2G30020,AT2G30040,AT2G34600,AT2G46510,AT2G47190,AT3G02800,AT3G05580,AT3G10800,AT3G15500,AT3G19290,AT3G19580,AT3G28210,AT4G01870,AT4G04490,AT4G21440,AT4G23450,AT4G33950,AT4G35790,AT4G39670,AT5G39610,AT5G42050,AT5G64750,AT5G67080,AT5G67340
287.077		AT1G73880		GO:0009723	3.5501e-14	1.41967e-11	response to ethylene stimulus	AT1G19180,AT1G22640,AT1G23710,AT1G25560,AT1G27730,AT1G28360,AT1G32920,AT1G42990,AT1G52890,AT1G53170,AT1G63720,AT1G68765,AT1G69270,AT1G76650,AT1G80840,AT2G16720,AT2G30040,AT2G34600,AT2G46510,AT2G47190,AT3G02800,AT3G15500,AT3G19580,AT3G23240,AT3G28210,AT3G55980,AT4G01870,AT4G17230,AT4G21440,AT4G24800,AT4G29780,AT4G33940,AT4G37370,AT4G39670,AT5G12930,AT5G13080,AT5G17490,AT5G39610,AT5G45890,AT5G67080
295.082		AT1G01480		GO:0070887	8.72849e-14	3.31595e-11	cellular response to chemical stimulus	AT1G13740,AT1G15310,AT1G19180,AT1G23710,AT1G24140,AT1G25560,AT1G27730,AT1G28360,AT1G32450,AT1G32920,AT1G42990,AT1G43700,AT1G48500,AT1G52890,AT1G53170,AT1G53210,AT1G62810,AT1G63720,AT1G69270,AT1G74740,AT1G76650,AT1G77120,AT1G78380,AT1G80840,AT2G16720,AT2G16770,AT2G17520,AT2G22850,AT2G27500,AT2G30020,AT2G30040,AT2G34500,AT2G34600,AT2G34810,AT2G43710,AT2G45570,AT2G46510,AT2G47190,AT3G01420,AT3G02800…
297.119		AT1G20440		GO:0009755	1.80742e-13	6.53943e-11	hormone-mediated signaling pathway	AT1G13740,AT1G19180,AT1G23710,AT1G25560,AT1G27730,AT1G28360,AT1G32450,AT1G32920,AT1G42990,AT1G48500,AT1G52890,AT1G53170,AT1G62810,AT1G63720,AT1G69270,AT1G74740,AT1G76650,AT1G80840,AT2G16720,AT2G27500,AT2G30020,AT2G30040,AT2G34600,AT2G34810,AT2G43710,AT2G46510,AT2G47190,AT3G02800,AT3G05580,AT3G10800,AT3G15500,AT3G16640,AT3G19290,AT3G19580,AT3G23240,AT3G28210,AT3G55980,AT4G01870,AT4G04490,AT4G12570…
298.99		AT5G23750		GO:0033993	3.3318e-13	1.15068e-10	response to lipid	AT1G01250,AT1G01470,AT1G05510,AT1G06180,AT1G08920,AT1G11210,AT1G12420,AT1G13740,AT1G17950,AT1G18100,AT1G19180,AT1G20440,AT1G22640,AT1G27730,AT1G42990,AT1G43160,AT1G52890,AT1G61340,AT1G61890,AT1G62810,AT1G63720,AT1G69270,AT1G74740,AT1G76650,AT1G80840,AT2G16720,AT2G30020,AT2G30040,AT2G34600,AT2G46510,AT2G47190,AT3G01420,AT3G02410,AT3G02800,AT3G05580,AT3G05640,AT3G10800,AT3G15500,AT3G19290,AT3G19580…
299.077		AT5G02490		GO:0007568	6.30485e-13	2.08279e-10	aging	AT1G11190,AT1G74020,AT2G23810,AT2G29350,AT2G42620,AT2G45210,AT2G47190,AT3G04070,AT3G05630,AT3G10320,AT3G10500,AT3G49210,AT4G01250,AT4G12570,AT4G32250,AT4G36730,AT5G10650,AT5G17860,AT5G25770,AT5G39610,AT5G45890,AT5G46180,AT5G54870,AT5G57810,AT5G64930
299.091		AT3G01570		GO:0071310	8.04636e-13	2.54735e-10	cellular response to organic substance	AT1G13740,AT1G15310,AT1G19180,AT1G23710,AT1G24140,AT1G25560,AT1G27730,AT1G28360,AT1G32450,AT1G32920,AT1G42990,AT1G43700,AT1G48500,AT1G52890,AT1G53170,AT1G62810,AT1G63720,AT1G69270,AT1G74740,AT1G76650,AT1G77120,AT1G80840,AT2G16720,AT2G17520,AT2G22850,AT2G27500,AT2G30020,AT2G30040,AT2G34600,AT2G34810,AT2G43710,AT2G46510,AT2G47190,AT3G01420,AT3G02800,AT3G05580,AT3G10800,AT3G13950,AT3G15500,AT3G16640…
300.094		AT1G13360		GO:0097306	1.06929e-12	3.24979e-10	cellular response to alcohol	AT1G13740,AT1G19180,AT1G27730,AT1G42990,AT1G52890,AT1G62810,AT1G63720,AT1G69270,AT1G74740,AT1G76650,AT1G80840,AT2G30020,AT2G30040,AT2G34600,AT2G46510,AT2G47190,AT3G02800,AT3G05580,AT3G10800,AT3G15500,AT3G19290,AT3G19580,AT3G28210,AT4G01870,AT4G04490,AT4G21440,AT4G23450,AT4G33950,AT4G35790,AT4G39670,AT5G39610,AT5G42050,AT5G64750,AT5G67080,AT5G67340
301.087		AT4G04490		GO:0032870	1.57951e-12	4.61582e-10	cellular response to hormone stimulus	AT1G13740,AT1G19180,AT1G23710,AT1G25560,AT1G27730,AT1G28360,AT1G32450,AT1G32920,AT1G42990,AT1G48500,AT1G52890,AT1G53170,AT1G62810,AT1G63720,AT1G69270,AT1G74740,AT1G76650,AT1G80840,AT2G16720,AT2G27500,AT2G30020,AT2G30040,AT2G34600,AT2G34810,AT2G43710,AT2G46510,AT2G47190,AT3G02800,AT3G05580,AT3G10800,AT3G15500,AT3G16640,AT3G19290,AT3G19580,AT3G23240,AT3G28210,AT3G55980,AT4G01870,AT4G04490,AT4G12570…
305.07		AT2G16770		GO:0009694	1.88649e-12	5.30872e-10	jasmonic acid metabolic process	AT1G19180,AT1G27730,AT1G32920,AT1G43160,AT1G61890,AT1G68530,AT1G76650,AT1G80840,AT2G29450,AT2G34600,AT2G34810,AT2G43710,AT2G44810,AT2G46510,AT2G46520,AT3G11480,AT3G15500,AT3G48520,AT4G16760,AT4G24380,AT4G37150,AT5G04250,AT5G17490,AT5G60600,AT5G63450
309.119		AT1G71360		GO:0071495	2.07531e-12	5.63151e-10	cellular response to endogenous stimulus	AT1G13740,AT1G19180,AT1G23710,AT1G25560,AT1G27730,AT1G28360,AT1G32450,AT1G32920,AT1G42990,AT1G48500,AT1G52890,AT1G53170,AT1G62810,AT1G63720,AT1G69270,AT1G74740,AT1G76650,AT1G80840,AT2G16720,AT2G27500,AT2G30020,AT2G30040,AT2G34600,AT2G34810,AT2G43710,AT2G46510,AT2G47190,AT3G02800,AT3G05580,AT3G10800,AT3G15500,AT3G16640,AT3G19290,AT3G19580,AT3G23240,AT3G28210,AT3G55980,AT4G01870,AT4G04490,AT4G12570…
323.08		AT5G01380		GO:0009620	4.94676e-12	1.29605e-09	response to fungus	AT1G01470,AT1G15010,AT1G16130,AT1G19180,AT1G20440,AT1G27730,AT1G32920,AT1G42990,AT1G43160,AT1G69270,AT1G76070,AT1G76650,AT1G80820,AT1G80840,AT2G23810,AT2G30020,AT2G34600,AT2G34810,AT2G46510,AT2G46520,AT3G10800,AT3G11480,AT3G11930,AT3G13950,AT3G15500,AT3G48520,AT3G55980,AT4G04490,AT4G16760,AT4G18780,AT4G24380,AT4G28350,AT4G31860,AT4G34410,AT4G37150,AT4G39670,AT5G04250,AT5G42050,AT5G45890,AT5G57670…
325.093		AT4G19390		GO:0010035	1.12173e-11	2.84097e-09	response to inorganic substance	AT1G01250,AT1G01470,AT1G08920,AT1G11210,AT1G11910,AT1G13740,AT1G19180,AT1G20440,AT1G22640,AT1G27730,AT1G30100,AT1G32450,AT1G33560,AT1G43160,AT1G46768,AT1G52827,AT1G52890,AT1G53210,AT1G63720,AT1G69270,AT1G71692,AT1G74020,AT1G77120,AT1G78380,AT2G01890,AT2G16770,AT2G17660,AT2G21490,AT2G34500,AT2G34600,AT2G38530,AT2G42620,AT2G45570,AT2G46140,AT2G46510,AT2G47190,AT3G01420,AT3G02800,AT3G05630,AT3G05640…
325.181		AT2G01340		GO:0007154	2.04721e-11	4.93773e-09	cell communication	AT1G07520,AT1G13740,AT1G17230,AT1G19180,AT1G19200,AT1G23710,AT1G24140,AT1G25560,AT1G27730,AT1G28360,AT1G32450,AT1G32920,AT1G42990,AT1G43700,AT1G48500,AT1G52890,AT1G53170,AT1G62810,AT1G63010,AT1G63720,AT1G68795,AT1G69270,AT1G71692,AT1G72840,AT1G74180,AT1G74740,AT1G76650,AT1G77120,AT1G78380,AT1G80840,AT2G03240,AT2G16720,AT2G17520,AT2G22850,AT2G27500,AT2G30020,AT2G30040,AT2G33080,AT2G34500,AT2G34600…
329.088		AT1G30100		GO:0010260	2.07959e-11	4.93773e-09	organ senescence	AT1G11190,AT1G74020,AT2G45210,AT2G47190,AT3G04070,AT3G10320,AT3G10500,AT3G49210,AT4G01250,AT4G12570,AT4G32250,AT5G10650,AT5G17860,AT5G25770,AT5G39610,AT5G45890,AT5G46180,AT5G54870,AT5G64930
334.063		AT4G31160		GO:0009628	3.94258e-11	9.07748e-09	response to abiotic stimulus	AT1G01250,AT1G01470,AT1G02400,AT1G05890,AT1G06180,AT1G06520,AT1G08920,AT1G11210,AT1G11910,AT1G13740,AT1G17680,AT1G18710,AT1G19180,AT1G20440,AT1G22640,AT1G23710,AT1G25560,AT1G27730,AT1G30100,AT1G33560,AT1G42990,AT1G43160,AT1G46768,AT1G52890,AT1G53210,AT1G61340,AT1G61890,AT1G63010,AT1G63720,AT1G68530,AT1G69270,AT1G74740,AT1G76590,AT1G77000,AT1G77120,AT1G78380,AT1G80820,AT1G80840,AT2G16720,AT2G21490…
334.097		AT3G55440		GO:0010286	5.3828e-11	1.2029e-08	heat acclimation	AT1G01470,AT1G02400,AT1G20440,AT1G23710,AT1G42990,AT1G52890,AT1G76590,AT1G77000,AT3G04060,AT3G11020,AT3G28210,AT4G23450,AT4G37370,AT4G39670,AT5G04250,AT5G13200,AT5G42380
339.065		AT4G37180		GO:0042538	1.09513e-10	2.37738e-08	hyperosmotic salinity response	AT1G19180,AT1G27730,AT1G52890,AT1G63720,AT1G69270,AT2G34600,AT2G46510,AT2G47190,AT3G05640,AT3G15500,AT3G19580,AT3G28210,AT3G51960,AT3G55610,AT4G21440,AT4G24960,AT5G17490,AT5G22540,AT5G24590,AT5G39610,AT5G46180,AT5G67080,AT5G67340
341.088		AT1G72510		GO:0071396	2.35988e-10	4.98065e-08	cellular response to lipid	AT1G13740,AT1G19180,AT1G27730,AT1G42990,AT1G52890,AT1G62810,AT1G63720,AT1G69270,AT1G74740,AT1G76650,AT1G80840,AT2G30020,AT2G30040,AT2G34600,AT2G46510,AT2G47190,AT3G02800,AT3G05580,AT3G10800,AT3G15500,AT3G19290,AT3G19580,AT3G28210,AT4G01870,AT4G04490,AT4G21440,AT4G23450,AT4G33950,AT4G35790,AT4G39670,AT5G17490,AT5G39610,AT5G42050,AT5G64750,AT5G67080,AT5G67340
341.104		AT4G27530		GO:0009695	7.93698e-10	1.62987e-07	jasmonic acid biosynthetic process	AT1G19180,AT1G27730,AT1G32920,AT1G43160,AT1G68530,AT1G76650,AT1G80840,AT2G34600,AT2G34810,AT2G43710,AT2G44810,AT2G46510,AT2G46520,AT3G11480,AT3G15500,AT3G48520,AT4G16760,AT4G24380,AT5G04250,AT5G60600
341.114		AT5G45810		GO:0030968	8.17997e-10	1.63556e-07	endoplasmic reticulum unfolded protein response	AT1G19180,AT1G24140,AT1G42990,AT1G43700,AT1G69270,AT1G80840,AT2G17520,AT2G22850,AT3G05580,AT3G10800,AT3G15500,AT3G19290,AT3G26910,AT3G49530,AT3G51960,AT4G04490,AT4G39670,AT5G02490,AT5G42050,AT5G42380,AT5G61560,AT5G62570,AT5G67340
341.115		AT1G77120		GO:0032787	1.01425e-09	1.86966e-07	monocarboxylic acid metabolic process	AT1G01480,AT1G05560,AT1G05890,AT1G05940,AT1G19180,AT1G21670,AT1G22640,AT1G23070,AT1G27730,AT1G30100,AT1G32920,AT1G43160,AT1G61890,AT1G68530,AT1G73880,AT1G76650,AT1G78380,AT1G80840,AT2G04350,AT2G22680,AT2G29450,AT2G34600,AT2G34810,AT2G38920,AT2G43710,AT2G43840,AT2G44810,AT2G46510,AT2G46520,AT3G01420,AT3G02875,AT3G05630,AT3G06420,AT3G11480,AT3G13950,AT3G15290,AT3G15500,AT3G17000,AT3G26790,AT3G46660…
342.114		AT3G26790		GO:0006986	1.0335e-09	1.86966e-07	response to unfolded protein	AT1G19180,AT1G24140,AT1G42990,AT1G43700,AT1G69270,AT1G80840,AT2G17520,AT2G22850,AT3G05580,AT3G10800,AT3G15500,AT3G19290,AT3G26910,AT3G49530,AT3G51960,AT4G04490,AT4G39670,AT5G02490,AT5G42050,AT5G42380,AT5G61560,AT5G62570,AT5G67340
355.103		AT1G32920		GO:0034620	1.0335e-09	1.86966e-07	cellular response to unfolded protein	AT1G19180,AT1G24140,AT1G42990,AT1G43700,AT1G69270,AT1G80840,AT2G17520,AT2G22850,AT3G05580,AT3G10800,AT3G15500,AT3G19290,AT3G26910,AT3G49530,AT3G51960,AT4G04490,AT4G39670,AT5G02490,AT5G42050,AT5G42380,AT5G61560,AT5G62570,AT5G67340
377.077		AT5G06230		GO:0035967	1.0335e-09	1.86966e-07	cellular response to topologically incorrect protein	AT1G19180,AT1G24140,AT1G42990,AT1G43700,AT1G69270,AT1G80840,AT2G17520,AT2G22850,AT3G05580,AT3G10800,AT3G15500,AT3G19290,AT3G26910,AT3G49530,AT3G51960,AT4G04490,AT4G39670,AT5G02490,AT5G42050,AT5G42380,AT5G61560,AT5G62570,AT5G67340
377.082		AT1G69360		GO:1901701	1.28416e-09	2.26907e-07	cellular response to oxygen-containing compound	AT1G13740,AT1G19180,AT1G27730,AT1G42990,AT1G48500,AT1G52890,AT1G53210,AT1G62810,AT1G63720,AT1G69270,AT1G74740,AT1G76650,AT1G77120,AT1G78380,AT1G80840,AT2G27500,AT2G30020,AT2G30040,AT2G34500,AT2G34600,AT2G34810,AT2G43710,AT2G45570,AT2G46510,AT2G47190,AT3G01420,AT3G02800,AT3G05580,AT3G05630,AT3G10800,AT3G13950,AT3G15500,AT3G17000,AT3G19290,AT3G19580,AT3G23240,AT3G28210,AT3G62590,AT4G01870,AT4G04490…
377.083		AT3G10340		GO:0009873	1.67014e-09	2.88402e-07	ethylene mediated signaling pathway	AT1G23710,AT1G25560,AT1G27730,AT1G28360,AT1G32920,AT1G42990,AT1G53170,AT1G69270,AT1G76650,AT1G80840,AT2G16720,AT2G30040,AT2G34600,AT3G23240,AT3G55980,AT4G17230,AT4G29780,AT4G33940,AT5G39610
377.086		AT4G17245		GO:0006984	2.04105e-09	3.4462e-07	ER-nucleus signaling pathway	AT1G19180,AT1G24140,AT1G42990,AT1G43700,AT1G69270,AT1G80840,AT2G17520,AT2G22850,AT3G05580,AT3G10800,AT3G15500,AT3G19290,AT3G26910,AT3G49530,AT3G51960,AT4G04490,AT4G39670,AT5G02490,AT5G42050,AT5G42380,AT5G61560,AT5G62570,AT5G67340
378.086		AT4G28703		GO:0007165	2.31011e-09	3.8157e-07	signal transduction	AT1G07520,AT1G13740,AT1G17230,AT1G19180,AT1G23710,AT1G24140,AT1G25560,AT1G27730,AT1G28360,AT1G32450,AT1G32920,AT1G42990,AT1G43700,AT1G48500,AT1G52890,AT1G53170,AT1G62810,AT1G63720,AT1G68795,AT1G69270,AT1G72840,AT1G74180,AT1G74740,AT1G76650,AT1G77120,AT1G80840,AT2G16720,AT2G17520,AT2G22850,AT2G27500,AT2G30020,AT2G30040,AT2G33080,AT2G34600,AT2G34810,AT2G37670,AT2G37970,AT2G43710,AT2G46510,AT2G47190…
379.083		AT4G00430		GO:0009404	2.54357e-09	4.02626e-07	toxin metabolic process	AT1G05560,AT1G10070,AT1G23550,AT1G68620,AT1G78380,AT2G29450,AT2G29460,AT2G30140,AT2G31945,AT2G34500,AT2G35730,AT3G05630,AT3G10500,AT3G17000,AT3G28210,AT3G49210,AT3G57760,AT4G01870,AT4G25390,AT5G01380,AT5G01720,AT5G48180,AT5G57480
379.09		AT5G43770		GO:0009407	2.54357e-09	4.02626e-07	toxin catabolic process	AT1G05560,AT1G10070,AT1G23550,AT1G68620,AT1G78380,AT2G29450,AT2G29460,AT2G30140,AT2G31945,AT2G34500,AT2G35730,AT3G05630,AT3G10500,AT3G17000,AT3G28210,AT3G49210,AT3G57760,AT4G01870,AT4G25390,AT5G01380,AT5G01720,AT5G48180,AT5G57480
380.086		AT2G44990		GO:0006972	3.68528e-09	5.71444e-07	hyperosmotic response	AT1G11910,AT1G19180,AT1G20440,AT1G27730,AT1G52890,AT1G63720,AT1G69270,AT2G34600,AT2G46510,AT2G47190,AT3G05640,AT3G15500,AT3G19580,AT3G28210,AT3G51960,AT3G55440,AT3G55610,AT4G21440,AT4G24960,AT5G17490,AT5G22540,AT5G24590,AT5G39610,AT5G46180,AT5G67080,AT5G67340
385.105		AT4G05020		GO:0051707	4.60452e-09	6.99703e-07	response to other organism	AT1G01470,AT1G01580,AT1G15010,AT1G15310,AT1G16130,AT1G17230,AT1G19180,AT1G20440,AT1G27730,AT1G32920,AT1G33560,AT1G42990,AT1G43160,AT1G58360,AT1G59740,AT1G61340,AT1G65690,AT1G68530,AT1G69270,AT1G76070,AT1G76650,AT1G77120,AT1G80820,AT1G80840,AT2G01340,AT2G17520,AT2G23810,AT2G29120,AT2G29350,AT2G30020,AT2G30140,AT2G34600,AT2G34810,AT2G40000,AT2G42620,AT2G43710,AT2G46510,AT2G46520,AT3G01420,AT3G10800…
385.11		AT4G23450		GO:0009607	4.7577e-09	7.08804e-07	response to biotic stimulus	AT1G01470,AT1G01580,AT1G15010,AT1G15310,AT1G16130,AT1G17230,AT1G19180,AT1G20440,AT1G27730,AT1G32920,AT1G33560,AT1G42990,AT1G43160,AT1G58360,AT1G59740,AT1G61340,AT1G65690,AT1G68530,AT1G69270,AT1G76070,AT1G76650,AT1G77120,AT1G80820,AT1G80840,AT2G01340,AT2G17520,AT2G23810,AT2G29120,AT2G29350,AT2G30020,AT2G30140,AT2G34600,AT2G34810,AT2G40000,AT2G42620,AT2G43710,AT2G46510,AT2G46520,AT3G01420,AT3G10800…
385.111		AT3G55880		GO:0051716	9.39839e-09	1.37325e-06	cellular response to stimulus	AT1G07520,AT1G13740,AT1G15310,AT1G17230,AT1G19180,AT1G19200,AT1G19660,AT1G23710,AT1G24140,AT1G25560,AT1G27730,AT1G28360,AT1G32450,AT1G32920,AT1G42990,AT1G43160,AT1G43700,AT1G48500,AT1G52890,AT1G53170,AT1G53210,AT1G62810,AT1G63010,AT1G63720,AT1G65690,AT1G68795,AT1G69270,AT1G71692,AT1G72840,AT1G74180,AT1G74740,AT1G76650,AT1G77120,AT1G78380,AT1G80840,AT2G03240,AT2G16720,AT2G16770,AT2G17520,AT2G22850…
385.114		AT3G20340		GO:0044700	1.08183e-08	1.5509e-06	single organism signaling	AT1G07520,AT1G13740,AT1G17230,AT1G19180,AT1G23710,AT1G24140,AT1G25560,AT1G27730,AT1G28360,AT1G32450,AT1G32920,AT1G42990,AT1G43700,AT1G48500,AT1G52890,AT1G53170,AT1G62810,AT1G63720,AT1G68795,AT1G69270,AT1G72840,AT1G74180,AT1G74740,AT1G76650,AT1G77120,AT1G80840,AT2G16720,AT2G17520,AT2G22850,AT2G27500,AT2G30020,AT2G30040,AT2G33080,AT2G34600,AT2G34810,AT2G37670,AT2G37970,AT2G43710,AT2G46510,AT2G47190…
385.12		AT2G24550		GO:0023052	1.11054e-08	1.56257e-06	signaling	AT1G07520,AT1G13740,AT1G17230,AT1G19180,AT1G23710,AT1G24140,AT1G25560,AT1G27730,AT1G28360,AT1G32450,AT1G32920,AT1G42990,AT1G43700,AT1G48500,AT1G52890,AT1G53170,AT1G62810,AT1G63720,AT1G68795,AT1G69270,AT1G72840,AT1G74180,AT1G74740,AT1G76650,AT1G77120,AT1G80840,AT2G16720,AT2G17520,AT2G22850,AT2G27500,AT2G30020,AT2G30040,AT2G33080,AT2G34600,AT2G34810,AT2G37670,AT2G37970,AT2G43710,AT2G46510,AT2G47190…
386.115		AT4G13300		GO:0071369	2.02761e-08	2.80106e-06	cellular response to ethylene stimulus	AT1G23710,AT1G25560,AT1G27730,AT1G28360,AT1G32920,AT1G42990,AT1G53170,AT1G69270,AT1G76650,AT1G80840,AT2G16720,AT2G30040,AT2G34600,AT3G23240,AT3G55980,AT4G17230,AT4G29780,AT4G33940,AT5G39610
387.114		AT2G23810		GO:0019748	2.59252e-08	3.5175e-06	secondary metabolic process	AT1G05560,AT1G09510,AT1G10070,AT1G22640,AT1G23550,AT1G32450,AT1G33800,AT1G62570,AT1G68440,AT1G68530,AT1G68620,AT1G78380,AT1G80820,AT2G29450,AT2G29460,AT2G30140,AT2G31945,AT2G34500,AT2G35730,AT2G43710,AT3G05630,AT3G10500,AT3G11430,AT3G16340,AT3G17000,AT3G26790,AT3G28210,AT3G44540,AT3G49210,AT3G57760,AT4G01870,AT4G18780,AT4G25390,AT4G27520,AT4G37430,AT5G01380,AT5G01720,AT5G23190,AT5G24030,AT5G48180…
387.118		AT2G36800		GO:0016036	2.68673e-08	3.58137e-06	cellular response to phosphate starvation	AT1G19200,AT1G63010,AT1G78380,AT2G03240,AT2G34500,AT2G38920,AT2G45570,AT2G47190,AT3G03520,AT3G04530,AT3G05630,AT3G17000,AT3G52820,AT3G62590,AT4G04490,AT4G31240,AT4G31860,AT5G13080
387.166		AT1G15010		GO:0009692	4.48251e-08	5.40605e-06	ethylene metabolic process	AT1G01480,AT1G24140,AT1G42990,AT1G61340,AT2G23810,AT2G31945,AT2G34600,AT3G06500,AT3G55980,AT4G17230,AT4G24380,AT4G25390,AT4G26200,AT4G34410,AT5G22540,AT5G42380,AT5G61600
387.202		AT5G42200		GO:0009693	4.48251e-08	5.40605e-06	ethylene biosynthetic process	AT1G01480,AT1G24140,AT1G42990,AT1G61340,AT2G23810,AT2G31945,AT2G34600,AT3G06500,AT3G55980,AT4G17230,AT4G24380,AT4G25390,AT4G26200,AT4G34410,AT5G22540,AT5G42380,AT5G61600
391.08		AT3G48690		GO:0043449	4.48251e-08	5.40605e-06	cellular alkene metabolic process	AT1G01480,AT1G24140,AT1G42990,AT1G61340,AT2G23810,AT2G31945,AT2G34600,AT3G06500,AT3G55980,AT4G17230,AT4G24380,AT4G25390,AT4G26200,AT4G34410,AT5G22540,AT5G42380,AT5G61600
403.125		AT1G54570		GO:0043450	4.48251e-08	5.40605e-06	alkene biosynthetic process	AT1G01480,AT1G24140,AT1G42990,AT1G61340,AT2G23810,AT2G31945,AT2G34600,AT3G06500,AT3G55980,AT4G17230,AT4G24380,AT4G25390,AT4G26200,AT4G34410,AT5G22540,AT5G42380,AT5G61600
411.202		AT4G26250		GO:1900673	4.48251e-08	5.40605e-06	olefin metabolic process	AT1G01480,AT1G24140,AT1G42990,AT1G61340,AT2G23810,AT2G31945,AT2G34600,AT3G06500,AT3G55980,AT4G17230,AT4G24380,AT4G25390,AT4G26200,AT4G34410,AT5G22540,AT5G42380,AT5G61600
419.135		AT1G76130		GO:1900674	4.48251e-08	5.40605e-06	olefin biosynthetic process	AT1G01480,AT1G24140,AT1G42990,AT1G61340,AT2G23810,AT2G31945,AT2G34600,AT3G06500,AT3G55980,AT4G17230,AT4G24380,AT4G25390,AT4G26200,AT4G34410,AT5G22540,AT5G42380,AT5G61600
421.163		AT3G55430		GO:0006952	4.67829e-08	5.554e-06	defense response	AT1G01470,AT1G07520,AT1G15010,AT1G15310,AT1G16130,AT1G19180,AT1G20440,AT1G23120,AT1G23710,AT1G27730,AT1G33560,AT1G42990,AT1G52890,AT1G65690,AT1G68530,AT1G69270,AT1G72840,AT1G76070,AT1G77120,AT1G80820,AT1G80840,AT2G17520,AT2G23810,AT2G24550,AT2G27500,AT2G29120,AT2G29350,AT2G30020,AT2G30140,AT2G34600,AT2G40000,AT2G42620,AT2G43710,AT2G46510,AT3G01420,AT3G10800,AT3G11480,AT3G13950,AT3G15500,AT3G16340…
423.088		AT1G76705		GO:0010583	5.57224e-08	6.51352e-06	response to cyclopentenone	AT1G05560,AT1G23550,AT1G68620,AT1G78380,AT2G29460,AT2G30140,AT2G31945,AT2G34500,AT2G35730,AT3G10500,AT3G28210,AT3G49210,AT3G57760,AT4G01870,AT4G25390,AT5G01380,AT5G57480,AT5G57560
423.179		AT1G61340		GO:0009651	6.29748e-08	7.24974e-06	response to salt stress	AT1G06180,AT1G08920,AT1G11910,AT1G18710,AT1G19180,AT1G20440,AT1G22640,AT1G27730,AT1G43160,AT1G52890,AT1G53210,AT1G61340,AT1G61890,AT1G63010,AT1G63720,AT1G69270,AT1G77120,AT1G78380,AT2G16720,AT2G34600,AT2G43710,AT2G46510,AT2G47190,AT3G05640,AT3G14070,AT3G15500,AT3G19290,AT3G19580,AT3G28210,AT3G44540,AT3G51960,AT3G55440,AT3G55610,AT4G19810,AT4G21440,AT4G24800,AT4G24960,AT4G33940,AT4G33950,AT5G17490…
429.213		AT1G68360		GO:0006970	7.65786e-08	8.68424e-06	response to osmotic stress	AT1G06180,AT1G08920,AT1G11910,AT1G18710,AT1G19180,AT1G20440,AT1G22640,AT1G27730,AT1G43160,AT1G52890,AT1G53210,AT1G61340,AT1G61890,AT1G63010,AT1G63720,AT1G69270,AT1G77120,AT1G78380,AT2G16720,AT2G34600,AT2G43710,AT2G46510,AT2G47190,AT3G05640,AT3G14070,AT3G15500,AT3G19290,AT3G19580,AT3G28210,AT3G44540,AT3G51960,AT3G55440,AT3G55610,AT4G18780,AT4G19810,AT4G21440,AT4G24800,AT4G24960,AT4G33940,AT4G33950…
457.107		AT1G80570		GO:0035966	8.32824e-08	9.30559e-06	response to topologically incorrect protein	AT1G19180,AT1G24140,AT1G42990,AT1G43700,AT1G69270,AT1G78380,AT1G80840,AT2G17520,AT2G22850,AT3G05580,AT3G05630,AT3G10800,AT3G15500,AT3G17000,AT3G19290,AT3G26910,AT3G49530,AT3G51960,AT3G55440,AT4G04490,AT4G39670,AT5G02490,AT5G42050,AT5G42380,AT5G48180,AT5G61560,AT5G62570,AT5G65110,AT5G67340
457.115		AT4G35790		GO:0000160	8.76532e-08	9.65201e-06	phosphorelay signal transduction system	AT1G23710,AT1G25560,AT1G27730,AT1G28360,AT1G32920,AT1G42990,AT1G53170,AT1G69270,AT1G76650,AT1G80840,AT2G16720,AT2G30040,AT2G34600,AT3G23240,AT3G55980,AT4G17230,AT4G29780,AT4G33940,AT5G39610
459.136		AT1G68450		GO:0050832	2.18449e-07	2.37111e-05	defense response to fungus	AT1G01470,AT1G15010,AT1G16130,AT1G19180,AT1G20440,AT1G42990,AT1G69270,AT1G76070,AT1G80820,AT1G80840,AT2G23810,AT2G30020,AT3G10800,AT3G13950,AT3G15500,AT3G55980,AT4G04490,AT4G16760,AT4G18780,AT4G28350,AT4G34410,AT4G37150,AT4G39670,AT5G42050,AT5G45890,AT5G60600,AT5G61600,AT5G64750,AT5G67340
461.042		AT4G01026		GO:0044248	2.30833e-07	2.47023e-05	cellular catabolic process	AT1G02400,AT1G04830,AT1G05560,AT1G05890,AT1G05940,AT1G10070,AT1G11190,AT1G17680,AT1G21670,AT1G23070,AT1G23550,AT1G53210,AT1G68530,AT1G68620,AT1G73880,AT1G77000,AT1G78380,AT1G80570,AT2G05630,AT2G19240,AT2G22680,AT2G29450,AT2G29460,AT2G30140,AT2G31945,AT2G34500,AT2G35730,AT2G38920,AT2G42620,AT2G43590,AT2G43710,AT2G44990,AT2G46520,AT3G01320,AT3G01420,AT3G05630,AT3G06420,AT3G10340,AT3G10500,AT3G14067…
464.114		AT1G19200		GO:0002679	3.3216e-07	3.4572e-05	respiratory burst involved in defense response	AT1G07520,AT1G23710,AT1G27730,AT1G42990,AT1G80840,AT2G34600,AT3G19580,AT3G49530,AT3G55980,AT4G01250,AT4G17230,AT4G33940,AT4G34410,AT4G39670,AT5G49520,AT5G61560
501.162		AT2G39400		GO:0045730	3.3216e-07	3.4572e-05	respiratory burst	AT1G07520,AT1G23710,AT1G27730,AT1G42990,AT1G80840,AT2G34600,AT3G19580,AT3G49530,AT3G55980,AT4G01250,AT4G17230,AT4G33940,AT4G34410,AT4G39670,AT5G49520,AT5G61560
501.177		AT1G15800		GO:0033554	5.2338e-07	5.37384e-05	cellular response to stress	AT1G19180,AT1G19200,AT1G19660,AT1G24140,AT1G32450,AT1G42990,AT1G43160,AT1G43700,AT1G52890,AT1G53210,AT1G63010,AT1G65690,AT1G69270,AT1G71692,AT1G78380,AT1G80840,AT2G03240,AT2G17520,AT2G22850,AT2G24550,AT2G27500,AT2G29120,AT2G30140,AT2G34500,AT2G38920,AT2G45570,AT2G46510,AT2G47190,AT3G01420,AT3G03520,AT3G04530,AT3G05580,AT3G05630,AT3G10800,AT3G13950,AT3G15500,AT3G16340,AT3G17000,AT3G19290,AT3G26910…
501.194		AT2G43500		GO:0009267	6.7591e-07	6.84742e-05	cellular response to starvation	AT1G19200,AT1G32450,AT1G43700,AT1G63010,AT1G71692,AT1G78380,AT2G03240,AT2G34500,AT2G38920,AT2G45570,AT2G47190,AT3G01420,AT3G03520,AT3G04530,AT3G05630,AT3G17000,AT3G47340,AT3G52820,AT3G55880,AT3G62590,AT4G00430,AT4G04490,AT4G31240,AT4G31860,AT5G13080
501.203		AT5G41750		GO:0034976	7.92243e-07	7.92034e-05	response to endoplasmic reticulum stress	AT1G19180,AT1G24140,AT1G42990,AT1G43700,AT1G65690,AT1G69270,AT1G80840,AT2G17520,AT2G22850,AT2G29120,AT2G30140,AT3G05580,AT3G10800,AT3G15500,AT3G19290,AT3G26910,AT3G49530,AT3G51960,AT4G00700,AT4G04490,AT4G39670,AT5G02490,AT5G42050,AT5G42380,AT5G61560,AT5G62570,AT5G67340
502.19		AT4G14290		GO:0044242	8.58196e-07	8.46827e-05	cellular lipid catabolic process	AT1G02400,AT1G05890,AT1G05940,AT1G23070,AT1G73880,AT1G78380,AT2G22680,AT2G38920,AT2G44990,AT3G01420,AT3G05630,AT3G17000,AT3G46660,AT4G16760,AT4G34370,AT5G06370,AT5G45340,AT5G46180,AT5G48180,AT5G51760,AT5G53220,AT5G65110
559.152		AT4G25790		GO:0051704	9.60949e-07	9.36063e-05	multi-organism process	AT1G01470,AT1G01580,AT1G15010,AT1G15310,AT1G15330,AT1G16130,AT1G17230,AT1G19180,AT1G20440,AT1G27730,AT1G32920,AT1G33560,AT1G42990,AT1G43160,AT1G43700,AT1G58360,AT1G59740,AT1G61340,AT1G65690,AT1G68530,AT1G69270,AT1G76070,AT1G76650,AT1G77120,AT1G80820,AT1G80840,AT2G01340,AT2G17520,AT2G23810,AT2G29120,AT2G29350,AT2G30020,AT2G30140,AT2G34600,AT2G34810,AT2G37670,AT2G40000,AT2G42620,AT2G43710,AT2G46510…
577.15		AT1G01453		GO:0042594	1.06611e-06	0.000102535	response to starvation	AT1G19200,AT1G32450,AT1G43700,AT1G63010,AT1G71692,AT1G78380,AT2G03240,AT2G34500,AT2G38920,AT2G45570,AT2G47190,AT3G01420,AT3G03520,AT3G04530,AT3G05630,AT3G17000,AT3G47340,AT3G52820,AT3G55880,AT3G62590,AT4G00430,AT4G04490,AT4G31240,AT4G31860,AT5G13080
595.154		AT5G06370		GO:0014070	1.11962e-06	0.000106335	response to organic cyclic compound	AT1G05560,AT1G06180,AT1G15310,AT1G19180,AT1G22640,AT1G23550,AT1G42990,AT1G43160,AT1G52890,AT1G61340,AT1G68620,AT1G69270,AT1G77120,AT1G78380,AT1G80840,AT2G16720,AT2G17520,AT2G27500,AT2G29460,AT2G30140,AT2G31945,AT2G34500,AT2G35730,AT2G40000,AT2G43710,AT2G46510,AT2G47190,AT3G01420,AT3G10500,AT3G10800,AT3G13950,AT3G15500,AT3G28210,AT3G49210,AT3G57760,AT4G01870,AT4G04490,AT4G16760,AT4G17230,AT4G25390…
605.151		AT1G05894		GO:0043436	1.21414e-06	0.00011389	oxoacid metabolic process	AT1G01480,AT1G02400,AT1G05560,AT1G05890,AT1G05940,AT1G10070,AT1G19180,AT1G21670,AT1G22640,AT1G23070,AT1G27730,AT1G30100,AT1G32450,AT1G32920,AT1G43160,AT1G61890,AT1G68440,AT1G68530,AT1G69410,AT1G73880,AT1G76650,AT1G78380,AT1G80840,AT2G04350,AT2G22680,AT2G26310,AT2G29450,AT2G34600,AT2G34810,AT2G38920,AT2G43710,AT2G43840,AT2G44810,AT2G46510,AT2G46520,AT3G01420,AT3G02875,AT3G05630,AT3G06420,AT3G10340…
609.146		AT5G49520		GO:0006082	1.27065e-06	0.000117737	organic acid metabolic process	AT1G01480,AT1G02400,AT1G05560,AT1G05890,AT1G05940,AT1G10070,AT1G19180,AT1G21670,AT1G22640,AT1G23070,AT1G27730,AT1G30100,AT1G32450,AT1G32920,AT1G43160,AT1G61890,AT1G68440,AT1G68530,AT1G69410,AT1G73880,AT1G76650,AT1G78380,AT1G80840,AT2G04350,AT2G22680,AT2G26310,AT2G29450,AT2G34600,AT2G34810,AT2G38920,AT2G43710,AT2G43840,AT2G44810,AT2G46510,AT2G46520,AT3G01420,AT3G02875,AT3G05630,AT3G06420,AT3G10340…
629.128		AT1G07520		GO:0031669	1.46164e-06	0.000133802	cellular response to nutrient levels	AT1G19200,AT1G32450,AT1G43700,AT1G63010,AT1G71692,AT1G78380,AT2G03240,AT2G34500,AT2G38920,AT2G45570,AT2G47190,AT3G01420,AT3G03520,AT3G04530,AT3G05630,AT3G17000,AT3G47340,AT3G52820,AT3G55880,AT3G62590,AT4G00430,AT4G04490,AT4G31240,AT4G31860,AT5G13080
664.183		AT5G57810		GO:0009751	1.48552e-06	0.000134368	response to salicylic acid stimulus	AT1G05560,AT1G06180,AT1G19180,AT1G22640,AT1G42990,AT1G43160,AT1G52890,AT1G61340,AT1G69270,AT1G77120,AT1G80840,AT2G16720,AT2G17520,AT2G27500,AT2G40000,AT2G43710,AT2G46510,AT2G47190,AT3G01420,AT3G10800,AT3G13950,AT3G15500,AT3G28210,AT4G04490,AT4G16760,AT4G17230,AT4G25390,AT4G39670,AT5G17490,AT5G42050,AT5G54230,AT5G60600,AT5G67340
		AT5G40690		GO:0016042	1.64396e-06	0.000146872	lipid catabolic process	AT1G02400,AT1G05890,AT1G05940,AT1G23070,AT1G73880,AT1G78380,AT2G22680,AT2G38920,AT2G44990,AT3G01420,AT3G05630,AT3G17000,AT3G46660,AT4G16760,AT4G34370,AT5G06370,AT5G45340,AT5G46180,AT5G48180,AT5G51760,AT5G53220,AT5G65110
		AT2G41150		GO:0072329	1.66241e-06	0.000146872	monocarboxylic acid catabolic process	AT1G05890,AT1G05940,AT1G23070,AT1G73880,AT1G78380,AT2G22680,AT2G38920,AT3G01420,AT3G05630,AT3G17000,AT3G46660,AT4G16760,AT4G34370,AT5G06370,AT5G45340,AT5G46180,AT5G48180,AT5G51760,AT5G53220,AT5G65110
		AT1G67650		GO:0019752	1.74922e-06	0.000152765	carboxylic acid metabolic process	AT1G01480,AT1G02400,AT1G05560,AT1G05890,AT1G05940,AT1G10070,AT1G19180,AT1G21670,AT1G22640,AT1G23070,AT1G27730,AT1G30100,AT1G32450,AT1G32920,AT1G43160,AT1G61890,AT1G68440,AT1G68530,AT1G69410,AT1G73880,AT1G76650,AT1G78380,AT1G80840,AT2G04350,AT2G22680,AT2G26310,AT2G29450,AT2G34600,AT2G34810,AT2G38920,AT2G43710,AT2G43840,AT2G44810,AT2G46510,AT2G46520,AT3G01420,AT3G02875,AT3G05630,AT3G06420,AT3G10340…
		AT5G64430		GO:0009867	2.17393e-06	0.00018559	jasmonic acid mediated signaling pathway	AT1G19180,AT1G42990,AT1G48500,AT1G52890,AT1G69270,AT1G80840,AT2G27500,AT2G34600,AT2G34810,AT2G43710,AT2G46510,AT3G10800,AT3G15500,AT3G23240,AT3G28210,AT4G04490,AT4G17230,AT4G25390,AT4G39670,AT5G17490,AT5G42050,AT5G60600,AT5G64930,AT5G67340
		AT4G17230		GO:0071395	2.17393e-06	0.00018559	cellular response to jasmonic acid stimulus	AT1G19180,AT1G42990,AT1G48500,AT1G52890,AT1G69270,AT1G80840,AT2G27500,AT2G34600,AT2G34810,AT2G43710,AT2G46510,AT3G10800,AT3G15500,AT3G23240,AT3G28210,AT4G04490,AT4G17230,AT4G25390,AT4G39670,AT5G17490,AT5G42050,AT5G60600,AT5G64930,AT5G67340
		AT1G06520		GO:0009056	3.33869e-06	0.00028186	catabolic process	AT1G02400,AT1G04830,AT1G05560,AT1G05890,AT1G05940,AT1G10070,AT1G11190,AT1G11910,AT1G17680,AT1G20440,AT1G21670,AT1G23070,AT1G23550,AT1G32450,AT1G53210,AT1G53780,AT1G68440,AT1G68530,AT1G68620,AT1G68765,AT1G73880,AT1G76130,AT1G77000,AT1G78380,AT1G80570,AT2G05630,AT2G19240,AT2G22680,AT2G29450,AT2G29460,AT2G30140,AT2G31945,AT2G34500,AT2G35730,AT2G38920,AT2G42620,AT2G43590,AT2G43710,AT2G44990,AT2G46520…
		AT3G63050		GO:0031667	3.80814e-06	0.000317959	response to nutrient levels	AT1G19200,AT1G32450,AT1G43700,AT1G63010,AT1G71692,AT1G78380,AT2G03240,AT2G34500,AT2G38920,AT2G45570,AT2G47190,AT3G01420,AT3G03520,AT3G04530,AT3G05630,AT3G17000,AT3G47340,AT3G52820,AT3G55880,AT3G62590,AT4G00430,AT4G04490,AT4G31240,AT4G31860,AT5G13080
		AT3G58150		GO:0019375	4.32956e-06	0.000357565	galactolipid biosynthetic process	AT1G19200,AT1G78380,AT2G34500,AT2G45570,AT3G04530,AT3G05630,AT3G17000,AT3G52820,AT3G62590,AT4G04490,AT4G31240,AT4G31860,AT5G13080
		AT3G03520		GO:0009062	4.76335e-06	0.000389161	fatty acid catabolic process	AT1G05890,AT1G05940,AT1G23070,AT1G73880,AT1G78380,AT2G22680,AT2G38920,AT3G01420,AT3G05630,AT3G17000,AT3G46660,AT4G16760,AT4G34370,AT5G06370,AT5G46180,AT5G48180,AT5G51760,AT5G53220,AT5G65110
		AT3G60670		GO:0019374	4.86171e-06	0.000392971	galactolipid metabolic process	AT1G19200,AT1G78380,AT2G34500,AT2G45570,AT3G04530,AT3G05630,AT3G17000,AT3G52820,AT3G62590,AT4G04490,AT4G31240,AT4G31860,AT5G13080
		AT1G47915		GO:0002376	5.26195e-06	0.000420845	immune system process	AT1G07520,AT1G15310,AT1G19180,AT1G23710,AT1G27730,AT1G42990,AT1G52890,AT1G65690,AT1G69270,AT1G77120,AT1G80840,AT2G17520,AT2G24550,AT2G27500,AT2G29120,AT2G30140,AT2G34600,AT2G40000,AT2G42620,AT2G43710,AT2G46510,AT3G01420,AT3G10800,AT3G13950,AT3G15500,AT3G16340,AT3G19580,AT3G28210,AT3G44880,AT3G49530,AT3G55980,AT4G00700,AT4G01250,AT4G04490,AT4G16760,AT4G17230,AT4G25390,AT4G33940,AT4G34410,AT4G37150…
		AT1G77000		GO:0001071	7.56885e-06	0.000592867	nucleic acid binding transcription factor activity	AT1G01250,AT1G02220,AT1G06180,AT1G07520,AT1G17950,AT1G18710,AT1G22640,AT1G25560,AT1G27730,AT1G28360,AT1G34180,AT1G42990,AT1G43160,AT1G43700,AT1G46768,AT1G52890,AT1G53170,AT1G54830,AT1G68360,AT1G71692,AT1G77200,AT1G80840,AT2G16720,AT2G16770,AT2G22770,AT2G22850,AT2G28200,AT2G38250,AT2G43500,AT2G46510,AT2G47190,AT3G02990,AT3G04060,AT3G04070,AT3G10500,AT3G10800,AT3G11020,AT3G15500,AT3G19290,AT3G19500…
		AT4G17550		GO:0003700	7.56885e-06	0.000592867	sequence-specific DNA binding transcription factor activity	AT1G01250,AT1G02220,AT1G06180,AT1G07520,AT1G17950,AT1G18710,AT1G22640,AT1G25560,AT1G27730,AT1G28360,AT1G34180,AT1G42990,AT1G43160,AT1G43700,AT1G46768,AT1G52890,AT1G53170,AT1G54830,AT1G68360,AT1G71692,AT1G77200,AT1G80840,AT2G16720,AT2G16770,AT2G22770,AT2G22850,AT2G28200,AT2G38250,AT2G43500,AT2G46510,AT2G47190,AT3G02990,AT3G04060,AT3G04070,AT3G10500,AT3G10800,AT3G11020,AT3G15500,AT3G19290,AT3G19500…
		AT2G38530		GO:0009612	7.6957e-06	0.000596652	response to mechanical stimulus	AT1G23710,AT1G27730,AT1G74740,AT1G80840,AT2G23810,AT3G19290,AT3G55980,AT4G29780,AT5G57560,AT5G61600
		AT3G22370		GO:0009266	8.9869e-06	0.000689722	response to temperature stimulus	AT1G01250,AT1G01470,AT1G02400,AT1G11210,AT1G11910,AT1G19180,AT1G20440,AT1G23710,AT1G27730,AT1G42990,AT1G43160,AT1G46768,AT1G52890,AT1G68530,AT1G69270,AT1G76590,AT1G77000,AT1G80820,AT2G47190,AT3G01320,AT3G01570,AT3G02990,AT3G04060,AT3G05640,AT3G10800,AT3G11020,AT3G15500,AT3G22370,AT3G28210,AT3G49530,AT3G55440,AT4G04490,AT4G23450,AT4G24960,AT4G31160,AT4G35790,AT4G37370,AT4G39670,AT5G01600,AT5G02490…
		AT3G22942		GO:0031668	9.22307e-06	0.000700769	cellular response to extracellular stimulus	AT1G19200,AT1G32450,AT1G43700,AT1G63010,AT1G71692,AT1G78380,AT2G03240,AT2G34500,AT2G38920,AT2G45570,AT2G47190,AT3G01420,AT3G03520,AT3G04530,AT3G05630,AT3G17000,AT3G47340,AT3G52820,AT3G55880,AT3G62590,AT4G00430,AT4G04490,AT4G31240,AT4G31860,AT5G13080
		AT2G26030		GO:0071496	9.72542e-06	0.000731621	cellular response to external stimulus	AT1G19200,AT1G32450,AT1G43700,AT1G63010,AT1G71692,AT1G78380,AT2G03240,AT2G34500,AT2G38920,AT2G45570,AT2G47190,AT3G01420,AT3G03520,AT3G04530,AT3G05630,AT3G17000,AT3G47340,AT3G52820,AT3G55880,AT3G62590,AT4G00430,AT4G04490,AT4G31240,AT4G31860,AT5G13080
		AT1G06090		GO:0016054	1.13494e-05	0.000837208	organic acid catabolic process	AT1G02400,AT1G05890,AT1G05940,AT1G23070,AT1G68530,AT1G73880,AT1G78380,AT2G22680,AT2G38920,AT2G43710,AT3G01420,AT3G05630,AT3G10340,AT3G16150,AT3G17000,AT3G46660,AT3G47340,AT4G16760,AT4G34370,AT5G06370,AT5G45340,AT5G46180,AT5G48180,AT5G51760,AT5G53220,AT5G60600,AT5G65110
		AT2G29140		GO:0046395	1.13494e-05	0.000837208	carboxylic acid catabolic process	AT1G02400,AT1G05890,AT1G05940,AT1G23070,AT1G68530,AT1G73880,AT1G78380,AT2G22680,AT2G38920,AT2G43710,AT3G01420,AT3G05630,AT3G10340,AT3G16150,AT3G17000,AT3G46660,AT3G47340,AT4G16760,AT4G34370,AT5G06370,AT5G45340,AT5G46180,AT5G48180,AT5G51760,AT5G53220,AT5G60600,AT5G65110
		AT3G10250		GO:0035556	1.1967e-05	0.000874278	intracellular signal transduction	AT1G07520,AT1G19180,AT1G23710,AT1G27730,AT1G42990,AT1G69270,AT1G74740,AT1G76650,AT1G80840,AT2G30040,AT2G34600,AT3G02800,AT3G05580,AT3G10800,AT3G13950,AT3G15500,AT3G19290,AT3G19580,AT3G49530,AT3G55980,AT3G57680,AT4G01250,AT4G01870,AT4G04490,AT4G17230,AT4G33940,AT4G34410,AT4G39670,AT5G20010,AT5G28210,AT5G42050,AT5G49520,AT5G60600,AT5G67080,AT5G67340
		AT1G69410		GO:0009247	1.92863e-05	0.00139559	glycolipid biosynthetic process	AT1G19200,AT1G78380,AT2G34500,AT2G45570,AT3G04530,AT3G05630,AT3G17000,AT3G52820,AT3G62590,AT4G04490,AT4G31240,AT4G31860,AT5G13080
		AT5G55750		GO:0065007	2.17837e-05	0.00156024	biological regulation	AT1G01250,AT1G01580,AT1G02220,AT1G04830,AT1G06180,AT1G07520,AT1G08570,AT1G13740,AT1G15310,AT1G17230,AT1G17680,AT1G17950,AT1G18100,AT1G18710,AT1G19180,AT1G19200,AT1G22640,AT1G23710,AT1G24140,AT1G25560,AT1G27730,AT1G28360,AT1G32450,AT1G32920,AT1G33055,AT1G34180,AT1G42990,AT1G43160,AT1G43700,AT1G44800,AT1G46768,AT1G48500,AT1G52890,AT1G53170,AT1G53210,AT1G54830,AT1G62810,AT1G63720,AT1G64810,AT1G68360…
		AT5G64930		GO:0009991	2.19723e-05	0.00156024	response to extracellular stimulus	AT1G19200,AT1G32450,AT1G43700,AT1G63010,AT1G71692,AT1G78380,AT2G03240,AT2G34500,AT2G38920,AT2G45570,AT2G47190,AT3G01420,AT3G03520,AT3G04530,AT3G05630,AT3G17000,AT3G47340,AT3G52820,AT3G55880,AT3G62590,AT4G00430,AT4G04490,AT4G31240,AT4G31860,AT5G13080
		AT4G35500		GO:0009408	2.50376e-05	0.00176144	response to heat	AT1G01470,AT1G02400,AT1G20440,AT1G23710,AT1G42990,AT1G43160,AT1G52890,AT1G76590,AT1G77000,AT3G02990,AT3G04060,AT3G10800,AT3G11020,AT3G28210,AT4G23450,AT4G37370,AT4G39670,AT5G02490,AT5G04250,AT5G13200,AT5G42380,AT5G57560
		AT1G80610		GO:0006631	3.13037e-05	0.00218207	fatty acid metabolic process	AT1G05890,AT1G05940,AT1G23070,AT1G68530,AT1G73880,AT1G78380,AT2G04350,AT2G22680,AT2G38920,AT2G43710,AT3G01420,AT3G05630,AT3G15290,AT3G17000,AT3G46660,AT4G16760,AT4G33950,AT4G34370,AT5G04660,AT5G06370,AT5G23190,AT5G46180,AT5G48180,AT5G51760,AT5G53220,AT5G58860,AT5G60600,AT5G65110
		AT3G57380		GO:0050794	3.52157e-05	0.00243245	regulation of cellular process	AT1G01250,AT1G02220,AT1G04830,AT1G06180,AT1G07520,AT1G08570,AT1G13740,AT1G17230,AT1G17680,AT1G17950,AT1G18710,AT1G19180,AT1G19200,AT1G22640,AT1G23710,AT1G24140,AT1G25560,AT1G27730,AT1G28360,AT1G32450,AT1G32920,AT1G34180,AT1G42990,AT1G43160,AT1G43700,AT1G46768,AT1G48500,AT1G52890,AT1G53170,AT1G54830,AT1G62810,AT1G63720,AT1G68360,AT1G68795,AT1G69270,AT1G69410,AT1G71692,AT1G72840,AT1G74180,AT1G74740…
		AT4G23520		GO:0044710	3.75871e-05	0.00255701	single-organism metabolic process	AT1G01480,AT1G01580,AT1G02400,AT1G02660,AT1G03990,AT1G04830,AT1G05560,AT1G05890,AT1G05940,AT1G06090,AT1G06520,AT1G07520,AT1G08570,AT1G09510,AT1G10070,AT1G11910,AT1G19180,AT1G19200,AT1G19530,AT1G21670,AT1G22640,AT1G23070,AT1G23550,AT1G23710,AT1G27730,AT1G30100,AT1G30820,AT1G32450,AT1G32920,AT1G33055,AT1G33800,AT1G42990,AT1G43160,AT1G54570,AT1G61890,AT1G62570,AT1G62620,AT1G62810,AT1G65000,AT1G68440…
		AT2G43840		GO:0009605	3.76921e-05	0.00255701	response to external stimulus	AT1G15330,AT1G19200,AT1G23710,AT1G27730,AT1G32450,AT1G43700,AT1G63010,AT1G68530,AT1G71692,AT1G74740,AT1G78380,AT1G80840,AT2G03240,AT2G23810,AT2G34500,AT2G38920,AT2G45570,AT2G47190,AT2G47410,AT3G01320,AT3G01420,AT3G03520,AT3G04530,AT3G05630,AT3G17000,AT3G19290,AT3G47340,AT3G52820,AT3G55880,AT3G55980,AT3G62590,AT4G00430,AT4G04490,AT4G29780,AT4G31240,AT4G31860,AT5G13080,AT5G57560,AT5G61560,AT5G61600
		AT4G10910		GO:0044282	3.91981e-05	0.00261252	small molecule catabolic process	AT1G02400,AT1G05890,AT1G05940,AT1G23070,AT1G68530,AT1G73880,AT1G78380,AT2G22680,AT2G38920,AT2G43710,AT3G01420,AT3G05630,AT3G10340,AT3G16150,AT3G17000,AT3G46660,AT3G47340,AT4G16760,AT4G34370,AT5G06370,AT5G45340,AT5G46180,AT5G48180,AT5G51760,AT5G53220,AT5G60600,AT5G65110
		AT5G12930		GO:0044712	3.91981e-05	0.00261252	single-organism catabolic process	AT1G02400,AT1G05890,AT1G05940,AT1G23070,AT1G68530,AT1G73880,AT1G78380,AT2G22680,AT2G38920,AT2G43710,AT3G01420,AT3G05630,AT3G10340,AT3G16150,AT3G17000,AT3G46660,AT3G47340,AT4G16760,AT4G34370,AT5G06370,AT5G45340,AT5G46180,AT5G48180,AT5G51760,AT5G53220,AT5G60600,AT5G65110
		AT3G05640		GO:0019395	4.48963e-05	0.00296628	fatty acid oxidation	AT1G05890,AT1G05940,AT1G78380,AT3G01420,AT3G05630,AT3G17000,AT3G46660,AT4G16760,AT4G34370,AT5G04660,AT5G06370,AT5G46180,AT5G48180,AT5G53220,AT5G65110
		AT3G07700		GO:0044255	5.02931e-05	0.0032942	cellular lipid metabolic process	AT1G02400,AT1G05890,AT1G05940,AT1G06520,AT1G19200,AT1G23070,AT1G30100,AT1G54570,AT1G65000,AT1G68530,AT1G73880,AT1G78380,AT2G04350,AT2G19350,AT2G21490,AT2G22680,AT2G34500,AT2G38920,AT2G43710,AT2G44990,AT2G45570,AT3G01420,AT3G04530,AT3G05630,AT3G11430,AT3G15290,AT3G17000,AT3G26790,AT3G46660,AT3G52820,AT3G54020,AT3G59580,AT3G62590,AT4G04490,AT4G05070,AT4G13280,AT4G13300,AT4G16760,AT4G18780,AT4G31240…
		AT5G09620		GO:0044699	5.79918e-05	0.003766	single-organism process	AT1G01470,AT1G01580,AT1G01640,AT1G02220,AT1G05560,AT1G05890,AT1G05940,AT1G06520,AT1G07520,AT1G08570,AT1G08920,AT1G11190,AT1G11910,AT1G13740,AT1G15310,AT1G15330,AT1G17230,AT1G17680,AT1G17950,AT1G18100,AT1G19180,AT1G19200,AT1G19660,AT1G20440,AT1G22570,AT1G23200,AT1G23710,AT1G24140,AT1G25560,AT1G27730,AT1G28360,AT1G30100,AT1G32450,AT1G32920,AT1G33055,AT1G33800,AT1G34180,AT1G42990,AT1G43160,AT1G43700…
		AT1G05330		GO:0006664	6.80364e-05	0.00431552	glycolipid metabolic process	AT1G19200,AT1G78380,AT2G34500,AT2G45570,AT3G04530,AT3G05630,AT3G17000,AT3G52820,AT3G62590,AT4G04490,AT4G31240,AT4G31860,AT5G13080
		AT5G47020		GO:0042631	6.81577e-05	0.00431552	cellular response to water deprivation	AT1G78380,AT2G34500,AT2G45570,AT3G05630,AT3G17000,AT3G62590,AT4G04490,AT4G31860,AT5G13080
		AT4G16620		GO:0071462	6.81577e-05	0.00431552	cellular response to water stimulus	AT1G78380,AT2G34500,AT2G45570,AT3G05630,AT3G17000,AT3G62590,AT4G04490,AT4G31860,AT5G13080
		AT2G17520		GO:0034440	6.95512e-05	0.0043522	lipid oxidation	AT1G05890,AT1G05940,AT1G78380,AT3G01420,AT3G05630,AT3G17000,AT3G46660,AT4G16760,AT4G34370,AT5G04660,AT5G06370,AT5G46180,AT5G48180,AT5G53220,AT5G65110
		AT3G29000		GO:0002252	6.98827e-05	0.0043522	immune effector process	AT1G07520,AT1G15310,AT1G23710,AT1G27730,AT1G42990,AT1G80840,AT2G34600,AT2G42620,AT2G43710,AT3G19580,AT3G49530,AT3G55980,AT4G01250,AT4G17230,AT4G33940,AT4G34410,AT4G39670,AT5G24590,AT5G49520,AT5G61560
		AT5G56420		GO:0006820	7.15384e-05	0.0044191	anion transport	AT1G05940,AT1G32450,AT1G43700,AT1G44800,AT1G58360,AT1G61890,AT1G63010,AT1G65690,AT1G71692,AT1G74010,AT1G74020,AT1G79450,AT2G01890,AT2G03240,AT2G20320,AT2G38530,AT2G38920,AT3G01420,AT3G04070,AT3G15990,AT3G22600,AT3G22620,AT3G27870,AT3G49210,AT4G17550,AT4G21440,AT4G24380,AT4G26200,AT5G07080,AT5G24030,AT5G41800,AT5G49520,AT5G61560,AT5G65990,AT5G67340
		AT4G37030		GO:0072330	8.15762e-05	0.00499852	monocarboxylic acid biosynthetic process	AT1G01480,AT1G19180,AT1G22640,AT1G27730,AT1G30100,AT1G32920,AT1G43160,AT1G68530,AT1G76650,AT1G80840,AT2G04350,AT2G34600,AT2G34810,AT2G43710,AT2G44810,AT2G46510,AT2G46520,AT3G11480,AT3G13950,AT3G15500,AT3G26790,AT3G48520,AT3G59580,AT4G04490,AT4G16760,AT4G18780,AT4G24380,AT4G26200,AT4G33950,AT4G39670,AT5G02490,AT5G04250,AT5G23190,AT5G60600,AT5G67340
		AT3G02800		GO:0046467	0.000117948	0.00716938	membrane lipid biosynthetic process	AT1G19200,AT1G78380,AT2G34500,AT2G45570,AT3G04530,AT3G05630,AT3G17000,AT3G52820,AT3G54020,AT3G62590,AT4G04490,AT4G31240,AT4G31860,AT5G13080
		AT2G43590		GO:0010345	0.000125645	0.00757659	suberin biosynthetic process	AT3G11430,AT3G44540,AT5G23190,AT5G58860
		AT4G38080		GO:0050789	0.000135394	0.00810016	regulation of biological process	AT1G01250,AT1G02220,AT1G04830,AT1G06180,AT1G07520,AT1G08570,AT1G13740,AT1G15310,AT1G17230,AT1G17680,AT1G17950,AT1G18100,AT1G18710,AT1G19180,AT1G19200,AT1G22640,AT1G23710,AT1G24140,AT1G25560,AT1G27730,AT1G28360,AT1G32450,AT1G32920,AT1G33055,AT1G34180,AT1G42990,AT1G43160,AT1G43700,AT1G46768,AT1G48500,AT1G52890,AT1G53170,AT1G54830,AT1G62810,AT1G63720,AT1G64810,AT1G68360,AT1G68530,AT1G68765,AT1G68795…
		AT3G55610		GO:0071446	0.000176293	0.0104647	cellular response to salicylic acid stimulus	AT1G19180,AT1G42990,AT1G52890,AT1G69270,AT1G77120,AT1G80840,AT2G27500,AT2G43710,AT2G46510,AT3G01420,AT3G10800,AT3G13950,AT3G15500,AT3G28210,AT4G04490,AT4G16760,AT4G17230,AT4G25390,AT4G39670,AT5G17490,AT5G42050,AT5G60600,AT5G67340
		AT2G03240		GO:0005432	0.000229064	0.0133963	calcium:sodium antiporter activity	AT1G53210,AT5G17850,AT5G17860
		AT2G40000		GO:0006612	0.000229208	0.0133963	protein targeting to membrane	AT1G15310,AT1G19180,AT1G42990,AT1G52890,AT1G67650,AT1G69270,AT1G80840,AT2G24550,AT2G27500,AT2G46510,AT3G10800,AT3G13950,AT3G15500,AT3G16340,AT3G28210,AT4G04490,AT4G16760,AT4G17230,AT4G25390,AT4G39670,AT5G42050,AT5G47180,AT5G60600,AT5G67340
		AT2G44810		GO:0009646	0.000269751	0.0156456	response to absence of light	AT1G80840,AT2G40000,AT3G15760,AT3G47340,AT3G55980,AT5G51070
		AT4G21620		GO:0009409	0.00030315	0.0174495	response to cold	AT1G01250,AT1G01470,AT1G11210,AT1G19180,AT1G20440,AT1G27730,AT1G42990,AT1G43160,AT1G46768,AT1G52890,AT1G68530,AT1G69270,AT1G80820,AT2G47190,AT3G01320,AT3G01570,AT3G05640,AT3G10800,AT3G15500,AT3G22370,AT3G49530,AT4G04490,AT4G24960,AT4G31160,AT4G35790,AT5G01600,AT5G04660,AT5G42050,AT5G51760,AT5G57560,AT5G60600,AT5G67340
		AT5G13200		GO:0072657	0.000325315	0.0184459	protein localization to membrane	AT1G15310,AT1G19180,AT1G42990,AT1G52890,AT1G67650,AT1G69270,AT1G80840,AT2G24550,AT2G27500,AT2G46510,AT3G10800,AT3G13950,AT3G15500,AT3G16340,AT3G28210,AT4G04490,AT4G16760,AT4G17230,AT4G25390,AT4G39670,AT5G42050,AT5G47180,AT5G60600,AT5G67340
		AT5G02502		GO:0090150	0.000325315	0.0184459	establishment of protein localization to membrane	AT1G15310,AT1G19180,AT1G42990,AT1G52890,AT1G67650,AT1G69270,AT1G80840,AT2G24550,AT2G27500,AT2G46510,AT3G10800,AT3G13950,AT3G15500,AT3G16340,AT3G28210,AT4G04490,AT4G16760,AT4G17230,AT4G25390,AT4G39670,AT5G42050,AT5G47180,AT5G60600,AT5G67340
		AT2G34600		GO:0008219	0.000365339	0.0204106	cell death	AT1G19180,AT1G42990,AT1G52890,AT1G69270,AT1G80840,AT2G24550,AT2G27500,AT2G38530,AT2G46510,AT3G01420,AT3G10800,AT3G13950,AT3G15500,AT3G16340,AT3G28210,AT3G44880,AT4G04490,AT4G16760,AT4G17230,AT4G25390,AT4G35790,AT4G39670,AT5G42050,AT5G46180,AT5G47180,AT5G60600,AT5G64930,AT5G67340
		AT2G34610		GO:0016265	0.000365339	0.0204106	death	AT1G19180,AT1G42990,AT1G52890,AT1G69270,AT1G80840,AT2G24550,AT2G27500,AT2G38530,AT2G46510,AT3G01420,AT3G10800,AT3G13950,AT3G15500,AT3G16340,AT3G28210,AT3G44880,AT4G04490,AT4G16760,AT4G17230,AT4G25390,AT4G35790,AT4G39670,AT5G42050,AT5G46180,AT5G47180,AT5G60600,AT5G64930,AT5G67340
		AT4G14370		GO:0012501	0.000404565	0.0224371	programmed cell death	AT1G19180,AT1G42990,AT1G52890,AT1G69270,AT1G80840,AT2G24550,AT2G27500,AT2G38530,AT2G46510,AT3G10800,AT3G13950,AT3G15500,AT3G16340,AT3G28210,AT4G04490,AT4G16760,AT4G17230,AT4G25390,AT4G35790,AT4G39670,AT5G42050,AT5G46180,AT5G47180,AT5G60600,AT5G64930,AT5G67340
		AT1G55510		GO:0009863	0.000411286	0.0226446	salicylic acid mediated signaling pathway	AT1G19180,AT1G42990,AT1G52890,AT1G69270,AT1G77120,AT1G80840,AT2G27500,AT2G43710,AT2G46510,AT3G10800,AT3G13950,AT3G15500,AT3G28210,AT4G04490,AT4G16760,AT4G17230,AT4G25390,AT4G39670,AT5G17490,AT5G42050,AT5G60600,AT5G67340
		AT4G27520		GO:0006635	0.000422243	0.0227596	fatty acid beta-oxidation	AT1G05890,AT1G05940,AT1G78380,AT3G05630,AT3G17000,AT3G46660,AT4G16760,AT4G34370,AT5G06370,AT5G46180,AT5G48180,AT5G53220,AT5G65110
		AT3G16990		GO:0009626	0.000422993	0.0227596	plant-type hypersensitive response	AT1G19180,AT1G42990,AT1G52890,AT1G69270,AT1G80840,AT2G24550,AT2G27500,AT2G46510,AT3G10800,AT3G13950,AT3G15500,AT3G16340,AT3G28210,AT4G04490,AT4G16760,AT4G17230,AT4G25390,AT4G39670,AT5G42050,AT5G46180,AT5G47180,AT5G60600,AT5G64930,AT5G67340
		AT5G48180		GO:0034050	0.000422993	0.0227596	host programmed cell death induced by symbiont	AT1G19180,AT1G42990,AT1G52890,AT1G69270,AT1G80840,AT2G24550,AT2G27500,AT2G46510,AT3G10800,AT3G13950,AT3G15500,AT3G16340,AT3G28210,AT4G04490,AT4G16760,AT4G17230,AT4G25390,AT4G39670,AT5G42050,AT5G46180,AT5G47180,AT5G60600,AT5G64930,AT5G67340
		AT3G03650		GO:0006714	0.000425358	0.0227596	sesquiterpenoid metabolic process	AT1G30100,AT3G26790,AT3G59580,AT4G13280,AT4G13300,AT4G18780,AT5G45340
		AT5G66650		GO:0006355	0.000457601	0.0241448	regulation of transcription, DNA-dependent	AT1G01250,AT1G02220,AT1G06180,AT1G13740,AT1G17950,AT1G18710,AT1G19200,AT1G22640,AT1G25560,AT1G27730,AT1G28360,AT1G34180,AT1G42990,AT1G43160,AT1G43700,AT1G46768,AT1G52890,AT1G53170,AT1G54830,AT1G68360,AT1G71692,AT1G77200,AT1G80840,AT2G16720,AT2G16770,AT2G18090,AT2G22770,AT2G22850,AT2G28200,AT2G30040,AT2G38250,AT2G43500,AT2G46020,AT2G46510,AT2G47190,AT3G01320,AT3G02990,AT3G04060,AT3G04070,AT3G04530…
		AT5G39610		GO:2001141	0.000457601	0.0241448	regulation of RNA biosynthetic process	AT1G01250,AT1G02220,AT1G06180,AT1G13740,AT1G17950,AT1G18710,AT1G19200,AT1G22640,AT1G25560,AT1G27730,AT1G28360,AT1G34180,AT1G42990,AT1G43160,AT1G43700,AT1G46768,AT1G52890,AT1G53170,AT1G54830,AT1G68360,AT1G71692,AT1G77200,AT1G80840,AT2G16720,AT2G16770,AT2G18090,AT2G22770,AT2G22850,AT2G28200,AT2G30040,AT2G38250,AT2G43500,AT2G46020,AT2G46510,AT2G47190,AT3G01320,AT3G02990,AT3G04060,AT3G04070,AT3G04530…
		AT3G16340		GO:0009733	0.000472174	0.0247419	response to auxin stimulus	AT1G19180,AT1G22640,AT1G27730,AT1G32450,AT1G52890,AT1G63720,AT1G69270,AT2G34600,AT2G45210,AT2G46510,AT2G47190,AT3G05630,AT3G12830,AT3G15500,AT3G16640,AT3G19580,AT3G26790,AT3G28210,AT3G61900,AT4G21440,AT4G33940,AT5G39610,AT5G57560,AT5G63190
		AT3G49210		GO:0006865	0.000518145	0.0269648	amino acid transport	AT1G05940,AT1G44800,AT1G58360,AT1G61890,AT1G65690,AT1G74010,AT1G79450,AT2G20320,AT3G04070,AT3G49210,AT4G21440,AT4G24380,AT4G26200,AT5G41800,AT5G49520,AT5G61560,AT5G65990,AT5G67340
		AT1G58360		GO:0051252	0.000544552	0.0281463	regulation of RNA metabolic process	AT1G01250,AT1G02220,AT1G06180,AT1G13740,AT1G17950,AT1G18710,AT1G19200,AT1G22640,AT1G25560,AT1G27730,AT1G28360,AT1G34180,AT1G42990,AT1G43160,AT1G43700,AT1G46768,AT1G52890,AT1G53170,AT1G54830,AT1G68360,AT1G71692,AT1G77200,AT1G80840,AT2G16720,AT2G16770,AT2G18090,AT2G22770,AT2G22850,AT2G28200,AT2G30040,AT2G38250,AT2G43500,AT2G46020,AT2G46510,AT2G47190,AT3G01320,AT3G02990,AT3G04060,AT3G04070,AT3G04530…
		AT2G47410		GO:0016757	0.000566148	0.0290648	transferase activity, transferring glycosyl groups	AT1G05560,AT1G11170,AT1G23550,AT1G60470,AT1G62305,AT1G68020,AT1G73810,AT1G73880,AT2G28110,AT2G30140,AT2G31960,AT2G36770,AT2G36800,AT2G41150,AT2G43840,AT3G10320,AT3G11420,AT3G27440,AT3G46660,AT3G46700,AT3G54020,AT3G57380,AT3G62660,AT4G02390,AT4G18780,AT4G25810,AT4G26250,AT4G34131,AT5G49690,AT5G57560,AT5G62620
		AT1G64810		GO:0031326	0.000585148	0.0298386	regulation of cellular biosynthetic process	AT1G01250,AT1G02220,AT1G06180,AT1G13740,AT1G17950,AT1G18710,AT1G19200,AT1G22640,AT1G25560,AT1G27730,AT1G28360,AT1G34180,AT1G42990,AT1G43160,AT1G43700,AT1G46768,AT1G52890,AT1G53170,AT1G54830,AT1G68360,AT1G69410,AT1G71692,AT1G77200,AT1G80840,AT2G16720,AT2G16770,AT2G18090,AT2G22770,AT2G22850,AT2G28200,AT2G30040,AT2G38250,AT2G43500,AT2G46020,AT2G46510,AT2G47190,AT3G01320,AT3G02990,AT3G04060,AT3G04070…
		AT3G29250		GO:0046482	0.000612346	0.0310174	para-aminobenzoic acid metabolic process	AT1G05560,AT2G43840,AT3G02875,AT3G06420,AT5G17860,AT5G25770
		AT5G05350		GO:0019219	0.000644752	0.0324166	regulation of nucleobase-containing compound metabolic process	AT1G01250,AT1G02220,AT1G04830,AT1G06180,AT1G13740,AT1G17950,AT1G18710,AT1G19200,AT1G22640,AT1G25560,AT1G27730,AT1G28360,AT1G34180,AT1G42990,AT1G43160,AT1G43700,AT1G46768,AT1G52890,AT1G53170,AT1G54830,AT1G68360,AT1G71692,AT1G77200,AT1G80840,AT2G16720,AT2G16770,AT2G17520,AT2G18090,AT2G19240,AT2G22770,AT2G22850,AT2G28200,AT2G30040,AT2G38250,AT2G43500,AT2G46020,AT2G46510,AT2G47190,AT3G01320,AT3G02990…
		AT3G57020		GO:0016840	0.000648503	0.0324166	carbon-nitrogen lyase activity	AT1G74010,AT1G74020,AT3G10340,AT3G57010,AT3G57020
		AT3G54680		GO:0015711	0.000682149	0.0338756	organic anion transport	AT1G05940,AT1G44800,AT1G58360,AT1G61890,AT1G65690,AT1G74010,AT1G79450,AT2G20320,AT2G38530,AT3G04070,AT3G27870,AT3G49210,AT4G21440,AT4G24380,AT4G26200,AT5G41800,AT5G49520,AT5G61560,AT5G65990,AT5G67340
		AT5G13210		GO:0030258	0.000698656	0.0344701	lipid modification	AT1G05890,AT1G05940,AT1G78380,AT3G01420,AT3G05630,AT3G17000,AT3G46660,AT4G16760,AT4G34370,AT5G04660,AT5G06370,AT5G46180,AT5G48180,AT5G53220,AT5G65110
		AT1G71090		GO:0003674	0.000715295	0.0350633	molecular_function	AT1G01250,AT1G01453,AT1G01470,AT1G01480,AT1G01580,AT1G01640,AT1G02220,AT1G02400,AT1G02470,AT1G02610,AT1G02660,AT1G02990,AT1G03990,AT1G04830,AT1G05330,AT1G05510,AT1G05560,AT1G05890,AT1G05940,AT1G06090,AT1G06148,AT1G06180,AT1G06520,AT1G07520,AT1G08570,AT1G08920,AT1G09510,AT1G10070,AT1G11170,AT1G11190,AT1G11210,AT1G11910,AT1G11960,AT1G12420,AT1G13360,AT1G13520,AT1G13740,AT1G14490,AT1G15010,AT1G15310…
		AT3G20910		GO:0016843	0.000727812	0.0352224	amine-lyase activity	AT1G74010,AT1G74020,AT3G57010,AT3G57020
		AT5G57610		GO:0016844	0.000727812	0.0352224	strictosidine synthase activity	AT1G74010,AT1G74020,AT3G57010,AT3G57020
		AT1G69295		GO:0015368	0.00076766	0.0369157	calcium:cation antiporter activity	AT1G53210,AT5G17850,AT5G17860
		AT1G27461		GO:0016106	0.000818415	0.0386467	sesquiterpenoid biosynthetic process	AT1G30100,AT3G26790,AT3G59580,AT4G13280,AT4G13300,AT4G18780
		AT1G23120		GO:0010150	0.000818837	0.0386467	leaf senescence	AT1G11190,AT2G45210,AT3G10500,AT4G01250,AT4G12570,AT5G39610,AT5G45890,AT5G64930
		AT3G11930		GO:0031323	0.000818915	0.0386467	regulation of cellular metabolic process	AT1G01250,AT1G02220,AT1G04830,AT1G06180,AT1G13740,AT1G17950,AT1G18710,AT1G19200,AT1G22640,AT1G25560,AT1G27730,AT1G28360,AT1G34180,AT1G42990,AT1G43160,AT1G43700,AT1G46768,AT1G52890,AT1G53170,AT1G54830,AT1G68360,AT1G69410,AT1G71692,AT1G77120,AT1G77200,AT1G80840,AT2G16720,AT2G16770,AT2G17520,AT2G18090,AT2G19240,AT2G22770,AT2G22850,AT2G28200,AT2G30040,AT2G38250,AT2G43500,AT2G46020,AT2G46510,AT2G47190…
		AT2G38920		GO:0010116	0.000831458	0.0387572	positive regulation of abscisic acid biosynthetic process	AT3G26790,AT4G18780
		AT5G64310		GO:0045828	0.000831458	0.0387572	positive regulation of isoprenoid metabolic process	AT3G26790,AT4G18780
		AT1G80840		GO:0010363	0.000846414	0.0392138	regulation of plant-type hypersensitive response	AT1G19180,AT1G42990,AT1G52890,AT1G69270,AT1G80840,AT2G24550,AT2G27500,AT2G46510,AT3G10800,AT3G13950,AT3G15500,AT3G16340,AT3G28210,AT4G04490,AT4G16760,AT4G17230,AT4G25390,AT4G39670,AT5G42050,AT5G47180,AT5G60600,AT5G67340
		AT2G46760		GO:0003677	0.000864625	0.0398146	DNA binding	AT1G01250,AT1G02220,AT1G06180,AT1G15340,AT1G17950,AT1G18710,AT1G19660,AT1G22640,AT1G25560,AT1G27730,AT1G28360,AT1G34180,AT1G42990,AT1G43160,AT1G43700,AT1G46768,AT1G52890,AT1G53170,AT1G54830,AT1G71692,AT1G77200,AT1G80840,AT2G16720,AT2G16770,AT2G18090,AT2G22770,AT2G22850,AT2G27580,AT2G38250,AT2G46020,AT2G46510,AT2G47190,AT3G02990,AT3G04060,AT3G04070,AT3G10800,AT3G11020,AT3G15500,AT3G16940,AT3G19290…
		AT2G28200		GO:0051171	0.000929489	0.0425437	regulation of nitrogen compound metabolic process	AT1G01250,AT1G02220,AT1G04830,AT1G06180,AT1G13740,AT1G17950,AT1G18710,AT1G19200,AT1G22640,AT1G25560,AT1G27730,AT1G28360,AT1G34180,AT1G42990,AT1G43160,AT1G43700,AT1G46768,AT1G52890,AT1G53170,AT1G54830,AT1G68360,AT1G71692,AT1G77200,AT1G80840,AT2G16720,AT2G16770,AT2G17520,AT2G18090,AT2G19240,AT2G22770,AT2G22850,AT2G28200,AT2G30040,AT2G38250,AT2G43500,AT2G46020,AT2G46510,AT2G47190,AT3G01320,AT3G02990…
		AT5G64820		GO:0080044	0.000948375	0.0429285	quercetin 7-O-glucosyltransferase activity	AT1G73880,AT2G36800,AT2G43840,AT3G46660
		AT1G02470		GO:0006643	0.000949196	0.0429285	membrane lipid metabolic process	AT1G19200,AT1G78380,AT2G34500,AT2G45570,AT3G04530,AT3G05630,AT3G17000,AT3G52820,AT3G54020,AT3G62590,AT4G04490,AT4G31240,AT4G31860,AT5G13080
		AT1G68795		GO:0080090	0.000981603	0.0441315	regulation of primary metabolic process	AT1G01250,AT1G02220,AT1G04830,AT1G06180,AT1G13740,AT1G17950,AT1G18710,AT1G19200,AT1G22640,AT1G25560,AT1G27730,AT1G28360,AT1G34180,AT1G42990,AT1G43160,AT1G43700,AT1G46768,AT1G52890,AT1G53170,AT1G54830,AT1G68360,AT1G68530,AT1G69410,AT1G71692,AT1G77200,AT1G80840,AT2G16720,AT2G16770,AT2G17520,AT2G18090,AT2G19240,AT2G22770,AT2G22850,AT2G24550,AT2G25240,AT2G28200,AT2G30040,AT2G38250,AT2G43500,AT2G46020…
		AT1G15330		GO:0009889	0.00105732	0.0472558	regulation of biosynthetic process	AT1G01250,AT1G02220,AT1G06180,AT1G13740,AT1G17950,AT1G18710,AT1G19200,AT1G22640,AT1G25560,AT1G27730,AT1G28360,AT1G34180,AT1G42990,AT1G43160,AT1G43700,AT1G46768,AT1G52890,AT1G53170,AT1G54830,AT1G68360,AT1G69410,AT1G71692,AT1G77200,AT1G80840,AT2G16720,AT2G16770,AT2G18090,AT2G22770,AT2G22850,AT2G24550,AT2G28200,AT2G30040,AT2G38250,AT2G43500,AT2G46020,AT2G46510,AT2G47190,AT3G01320,AT3G02990,AT3G04060…
		AT1G60470
		AT2G37970
		AT2G36900
		AT5G28210
		AT1G79450
		AT3G55640
		AT1G78070
		AT2G43710
		AT3G54020
		AT5G09270
		AT1G20180
		AT2G16720
		AT1G53170
		AT4G17840
		AT1G52827
		AT5G62570
		AT1G08570
		AT5G63190
		AT5G27944
		AT1G16120
		AT5G37550
		AT5G24590
		AT5G51070
		AT1G80970
		AT5G16380
		AT4G21323
		AT3G14067
		AT2G45570
		AT1G34180
		AT5G20930
		AT1G01640
		AT4G30540
		AT5G22540
		AT5G03100
		AT4G20480
		AT4G02090
		AT1G23330
		AT5G67340
		AT4G18660
		AT1G23070
		AT1G67300
		AT3G15990
		AT5G49690
		AT4G22920
		AT1G54880
		AT3G61930
		AT3G14595
		AT1G24140
		AT2G46020
		AT1G43160
		AT3G19240
		AT1G27385
		AT1G23710
		AT3G51960
		AT2G42760
		AT1G68440
		AT1G77145
		AT5G10625
		AT4G34370
		AT5G22545
		AT3G02875
		AT3G22600
		AT5G62620
		AT1G33055
		AT3G22510
		AT1G63720
		AT1G23200
		AT2G30040
		AT4G13800
		AT5G54585
		AT4G33940
		AT5G64190
		AT5G67080
		AT5G53220
		AT5G53130
		AT4G13110
		AT2G26310
		AT5G45340
		AT4G03420
		AT5G58860
		AT1G65720
		AT5G02420
		AT5G63450
		AT1G54830
		AT1G61890
		AT5G42050
		AT1G72840
		AT3G02410
		AT2G42890
		AT5G47590
		AT3G16030
		AT3G19290
		AT4G16960
		AT4G18580
		AT5G22380
		AT3G02910
		AT5G54230
		AT2G21490
		AT3G27440
		AT1G74180
		AT4G24960
		AT4G36730
		AT4G00305
		AT4G21440
		AT3G15500
		AT1G62305
		AT4G11910
		AT4G36950
		AT4G22780
		AT2G37670
		AT5G64230
		AT2G27389
		AT2G47870
		AT1G62370
		AT1G33560
		AT3G61900
		AT5G44310
		AT1G58270
		AT3G19580
		AT1G42990
		AT4G24910
		AT2G32870
		AT3G62590
		AT5G24870
		AT1G52565
		AT2G22770
		AT3G22620
		AT1G46768
		AT4G17020
		AT1G61260
		AT1G22640
		AT1G29620
		AT4G32250
		AT5G04660
		AT4G22820
		AT4G00050
		AT1G06180
		AT1G11910
		AT4G12570
		AT1G48560
		AT1G72120
		AT2G29120
		AT2G35730
		AT3G11420
		AT5G61560
		AT3G08020
		AT5G45890
		AT4G23750
		AT2G37750
		AT1G69800
		AT3G03460
		AT2G47950
		AT5G25770
		AT3G59580
		AT1G63010
		AT1G19530
		AT1G74020
		AT4G33910
		AT5G07680
		AT1G05890
		AT1G10040
		AT2G25760
		AT4G01870
		AT1G27670
		AT1G78380
		AT2G17660
		AT1G52720
		AT3G59460
		AT4G31240
		AT5G09530
		AT2G27580
		AT2G01890
		AT1G75400
		AT3G50400
		AT1G65000
		AT1G78310
		AT1G23040
		AT1G07040
		AT5G23190
		AT2G31960
		ATMG00513
		AT3G04070
		AT3G26910
		AT5G61600
		AT5G47180
		AT4G09030
		AT3G14070
		AT4G03030
		AT5G02550
		AT1G02610
		AT5G28237
		AT4G16760
		AT1G59740
		AT1G02220
		AT4G21680
		AT3G05630
		AT1G61255
		AT1G53470
		AT1G55040
		AT1G56320
		AT2G03200
		AT4G37790
		AT1G30640
		AT5G65280
		AT3G48000
		AT1G13520
		AT3G44880
		AT3G59150
		AT5G57040
		AT1G13740
		AT1G03990
		AT5G43650
		AT4G05497
		AT1G50930
		AT3G09950
		AT4G25390
		AT2G35900
		AT1G08315
		AT3G52820
		AT3G18560
		AT5G16360
		AT3G22420
		AT5G10650
		AT2G27270
		AT1G73000
		AT1G21670
		AT3G22460
		AT2G19240
		AT5G15260
		AT2G39050
		AT3G04060
		AT1G68340
		AT1G27730
		AT1G02990
		AT2G04350
		AT1G12420
		AT4G25433
		AT3G10500
		AT3G60040
		AT3G46930
		AT1G27200
		AT1G24145
		AT3G56880
		AT2G18090
		AT5G46295
		AT5G02880
		AT4G35690
		AT1G68765
		AT3G01320
		AT3G15670
		AT1G33800
		AT1G72125
		AT5G58380
		AT2G23450
		AT3G03620
		AT1G18710
		AT5G24030
		AT1G31750
		AT1G62570
		AT3G02370
		AT3G57680
		AT2G20320
		AT1G71692
		AT1G75860
		AT1G19660
		AT4G01430
		AT3G10800
		AT4G37150
		AT3G50390
		AT4G23200
		AT4G33020
		AT2G34810
		AT1G53210
		AT1G65690
		AT1G69610
		AT2G22680
		AT3G13950
		AT1G52080
		AT3G05260
		AT3G04350
		AT2G15960
		AT4G35190
		AT2G01580
		AT1G74740
		AT1G25560
		AT4G35560
		AT5G01600
		AT3G07970
		AT4G14010
		AT1G33102
		AT3G16640
		AT3G63040
		AT1G77200
		AT4G24800
		AT4G05070
		AT2G45210
		AT4G29780
		AT2G30140
		AT5G17850
		AT3G61060
		AT3G26280
		AT3G52790
		AT2G38540
		AT2G22860
		AT1G22930
		AT5G13900
		AT1G73210
		AT5G38850
		AT5G56160
		AT4G32870
		AT2G29460
		AT1G32450
		AT2G33080
		AT1G01250
		AT3G15290
		AT3G19500
		AT3G05580
		AT1G29050
		AT1G62810
		AT5G58650
		AT4G35985
		AT1G75810
		AT5G61510
		AT4G26580
		AT5G44670
		AT5G39050
		AT1G73810
		AT1G68020
		AT5G63640
		AT1G71110
		AT3G06500
		AT4G37430
		AT2G19350
		AT3G10320
		AT4G36700
		AT4G26701
		AT3G21270
		AT1G05560
		AT1G68850
		AT4G16750
		AT2G13450
		AT3G10740
		AT1G69840
		AT2G22850
		AT3G47360
		AT5G03230
		AT1G80820
		AT5G51760
		AT1G30820
		AT5G48410
		AT4G24380
		AT5G26770
		AT3G55980
		AT1G11960
		AT4G30120
		AT5G06090
		AT1G43245
		AT3G09390
		AT5G60600
		AT5G57670
		AT5G57560
		AT1G43700
		AT4G06676
		AT1G53780
		AT5G08500
		AT1G11170
		AT1G15310
		AT2G29380
		AT3G58450
		AT2G29450
		AT5G04250
		AT3G48520
		AT5G13580
		AT1G52890
		AT1G64107
		AT4G34410
		AT1G14730
		AT2G46140
		AT2G47670
		AT3G44290
		AT5G23950
		AT5G54870
		AT4G01250
		AT1G22570
		AT5G37720
		AT4G29190
		AT5G41800
		AT3G46660
		AT3G54200
		AT1G19180
		AT1G06148
		AT3G11430
		AT5G01720
		AT3G15740
		AT5G02970
		AT1G16130
		AT1G76590
		AT1G23550
		AT4G16215
		AT2G05630
		AT1G10070
		AT1G21790
		AT5G16370
		AT5G20010
		AT3G28210
		AT5G22850
		AT1G68620
		AT2G36770
		AT3G62660
		AT5G16960
		AT2G25240
		AT4G29930
		AT4G02390
		AT3G23240
		AT2G38400
		AT5G16550
		AT2G44770
		AT3G57010
		AT1G04830
		AT1G62620
		AT1G11190
		AT5G07850
		AT2G25890
		AT2G45600
		AT5G42380
		AT3G45970
		AT5G42510
		AT3G11480
		AT3G27870
		AT2G30020
		AT3G16150
		AT1G09510
		AT1G76070
		AT1G54120
		AT1G67340
		AT1G71910
		AT1G19190
		AT2G45840
		AT3G04530
		AT5G62100
		AT3G14200
		AT1G02660
		AT4G38730
		AT5G18270
		AT3G12830
		AT1G01240
		AT5G17860
		AT4G25800
		AT5G24080
		AT4G34131
		AT5G65110
		AT4G22240
		AT1G28360
		AT5G66631
		AT1G74010
		AT3G63180
		AT4G26200
		AT4G25810
		AT3G46700
		AT1G71050
		AT1G01580
		AT4G18780
		AT1G05940
		AT4G33950
		AT4G00700
		AT5G51990
		AT3G11020
		AT2G27500
		AT5G08240
		AT5G65990
		AT2G31945
		AT5G46180
		AT3G15760
		AT2G46510
		AT2G38250
		AT1G05510
		AT4G13280
		AT3G47340
		AT5G13080
		AT4G19810
		AT2G03850
		AT2G34500
		AT4G01360
		AT1G69270
		AT1G52855
		AT4G28350
		AT4G37370
		AT1G48500
		AT1G24330
		AT5G49600
		AT1G11210
		AT5G64750
		AT1G32690
		AT1G17950
		AT5G01225
		AT5G57480
		AT1G18100
		AT4G18830
		AT2G18340
		AT1G17680
		AT2G47190
		AT5G04000
		AT5G38240
		AT3G57760
		AT3G56790
		AT2G30300
		AT1G01470
		AT1G76650
		AT2G46520
		AT4G31860
		AT3G17000
		AT1G34060
		AT4G38230
		AT1G15340
		AT5G43400
		AT5G07080
		AT1G02400
		AT2G28840
		AT2G28110
		AT3G44540
		AT5G13700
		AT3G02990
		AT5G54650
		AT2G29350
		AT5G24352
		AT3G52850
		AT3G06420
		AT2G32510
		AT1G53110
		AT2G17680
		AT4G39670
		AT2G42620
		AT5G41360
		AT2G32800
		AT5G49280
		AT3G01420
		AT5G47810
		AT5G17490
		AT3G59440

## Sheet: DH_overlap_Up
Masses		Genes		Enriched GO terms
179.056		AT5G43620		IDs	pvalues	pvalues.adjusted	names	overlappingAGI
203.083		AT5G16600		GO:0009408	2.76169e-39	2.09833e-35	response to heat	AT1G02700,AT1G03070,AT1G07390,AT1G07400,AT1G11270,AT1G16030,AT1G17870,AT1G32583,AT1G44414,AT1G52560,AT1G53540,AT1G54050,AT1G59860,AT1G60970,AT1G66080,AT1G66510,AT1G71000,AT1G72660,AT1G74310,AT2G04030,AT2G19310,AT2G20560,AT2G25140,AT2G26150,AT2G29500,AT2G30480,AT2G32120,AT2G33590,AT2G38340,AT2G40350,AT2G46240,AT2G47180,AT3G04710,AT3G07150,AT3G08690,AT3G08970,AT3G09350,AT3G12050,AT3G12580,AT3G16050…
215.033		AT5G25390		GO:0009644	6.39456e-34	2.42929e-30	response to high light intensity	AT1G02700,AT1G03070,AT1G07350,AT1G07390,AT1G16030,AT1G17870,AT1G44414,AT1G52560,AT1G53540,AT1G54050,AT1G60970,AT1G66080,AT1G66510,AT1G71000,AT1G72660,AT1G74310,AT2G19310,AT2G20560,AT2G25140,AT2G26150,AT2G29500,AT2G30480,AT2G32120,AT2G46240,AT2G47180,AT3G04710,AT3G07150,AT3G08970,AT3G09350,AT3G12050,AT3G12580,AT3G16050,AT3G22840,AT3G24500,AT3G46920,AT3G63060,AT4G04020,AT4G10250,AT4G11660,AT4G12400…
217.03		AT4G35280		GO:0009642	2.03764e-32	5.16067e-29	response to light intensity	AT1G02700,AT1G03070,AT1G07350,AT1G07390,AT1G09070,AT1G13990,AT1G16030,AT1G17870,AT1G21400,AT1G44414,AT1G52560,AT1G53540,AT1G54050,AT1G60970,AT1G61800,AT1G66080,AT1G66510,AT1G71000,AT1G72660,AT1G74310,AT2G19310,AT2G20560,AT2G25140,AT2G26150,AT2G29500,AT2G30480,AT2G32120,AT2G46240,AT2G47180,AT3G04710,AT3G07150,AT3G08970,AT3G09350,AT3G12050,AT3G12580,AT3G16050,AT3G22840,AT3G24500,AT3G46920,AT3G63060…
223.082		AT1G64660		GO:0042542	4.07388e-29	7.73834e-26	response to hydrogen peroxide	AT1G02700,AT1G03070,AT1G07390,AT1G16030,AT1G17870,AT1G44414,AT1G52560,AT1G53540,AT1G54050,AT1G60970,AT1G66080,AT1G66510,AT1G71000,AT1G72660,AT1G74310,AT2G19310,AT2G20560,AT2G25140,AT2G26150,AT2G29500,AT2G30480,AT2G32120,AT2G46240,AT2G47180,AT3G04710,AT3G07150,AT3G08970,AT3G09350,AT3G12050,AT3G12580,AT3G16050,AT3G17790,AT3G24500,AT3G46920,AT3G63060,AT4G10250,AT4G11660,AT4G12400,AT4G16190,AT4G21320…
225.065		AT2G41200		GO:0009266	6.16764e-27	9.37235e-24	response to temperature stimulus	AT1G01160,AT1G02700,AT1G03070,AT1G04220,AT1G07390,AT1G07400,AT1G07720,AT1G11270,AT1G16030,AT1G17870,AT1G22190,AT1G28370,AT1G32583,AT1G44414,AT1G52560,AT1G53540,AT1G54050,AT1G56600,AT1G59860,AT1G60970,AT1G66080,AT1G66510,AT1G71000,AT1G72650,AT1G72660,AT1G74310,AT2G04030,AT2G19310,AT2G20560,AT2G25140,AT2G26150,AT2G29500,AT2G30480,AT2G32120,AT2G33380,AT2G33590,AT2G37760,AT2G37770,AT2G38340,AT2G40170…
237.062		AT5G51170		GO:0010035	8.93233e-27	1.13113e-23	response to inorganic substance	AT1G01720,AT1G02205,AT1G02700,AT1G03070,AT1G07390,AT1G16030,AT1G17870,AT1G22190,AT1G28370,AT1G32560,AT1G32870,AT1G44414,AT1G45249,AT1G48000,AT1G52560,AT1G53540,AT1G53680,AT1G54050,AT1G54100,AT1G54160,AT1G56600,AT1G60970,AT1G63840,AT1G64660,AT1G65980,AT1G66080,AT1G66510,AT1G69260,AT1G71000,AT1G72650,AT1G72660,AT1G73330,AT1G74310,AT1G76080,AT1G80160,AT2G04030,AT2G18050,AT2G19310,AT2G20560,AT2G22470…
239.077		AT3G02210		GO:0009628	4.0625e-26	4.40956e-23	response to abiotic stimulus	AT1G01160,AT1G01720,AT1G02205,AT1G02700,AT1G03070,AT1G03760,AT1G04220,AT1G07350,AT1G07390,AT1G07400,AT1G07720,AT1G09070,AT1G09530,AT1G10240,AT1G10960,AT1G11270,AT1G13990,AT1G15510,AT1G15550,AT1G16030,AT1G16850,AT1G17870,AT1G21400,AT1G22190,AT1G23860,AT1G25540,AT1G27650,AT1G28370,AT1G32560,AT1G32583,AT1G32870,AT1G44414,AT1G45249,AT1G45976,AT1G48000,AT1G51200,AT1G52560,AT1G53540,AT1G54050,AT1G54100…
242.08		AT1G21580		GO:0000302	5.03747e-25	4.78434e-22	response to reactive oxygen species	AT1G02700,AT1G03070,AT1G07390,AT1G16030,AT1G17870,AT1G44414,AT1G52560,AT1G53540,AT1G54050,AT1G54100,AT1G60970,AT1G66080,AT1G66510,AT1G71000,AT1G72660,AT1G74310,AT2G19310,AT2G20560,AT2G25140,AT2G26150,AT2G29500,AT2G30480,AT2G32120,AT2G46240,AT2G46270,AT2G47180,AT3G04710,AT3G07150,AT3G08970,AT3G09350,AT3G12050,AT3G12580,AT3G16050,AT3G17790,AT3G24500,AT3G46920,AT3G63010,AT3G63060,AT4G01280,AT4G02380…
259.059		AT5G51440		GO:0006979	5.90953e-24	4.83025e-21	response to oxidative stress	AT1G02700,AT1G03070,AT1G07390,AT1G07400,AT1G16030,AT1G17870,AT1G44414,AT1G52560,AT1G53540,AT1G54050,AT1G54100,AT1G56600,AT1G60970,AT1G66080,AT1G66510,AT1G71000,AT1G72660,AT1G73680,AT1G74310,AT1G76080,AT1G80130,AT2G19310,AT2G19810,AT2G20560,AT2G22420,AT2G25140,AT2G26150,AT2G29500,AT2G30480,AT2G32120,AT2G39800,AT2G46240,AT2G46270,AT2G47180,AT3G04710,AT3G05790,AT3G07150,AT3G08970,AT3G09350,AT3G10020…
283.049		AT1G09530		GO:1901700	6.35727e-24	4.83025e-21	response to oxygen-containing compound	AT1G01720,AT1G02205,AT1G02700,AT1G03070,AT1G05340,AT1G07390,AT1G07430,AT1G09070,AT1G09530,AT1G15550,AT1G16030,AT1G17020,AT1G17870,AT1G21400,AT1G22190,AT1G25540,AT1G28330,AT1G28370,AT1G32560,AT1G32870,AT1G44414,AT1G45249,AT1G47510,AT1G48000,AT1G52560,AT1G52920,AT1G53540,AT1G54050,AT1G54100,AT1G54160,AT1G56600,AT1G59640,AT1G60970,AT1G61800,AT1G63840,AT1G64660,AT1G66080,AT1G66390,AT1G66510,AT1G69260…
285.125		AT5G25220		GO:0006457	3.29174e-21	2.27369e-18	protein folding	AT1G02700,AT1G03070,AT1G03760,AT1G07390,AT1G16030,AT1G17870,AT1G44414,AT1G52560,AT1G53540,AT1G54050,AT1G59860,AT1G60970,AT1G66080,AT1G66510,AT1G71000,AT1G72660,AT1G74310,AT2G04030,AT2G20560,AT2G25140,AT2G26150,AT2G29500,AT2G30480,AT2G32120,AT2G33735,AT2G46240,AT3G04710,AT3G07150,AT3G07770,AT3G08970,AT3G09350,AT3G12050,AT3G12580,AT3G16050,AT3G24500,AT3G62190,AT3G63060,AT4G10250,AT4G12400,AT4G21320…
295.069		AT5G57910		GO:0009415	4.1702e-21	2.64043e-18	response to water stimulus	AT1G01720,AT1G02205,AT1G22190,AT1G28370,AT1G32560,AT1G32870,AT1G45249,AT1G54100,AT1G54160,AT1G56600,AT1G63840,AT1G64660,AT1G69260,AT1G73330,AT1G76080,AT1G80160,AT2G04030,AT2G18050,AT2G29130,AT2G30550,AT2G33380,AT2G33590,AT2G35300,AT2G37760,AT2G37770,AT2G38340,AT2G39800,AT2G46270,AT2G46680,AT2G47180,AT3G11410,AT3G14440,AT3G20300,AT3G20310,AT3G20660,AT3G23920,AT3G24500,AT3G50980,AT3G61890,AT3G62770…
296.123		AT3G53690		GO:0009414	7.34412e-21	4.29235e-18	response to water deprivation	AT1G01720,AT1G02205,AT1G22190,AT1G28370,AT1G32560,AT1G32870,AT1G45249,AT1G54100,AT1G54160,AT1G56600,AT1G63840,AT1G64660,AT1G69260,AT1G73330,AT1G76080,AT1G80160,AT2G04030,AT2G18050,AT2G29130,AT2G30550,AT2G33380,AT2G33590,AT2G35300,AT2G37760,AT2G37770,AT2G38340,AT2G39800,AT2G46270,AT2G46680,AT2G47180,AT3G11410,AT3G14440,AT3G20300,AT3G20310,AT3G20660,AT3G23920,AT3G24500,AT3G61890,AT3G62770,AT3G63010…
299.09		AT2G17787		GO:0009416	1.0906e-19	5.91882e-17	response to light stimulus	AT1G02700,AT1G03070,AT1G03760,AT1G04220,AT1G07350,AT1G07390,AT1G07720,AT1G09070,AT1G09530,AT1G10240,AT1G13990,AT1G15510,AT1G15550,AT1G16030,AT1G17870,AT1G21400,AT1G23860,AT1G25540,AT1G27650,AT1G32870,AT1G44414,AT1G45976,AT1G51200,AT1G52560,AT1G53540,AT1G54050,AT1G54160,AT1G60970,AT1G61800,AT1G66080,AT1G66510,AT1G71000,AT1G72660,AT1G74310,AT2G04030,AT2G19310,AT2G20560,AT2G24540,AT2G25140,AT2G26150…
301.119		AT5G04010		GO:0009314	4.02306e-19	2.03781e-16	response to radiation	AT1G02700,AT1G03070,AT1G03760,AT1G04220,AT1G07350,AT1G07390,AT1G07720,AT1G09070,AT1G09530,AT1G10240,AT1G13990,AT1G15510,AT1G15550,AT1G16030,AT1G17870,AT1G21400,AT1G23860,AT1G25540,AT1G27650,AT1G32870,AT1G44414,AT1G45976,AT1G51200,AT1G52560,AT1G53540,AT1G54050,AT1G54160,AT1G60970,AT1G61800,AT1G66080,AT1G66510,AT1G67370,AT1G70510,AT1G71000,AT1G72660,AT1G74310,AT2G04030,AT2G19310,AT2G20560,AT2G24540…
333.061		AT4G04020		GO:0042221	2.69766e-17	1.28105e-14	response to chemical stimulus	AT1G01160,AT1G01720,AT1G02205,AT1G02700,AT1G03070,AT1G05340,AT1G07390,AT1G07430,AT1G09070,AT1G09530,AT1G12950,AT1G15550,AT1G16030,AT1G17020,AT1G17870,AT1G21400,AT1G21410,AT1G22190,AT1G23860,AT1G25540,AT1G28330,AT1G28370,AT1G32560,AT1G32870,AT1G44414,AT1G45249,AT1G45616,AT1G45976,AT1G47510,AT1G48000,AT1G52560,AT1G52920,AT1G53540,AT1G53680,AT1G54050,AT1G54100,AT1G54160,AT1G56600,AT1G58340,AT1G59640…
337.078		AT1G71000		GO:0010286	7.84794e-13	3.50757e-10	heat acclimation	AT1G11270,AT1G16030,AT1G52560,AT1G74310,AT2G26150,AT2G29500,AT2G32120,AT2G40350,AT2G46240,AT3G08690,AT3G08970,AT3G27210,AT4G11220,AT4G12400,AT4G17250,AT4G21320,AT4G27670,AT5G04760,AT5G05410,AT5G10695,AT5G12030,AT5G59720
339.074		AT5G54165		GO:0006950	1.84246e-12	7.71188e-10	response to stress	AT1G01160,AT1G01720,AT1G02205,AT1G02310,AT1G02700,AT1G03070,AT1G04220,AT1G07390,AT1G07400,AT1G07720,AT1G09070,AT1G11270,AT1G12210,AT1G12290,AT1G16030,AT1G16850,AT1G17870,AT1G21400,AT1G22190,AT1G22990,AT1G25540,AT1G27170,AT1G28370,AT1G30500,AT1G32560,AT1G32583,AT1G32870,AT1G44414,AT1G45249,AT1G45616,AT1G48000,AT1G52560,AT1G53540,AT1G54050,AT1G54100,AT1G54160,AT1G55280,AT1G56600,AT1G59860,AT1G60970…
339.093		AT1G72650		GO:0009737	1.92848e-12	7.71188e-10	response to abscisic acid stimulus	AT1G01720,AT1G07430,AT1G17020,AT1G28370,AT1G45249,AT1G47510,AT1G48000,AT1G52920,AT1G54100,AT1G54160,AT1G56600,AT1G63840,AT1G69260,AT1G71960,AT2G33380,AT2G33590,AT2G35300,AT2G39800,AT2G40170,AT2G41070,AT2G46270,AT2G46680,AT2G46830,AT2G47180,AT2G47770,AT3G02140,AT3G11410,AT3G14440,AT3G20300,AT3G20310,AT3G24500,AT3G29575,AT3G30210,AT3G47600,AT3G48330,AT3G51810,AT3G61890,AT3G63010,AT3G63060,AT4G01060…
339.109		AT5G50240		GO:0050896	9.72934e-12	3.69617e-09	response to stimulus	AT1G01160,AT1G01720,AT1G02205,AT1G02310,AT1G02700,AT1G03070,AT1G03760,AT1G04220,AT1G05340,AT1G07350,AT1G07390,AT1G07400,AT1G07430,AT1G07720,AT1G09070,AT1G09530,AT1G10240,AT1G10960,AT1G11270,AT1G12210,AT1G12290,AT1G12950,AT1G13990,AT1G15240,AT1G15510,AT1G15550,AT1G16030,AT1G16850,AT1G17020,AT1G17240,AT1G17550,AT1G17870,AT1G21400,AT1G21410,AT1G22190,AT1G22990,AT1G23860,AT1G25540,AT1G27170,AT1G27650…
339.142		AT4G33550		GO:0006970	2.99984e-11	1.08537e-08	response to osmotic stress	AT1G01720,AT1G04220,AT1G16850,AT1G22190,AT1G28370,AT1G32560,AT1G45249,AT1G48000,AT1G54100,AT1G56600,AT1G59860,AT1G63840,AT1G69260,AT1G72650,AT1G79900,AT1G80160,AT2G04030,AT2G04240,AT2G25090,AT2G33380,AT2G35300,AT2G36460,AT2G37760,AT2G37770,AT2G38340,AT2G39800,AT2G46270,AT2G46680,AT2G46830,AT2G47180,AT2G47770,AT3G02140,AT3G09350,AT3G11410,AT3G14440,AT3G20300,AT3G23000,AT3G47600,AT3G48330,AT3G61890…
339.143		AT5G27460		GO:0097305	8.17445e-10	2.82316e-07	response to alcohol	AT1G01720,AT1G07430,AT1G17020,AT1G28370,AT1G45249,AT1G47510,AT1G48000,AT1G52920,AT1G54100,AT1G54160,AT1G56600,AT1G63840,AT1G69260,AT1G71960,AT2G32090,AT2G33380,AT2G33590,AT2G35300,AT2G39800,AT2G40170,AT2G41070,AT2G46270,AT2G46680,AT2G46830,AT2G47180,AT2G47770,AT3G02140,AT3G11410,AT3G14440,AT3G20300,AT3G20310,AT3G24500,AT3G29575,AT3G30210,AT3G47600,AT3G48330,AT3G51810,AT3G61890,AT3G63010,AT3G63060…
340.138		AT2G33000		GO:0009651	2.28874e-09	7.49614e-07	response to salt stress	AT1G01720,AT1G16850,AT1G28370,AT1G45249,AT1G48000,AT1G54100,AT1G56600,AT1G59860,AT1G63840,AT1G69260,AT1G72650,AT1G80160,AT2G04030,AT2G04240,AT2G25090,AT2G33380,AT2G36460,AT2G37760,AT2G37770,AT2G38340,AT2G39800,AT2G46270,AT2G46680,AT2G46830,AT2G47180,AT2G47770,AT3G02140,AT3G09350,AT3G11410,AT3G14440,AT3G20300,AT3G23000,AT3G47600,AT3G48330,AT3G61890,AT3G62770,AT3G63010,AT3G63060,AT4G01060,AT4G01280…
341.076		AT1G25211		GO:0042538	2.36783e-09	7.49614e-07	hyperosmotic salinity response	AT1G01720,AT1G28370,AT1G63840,AT1G69260,AT1G80160,AT2G25090,AT2G33380,AT2G39800,AT2G46270,AT2G46680,AT3G11410,AT3G14440,AT3G20300,AT3G63010,AT4G05100,AT4G26080,AT4G27410,AT4G30960,AT4G34710,AT5G13820,AT5G24770,AT5G57050,AT5G58070,AT5G59220,AT5G59310,AT5G59320
341.102		AT3G04000		GO:0033993	4.18015e-09	1.27043e-06	response to lipid	AT1G01720,AT1G07430,AT1G09530,AT1G15550,AT1G17020,AT1G28370,AT1G45249,AT1G47510,AT1G48000,AT1G52920,AT1G54100,AT1G54160,AT1G56600,AT1G63840,AT1G66390,AT1G69260,AT1G71960,AT2G04240,AT2G32090,AT2G33380,AT2G33590,AT2G35300,AT2G39800,AT2G40170,AT2G41070,AT2G46270,AT2G46680,AT2G46830,AT2G47180,AT2G47770,AT3G02140,AT3G11410,AT3G14440,AT3G20300,AT3G20310,AT3G24500,AT3G29575,AT3G30210,AT3G47600,AT3G48330…
341.106		AT4G28590		GO:0006972	2.61838e-07	7.6517e-05	hyperosmotic response	AT1G01720,AT1G28370,AT1G63840,AT1G69260,AT1G79900,AT1G80160,AT2G25090,AT2G33380,AT2G39800,AT2G46270,AT2G46680,AT3G11410,AT3G14440,AT3G20300,AT3G63010,AT4G05100,AT4G26080,AT4G27410,AT4G30960,AT4G34710,AT5G12030,AT5G13820,AT5G24770,AT5G57050,AT5G58070,AT5G59220,AT5G59310,AT5G59320,AT5G60360
341.107		AT2G36780		GO:0071215	5.58577e-06	0.00151683	cellular response to abscisic acid stimulus	AT1G01720,AT1G07430,AT1G28370,AT1G45249,AT1G52920,AT1G54160,AT1G63840,AT1G69260,AT2G41070,AT2G46270,AT2G46680,AT3G02140,AT3G11410,AT3G29575,AT3G63010,AT3G63060,AT4G02380,AT4G05100,AT4G26080,AT4G27410,AT4G34000,AT4G34710,AT5G13170,AT5G47670,AT5G52300,AT5G57050,AT5G59220,AT5G61820
341.108		AT4G39952		GO:0009738	5.58979e-06	0.00151683	abscisic acid mediated signaling pathway	AT1G01720,AT1G07430,AT1G28370,AT1G45249,AT1G52920,AT1G54160,AT1G63840,AT1G69260,AT2G41070,AT2G46270,AT2G46680,AT3G02140,AT3G11410,AT3G29575,AT3G63010,AT3G63060,AT4G02380,AT4G05100,AT4G26080,AT4G27410,AT4G34000,AT4G34710,AT5G47670,AT5G52300,AT5G57050,AT5G59220,AT5G61820
341.109		AT5G01520		GO:0009719	6.61532e-06	0.00173321	response to endogenous stimulus	AT1G01720,AT1G05340,AT1G07430,AT1G09070,AT1G09530,AT1G15550,AT1G17020,AT1G21410,AT1G25540,AT1G28370,AT1G45249,AT1G45976,AT1G47510,AT1G48000,AT1G52920,AT1G54100,AT1G54160,AT1G56600,AT1G59640,AT1G63840,AT1G66390,AT1G69260,AT1G70140,AT1G70510,AT1G71960,AT2G04240,AT2G17040,AT2G25460,AT2G26150,AT2G30550,AT2G32090,AT2G33380,AT2G33590,AT2G35300,AT2G39800,AT2G40170,AT2G41070,AT2G43580,AT2G46270,AT2G46680…
341.11		AT2G36854		GO:0048573	8.99115e-06	0.00227716	photoperiodism, flowering	AT1G03760,AT1G23860,AT1G27650,AT1G45976,AT1G51200,AT2G33740,AT2G37340,AT2G46830,AT3G01770,AT3G10030,AT3G60300,AT3G62190,AT4G01280,AT4G10925,AT4G15780,AT5G20520,AT5G37260,AT5G42820,AT5G51170,AT5G66240
341.111		AT1G01810		GO:0009648	1.60926e-05	0.00394424	photoperiodism	AT1G03760,AT1G23860,AT1G27650,AT1G45976,AT1G51200,AT2G33740,AT2G37340,AT2G46830,AT3G01770,AT3G10030,AT3G60300,AT3G62190,AT4G01280,AT4G10925,AT4G15780,AT5G20520,AT5G37260,AT5G42820,AT5G51170,AT5G66240
341.113		AT1G24600		GO:0034976	2.62501e-05	0.00623028	response to endoplasmic reticulum stress	AT1G07390,AT1G16030,AT1G28370,AT1G53540,AT1G60970,AT1G66080,AT1G74310,AT2G20560,AT2G26150,AT2G29500,AT2G41070,AT2G46240,AT2G46270,AT3G04710,AT3G12050,AT3G12580,AT3G16050,AT3G24500,AT3G49760,AT3G63010,AT4G01120,AT4G02380,AT4G12400,AT4G25200,AT4G26080,AT5G10695,AT5G12020,AT5G12030,AT5G51440,AT5G62150,AT5G64510
342.11		AT4G38380		GO:0010033	2.70596e-05	0.00623028	response to organic substance	AT1G01720,AT1G05340,AT1G07430,AT1G09070,AT1G09530,AT1G15550,AT1G17020,AT1G21400,AT1G21410,AT1G23860,AT1G25540,AT1G28330,AT1G28370,AT1G45249,AT1G45616,AT1G45976,AT1G47510,AT1G48000,AT1G52920,AT1G53680,AT1G54100,AT1G54160,AT1G56600,AT1G59640,AT1G61800,AT1G63840,AT1G66390,AT1G69260,AT1G70140,AT1G70510,AT1G71960,AT1G77450,AT1G78340,AT1G80070,AT2G04240,AT2G17040,AT2G24540,AT2G25460,AT2G26150,AT2G30550…
342.112		AT5G65040		GO:0007568	5.4527e-05	0.0121852	aging	AT1G17020,AT1G69490,AT1G73220,AT1G73680,AT2G37150,AT2G45680,AT3G08860,AT3G10985,AT3G48330,AT3G62770,AT4G18980,AT5G13170,AT5G13330,AT5G13820,AT5G52300,AT5G59220,AT5G60360,AT5G65380
343.113		AT1G32100		GO:0097306	6.74791e-05	0.0146487	cellular response to alcohol	AT1G01720,AT1G07430,AT1G28370,AT1G45249,AT1G52920,AT1G54160,AT1G63840,AT1G69260,AT2G41070,AT2G46270,AT2G46680,AT3G02140,AT3G11410,AT3G29575,AT3G63010,AT3G63060,AT4G02380,AT4G05100,AT4G26080,AT4G27410,AT4G34000,AT4G34710,AT5G13170,AT5G47670,AT5G52300,AT5G57050,AT5G59220,AT5G61820
347.125		AT4G14819		GO:0019375	7.00281e-05	0.0147798	galactolipid biosynthetic process	AT1G02310,AT1G22990,AT1G30500,AT1G32870,AT1G54160,AT1G73010,AT1G73220,AT2G30550,AT3G17790,AT4G02280,AT4G02380,AT4G30490,AT5G11110,AT5G57910
357.083		AT3G26800		GO:0019374	7.85039e-05	0.0161209	galactolipid metabolic process	AT1G02310,AT1G22990,AT1G30500,AT1G32870,AT1G54160,AT1G73010,AT1G73220,AT2G30550,AT3G17790,AT4G02280,AT4G02380,AT4G30490,AT5G11110,AT5G57910
369.083		AT3G61450		GO:0001071	0.00010103	0.0196828	nucleic acid binding transcription factor activity	AT1G01720,AT1G09530,AT1G17460,AT1G18750,AT1G19490,AT1G22190,AT1G22985,AT1G28370,AT1G30500,AT1G30970,AT1G32870,AT1G36060,AT1G45249,AT1G48000,AT1G54160,AT1G56170,AT1G59640,AT1G66390,AT1G69490,AT1G69540,AT1G70510,AT1G70920,AT1G72650,AT1G77450,AT1G77570,AT2G13960,AT2G17040,AT2G18550,AT2G19810,AT2G20400,AT2G21320,AT2G25820,AT2G26150,AT2G35550,AT2G38340,AT2G40350,AT2G41070,AT2G45680,AT2G46270,AT2G46680…
369.151		AT5G65380		GO:0003700	0.00010103	0.0196828	sequence-specific DNA binding transcription factor activity	AT1G01720,AT1G09530,AT1G17460,AT1G18750,AT1G19490,AT1G22190,AT1G22985,AT1G28370,AT1G30500,AT1G30970,AT1G32870,AT1G36060,AT1G45249,AT1G48000,AT1G54160,AT1G56170,AT1G59640,AT1G66390,AT1G69490,AT1G69540,AT1G70510,AT1G70920,AT1G72650,AT1G77450,AT1G77570,AT2G13960,AT2G17040,AT2G18550,AT2G19810,AT2G20400,AT2G21320,AT2G25820,AT2G26150,AT2G35550,AT2G38340,AT2G40350,AT2G41070,AT2G45680,AT2G46270,AT2G46680…
372.107		AT1G13990		GO:0043565	0.000107341	0.0203894	sequence-specific DNA binding	AT1G19490,AT1G22190,AT1G45249,AT1G56170,AT1G70510,AT1G70920,AT1G77570,AT2G18550,AT2G26150,AT2G41070,AT2G46270,AT2G46680,AT2G46830,AT3G20310,AT3G22830,AT3G24500,AT3G24520,AT3G49760,AT3G61890,AT4G01120,AT4G11660,AT4G12750,AT4G34000,AT4G36740,AT4G37730,AT5G13820,AT5G24800,AT5G25220,AT5G43290,AT5G43840,AT5G47640,AT5G47670,AT5G62020
377.087		AT1G67370		GO:0009725	0.000120482	0.0223275	response to hormone stimulus	AT1G01720,AT1G07430,AT1G09530,AT1G15550,AT1G17020,AT1G21410,AT1G25540,AT1G28370,AT1G45249,AT1G45976,AT1G47510,AT1G48000,AT1G52920,AT1G54100,AT1G54160,AT1G56600,AT1G59640,AT1G63840,AT1G66390,AT1G69260,AT1G70510,AT1G71960,AT2G04240,AT2G30550,AT2G32090,AT2G33380,AT2G33590,AT2G35300,AT2G39800,AT2G40170,AT2G41070,AT2G43580,AT2G46270,AT2G46680,AT2G46830,AT2G47180,AT2G47770,AT3G02140,AT3G05650,AT3G11410…
377.089		AT5G43290		GO:0016602	0.000142213	0.0254172	CCAAT-binding factor complex	AT1G30500,AT1G54160,AT1G56170,AT5G06510,AT5G12840
378.089		ATMG00940		GO:0010228	0.000146092	0.0254172	vegetative to reproductive phase transition of meristem	AT1G03760,AT1G23860,AT1G27650,AT1G45976,AT1G51200,AT2G27550,AT2G33740,AT2G37340,AT2G40170,AT2G46240,AT2G46830,AT3G01770,AT3G06400,AT3G10030,AT3G16920,AT3G46450,AT3G51810,AT3G60300,AT3G62190,AT3G63060,AT4G01060,AT4G01280,AT4G10925,AT4G15780,AT4G16280,AT4G33150,AT5G13820,AT5G17420,AT5G20520,AT5G24090,AT5G37260,AT5G42820,AT5G51170,AT5G62040,AT5G66240
379.125		AT1G76065		GO:0046482	0.000147191	0.0254172	para-aminobenzoic acid metabolic process	AT1G50260,AT1G80160,AT2G36950,AT2G37760,AT3G04000,AT3G20660,AT5G13330,AT5G61820
383.065		AT3G54000		GO:0016702	0.000184124	0.0310883	oxidoreductase activity, acting on single donors with incorporation of molecular oxygen, incorporation of two atoms of oxygen	AT1G06570,AT1G73680,AT1G78390,AT3G14440,AT4G14716,AT5G43850,AT5G54080
383.167		AT1G64561		GO:0010260	0.000195235	0.0322478	organ senescence	AT1G17020,AT1G69490,AT1G73220,AT1G73680,AT2G37150,AT2G45680,AT3G62770,AT4G18980,AT5G13170,AT5G13330,AT5G13820,AT5G52300,AT5G59220
385.116		AT4G30630		GO:0009788	0.000231282	0.0366101	negative regulation of abscisic acid mediated signaling pathway	AT1G01720,AT1G07430,AT3G02140,AT3G11410,AT4G26080,AT5G57050,AT5G59220
385.118		AT1G53540		GO:1901420	0.000231282	0.0366101	negative regulation of response to alcohol	AT1G01720,AT1G07430,AT3G02140,AT3G11410,AT4G26080,AT5G57050,AT5G59220
385.15		AT4G12560		GO:0009247	0.000301401	0.0463771	glycolipid biosynthetic process	AT1G02310,AT1G22990,AT1G30500,AT1G32870,AT1G54160,AT1G73010,AT1G73220,AT2G30550,AT3G17790,AT4G02280,AT4G02380,AT4G30490,AT5G11110,AT5G57910
385.187		ATMG00640		GO:0009409	0.000305193	0.0463771	response to cold	AT1G01160,AT1G04220,AT1G07720,AT1G22190,AT1G28370,AT1G56600,AT1G72650,AT2G33380,AT2G37760,AT2G37770,AT2G40170,AT2G46680,AT2G46830,AT2G47180,AT3G11410,AT3G14440,AT3G17740,AT3G20300,AT3G22840,AT3G23000,AT3G51810,AT3G63010,AT4G02380,AT4G03430,AT4G04020,AT4G22950,AT4G26080,AT4G27410,AT4G34710,AT4G36930,AT5G06760,AT5G13330,AT5G24090,AT5G25610,AT5G42820,AT5G42900,AT5G52300,AT5G57050,AT5G58070,AT5G59220…
386.117		AT1G22370		GO:0006664	0.000322794	0.0480899	glycolipid metabolic process	AT1G02310,AT1G22990,AT1G30500,AT1G32870,AT1G33700,AT1G54160,AT1G73010,AT1G73220,AT2G30550,AT3G17790,AT4G02280,AT4G02380,AT4G30490,AT5G11110,AT5G57910
388.074		AT3G57880
415.146		AT4G02360
416.18		AT5G62020
419.075		AT5G12870
421.091		AT1G76820
423.161		AT4G23670
423.198		AT2G33060
427.197		AT4G15780
428.099		AT3G03030
439.076		AT5G66400
446.151		AT4G34990
451.122		AT3G01520
456.172		AT4G14270
457.12		AT4G19230
457.124		AT2G24960
459.124		AT1G73780
464.072		AT5G58770
469.208		AT1G45976
479.102		AT4G15570
480.084		AT4G00040
487.178		AT5G22860
488.162		AT5G40570
494.1		AT1G31760
495.076		AT2G25460
497.112		AT5G39740
501.184		AT1G16850
501.189		AT1G24265
501.197		AT2G45920
501.198		AT4G32295
501.2		ATMG01080
502.197		AT1G54100
503.159		AT2G27830
503.162		AT5G12840
503.198		AT1G15230
504.209		AT4G34000
510.144		AT1G36980
515.126		AT2G04240
521.172		AT3G10985
523.176		AT3G03310
531.157		AT2G36261
539.138		AT5G58660
541.135		AT3G26510
545.118		AT4G24050
545.199		AT2G20770
563.14		AT5G51680
575.23		AT2G11891
619.173		AT1G22380
663.247		AT4G32850
683.225		AT3G25870
686.177		AT3G29575
		AT5G62200
		AT3G58270
		AT1G58470
		AT5G63160
		AT5G56380
		AT4G17030
		AT5G53710
		AT3G09350
		AT1G62510
		AT4G08250
		AT4G32480
		AT4G12580
		AT5G60360
		AT3G50770
		AT1G47960
		AT3G59820
		AT5G59320
		AT1G31600
		AT3G62190
		AT1G67360
		AT5G01820
		AT5G07330
		AT4G03820
		AT3G16920
		AT5G64180
		AT3G59350
		AT1G73010
		AT3G04160
		AT1G58340
		AT1G07380
		AT1G74860
		AT1G18750
		AT1G17870
		AT3G12955
		AT5G05410
		AT1G73690
		AT3G12510
		AT4G27580
		AT5G18340
		AT3G46450
		AT4G01060
		AT5G26180
		AT3G49130
		AT3G46920
		AT4G14250
		AT3G43210
		AT4G30450
		AT5G15630
		AT1G69490
		AT5G46490
		AT1G48750
		AT3G03230
		AT3G02490
		AT4G11960
		AT1G59640
		AT4G23680
		ATMG00110
		AT5G46250
		AT3G11690
		AT1G25540
		AT1G22480
		AT4G16190
		AT1G09500
		AT2G34730
		AT2G17900
		AT1G69790
		AT4G30830
		AT3G63010
		AT1G17830
		AT3G57360
		AT5G19473
		AT1G69480
		AT1G51130
		AT1G27420
		AT4G39210
		AT1G01720
		AT5G19890
		AT4G40010
		AT5G66052
		AT3G01100
		AT2G46240
		AT5G37540
		AT1G30220
		AT5G25610
		AT5G43300
		AT1G15240
		AT5G66460
		AT3G20100
		AT3G15534
		AT1G01160
		AT2G46830
		AT1G34630
		AT1G09140
		AT3G16400
		ATMG00270
		AT4G24000
		AT5G63350
		AT2G41190
		AT1G07430
		AT1G69280
		AT3G02140
		AT1G33260
		AT1G58520
		AT2G25910
		AT4G36930
		AT2G41410
		AT5G42965
		AT5G59330
		AT5G42820
		AT3G54390
		AT3G02390
		AT2G19310
		AT1G07500
		AT2G39020
		AT3G62090
		ATMG01350
		AT3G21260
		AT3G17460
		AT2G38600
		AT5G35660
		AT1G45616
		AT1G49200
		AT4G18280
		AT1G51380
		AT4G02140
		AT5G44980
		AT4G23880
		AT2G47770
		AT3G24520
		AT2G25090
		AT3G23920
		AT5G09930
		AT2G20560
		AT5G59720
		AT5G04380
		AT3G09720
		AT5G25280
		AT1G33640
		AT4G03430
		AT3G53980
		AT2G37150
		AT1G69540
		AT3G19100
		AT2G42560
		AT5G02640
		AT5G37570
		AT5G51620
		AT5G20520
		AT1G01710
		AT5G08400
		AT3G01350
		AT2G12400
		AT5G57100
		AT1G19630
		AT3G59750
		AT1G16515
		AT4G25580
		AT1G78340
		AT4G33040
		AT3G21150
		AT5G03970
		AT2G01008
		AT3G10190
		AT3G03950
		AT1G05870
		AT4G13750
		AT1G17940
		AT1G32950
		AT2G46660
		AT3G20300
		AT4G22280
		AT2G35550
		AT1G03410
		AT3G49320
		AT1G11100
		AT1G14890
		AT2G46610
		AT4G33150
		AT1G02050
		AT1G12064
		AT5G52300
		AT1G54160
		AT1G48020
		AT2G43580
		AT2G46270
		AT3G15400
		AT5G63830
		AT1G21000
		AT5G43150
		AT5G02020
		AT1G20160
		AT1G52920
		AT1G28260
		AT2G20585
		AT1G72090
		AT3G12530
		AT3G27210
		AT5G37478
		AT2G36053
		AT2G33590
		AT1G71960
		AT1G32583
		AT3G20310
		AT1G20350
		AT5G24770
		AT3G23260
		AT3G13020
		AT3G30210
		AT4G29770
		AT3G19620
		AT3G08860
		AT2G05540
		AT5G15270
		AT5G25110
		AT2G23110
		AT2G36750
		AT1G26580
		AT1G33700
		AT1G73066
		AT5G12030
		AT5G37260
		AT3G49744
		AT3G12300
		AT5G15254
		AT2G05580
		AT5G47610
		AT5G03830
		AT4G02280
		AT5G10100
		AT1G03200
		AT5G13880
		AT5G59310
		AT2G38800
		AT4G33420
		AT1G48320
		AT1G50260
		AT5G43660
		AT4G01610
		AT3G49580
		AT3G21890
		AT3G15340
		AT2G40350
		AT4G12400
		AT5G03560
		AT3G05790
		AT5G57565
		AT5G49700
		AT4G21320
		AT2G46680
		AT5G39940
		AT2G32120
		AT5G11110
		AT1G61800
		AT4G15910
		AT3G11410
		AT3G14360
		AT3G56960
		AT2G35950
		AT5G23230
		AT2G32830
		AT2G36460
		AT5G57785
		AT3G53230
		AT2G32340
		AT1G16030
		AT5G06540
		AT1G30190
		AT5G57150
		AT4G17440
		AT5G54080
		AT4G27670
		AT5G30500
		AT4G36600
		AT3G50940
		AT4G31351
		AT5G22290
		AT1G02310
		AT5G04410
		AT4G11845
		AT1G52690
		AT5G05220
		AT1G56170
		AT5G51890
		ATMG00650
		AT4G20820
		AT5G14800
		AT5G43920
		AT2G07706
		AT4G39700
		AT1G60970
		AT3G50980
		AT4G29400
		AT3G13672
		AT3G14590
		AT5G15250
		AT2G27550
		AT1G72770
		AT4G36490
		AT1G67856
		AT4G30490
		AT3G27170
		AT2G33740
		AT4G33280
		AT3G47080
		AT1G80670
		AT2G34850
		AT1G35660
		AT4G38440
		AT2G35070
		AT3G13130
		AT5G64510
		AT1G24095
		AT2G39110
		AT2G04030
		AT2G38255
		AT1G20920
		AT3G61630
		AT3G63060
		AT3G23000
		AT2G43800
		AT1G73040
		AT1G03550
		AT5G25560
		AT5G16110
		AT3G51810
		AT5G47640
		AT2G18780
		AT1G10240
		AT1G60190
		AT2G42330
		AT5G47560
		AT4G36740
		AT1G70140
		AT5G37670
		AT3G57590
		AT2G29500
		AT3G24500
		AT4G23493
		AT1G12290
		AT1G80070
		AT4G17410
		AT1G61970
		AT2G07671
		AT4G28150
		AT1G78390
		AT1G73220
		AT5G37300
		AT3G48790
		AT3G50910
		AT3G28007
		AT3G10780
		AT1G29465
		AT3G04240
		AT5G39330
		AT3G07273
		AT5G05400
		AT1G59860
		AT5G62470
		AT3G10815
		AT3G53040
		AT1G71330
		AT1G06790
		AT2G42270
		AT5G18980
		AT5G53120
		AT3G29810
		AT4G28370
		AT5G07920
		AT3G17520
		AT3G27025
		AT4G38010
		AT5G19470
		AT4G36690
		AT4G15730
		AT3G15280
		AT5G48480
		AT4G16680
		AT5G61820
		ATMG00630
		AT3G24100
		AT5G48650
		AT3G10020
		AT4G32450
		AT3G48580
		AT2G41870
		AT3G23637
		AT5G57790
		AT3G12770
		AT3G15780
		AT1G55280
		AT3G05165
		AT2G37090
		AT4G22950
		AT2G41440
		AT5G10300
		AT3G60300
		AT3G03341
		AT1G47510
		AT5G59845
		AT1G78930
		AT1G79520
		AT1G62290
		AT4G10925
		AT3G07770
		AT1G19060
		AT1G67265
		AT4G36900
		AT2G36640
		AT1G49450
		AT1G12950
		AT5G06510
		AT4G33905
		AT5G22460
		AT2G47560
		AT1G22985
		AT5G22000
		AT1G07400
		AT5G47670
		AT1G50520
		AT1G22160
		AT4G34860
		AT3G56470
		AT4G12005
		AT5G67610
		AT5G42290
		AT1G42980
		AT3G47110
		AT5G27660
		AT1G20890
		AT3G08690
		AT1G11270
		AT1G72240
		AT4G12750
		AT2G39800
		AT2G47180
		AT1G30500
		AT4G01985
		AT2G37760
		AT1G04970
		AT4G38060
		AT2G26860
		AT5G65140
		AT3G45420
		AT1G48840
		AT3G46730
		AT3G53630
		AT5G25450
		AT1G12210
		AT1G78670
		AT3G21660
		AT5G43840
		AT2G39570
		AT3G23020
		AT5G58070
		AT1G02205
		AT5G61880
		AT4G01990
		AT5G64870
		AT4G21930
		AT5G65850
		AT2G40711
		AT3G47580
		AT5G67110
		AT1G72100
		AT4G39360
		AT1G70720
		AT1G21410
		AT4G27654
		AT4G01280
		AT1G15510
		AT1G19980
		AT1G66510
		AT3G50540
		AT1G15550
		AT4G26220
		AT4G10250
		AT4G25850
		AT5G47830
		AT4G31354
		AT5G37970
		AT3G17790
		AT2G18050
		AT3G10030
		AT2G19810
		AT5G10080
		AT1G62760
		AT5G16200
		AT3G29140
		AT2G32880
		AT3G15350
		AT5G24800
		AT4G12382
		AT1G05100
		AT3G53960
		AT1G17240
		AT2G17040
		AT1G27170
		AT3G50410
		AT4G27657
		AT5G58470
		AT3G13224
		AT2G20400
		AT3G51860
		AT3G17740
		AT5G45310
		AT1G49405
		AT1G65980
		AT1G63840
		AT5G22770
		AT5G47600
		AT1G32870
		AT5G57050
		AT5G01570
		AT4G30960
		AT3G17630
		AT1G34042
		AT5G03990
		AT1G70300
		AT4G30470
		AT3G47600
		AT2G22470
		AT1G06570
		AT5G49290
		AT2G41330
		AT3G22840
		AT3G12915
		AT1G67120
		AT2G17036
		AT1G57590
		AT1G79900
		AT5G62090
		AT1G07870
		AT3G01770
		AT1G80130
		AT3G63530
		AT1G09070
		AT1G36070
		AT1G80110
		AT5G45690
		AT2G17525
		AT4G11220
		AT3G22830
		AT2G31350
		AT2G30550
		ATMG00160
		AT2G41210
		AT1G21550
		AT5G04210
		AT2G24540
		AT4G36910
		AT3G59530
		AT4G38020
		AT5G66240
		AT5G60910
		AT5G05110
		AT4G02380
		AT3G46230
		AT1G04560
		AT1G03070
		AT3G28270
		AT1G62000
		AT3G12960
		AT3G56320
		AT1G04220
		AT4G32920
		AT3G57520
		AT5G48850
		AT4G39955
		AT4G29070
		AT5G62480
		AT5G40382
		AT5G01760
		AT4G22740
		AT4G04180
		AT4G17250
		AT5G43730
		AT3G45680
		AT5G08230
		ATMG01360
		AT3G06520
		AT1G68680
		AT3G53160
		AT5G24090
		AT3G62260
		AT1G28370
		AT1G74310
		AT5G66090
		AT5G13170
		AT1G61580
		AT4G38780
		AT2G46940
		AT3G62770
		AT2G33280
		AT1G48000
		AT1G49170
		AT4G03320
		AT1G73330
		AT1G68500
		AT5G66110
		AT1G69260
		AT3G07090
		AT1G27590
		AT2G21320
		AT5G54950
		AT4G12410
		AT1G68570
		AT3G49570
		AT1G80660
		AT1G79270
		AT5G25620
		AT1G15960
		AT5G50260
		AT1G63280
		AT5G10946
		AT1G55760
		AT2G30540
		AT1G02390
		AT3G52780
		AT5G53870
		AT5G42370
		AT1G07350
		AT2G40470
		AT5G60580
		AT3G12580
		AT1G50590
		AT5G10930
		AT4G17730
		AT4G25200
		AT4G37730
		AT4G37970
		AT1G77010
		AT4G35295
		AT5G09480
		AT5G03190
		AT1G77520
		AT5G59220
		AT3G58810
		AT4G23870
		AT5G05480
		AT5G07880
		AT5G56520
		AT3G08970
		AT1G29240
		AT5G64710
		AT3G04710
		AT4G01120
		AT2G15240
		AT4G27130
		AT1G32560
		AT4G30570
		AT1G14300
		AT3G05650
		AT3G55840
		AT2G41070
		AT5G39850
		AT1G19490
		AT1G50400
		AT5G62150
		AT3G06170
		AT5G02320
		AT1G08460
		AT1G29680
		AT1G77880
		AT1G56600
		AT2G32130
		AT3G26742
		AT5G63930
		AT4G11350
		AT5G38730
		AT2G38820
		AT5G63130
		AT3G17980
		AT5G12020
		AT1G28330
		AT2G45380
		AT2G37340
		AT2G37770
		AT2G37900
		AT1G29640
		AT5G53090
		AT5G66480
		AT5G47550
		AT1G07390
		AT4G27990
		AT3G48020
		AT2G30480
		AT2G41905
		AT1G65490
		AT1G71260
		AT2G25820
		AT1G22190
		AT5G62040
		AT1G10960
		AT2G32140
		AT5G66690
		AT3G22560
		AT1G70510
		AT5G40020
		AT3G03480
		AT1G45249
		AT4G19090
		AT2G21820
		AT4G16280
		AT5G40800
		AT5G63370
		AT1G07720
		AT5G13330
		AT5G57900
		AT3G09100
		AT2G33735
		AT3G53970
		AT1G23050
		AT5G59570
		AT5G59440
		AT4G21570
		AT4G16600
		AT2G03890
		AT5G37990
		AT1G51402
		AT5G13820
		AT1G78610
		AT2G43570
		AT3G58930
		AT2G28500
		AT5G35560
		AT1G23860
		AT1G31820
		AT4G26080
		AT5G67310
		AT4G05100
		AT3G24750
		AT1G17550
		AT1G72660
		AT3G15590
		AT2G22420
		AT2G40170
		AT2G35750
		AT3G17180
		AT1G02700
		AT2G46950
		AT5G06990
		AT5G45630
		AT5G06820
		AT1G67920
		AT5G01360
		AT3G55910
		AT5G09640
		AT5G17420
		AT5G52640
		AT5G37440
		AT5G23050
		AT3G59280
		AT5G15190
		AT2G43930
		AT3G43520
		AT4G13560
		AT2G33380
		AT2G45680
		AT2G37200
		AT3G62990
		AT1G17460
		AT1G09950
		AT5G47160
		AT5G05490
		AT3G17800
		AT3G15000
		AT1G08300
		AT4G31290
		ATMG00070
		AT2G42395
		AT1G49530
		AT3G17611
		AT5G25240
		AT4G34230
		AT2G02350
		AT3G60690
		AT2G16990
		AT5G53730
		AT1G78780
		AT3G21240
		AT5G47530
		AT3G12050
		AT1G64110
		AT3G18280
		AT1G02770
		AT3G03170
		AT1G48060
		AT1G27650
		AT1G31835
		AT4G17280
		AT2G31910
		AT3G42860
		AT5G10695
		AT1G44414
		AT2G35060
		AT5G01940
		AT1G76080
		AT1G03470
		AT5G24155
		AT3G61890
		AT4G19080
		AT3G62330
		AT3G21520
		AT2G29300
		AT1G53080
		AT1G29418
		AT3G15357
		AT4G22390
		AT5G05130
		AT3G53370
		AT5G60610
		AT4G15090
		AT3G07150
		AT1G03760
		AT3G14880
		AT4G25000
		AT5G66960
		AT3G20810
		AT1G71340
		AT3G03330
		AT3G48330
		AT5G08350
		AT4G14716
		AT5G04370
		AT5G52390
		AT1G17744
		AT4G08570
		AT4G34710
		AT4G18490
		AT2G18370
		AT1G68930
		AT3G20500
		AT5G42235
		AT3G20250
		AT5G42900
		AT4G12080
		AT4G29340
		AT3G62730
		AT1G17020
		AT2G32090
		AT1G22990
		AT3G03470
		AT3G21600
		AT5G66780
		AT1G51200
		AT4G21650
		AT1G07985
		AT3G06400
		AT3G21740
		ATMG00516
		AT2G25140
		AT5G04760
		AT5G19740
		AT1G52560
		AT1G54575
		AT1G80320
		AT1G72040
		AT1G05340
		AT5G28080
		AT2G36950
		AT2G18550
		AT1G26800
		AT1G73680
		AT1G21400
		AT1G54050
		AT5G39520
		ATMG00040
		AT5G48470
		AT1G07900
		AT1G36060
		AT5G25754
		AT3G61420
		AT5G42180
		AT3G62430
		AT1G06430
		AT5G52570
		AT5G62130
		AT5G11090
		AT1G55530
		AT1G21890
		AT5G03210
		AT3G12860
		AT2G41480
		AT1G70920
		AT1G07120
		AT1G24580
		AT5G06760
		AT4G19430
		AT1G53100
		AT3G14560
		AT2G46800
		AT2G45610
		AT1G10810
		AT3G28740
		AT5G35320
		AT3G48390
		AT2G28400
		AT5G15500
		AT5G58590
		AT1G56440
		AT2G26150
		AT2G36030
		AT5G46460
		AT4G39800
		AT4G18980
		AT1G53680
		AT5G19875
		AT2G35300
		AT4G27410
		AT5G24880
		AT3G16050
		AT3G48830
		AT3G26350
		AT5G43850
		AT4G02210
		AT3G48510
		AT3G44440
		AT4G36925
		AT4G27390
		AT5G49990
		AT1G77570
		AT3G25290
		AT3G21250
		AT3G13784
		AT1G06110
		AT1G30970
		AT3G14440
		AT1G66390
		AT2G29130
		AT5G62520
		AT1G20225
		AT2G21710
		AT5G62190
		AT1G69430
		AT5G15860
		AT1G07230
		AT1G68490
		AT5G40790
		AT1G66080
		AT3G48240
		AT3G22910
		AT1G66500
		AT1G21460
		AT4G28200
		AT4G30460
		AT4G16444
		AT2G03570
		AT5G01200
		AT5G37340
		AT5G50360
		AT1G76955
		AT3G20660
		AT4G11660
		AT1G77450
		AT1G80160
		AT2G38340
		AT2G47780
		AT3G49760
		AT2G13960

## Sheet: DH_HrHonly_Up
Masses		Genes		Enriched GO terms
173.009		AT4G11240		IDs	pvalues	pvalues.adjusted	names	overlappingAGI
175.025		AT1G13080		GO:0006457	6.91e-08	0.000451707	protein folding	AT1G04980,AT1G14360,AT1G65040,AT2G02810,AT2G28000,AT2G32920,AT3G09700,AT3G13470,AT3G13860,AT3G25230,AT4G00940,AT4G26780,AT5G18820,AT5G53150,AT5G56030
179.071		AT5G58110		GO:0009408	1.19e-07	0.000451707	response to heat	AT1G04980,AT1G13080,AT1G14360,AT1G65040,AT1G71790,AT2G02810,AT2G32920,AT3G25230,AT4G00940,AT4G26780,AT5G03720,AT5G15450,AT5G18820,AT5G56030
208.986		AT3G50780		GO:0042026	3.25e-07	0.000823988	protein refolding	AT2G28000,AT3G13470,AT3G13860,AT5G18820
209.067		ATMG00060
223.062		AT2G32920
223.063		AT2G18510
223.064		AT1G74560
224.056		AT1G54310
241.072		AT1G48700
252.049		AT2G33250
268.962		AT5G18065
289.02		AT3G44785
295.067		ATMG01020
300.004		AT1G48970
315.068		AT1G14360
321.062		AT5G23690
339.074		AT1G01920
339.141		AT3G53100
341.113		AT2G31890
351.105		AT1G51310
353.103		AT2G47420
355.088		AT5G58920
371.114		AT3G44950
401.076		AT1G64600
402.09		AT2G31830
443.127		AT3G05810
447.058		AT5G43285
449.05		AT5G53920
463.049		AT4G20020
463.328		AT2G42920
487.125		AT2G39230
501.191		ATMG00660
505.135		AT5G18930
551.177		AT1G65560
569.209		AT3G01820
639.187		AT1G73710
641.155		AT2G21640
655.16		AT3G06710
681.188		AT2G17870
683.26		AT5G04780
699.234		AT1G72645
711.177		AT4G00720
731.261		AT1G58150
		AT1G15830
		AT3G10450
		AT3G03450
		AT5G64280
		AT4G19560
		AT5G23480
		AT3G13860
		AT5G42060
		AT3G60910
		AT3G27860
		AT1G05730
		AT3G07860
		AT5G60830
		AT1G64720
		AT2G46220
		AT2G48100
		AT2G24100
		ATMG00150
		AT2G31600
		AT5G01110
		AT1G78740
		AT5G56030
		AT5G18820
		AT5G44780
		AT5G38565
		AT5G03720
		AT4G02980
		AT1G78750
		AT1G78680
		AT3G52670
		AT2G07772
		AT1G11710
		AT5G65490
		AT4G00940
		AT4G09890
		AT1G65040
		AT1G18800
		AT5G62575
		AT4G09150
		AT3G62560
		AT5G26880
		AT5G56540
		AT1G53280
		AT2G28000
		AT3G45940
		AT3G57150
		ATMG01180
		AT2G07779
		AT1G76460
		AT3G53940
		AT1G71790
		AT2G29400
		ATMG00120
		AT3G56270
		AT2G39120
		AT1G75120
		AT5G47090
		AT2G01100
		AT5G63760
		AT2G31150
		AT5G62370
		AT1G61620
		AT5G24110
		AT4G26780
		AT5G53150
		AT2G24830
		AT4G28510
		AT1G55880
		AT5G49390
		AT3G46770
		AT1G78400
		AT4G28040
		AT5G20320
		AT1G49130
		AT5G01920
		AT2G32530
		AT1G58170
		AT2G44510
		AT1G73870
		AT1G05970
		AT2G41160
		AT4G20140
		AT3G23930
		AT2G29480
		AT1G29030
		AT4G08210
		AT3G25230
		AT2G23348
		AT1G03360
		AT1G74870
		AT3G09700
		AT4G00820
		AT3G10120
		AT1G34160
		AT2G37180
		AT1G19610
		AT5G09570
		AT3G54500
		AT3G13470
		AT1G56650
		AT5G37400
		AT3G53830
		AT3G17668
		AT1G04980
		AT1G13050
		AT2G02810
		AT4G37140
		AT5G13270
		AT2G31970
		AT5G09420
		AT1G09710
		AT1G21140
		AT3G10940
		AT5G56600
		AT1G20850
		AT5G66270
		AT5G42580
		AT2G02750
		AT1G13650
		AT3G16650
		AT3G19508
		AT4G32510
		AT4G21550
		AT2G05270
		AT4G21860
		AT1G03170
		ATMG00600
		AT3G20180
		AT3G01210
		AT1G48430
		AT1G28760
		AT5G63670
		AT1G52640
		AT3G20440
		AT5G67290
		AT3G05780
		AT4G39550
		AT5G15450
		AT2G17975
		AT4G29980
		AT5G10530
		AT1G54250
		AT4G34060
		AT4G27370
		AT1G77885
		AT1G11475
		AT5G44660
		AT1G01660
		AT2G36730
		AT4G25980
		AT4G32150
		AT1G04130
		AT5G03780
		AT2G19930
		AT2G45900
		AT2G45510
		AT1G77480
		AT5G41400
		AT3G27250
		AT2G47790
		AT1G02860
		AT1G64780

[truncated: 3 more sheets: DH_LrHonly_Down, DH_overlap_Down, DH_HrHonly_Down]
