# Supplementary material for: Relationships between drought, heat and air humidity responses revealed by transcriptome-metabolome co-analysis
Source: BMC Plant Biol. 2017 Jul 10;17:120. doi: 10.1186/s12870-017-1062-y (PMC5504741; doi:10.1186/s12870-017-1062-y)
Supplement: Supplementary file 5 — Correlations of targeted metabolites from GC-MS dataset used for evaluation. Pearson correlations between GC-MS-measured metabolites and variables of the main study datasets are given. The first sheet contains correlations of the sucrose inversion variables from Fig. 5a. The second sheet contains correlations between GC-MS metabolites and the network genes from Fig. 5b, including metabolite-gene, gene-gene and metabolite-metabolite correlations. The third sheet contains correlations between GC-MS metabolites and FT-ICR-MS mass variables. (XLSX 15496 kb) [file 12870_2017_1062_MOESM5_ESM.xlsx]

## Sheet: README
The following sheets contain Pearson correlation coefficients between targeted metabolites from the GC-MS dataset and variables from other datasets (gene expression or FT-ICR-MS).
The first sheet contains correlations between sucrose from the GC-MS dataset and the sucrove inversion-related genes from Figure 5a.
The second sheet contains correlations between GC-MS metabolites and the genes that are also correlated to FT-ICR-MS mass variables (Figure 5b), including metabolite-gene, gene-gene and metabolite-metabolite correlations. The gray edges shown in Figure 5e are taken from these correlation data.
The third sheet contains correlations between GC-MS metabolites and FT-ICR-MS mass variables.

## Sheet: Sucrose inversion subnetwork
	AT5G64620	AT1G47960	AT3G52600	AT2G36190	AT3G13790	AT3G13784	Sucrose
AT5G64620	1	-0.941705	0.19898	0.129635	0.873121	-0.826411	-0.881361
AT1G47960	-0.941705	1	-0.247804	-0.245	-0.932605	0.915459	0.890188
AT3G52600	0.19898	-0.247804	1	0.0848389	0.375546	-0.221581	-0.234124
AT2G36190	0.129635	-0.245	0.0848389	1	0.292049	-0.312942	-0.184301
AT3G13790	0.873121	-0.932605	0.375546	0.292049	1	-0.826115	-0.856747
AT3G13784	-0.826411	0.915459	-0.221581	-0.312942	-0.826115	1	0.781697
Sucrose	-0.881361	0.890188	-0.234124	-0.184301	-0.856747	0.781697	1

## Sheet: Global network correlations
	1,3-Dihydroxyaceton	Adenine	Adenosine, 5-methylthio-	Alanine	Alanine, beta-	Arabinose	Arabitol	Arginine	Ascorbic acid	Asparagine	Aspartic acid	Benzoic acid	Benzoic acid, 2,5-dihydroxy-	beta-D-Galactopyranoside, 1-isopropyl-, 1-thio-	Butanoic acid, 2,4-dihydroxy-	Butyric acid, 2,4-diamino-, DL-	Butyric acid, 2-amino-, DL-	Citric acid	Cysteine	Cysteine, N-acetyl-	Cytosine	Dehydroascorbic acid dimer	Erythritol	Erythronic acid	Erythrose	Ethanolamine	Fructose	Fumaric acid	Galactinol	Galactonic acid	Galactosamine, N-acetyl-	Glucoheptose	Gluconic acid	Glucosamine, N-acetyl-	Glucose	Glucose-6-phosphate	Glucuronic acid-3,6-lactone	Glutamic acid	Glutamine, DL-	Glutaric acid, 2-oxo-	Glutaric acid, 3-hydroxy-3-methyl-	Glutaric acid, 3-oxo-	Glyceraldehyde	Glyceric acid	Glycerol	Glycerol-2-phosphate	Glycerophosphoglycerol	Glycine	Glycolic acid
1,3-Dihydroxyaceton	1	0.352671	-0.555736	0.220951	0.493061	0.454936	-0.387466	0.346415	-0.236284	0.381325	-0.138208	0.277417	-0.1321	-0.392454	0.100916	0.30699	-0.0178818	-0.118073	0.28742	0.126496	-0.0480336	0.255851	0.366295	0.470356	0.0676468	0.292373	0.522546	0.345322	-0.578854	-0.364832	-0.077927	0.347136	-0.331147	-0.496882	0.543937	-0.27809	0.406961	0.0570034	-0.462944	0.406699	0.352872	0.332705	0.549452	0.376166	0.290419	-0.410661	-0.408424	-0.243435	0.420982
Adenine	0.352671	1	-0.34651	0.0914963	0.667984	0.928066	0.107186	0.831171	-0.741771	0.853693	-0.0604641	0.605813	-0.0708905	-0.0748605	0.547166	0.673233	0.29135	-0.135558	0.664143	0.38407	0.346759	0.466822	0.855709	0.820333	0.507978	0.677984	0.884611	0.627831	-0.583929	-0.444125	0.454325	0.836034	-0.258492	-0.752889	0.810091	0.138608	0.711313	0.497175	-0.525575	0.893986	0.636829	0.671935	0.705005	0.739108	0.768371	0.117633	-0.00708355	-0.584051	0.431905
Adenosine, 5-methylthio-	-0.555736	-0.34651	1	-0.593001	-0.584906	-0.391705	0.427336	-0.316087	0.278385	-0.379851	0.011575	-0.289214	0.484985	0.252112	0.0395179	-0.294549	-0.111519	0.0489415	-0.252929	0.0681006	-0.0112797	-0.0912672	-0.438359	-0.626728	0.0302838	-0.496584	-0.617517	-0.505641	0.750243	0.398806	0.241355	-0.367013	0.467007	0.652095	-0.686375	0.191401	-0.587655	-0.318496	0.331507	-0.373843	-0.162315	-0.220255	-0.73958	-0.57118	-0.356525	0.41005	0.344378	0.108563	-0.436482
Alanine	0.220951	0.0914963	-0.593001	1	0.342646	0.122033	-0.467516	0.307581	-0.0262518	0.0483109	0.319752	0.167739	-0.444861	-0.32286	-0.323173	0.114076	0.129276	0.481197	-0.144201	-0.292767	0.0490706	0.167779	0.0442125	0.430783	-0.407006	0.337257	0.448092	0.611017	-0.618721	-0.258767	-0.389082	0.0587125	-0.671869	-0.587142	0.509063	-0.269161	0.444851	0.396208	-0.196629	0.0339969	-0.0233985	-0.0320506	0.578376	0.562776	0.178394	-0.412102	-0.545006	0.233561	0.335811
Alanine, beta-	0.493061	0.667984	-0.584906	0.342646	1	0.676617	-0.155002	0.534357	-0.445594	0.629272	0.00249225	0.513164	-0.393758	-0.21198	0.395375	0.457237	0.286481	-0.00908767	0.680126	0.180137	0.294009	0.0788437	0.636143	0.704323	0.275941	0.483893	0.712788	0.470922	-0.607078	-0.261955	0.141432	0.586134	-0.271474	-0.643391	0.68194	0.0177328	0.563899	0.458858	-0.258922	0.572632	0.251784	0.707469	0.721505	0.63161	0.666828	-0.204502	-0.166941	-0.137603	0.693512
Arabinose	0.454936	0.928066	-0.391705	0.122033	0.676617	1	0.0981033	0.888305	-0.806367	0.864197	-0.166575	0.693867	-0.0139858	-0.0711425	0.575673	0.757469	0.180572	-0.231679	0.73667	0.401987	0.423845	0.538528	0.89114	0.847678	0.433523	0.687064	0.895784	0.638631	-0.66898	-0.551388	0.418216	0.831477	-0.301888	-0.778448	0.860302	0.182667	0.733974	0.40623	-0.61775	0.925417	0.676555	0.739686	0.757114	0.715218	0.768914	0.0972214	-0.0164472	-0.667869	0.452534
Arabitol	-0.387466	0.107186	0.427336	-0.467516	-0.155002	0.0981033	1	0.133494	0.0705175	0.0986583	-0.0205642	0.232784	-0.0566839	0.827517	0.38163	0.0248725	0.418072	-0.250357	0.24219	0.259256	0.41968	0.117593	0.0659957	-0.155573	0.269277	0.164542	-0.196912	-0.26542	0.404498	0.307296	0.5194	0.137421	0.515035	0.220852	-0.239336	0.831477	-0.235325	0.270094	0.466767	0.123939	0.320453	0.258012	-0.254062	-0.133475	0.185447	0.965259	0.751542	0.0267009	-0.0691372
Arginine	0.346415	0.831171	-0.316087	0.307581	0.534357	0.888305	0.133494	1	-0.773648	0.724507	0.034983	0.540017	0.0505289	-0.0194459	0.452537	0.635589	0.2678	-0.0136524	0.479783	0.372034	0.370596	0.524882	0.741775	0.738777	0.286942	0.696166	0.834333	0.711562	-0.647939	-0.596301	0.311313	0.636927	-0.429602	-0.771626	0.802047	0.177156	0.720328	0.450717	-0.547876	0.763408	0.594255	0.547649	0.681318	0.722367	0.697733	0.157936	-0.123112	-0.551372	0.358549
Ascorbic acid	-0.236284	-0.741771	0.278385	-0.0262518	-0.445594	-0.806367	0.0705175	-0.773648	1	-0.677123	0.264903	-0.509664	-0.337489	0.168252	-0.545475	-0.641399	0.116126	0.211232	-0.567156	-0.381159	-0.324813	-0.266926	-0.722572	-0.642048	-0.258087	-0.457544	-0.738471	-0.620272	0.5355	0.672048	-0.30763	-0.61343	0.329277	0.598873	-0.70893	-0.0706817	-0.706592	-0.149379	0.682989	-0.730518	-0.359819	-0.509127	-0.595463	-0.563066	-0.534254	0.0417206	0.040285	0.731475	-0.203834
Asparagine	0.381325	0.853693	-0.379851	0.0483109	0.629272	0.864197	0.0986583	0.724507	-0.677123	1	0.167335	0.576656	-0.000225696	-0.111983	0.454485	0.81573	0.296591	-0.0453634	0.654694	0.369051	0.391588	0.483732	0.802933	0.852138	0.417982	0.608299	0.792219	0.661097	-0.580301	-0.459059	0.220093	0.65115	-0.265911	-0.724949	0.753487	0.137429	0.574183	0.593303	-0.522321	0.905998	0.705987	0.650015	0.714683	0.62812	0.523913	0.0853899	0.0284567	-0.481862	0.536859
Aspartic acid	-0.138208	-0.0604641	0.011575	0.319752	0.00249225	-0.166575	-0.0205642	0.034983	0.264903	0.167335	1	-0.238438	-0.0909974	-0.0584654	-0.317205	0.0230036	0.552503	0.674358	-0.339022	-0.322398	0.0112673	0.110882	-0.116349	0.10461	-0.146048	0.115979	-0.0441904	0.257504	-0.0666585	0.0596052	-0.451684	-0.383388	-0.258591	-0.0962068	-0.0434912	-0.0901256	-0.149107	0.509209	0.124385	-0.109406	0.142556	-0.283805	0.0283389	0.0561945	-0.182997	0.00916824	-0.207459	0.428503	0.200395
Benzoic acid	0.277417	0.605813	-0.289214	0.167739	0.513164	0.693867	0.232784	0.540017	-0.509664	0.576656	-0.238438	1	-0.194069	0.112644	0.441463	0.547342	0.16272	-0.155812	0.746819	0.17992	0.862672	0.271729	0.521137	0.560445	0.149875	0.414068	0.627828	0.4237	-0.405041	-0.178601	0.483656	0.713655	-0.0701836	-0.584018	0.590142	0.498508	0.389054	0.408107	-0.268306	0.642326	0.407209	0.716597	0.655779	0.599381	0.488969	0.20527	0.347448	-0.328308	0.500163
Benzoic acid, 2,5-dihydroxy-	-0.1321	-0.0708905	0.484985	-0.444861	-0.393758	-0.0139858	-0.0566839	0.0505289	-0.337489	-0.000225696	-0.0909974	-0.194069	1	-0.293248	0.227752	0.0887247	-0.513409	0.0926675	-0.105939	0.0876575	-0.0264838	-0.0641368	-0.0786762	-0.257706	0.192706	-0.427906	-0.167918	-0.0558832	0.242888	-0.24669	0.00349738	-0.269586	0.0512726	0.229208	-0.198423	-0.201816	-0.0947521	-0.471881	-0.304861	-0.0483713	-0.0680241	-0.10397	-0.355441	-0.238834	-0.314123	-0.088593	0.0189839	-0.443115	-0.283619
beta-D-Galactopyranoside, 1-isopropyl-, 1-thio-	-0.392454	-0.0748605	0.252112	-0.32286	-0.21198	-0.0711425	0.827517	-0.0194459	0.168252	-0.111983	-0.0584654	0.112644	-0.293248	1	0.302167	-0.30124	0.368811	-0.44838	0.156024	0.204104	0.262926	0.0762554	0.0232273	-0.191931	0.0375694	0.14794	-0.308488	-0.354963	0.353568	0.37905	0.435358	0.110811	0.527292	0.347184	-0.303699	0.872641	-0.25429	0.261306	0.510396	0.010885	0.101499	-0.00285234	-0.235754	-0.237057	0.151439	0.894176	0.756364	0.118574	-0.346824
Butanoic acid, 2,4-dihydroxy-	0.100916	0.547166	0.0395179	-0.323173	0.395375	0.575673	0.38163	0.452537	-0.545475	0.454485	-0.317205	0.441463	0.227752	0.302167	1	0.231394	-0.0677119	-0.422317	0.73929	0.353991	0.389373	0.190632	0.558404	0.346357	0.468169	0.135923	0.305245	0.122609	-0.0930499	-0.187321	0.53374	0.49804	0.15585	-0.0981211	0.252733	0.489136	0.325942	0.137635	-0.163654	0.541909	0.327525	0.541125	0.17554	0.157734	0.496322	0.401997	0.503952	-0.563229	4.66148e-05
Butyric acid, 2,4-diamino-, DL-	0.30699	0.673233	-0.294549	0.114076	0.457237	0.757469	0.0248725	0.635589	-0.641399	0.81573	0.0230036	0.547342	0.0887247	-0.30124	0.231394	1	0.124743	0.0963657	0.493845	0.119293	0.337738	0.456943	0.546728	0.730665	0.225826	0.518371	0.726108	0.691716	-0.52987	-0.544257	0.0854549	0.498278	-0.40641	-0.706168	0.711517	-0.00980048	0.58332	0.349938	-0.548345	0.711304	0.711721	0.60889	0.643765	0.588823	0.409367	-0.0442284	-0.171075	-0.458878	0.642071
Butyric acid, 2-amino-, DL-	-0.0178818	0.29135	-0.111519	0.129276	0.286481	0.180572	0.418072	0.2678	0.116126	0.296591	0.552503	0.16272	-0.513409	0.368811	-0.0677119	0.124743	1	0.247634	0.031472	-0.13113	0.265444	0.0809986	0.179118	0.234961	0.0526712	0.562381	0.171467	0.135474	-0.0868415	0.208493	0.137389	0.208944	0.00984308	-0.202368	0.137831	0.38238	-0.0314815	0.60555	0.232997	0.17613	0.392688	0.136509	0.218839	0.238401	0.331116	0.41502	0.133966	0.2907	0.394279
Citric acid	-0.118073	-0.135558	0.0489415	0.481197	-0.00908767	-0.231679	-0.250357	-0.0136524	0.211232	-0.0453634	0.674358	-0.155812	0.0926675	-0.44838	-0.422317	0.0963657	0.247634	1	-0.476997	-0.501595	0.0391332	-0.21281	-0.405241	-0.0472214	-0.287629	-0.0829164	-0.019351	0.290216	0.040918	0.141691	-0.391307	-0.35647	-0.29057	-0.122825	-0.0377254	-0.327691	-0.0704462	0.250006	0.126011	-0.31102	-0.0826613	-0.101717	0.0377069	0.156862	-0.211275	-0.32011	-0.377951	0.384836	0.406953
Cysteine	0.28742	0.664143	-0.252929	-0.144201	0.680126	0.73667	0.24219	0.479783	-0.567156	0.654694	-0.339022	0.746819	-0.105939	0.156024	0.73929	0.493845	0.031472	-0.476997	1	0.381874	0.571661	0.246179	0.708568	0.572988	0.522951	0.269239	0.555837	0.236601	-0.371659	-0.230283	0.514156	0.684658	0.069875	-0.407772	0.502146	0.449886	0.383959	0.277958	-0.253759	0.715895	0.37115	0.723815	0.486829	0.41722	0.515095	0.210875	0.377241	-0.414452	0.381439
Cysteine, N-acetyl-	0.126496	0.38407	0.0681006	-0.292767	0.180137	0.401987	0.259256	0.372034	-0.381159	0.369051	-0.322398	0.17992	0.0876575	0.204104	0.353991	0.119293	-0.13113	-0.501595	0.381874	1	0.0414339	0.199036	0.423233	0.155946	0.356495	0.18596	0.242944	0.000382498	-0.0538314	-0.221314	0.409038	0.358411	0.145002	-0.166148	0.184753	0.188651	0.146048	0.110529	-0.114803	0.456026	0.113803	0.379442	0.0878762	0.0381811	0.199396	0.259403	0.262596	-0.352161	-0.158069
Cytosine	-0.0480336	0.346759	-0.0112797	0.0490706	0.294009	0.423845	0.41968	0.370596	-0.324813	0.391588	0.0112673	0.862672	-0.0264838	0.262926	0.389373	0.337738	0.265444	0.0391332	0.571661	0.0414339	1	0.0413143	0.284682	0.245743	0.100442	0.187879	0.295026	0.19918	-0.0851163	0.0454165	0.455764	0.400906	0.125795	-0.288004	0.244812	0.644076	0.0367389	0.345725	0.0170043	0.349132	0.200553	0.531971	0.335377	0.33673	0.244203	0.373497	0.546241	-0.141826	0.389467
Dehydroascorbic acid dimer	0.255851	0.466822	-0.0912672	0.167779	0.0788437	0.538528	0.117593	0.524882	-0.266926	0.483732	0.110882	0.271729	-0.0641368	0.0762554	0.190632	0.456943	0.0809986	-0.21281	0.246179	0.199036	0.0413143	1	0.483998	0.592423	0.071329	0.493039	0.504846	0.53781	-0.561729	-0.541684	-0.0510772	0.330142	-0.468611	-0.51161	0.547243	0.0768529	0.534442	0.410474	-0.58518	0.622139	0.758713	0.149533	0.431066	0.409617	0.371206	0.233035	-0.15209	-0.372938	-0.0141122
Erythritol	0.366295	0.855709	-0.438359	0.0442125	0.636143	0.89114	0.0659957	0.741775	-0.722572	0.802933	-0.116349	0.521137	-0.0786762	0.0232273	0.558404	0.546728	0.179118	-0.405241	0.708568	0.423233	0.284682	0.483998	1	0.815512	0.536774	0.691806	0.796495	0.511846	-0.656234	-0.504626	0.384657	0.77425	-0.225316	-0.669422	0.77583	0.131971	0.629011	0.351225	-0.556543	0.890237	0.537108	0.526127	0.646753	0.607252	0.725605	0.117852	0.0143344	-0.60171	0.22096
Erythronic acid	0.470356	0.820333	-0.626728	0.430783	0.704323	0.847678	-0.155573	0.738777	-0.642048	0.852138	0.10461	0.560445	-0.257706	-0.191931	0.346357	0.730665	0.234961	-0.0472214	0.572988	0.155946	0.245743	0.592423	0.815512	1	0.199637	0.734913	0.921261	0.839217	-0.848098	-0.570537	0.0530986	0.697964	-0.546208	-0.877435	0.932172	-0.0102666	0.801754	0.616606	-0.641583	0.872613	0.659801	0.520254	0.904633	0.809912	0.651074	-0.0989853	-0.240202	-0.395608	0.499637
Erythrose	0.0676468	0.507978	0.0302838	-0.407006	0.275941	0.433523	0.269277	0.286942	-0.258087	0.417982	-0.146048	0.149875	0.192706	0.0375694	0.468169	0.225826	0.0526712	-0.287629	0.522951	0.356495	0.100442	0.071329	0.536774	0.199637	1	0.0987436	0.254974	-0.118865	-0.0413523	-0.0392251	0.49891	0.364355	0.254425	-0.140017	0.151198	0.0927769	0.0281339	-0.0262733	-0.0431088	0.447948	0.270248	0.326271	-0.0355975	0.161518	0.265428	0.18841	0.246951	-0.347022	0.0903773
Ethanolamine	0.292373	0.677984	-0.496584	0.337257	0.483893	0.687064	0.164542	0.696166	-0.457544	0.608299	0.115979	0.414068	-0.427906	0.14794	0.135923	0.518371	0.562381	-0.0829164	0.269239	0.18596	0.187879	0.493039	0.691806	0.734913	0.0987436	1	0.726807	0.621322	-0.636533	-0.421305	0.16775	0.636115	-0.420608	-0.716776	0.752646	0.161914	0.638018	0.577287	-0.352421	0.675618	0.648705	0.401733	0.697197	0.651801	0.771806	0.225007	-0.129608	-0.283211	0.312807
Fructose	0.522546	0.884611	-0.617517	0.448092	0.712788	0.895784	-0.196912	0.834333	-0.738471	0.792219	-0.0441904	0.627828	-0.167918	-0.308488	0.305245	0.726108	0.171467	-0.019351	0.555837	0.242944	0.295026	0.504846	0.796495	0.921261	0.254974	0.726807	1	0.832014	-0.858104	-0.64401	0.148905	0.743436	-0.579658	-0.953046	0.982164	-0.080918	0.856762	0.488026	-0.687526	0.841264	0.575716	0.590685	0.904204	0.888164	0.694045	-0.175856	-0.306119	-0.479816	0.536495
Fumaric acid	0.345322	0.627831	-0.505641	0.611017	0.470922	0.638631	-0.26542	0.711562	-0.620272	0.661097	0.257504	0.4237	-0.0558832	-0.354963	0.122609	0.691716	0.135474	0.290216	0.236601	0.000382498	0.19918	0.53781	0.511846	0.839217	-0.118865	0.621322	0.832014	1	-0.813751	-0.699123	-0.224426	0.387032	-0.797116	-0.872642	0.862335	-0.174582	0.818706	0.575837	-0.680888	0.637234	0.519433	0.300106	0.833956	0.82618	0.434244	-0.192834	-0.432745	-0.2678	0.437385
Galactinol	-0.578854	-0.583929	0.750243	-0.618721	-0.607078	-0.66898	0.404498	-0.647939	0.5355	-0.580301	-0.0666585	-0.405041	0.242888	0.353568	-0.0930499	-0.52987	-0.0868415	0.040918	-0.371659	-0.0538314	-0.0851163	-0.561729	-0.656234	-0.848098	-0.0413523	-0.636533	-0.858104	-0.813751	1	0.759018	0.259082	-0.438004	0.788174	0.890285	-0.916881	0.23874	-0.819562	-0.415395	0.746753	-0.657382	-0.457247	-0.276129	-0.862356	-0.803206	-0.490443	0.33181	0.506105	0.271094	-0.397346
Galactonic acid	-0.364832	-0.444125	0.398806	-0.258767	-0.261955	-0.551388	0.307296	-0.596301	0.672048	-0.459059	0.0596052	-0.178601	-0.24669	0.37905	-0.187321	-0.544257	0.208493	0.141691	-0.230283	-0.221314	0.0454165	-0.541684	-0.504626	-0.570537	-0.0392251	-0.421305	-0.64401	-0.699123	0.759018	1	0.321884	-0.149517	0.803551	0.650255	-0.694342	0.304431	-0.737626	-0.0651548	0.811235	-0.512953	-0.415698	-0.127506	-0.514357	-0.485358	-0.274749	0.240723	0.455249	0.499296	-0.0935076
Galactosamine, N-acetyl-	-0.077927	0.454325	0.241355	-0.389082	0.141432	0.418216	0.5194	0.311313	-0.30763	0.220093	-0.451684	0.483656	0.00349738	0.435358	0.53374	0.0854549	0.137389	-0.391307	0.514156	0.409038	0.455764	-0.0510772	0.384657	0.0530986	0.49891	0.16775	0.148905	-0.224426	0.259082	0.321884	1	0.679947	0.577029	0.0511121	0.0354273	0.560817	-0.065162	-0.0247485	0.1806	0.344568	0.121929	0.46059	-0.0193117	0.0347756	0.431169	0.486786	0.603491	-0.432107	-0.0442032
Glucoheptose	0.347136	0.836034	-0.367013	0.0587125	0.586134	0.831477	0.137421	0.636927	-0.61343	0.65115	-0.383388	0.713655	-0.269586	0.110811	0.49804	0.498278	0.208944	-0.35647	0.684658	0.358411	0.400906	0.330142	0.77425	0.697964	0.364355	0.636115	0.743436	0.387032	-0.438004	-0.149517	0.679947	1	0.0219486	-0.577956	0.693255	0.303148	0.56824	0.362442	-0.366123	0.804479	0.480543	0.697977	0.669045	0.605278	0.782244	0.153589	0.183709	-0.56707	0.321026
Gluconic acid	-0.331147	-0.258492	0.467007	-0.671869	-0.271474	-0.301888	0.515035	-0.429602	0.329277	-0.265911	-0.258591	-0.0701836	0.0512726	0.527292	0.15585	-0.40641	0.00984308	-0.29057	0.069875	0.145002	0.125795	-0.468611	-0.225316	-0.546208	0.254425	-0.420608	-0.579658	-0.797116	0.788174	0.803551	0.577029	0.0219486	1	0.678722	-0.648054	0.484106	-0.656283	-0.233901	0.659006	-0.269659	-0.298818	0.0696663	-0.561395	-0.55916	-0.167826	0.430663	0.690721	0.097314	-0.21966
Glucosamine, N-acetyl-	-0.496882	-0.752889	0.652095	-0.587142	-0.643391	-0.778448	0.220852	-0.771626	0.598873	-0.724949	-0.0962068	-0.584018	0.229208	0.347184	-0.0981211	-0.706168	-0.202368	-0.122825	-0.407772	-0.166148	-0.288004	-0.51161	-0.669422	-0.877435	-0.140017	-0.716776	-0.953046	-0.872642	0.890285	0.650255	0.0511121	-0.577956	0.678722	1	-0.957916	0.142128	-0.80337	-0.553716	0.641954	-0.745145	-0.545688	-0.500364	-0.909922	-0.923251	-0.568248	0.208966	0.394831	0.283317	-0.58756
Glucose	0.543937	0.810091	-0.686375	0.509063	0.68194	0.860302	-0.239336	0.802047	-0.70893	0.753487	-0.0434912	0.590142	-0.198423	-0.303699	0.252733	0.711517	0.137831	-0.0377254	0.502146	0.184753	0.244812	0.547243	0.77583	0.932172	0.151198	0.752646	0.982164	0.862335	-0.916881	-0.694342	0.0354273	0.693255	-0.648054	-0.957916	1	-0.109033	0.894168	0.484369	-0.725875	0.81751	0.574025	0.535386	0.933314	0.886015	0.681209	-0.200372	-0.356715	-0.463074	0.50045
Glucose-6-phosphate	-0.27809	0.138608	0.191401	-0.269161	0.0177328	0.182667	0.831477	0.177156	-0.0706817	0.137429	-0.0901256	0.498508	-0.201816	0.872641	0.489136	-0.00980048	0.38238	-0.327691	0.449886	0.188651	0.644076	0.0768529	0.131971	-0.0102666	0.0927769	0.161914	-0.080918	-0.174582	0.23874	0.304431	0.560817	0.303148	0.484106	0.142128	-0.109033	1	-0.127731	0.378476	0.382659	0.203527	0.235127	0.337356	-0.00651757	-0.0324147	0.242639	0.840292	0.849645	-0.0122248	-0.00878335
Glucuronic acid-3,6-lactone	0.406961	0.711313	-0.587655	0.444851	0.563899	0.733974	-0.235325	0.720328	-0.706592	0.574183	-0.149107	0.389054	-0.0947521	-0.25429	0.325942	0.58332	-0.0314815	-0.0704462	0.383959	0.146048	0.0367389	0.534442	0.629011	0.801754	0.0281339	0.638018	0.856762	0.818706	-0.819562	-0.737626	-0.065162	0.56824	-0.656283	-0.80337	0.894168	-0.127731	1	0.411076	-0.710613	0.683836	0.495002	0.466157	0.806949	0.784989	0.698478	-0.17133	-0.378744	-0.500009	0.323641
Glutamic acid	0.0570034	0.497175	-0.318496	0.396208	0.458858	0.40623	0.270094	0.450717	-0.149379	0.593303	0.509209	0.408107	-0.471881	0.261306	0.137635	0.349938	0.60555	0.250006	0.277958	0.110529	0.345725	0.410474	0.351225	0.616606	-0.0262733	0.577287	0.488026	0.575837	-0.415395	-0.0651548	-0.0247485	0.362442	-0.233901	-0.553716	0.484369	0.378476	0.411076	1	-0.0509662	0.528735	0.504323	0.391762	0.615698	0.59974	0.410321	0.316588	0.123887	0.178124	0.445018
Glutamine, DL-	-0.462944	-0.525575	0.331507	-0.196629	-0.258922	-0.61775	0.466767	-0.547876	0.682989	-0.522321	0.124385	-0.268306	-0.304861	0.510396	-0.163654	-0.548345	0.232997	0.126011	-0.253759	-0.114803	0.0170043	-0.58518	-0.556543	-0.641583	-0.0431088	-0.352421	-0.687526	-0.680888	0.746753	0.811235	0.1806	-0.366123	0.659006	0.641954	-0.725875	0.382659	-0.710613	-0.0509662	1	-0.632204	-0.432502	-0.174054	-0.608198	-0.558133	-0.298212	0.382325	0.469281	0.605765	-0.114226
Glutaric acid, 2-oxo-	0.406699	0.893986	-0.373843	0.0339969	0.572632	0.925417	0.123939	0.763408	-0.730518	0.905998	-0.109406	0.642326	-0.0483713	0.010885	0.541909	0.711304	0.17613	-0.31102	0.715895	0.456026	0.349132	0.622139	0.890237	0.872613	0.447948	0.675618	0.841264	0.637234	-0.657382	-0.512953	0.344568	0.804479	-0.269659	-0.745145	0.81751	0.203527	0.683836	0.528735	-0.632204	1	0.724782	0.636355	0.749948	0.703135	0.651419	0.164359	0.0787807	-0.583131	0.33292
Glutaric acid, 3-hydroxy-3-methyl-	0.352872	0.636829	-0.162315	-0.0233985	0.251784	0.676555	0.320453	0.594255	-0.359819	0.705987	0.142556	0.407209	-0.0680241	0.101499	0.327525	0.711721	0.392688	-0.0826613	0.37115	0.113803	0.200553	0.758713	0.537108	0.659801	0.270248	0.648705	0.575716	0.519433	-0.457247	-0.415698	0.121929	0.480543	-0.298818	-0.545688	0.574025	0.235127	0.495002	0.504323	-0.432502	0.724782	1	0.450731	0.489069	0.448884	0.500226	0.327248	0.013684	-0.389996	0.371458
Glutaric acid, 3-oxo-	0.332705	0.671935	-0.220255	-0.0320506	0.707469	0.739686	0.258012	0.547649	-0.509127	0.650015	-0.283805	0.716597	-0.10397	-0.00285234	0.541125	0.60889	0.136509	-0.101717	0.723815	0.379442	0.531971	0.149533	0.526127	0.520254	0.326271	0.401733	0.590685	0.300106	-0.276129	-0.127506	0.46059	0.697977	0.0696663	-0.500364	0.535386	0.337356	0.466157	0.391762	-0.174054	0.636355	0.450731	1	0.557194	0.49008	0.66501	0.134598	0.224883	-0.376548	0.65274
Glyceraldehyde	0.549452	0.705005	-0.73958	0.578376	0.721505	0.757114	-0.254062	0.681318	-0.595463	0.714683	0.0283389	0.655779	-0.355441	-0.235754	0.17554	0.643765	0.218839	0.0377069	0.486829	0.0878762	0.335377	0.431066	0.646753	0.904633	-0.0355975	0.697197	0.904204	0.833956	-0.862356	-0.514357	-0.0193117	0.669045	-0.561395	-0.909922	0.933314	-0.00651757	0.806949	0.615698	-0.608198	0.749948	0.489069	0.557194	1	0.881617	0.618384	-0.216335	-0.277709	-0.277181	0.597961
Glyceric acid	0.376166	0.739108	-0.57118	0.562776	0.63161	0.715218	-0.133475	0.722367	-0.563066	0.62812	0.0561945	0.599381	-0.238834	-0.237057	0.157734	0.588823	0.238401	0.156862	0.41722	0.0381811	0.33673	0.409617	0.607252	0.809912	0.161518	0.651801	0.888164	0.82618	-0.803206	-0.485358	0.0347756	0.605278	-0.55916	-0.923251	0.886015	-0.0324147	0.784989	0.59974	-0.558133	0.703135	0.448884	0.49008	0.881617	1	0.610265	-0.11042	-0.290781	-0.187698	0.559394
Glycerol	0.290419	0.768371	-0.356525	0.178394	0.666828	0.768914	0.185447	0.697733	-0.534254	0.523913	-0.182997	0.488969	-0.314123	0.151439	0.496322	0.409367	0.331116	-0.211275	0.515095	0.199396	0.244203	0.371206	0.725605	0.651074	0.265428	0.771806	0.694045	0.434244	-0.490443	-0.274749	0.431169	0.782244	-0.167826	-0.568248	0.681209	0.242639	0.698478	0.410321	-0.298212	0.651419	0.500226	0.66501	0.618384	0.610265	1	0.209586	-0.0170279	-0.465241	0.315482
Glycerol-2-phosphate	-0.410661	0.117633	0.41005	-0.412102	-0.204502	0.0972214	0.965259	0.157936	0.0417206	0.0853899	0.00916824	0.20527	-0.088593	0.894176	0.401997	-0.0442284	0.41502	-0.32011	0.210875	0.259403	0.373497	0.233035	0.117852	-0.0989853	0.18841	0.225007	-0.175856	-0.192834	0.33181	0.240723	0.486786	0.153589	0.430663	0.208966	-0.200372	0.840292	-0.17133	0.316588	0.382325	0.164359	0.327248	0.134598	-0.216335	-0.11042	0.209586	1	0.739747	-0.00428447	-0.228091
Glycerophosphoglycerol	-0.408424	-0.00708355	0.344378	-0.545006	-0.166941	-0.0164472	0.751542	-0.123112	0.040285	0.0284567	-0.207459	0.347448	0.0189839	0.756364	0.503952	-0.171075	0.133966	-0.377951	0.377241	0.262596	0.546241	-0.15209	0.0143344	-0.240202	0.246951	-0.129608	-0.306119	-0.432745	0.506105	0.455249	0.603491	0.183709	0.690721	0.394831	-0.356715	0.849645	-0.378744	0.123887	0.469281	0.0787807	0.013684	0.224883	-0.277709	-0.290781	-0.0170279	0.739747	1	-0.0737638	-0.223044
Glycine	-0.243435	-0.584051	0.108563	0.233561	-0.137603	-0.667869	0.0267009	-0.551372	0.731475	-0.481862	0.428503	-0.328308	-0.443115	0.118574	-0.563229	-0.458878	0.2907	0.384836	-0.414452	-0.352161	-0.141826	-0.372938	-0.60171	-0.395608	-0.347022	-0.283211	-0.479816	-0.2678	0.271094	0.499296	-0.432107	-0.56707	0.097314	0.283317	-0.463074	-0.0122248	-0.500009	0.178124	0.605765	-0.583131	-0.389996	-0.376548	-0.277181	-0.187698	-0.465241	-0.00428447	-0.0737638	1	0.114175
Glycolic acid	0.420982	0.431905	-0.436482	0.335811	0.693512	0.452534	-0.0691372	0.358549	-0.203834	0.536859	0.200395	0.500163	-0.283619	-0.346824	4.66148e-05	0.642071	0.394279	0.406953	0.381439	-0.158069	0.389467	-0.0141122	0.22096	0.499637	0.0903773	0.312807	0.536495	0.437385	-0.397346	-0.0935076	-0.0442032	0.321026	-0.21966	-0.58756	0.50045	-0.00878335	0.323641	0.445018	-0.114226	0.33292	0.371458	0.65274	0.597961	0.559394	0.315482	-0.228091	-0.223044	0.114175	1
Homocysteine	0.529197	0.720418	-0.338423	0.136455	0.468094	0.820436	-0.076781	0.803233	-0.745023	0.698867	-0.0685579	0.447402	0.121194	-0.172208	0.371305	0.637268	0.22704	-0.0602198	0.371434	0.231227	0.225698	0.430278	0.653815	0.690183	0.0780639	0.616404	0.732129	0.601468	-0.567783	-0.511002	0.24448	0.6617	-0.330204	-0.613257	0.727577	0.0347937	0.65154	0.268722	-0.682727	0.714212	0.606138	0.529353	0.672644	0.528408	0.617528	-0.0566823	-0.190855	-0.6675	0.374577
Hydroxyurea	0.185064	0.553669	-0.346083	0.260278	0.52894	0.602379	0.205949	0.50813	-0.501089	0.562558	-0.180705	0.847899	-0.242003	0.203444	0.507315	0.420986	0.122877	-0.149503	0.716993	0.274661	0.695302	0.249657	0.458542	0.598062	0.0447184	0.329616	0.585727	0.496256	-0.432765	-0.171282	0.336978	0.636231	-0.103515	-0.547026	0.56464	0.534607	0.468138	0.604931	-0.235773	0.641627	0.312034	0.633859	0.683198	0.618546	0.386559	0.225219	0.376159	-0.173871	0.414579
Inositol, myo-	0.492458	0.718495	-0.651629	0.588208	0.569062	0.751997	-0.363625	0.731954	-0.684995	0.680161	0.042983	0.514343	-0.126547	-0.400413	0.140028	0.669046	0.0732366	0.0985062	0.344556	0.0705514	0.19573	0.530543	0.667673	0.895569	-0.0170519	0.691661	0.935854	0.929027	-0.903386	-0.703827	-0.0896948	0.589562	-0.73068	-0.933033	0.966843	-0.218342	0.886948	0.469351	-0.772127	0.727783	0.498843	0.399086	0.917515	0.869394	0.57403	-0.297122	-0.449315	-0.419709	0.43576
Isoleucine	0.54468	0.625444	-0.813999	0.672898	0.655487	0.676436	-0.29456	0.620592	-0.467098	0.620121	0.0280953	0.556879	-0.464752	-0.250843	0.0458241	0.582079	0.161008	0.0106343	0.387532	0.125221	0.206355	0.489101	0.601129	0.862318	-0.0500397	0.716972	0.876918	0.796892	-0.888272	-0.557916	-0.105504	0.586924	-0.636785	-0.916136	0.921061	-0.100609	0.801854	0.568707	-0.538745	0.661228	0.463138	0.458501	0.940065	0.815162	0.575865	-0.254175	-0.363528	-0.238628	0.519568
Isomaltose	0.228796	0.799561	-0.204956	0.00690851	0.468842	0.827071	0.0497136	0.698921	-0.821107	0.76298	-0.195999	0.656922	0.0793446	-0.0623142	0.504649	0.708561	0.0654528	-0.198607	0.618102	0.430208	0.417802	0.476984	0.665507	0.695874	0.149178	0.544455	0.743391	0.601558	-0.475614	-0.518302	0.377093	0.739735	-0.275626	-0.599525	0.703693	0.218749	0.678146	0.389622	-0.60753	0.806908	0.569245	0.661864	0.652923	0.519361	0.596915	0.0808996	0.104306	-0.696045	0.29016
Lactic acid, 3-phenyl-	0.57014	0.533039	-0.728082	0.64839	0.622935	0.655749	-0.302591	0.641128	-0.406562	0.593323	0.143577	0.435336	-0.310971	-0.276075	0.0803705	0.490362	0.174556	0.0279513	0.336725	0.132002	0.170965	0.567703	0.615941	0.800131	-0.00803142	0.662309	0.792766	0.73829	-0.920967	-0.630835	-0.222295	0.433749	-0.70183	-0.846891	0.862176	-0.154682	0.725171	0.4961	-0.620721	0.626636	0.458012	0.370165	0.836918	0.721465	0.506729	-0.250975	-0.398976	-0.261268	0.418985
Leucine	0.551776	0.641844	-0.78247	0.687897	0.693117	0.704173	-0.30911	0.651381	-0.513459	0.620927	0.00761837	0.605657	-0.428619	-0.278959	0.100651	0.593173	0.155482	0.0323185	0.426939	0.108374	0.265149	0.471207	0.60791	0.871787	-0.0726903	0.702501	0.897248	0.821253	-0.898326	-0.574405	-0.0791582	0.604941	-0.661289	-0.92209	0.935499	-0.0881956	0.81503	0.550386	-0.567883	0.664211	0.450312	0.491432	0.953031	0.828734	0.591301	-0.268887	-0.361527	-0.253219	0.544126
Levulinic acid	0.448258	0.5296	-0.278604	-0.00450632	0.314838	0.645667	0.0330879	0.422274	-0.510601	0.517726	-0.341143	0.8234	0.0407104	-0.049747	0.491145	0.50074	-0.0840001	-0.338982	0.666326	0.0915043	0.637856	0.397074	0.55706	0.522131	0.184809	0.299884	0.556938	0.369573	-0.429278	-0.351721	0.381426	0.620007	-0.156135	-0.462574	0.548623	0.250971	0.368608	0.0716746	-0.500647	0.622465	0.44888	0.462247	0.523751	0.411448	0.360933	0.0576007	0.226542	-0.586867	0.22944
Lysine	0.023599	0.451913	0.00905196	0.0714171	0.064656	0.456618	0.497207	0.482767	-0.153306	0.401729	0.1367	0.346715	-0.300955	0.514688	0.266567	0.273196	0.381367	-0.299607	0.291532	0.234255	0.216632	0.858293	0.453183	0.475585	0.0738081	0.582679	0.368918	0.37622	-0.354315	-0.256243	0.185876	0.395821	-0.1983	-0.367384	0.390682	0.469372	0.376387	0.584641	-0.239083	0.564366	0.693249	0.161264	0.338883	0.366919	0.461125	0.62797	0.190933	-0.175619	-0.0743169
Lyxonic acid	-0.296735	0.50504	0.36006	-0.319506	0.00464402	0.45407	0.698826	0.55123	-0.472177	0.39657	0.0279035	0.330886	0.20235	0.61521	0.616566	0.190515	0.308676	-0.23049	0.367605	0.399809	0.425622	0.322895	0.430958	0.213994	0.306669	0.333155	0.194625	0.147313	0.0894597	-0.0439793	0.612361	0.419776	0.23649	-0.0693578	0.121519	0.68454	0.155889	0.371446	-0.0293569	0.474652	0.405407	0.286977	0.0551088	0.161466	0.418601	0.767336	0.556319	-0.370247	-0.165827
Lyxonic acid-1,4-lactone	0.305015	0.757184	-0.166369	0.0586809	0.313634	0.822799	0.152215	0.892608	-0.812507	0.670742	-0.0621355	0.469571	0.225069	0.0653323	0.511625	0.552446	0.211781	-0.151348	0.395392	0.350792	0.327634	0.497103	0.7063	0.631474	0.189989	0.622593	0.68575	0.588372	-0.478222	-0.523143	0.404783	0.654435	-0.268967	-0.558441	0.662299	0.225538	0.60925	0.291249	-0.613038	0.742647	0.585554	0.425335	0.556539	0.520283	0.619305	0.220136	0.0102729	-0.721366	0.128803
Maleic acid	0.402189	0.317924	-0.624133	0.72118	0.505994	0.383156	-0.2928	0.367111	-0.257895	0.291837	-0.134028	0.547972	-0.387137	-0.29691	-0.0312879	0.37942	-0.060792	0.189527	0.254329	0.0309887	0.262651	0.214819	0.18572	0.555408	-0.259624	0.350743	0.62805	0.640435	-0.648024	-0.33241	-0.175236	0.371761	-0.524276	-0.723864	0.669897	-0.0740707	0.627508	0.464896	-0.32336	0.357428	0.172919	0.462489	0.764822	0.718091	0.306168	-0.306419	-0.271813	0.0415469	0.54105
Malic acid	0.274961	0.33722	-0.510412	0.734982	0.377314	0.347508	-0.164741	0.49651	-0.249674	0.42971	0.485932	0.311595	-0.237242	-0.221828	-0.0881717	0.423074	0.32743	0.470144	0.0167902	-0.180141	0.22265	0.398168	0.270307	0.632959	-0.260592	0.580936	0.601155	0.855836	-0.717134	-0.496601	-0.428073	0.110788	-0.767745	-0.749972	0.662914	-0.105744	0.587613	0.670126	-0.383028	0.370171	0.392583	0.141293	0.697421	0.732068	0.276569	-0.104284	-0.38054	0.131475	0.44159
Malic acid, 2-methyl-	0.215056	0.52118	-0.0976833	-0.257137	0.547422	0.478714	0.162634	0.353879	-0.326272	0.524564	0.0292677	0.236721	0.120588	-0.0577163	0.482617	0.264857	0.185843	-0.145265	0.610182	0.330943	0.23819	-0.0834053	0.585825	0.305462	0.873118	0.13218	0.33469	0.00369623	-0.156999	-0.064729	0.381642	0.329934	0.167246	-0.244394	0.230422	0.0809129	0.0321763	0.0972858	-0.0392699	0.452114	0.185792	0.424561	0.123243	0.248366	0.275891	0.0646291	0.155877	-0.172901	0.337269
Malonic acid	0.227852	0.548706	-0.417641	0.291858	0.568094	0.544544	0.201416	0.495594	-0.373542	0.598816	0.0253677	0.548988	-0.446923	0.26641	0.299968	0.350763	0.336057	-0.115419	0.486882	0.411168	0.336394	0.336533	0.475438	0.648678	-0.0351675	0.569957	0.575749	0.531727	-0.485239	-0.164847	0.13676	0.582187	-0.16235	-0.580863	0.586085	0.405979	0.540894	0.831596	-0.199308	0.666842	0.392808	0.580457	0.726837	0.631207	0.500943	0.248225	0.192499	-0.012392	0.377195
Maltose	-0.427015	-0.289883	0.81454	-0.613193	-0.419515	-0.356083	0.386866	-0.326608	0.238568	-0.372126	-0.0514173	-0.259455	0.315617	0.319046	0.0331585	-0.366605	0.127255	-0.0209932	-0.198779	-0.0223597	-0.0306788	-0.210554	-0.388117	-0.59102	-0.019763	-0.342329	-0.563852	-0.524953	0.654482	0.443278	0.264559	-0.224235	0.482474	0.645749	-0.612535	0.262171	-0.490324	-0.238713	0.282347	-0.324925	-0.175705	-0.164557	-0.602188	-0.478236	-0.200028	0.38429	0.369371	0.123551	-0.355934
Mannopyranoside, 1-O-methyl-, alpha-	-0.0584637	0.294205	0.411019	-0.426047	-0.182806	0.393623	0.322148	0.405413	-0.540121	0.36201	-0.194399	0.300306	0.796623	-0.00776139	0.466398	0.408035	-0.292134	-0.0653035	0.285616	0.37778	0.384197	0.213897	0.233869	0.0413901	0.360556	-0.0791373	0.141083	0.113239	0.102604	-0.267096	0.387647	0.171028	0.121966	-0.059233	0.0845656	0.222015	0.07639	-0.125626	-0.309055	0.359524	0.300804	0.325607	-0.0681963	0.0274902	0.00386919	0.269955	0.324777	-0.606879	-0.0667675
Mannose	0.550685	0.807419	-0.676897	0.506455	0.689744	0.861173	-0.260564	0.800514	-0.715806	0.742899	-0.059055	0.585221	-0.200034	-0.31171	0.262055	0.708854	0.119591	-0.0607398	0.52264	0.194648	0.230911	0.560337	0.770685	0.927859	0.147885	0.731524	0.980529	0.853758	-0.922576	-0.713102	0.0364202	0.688428	-0.662272	-0.945572	0.995869	-0.113144	0.898122	0.462166	-0.737379	0.810197	0.567502	0.527289	0.923886	0.864366	0.674184	-0.218431	-0.368222	-0.475046	0.489633
Mannose-6-phosphate	0.179673	0.416289	0.0966037	-0.364422	0.209061	0.521119	0.336474	0.296732	-0.394119	0.276561	-0.613062	0.488434	0.0771377	0.217333	0.445071	0.275794	-0.146847	-0.506243	0.547888	0.399264	0.298813	0.20695	0.47233	0.20089	0.387037	0.267783	0.285745	-0.0812323	-0.0321133	-0.00117587	0.661332	0.650995	0.352266	-0.140065	0.249442	0.355822	0.233	-0.0485389	-0.138803	0.47125	0.324589	0.649341	0.163664	0.155301	0.547604	0.278005	0.320829	-0.484042	0.0774446
Methionine	0.273797	0.426409	-0.298231	0.168219	0.599212	0.614184	0.110633	0.593689	-0.51818	0.395391	-0.214205	0.455553	-0.0543089	0.153501	0.609725	0.223704	-0.0218445	-0.341107	0.645464	0.405077	0.393597	0.17677	0.621348	0.428633	0.206297	0.310687	0.439844	0.209445	-0.389574	-0.312547	0.347766	0.458353	-0.0648978	-0.32624	0.441024	0.31499	0.382872	0.118042	-0.18387	0.426031	0.121593	0.528358	0.374442	0.23282	0.544755	0.112543	0.124411	-0.423227	0.168338
N-Carboxyglycine	-0.0241191	0.145636	0.255569	-0.237844	0.192702	0.0391107	0.360094	0.084245	0.117219	0.16438	0.305907	-0.056195	-0.0310525	0.179077	0.0889569	-0.00655166	0.478404	0.140684	0.173334	0.164251	0.0519214	-0.125003	0.0610755	-0.0444405	0.549779	0.03548	-0.0418392	-0.161922	0.134993	0.247143	0.191217	-0.0279097	0.224925	0.0338189	-0.140109	0.209172	-0.265358	0.268816	0.301121	0.09644	0.159596	0.137028	-0.153397	0.0552287	-0.00626101	0.271628	0.174451	0.373778	0.252218
Nicotinic acid	0.247476	0.529305	-0.342256	0.259643	0.497995	0.634788	0.204427	0.520119	-0.485013	0.534584	-0.152653	0.955447	-0.194655	0.145682	0.484217	0.462878	0.15567	-0.123373	0.6954	0.11704	0.867879	0.279042	0.500588	0.560421	0.0193782	0.413097	0.586706	0.473618	-0.442494	-0.231919	0.364981	0.618536	-0.164234	-0.553334	0.579859	0.506686	0.410096	0.436311	-0.26793	0.585165	0.350738	0.620437	0.653202	0.560985	0.458965	0.216445	0.356256	-0.313904	0.409641
Nicotinic acid, 6-hydroxy-	0.293341	0.78173	-0.0923224	-0.113913	0.544338	0.848306	0.231352	0.730018	-0.733885	0.823463	-0.0864711	0.559701	0.189188	0.0743771	0.759218	0.64226	0.0759302	-0.203042	0.725357	0.440178	0.404668	0.474821	0.736672	0.686677	0.353172	0.423575	0.627258	0.490069	-0.367485	-0.347815	0.448845	0.686986	-0.0552709	-0.461197	0.585669	0.329407	0.554934	0.421352	-0.459227	0.822786	0.599553	0.718199	0.534164	0.434694	0.618864	0.241941	0.207491	-0.652391	0.29723
N-methyl trans-4-hydroxy-L-proline	0.601253	0.366876	-0.252365	-0.0929968	0.53432	0.479636	-0.160003	0.226838	-0.381051	0.497311	-0.336519	0.567894	0.149095	-0.343463	0.410831	0.429435	-0.290377	-0.145351	0.642822	0.362922	0.372519	0.0347319	0.308827	0.34335	0.232646	-0.0653544	0.407972	0.189163	-0.27481	-0.205979	0.152206	0.379508	0.00100586	-0.348067	0.371855	0.00782481	0.259803	0.0766858	-0.324448	0.460196	0.186231	0.707589	0.424817	0.272693	0.140099	-0.273228	0.0884836	-0.310962	0.509827
Ornithine	0.344543	0.845238	-0.323934	0.302692	0.659393	0.904164	0.130793	0.96468	-0.773167	0.702753	-0.0729118	0.624836	-0.00928373	-0.0242991	0.546836	0.610348	0.208611	-0.0570429	0.5977	0.409276	0.438078	0.445577	0.748469	0.727826	0.321087	0.662408	0.840642	0.665946	-0.629511	-0.556767	0.36983	0.68402	-0.393282	-0.762377	0.799961	0.20967	0.732249	0.437142	-0.489905	0.759773	0.517444	0.673989	0.697148	0.733092	0.771071	0.137144	-0.0599999	-0.541902	0.399994
Oxamide	0.181736	0.685178	-0.118835	-0.363813	0.421188	0.740452	0.322236	0.555896	-0.772305	0.690279	-0.421777	0.55377	0.17365	0.164246	0.669881	0.554399	-0.00644153	-0.551895	0.756635	0.615413	0.373489	0.267066	0.728179	0.516634	0.430753	0.398065	0.544058	0.311754	-0.314092	-0.438294	0.459694	0.643382	0.0206683	-0.40093	0.50401	0.352651	0.463128	0.201131	-0.436161	0.77953	0.438146	0.62826	0.416638	0.379133	0.465741	0.317642	0.333027	-0.564542	0.175544
Phenylalanine	0.464838	0.532097	-0.58264	0.507933	0.7084	0.685359	-0.0538023	0.699454	-0.419701	0.585324	0.0803215	0.408938	-0.311656	-0.126691	0.22142	0.550914	0.199328	-0.0278202	0.468776	0.2877	0.218501	0.391926	0.625076	0.691339	0.158065	0.608573	0.694818	0.549343	-0.69262	-0.499955	0.0232553	0.426734	-0.458542	-0.704887	0.718085	0.00667403	0.57145	0.374364	-0.297822	0.524733	0.407982	0.521901	0.641289	0.520413	0.564214	-0.0839918	-0.288736	-0.248913	0.511902
Phosphoric acid	0.101023	0.44706	-0.267702	0.229945	0.520867	0.493235	0.401869	0.389551	-0.277718	0.421744	-0.0987207	0.874525	-0.45236	0.365644	0.417993	0.376125	0.395725	-0.0761766	0.658625	-0.00394194	0.812996	0.13431	0.351451	0.468932	-0.0100123	0.408552	0.439727	0.334907	-0.264424	0.0666748	0.424991	0.597819	0.0332174	-0.413688	0.41864	0.678923	0.276836	0.564599	0.0441094	0.457563	0.327246	0.621635	0.566356	0.513661	0.476686	0.388503	0.446434	-0.00645895	0.516667
Phosphoric acid monomethyl ester	0.173158	0.539803	-0.296273	0.211148	0.611647	0.591521	0.355005	0.48298	-0.358385	0.551635	-0.0675068	0.810368	-0.424415	0.356726	0.466726	0.341814	0.376341	-0.152423	0.67449	0.293749	0.701994	0.26641	0.485327	0.557831	-0.00417142	0.497764	0.520019	0.384136	-0.366328	-0.0393441	0.369006	0.656409	-0.00802407	-0.483511	0.509917	0.630386	0.403191	0.706698	-0.0926225	0.607061	0.364161	0.722018	0.647959	0.53691	0.564626	0.367392	0.419721	-0.0948393	0.44209
Proline (2TMS)	-0.222892	-0.493264	-0.00712098	0.226385	-0.118889	-0.575448	0.0543487	-0.483079	0.607292	-0.389417	0.301398	-0.223731	-0.423347	0.177145	-0.482351	-0.420435	0.176257	0.254089	-0.297479	-0.221427	-0.101025	-0.318624	-0.503068	-0.303358	-0.266884	-0.268291	-0.378718	-0.196643	0.174614	0.428699	-0.403601	-0.458047	0.118968	0.175524	-0.354528	0.0625205	-0.369171	0.273103	0.514546	-0.425863	-0.368463	-0.296184	-0.152189	-0.0367249	-0.438215	0.0340127	0.0167061	0.932004	0.0962551
Proline, 4-hydroxy-, trans-	0.144559	-0.0482329	-0.0394352	-0.39552	-0.113472	0.0343447	-0.304481	-0.123332	-0.281464	0.085584	-0.293778	-0.291854	0.563326	-0.228311	0.34194	-0.0280522	-0.611185	-0.399062	0.0913435	0.155013	-0.359768	0.0223572	0.193553	0.0231836	0.144767	-0.30425	-0.0768974	-0.0690553	-0.0409434	-0.31241	-0.17715	-0.0888428	0.0308001	0.189899	-0.0272348	-0.302051	0.114215	-0.406003	-0.418496	0.125196	-0.0806282	-0.12496	-0.119306	-0.243449	-0.168124	-0.254951	-0.0459797	-0.467669	-0.369207
Propane-1,3-diol, 2-amino-2-methyl-	0.513224	0.643116	-0.60897	0.645131	0.557237	0.662967	-0.293456	0.652589	-0.478542	0.610446	0.0734299	0.602195	-0.235126	-0.429525	0.0220766	0.67254	0.143172	0.233369	0.316407	0.0157727	0.299937	0.486511	0.474349	0.799403	-0.0176069	0.58285	0.880714	0.868027	-0.83249	-0.5779	-0.126255	0.503946	-0.708343	-0.949942	0.891057	-0.186963	0.753915	0.516166	-0.632139	0.634717	0.507136	0.451694	0.89054	0.900952	0.446684	-0.285302	-0.417535	-0.208456	0.617501
Propanoic acid, 2-amino-2-methyl-3-hydroxy-	0.299906	0.592186	-0.181933	-0.242027	0.522327	0.639489	0.183933	0.423649	-0.627425	0.497711	-0.592725	0.656122	0.07724	0.0688986	0.711569	0.352463	-0.148263	-0.510991	0.810532	0.519756	0.459694	0.0751584	0.560045	0.394008	0.333805	0.141494	0.485416	0.177179	-0.247447	-0.245904	0.513299	0.658126	0.127029	-0.324077	0.429766	0.343212	0.411463	0.0997299	-0.317689	0.60514	0.195252	0.708548	0.406285	0.351221	0.420639	0.147715	0.354163	-0.482581	0.266515
Putrescine	0.357521	0.822189	-0.402159	0.404568	0.718392	0.869516	0.0829715	0.905163	-0.651069	0.717668	0.0387354	0.603916	-0.123062	-0.108866	0.404291	0.644329	0.258289	0.0310277	0.591754	0.317625	0.408606	0.456256	0.760449	0.7778	0.41537	0.684924	0.870024	0.689313	-0.709513	-0.529116	0.263507	0.631904	-0.44924	-0.848485	0.8329	0.109387	0.698382	0.498179	-0.445574	0.750899	0.529975	0.645666	0.724752	0.818035	0.728726	0.0651097	-0.166234	-0.363414	0.519247
Pyroglutamic acid	-0.231897	0.207441	0.347406	-0.512458	0.021497	0.224618	0.633595	0.269806	-0.351258	0.348961	0.0334702	0.165799	0.456424	0.443637	0.6288	0.139465	0.0642285	-0.157282	0.389935	0.444593	0.383619	-0.0445851	0.204701	-0.0252499	0.334827	-0.0913886	-0.068606	-0.0543345	0.263093	0.00697972	0.343838	0.0482568	0.379896	0.147295	-0.125158	0.575087	-0.0814142	0.19739	0.128512	0.257662	0.138154	0.311448	-0.146497	-0.0888645	0.0124163	0.597595	0.616247	-0.196669	-0.0328368
Pyrrole-2-carboxylic acid	0.342033	0.309294	-0.302142	0.178331	0.384886	0.451182	-0.0435596	0.270925	-0.342399	0.308947	-0.306168	0.83793	-0.0334972	-0.10529	0.390037	0.311024	-0.127674	-0.149989	0.618348	-0.0102001	0.763394	0.122087	0.323615	0.336657	0.0192874	0.0775181	0.415064	0.247829	-0.34243	-0.192736	0.271525	0.440263	-0.111861	-0.372114	0.409945	0.268828	0.239332	0.0527471	-0.289489	0.353722	0.129962	0.488452	0.456765	0.343984	0.220836	-0.0677349	0.247305	-0.337878	0.344243
Pyruvic acid, 3-hydroxy-	0.237062	0.674713	-0.175635	-0.255075	0.504296	0.725674	0.266757	0.558938	-0.738248	0.687475	-0.392365	0.584301	0.0961866	0.163333	0.671207	0.47569	-0.00734635	-0.492286	0.758359	0.684275	0.392747	0.238201	0.682384	0.528284	0.327981	0.366016	0.556345	0.330409	-0.333294	-0.376467	0.43179	0.660792	0.0290811	-0.421118	0.517773	0.377585	0.492458	0.322376	-0.403227	0.771182	0.366609	0.698685	0.490073	0.407937	0.472043	0.265594	0.345679	-0.501294	0.21664
Ribonic acid	0.0841872	0.679614	0.00137223	0.106876	0.304312	0.699006	0.346293	0.782918	-0.553707	0.723816	0.295525	0.414447	0.18039	0.0824891	0.420587	0.684122	0.243973	0.116622	0.42098	0.243424	0.35378	0.674228	0.557062	0.631465	0.34176	0.501097	0.604009	0.647557	-0.441977	-0.479505	0.141212	0.363736	-0.332786	-0.600731	0.569713	0.265987	0.537794	0.589653	-0.40653	0.696294	0.741138	0.457986	0.464651	0.583036	0.472845	0.357453	0.00930614	-0.344359	0.32439
Ribose	0.377522	0.877916	-0.212507	-0.0341303	0.671794	0.951711	0.246927	0.83194	-0.750255	0.82153	-0.181394	0.670778	0.0314906	0.00118624	0.597261	0.740323	0.236784	-0.225505	0.776265	0.425519	0.46054	0.424477	0.833664	0.725998	0.538854	0.613976	0.78249	0.49365	-0.511742	-0.417243	0.515449	0.785338	-0.141505	-0.659306	0.722663	0.26926	0.582497	0.359429	-0.468887	0.86338	0.646428	0.795928	0.617467	0.629644	0.736933	0.20072	0.0749806	-0.561634	0.499206
Ribose-5-phosphate	-0.333594	0.0168425	0.551121	-0.551483	-0.16929	0.00749718	0.63193	-0.00880597	-0.0384001	-0.123353	-0.388634	0.192449	0.207366	0.556122	0.45769	-0.204801	-0.0264571	-0.28573	0.271162	0.338855	0.358767	-0.304143	-0.0400348	-0.37982	0.32197	-0.249275	-0.314763	-0.53429	0.648542	0.544401	0.841192	0.238397	0.799639	0.472547	-0.416752	0.631663	-0.406634	-0.197002	0.499836	-0.065371	-0.162303	0.252794	-0.427878	-0.358594	0.0582778	0.569134	0.738695	-0.181572	-0.227528
Salicylic acid-glucopyranoside	-0.507754	-0.212496	0.715384	-0.73538	-0.555172	-0.213374	0.712462	-0.125064	0.0446709	-0.199912	-0.0846415	-0.155595	0.523013	0.596592	0.318287	-0.228582	0.00411351	-0.195936	-0.055873	0.157017	0.146997	-0.136916	-0.22832	-0.536605	0.226412	-0.314582	-0.536937	-0.509724	0.676647	0.295229	0.37095	-0.224186	0.606855	0.604668	-0.583688	0.561834	-0.457973	-0.205784	0.36214	-0.180242	0.00508238	-0.0958981	-0.634254	-0.501534	-0.215183	0.687867	0.675072	-0.107873	-0.433245
Serine	0.260364	0.810218	-0.426997	0.361618	0.604998	0.734744	-0.0722555	0.757572	-0.714645	0.667262	0.024858	0.610204	-0.0227623	-0.181484	0.458171	0.550071	0.146137	0.0845116	0.522755	0.166692	0.424787	0.339251	0.587704	0.730224	0.186761	0.45507	0.823313	0.762942	-0.63676	-0.528059	0.146956	0.578779	-0.463856	-0.771601	0.775342	0.0900672	0.762457	0.528296	-0.555118	0.6892	0.391361	0.515062	0.761199	0.827595	0.558741	-0.035713	-0.0878884	-0.401456	0.444441
Shikimic acid	-0.530054	-0.268891	0.853546	-0.560818	-0.427464	-0.291903	0.562261	-0.229577	0.261811	-0.248292	0.138344	-0.240914	0.342195	0.493663	0.203162	-0.30316	0.0510578	-0.0294388	-0.10658	0.000713703	0.0411129	0.00640242	-0.280941	-0.458208	0.103319	-0.363853	-0.567378	-0.45319	0.630391	0.441086	0.206802	-0.287814	0.528978	0.596151	-0.606998	0.414931	-0.487973	-0.0429452	0.350533	-0.215505	-0.0249356	-0.130958	-0.584525	-0.432608	-0.171777	0.573051	0.461243	0.17258	-0.375724
Spermidine	-0.259762	-0.168108	0.251203	0.164165	-0.204926	-0.213601	0.2199	-0.033628	0.317137	-0.213342	0.282851	0.106902	-0.0828694	0.0841428	-0.297594	-0.0362892	0.30425	0.476587	-0.189755	-0.210388	0.310515	-0.174341	-0.418704	-0.31645	0.0466812	-0.132748	-0.191164	-0.174703	0.301117	0.340373	0.170326	-0.190511	0.0984815	0.105945	-0.263378	0.207743	-0.392064	0.0396623	0.443583	-0.321579	-0.0530187	-0.0750444	-0.230382	-0.0913712	-0.228118	0.12649	0.160983	0.271587	0.170774
Succinic acid	0.367191	0.678738	-0.419507	0.499185	0.431965	0.706052	-0.15509	0.759207	-0.630721	0.701481	0.219183	0.48463	-0.021511	-0.277701	0.152633	0.689809	0.212252	0.191623	0.274022	0.0830815	0.259641	0.641308	0.583754	0.83752	-0.041043	0.683887	0.84591	0.957142	-0.821714	-0.707554	-0.14573	0.453872	-0.753314	-0.884548	0.872195	-0.096539	0.791305	0.587805	-0.751598	0.732037	0.625497	0.338849	0.825363	0.845178	0.471125	-0.07738	-0.352941	-0.31086	0.399973
Succinic semialdehyde	0.509198	0.632051	-0.621709	0.390038	0.488822	0.717266	-0.225269	0.756561	-0.780681	0.569508	-0.164696	0.509335	-0.031777	-0.166375	0.302832	0.517719	0.0831683	-0.0938568	0.365224	0.230212	0.254213	0.293486	0.567136	0.679464	-0.0986921	0.584641	0.774295	0.69495	-0.69418	-0.626811	0.113389	0.60032	-0.490634	-0.693801	0.795387	0.0380547	0.769252	0.292268	-0.640881	0.616327	0.366047	0.421143	0.783182	0.618124	0.53309	-0.170948	-0.194271	-0.582432	0.315144
Succinyl-lactate	0.108669	0.462731	0.208908	-0.519903	0.217863	0.584645	0.423133	0.46191	-0.57014	0.494321	-0.413851	0.436618	0.444961	0.10133	0.61941	0.480619	-0.145734	-0.400775	0.63464	0.624861	0.413895	0.135784	0.457908	0.15522	0.53191	0.0535423	0.259995	-0.0209619	0.0346543	-0.245797	0.565857	0.402051	0.257234	-0.122579	0.182101	0.339669	0.119395	-0.119341	-0.195647	0.481714	0.320178	0.628361	0.0374226	0.0267601	0.247946	0.314983	0.385501	-0.604401	0.164376
Sucrose	0.533969	0.743642	-0.711592	0.600116	0.622546	0.782925	-0.315802	0.757951	-0.652277	0.691208	0.00604698	0.56007	-0.202884	-0.366848	0.140936	0.660948	0.105892	0.0484062	0.402352	0.149934	0.22979	0.517934	0.702059	0.891126	0.0846779	0.721521	0.96123	0.880831	-0.922402	-0.692621	-0.0353989	0.622187	-0.704933	-0.968641	0.98453	-0.184401	0.865677	0.472427	-0.711929	0.744965	0.499047	0.44927	0.92213	0.88692	0.597451	-0.270926	-0.411401	-0.408105	0.472359
Tartaric acid	-0.173021	-0.374269	0.342676	0.28469	-0.236646	-0.412634	-0.0288083	-0.0953987	0.429127	-0.41077	0.506488	-0.321376	0.0755029	-0.115057	-0.348868	-0.259033	0.209731	0.708074	-0.54227	-0.35358	-0.0559882	-0.233968	-0.591883	-0.421869	-0.246466	-0.271804	-0.349419	-0.148184	0.333338	0.286625	-0.193154	-0.520413	-0.0537287	0.246865	-0.388954	-0.112999	-0.378271	-0.0678996	0.409524	-0.584124	-0.20132	-0.277946	-0.35898	-0.254294	-0.278711	-0.090156	-0.212992	0.396015	0.0720052
Threonic acid	0.462004	0.848477	-0.479284	0.322412	0.575799	0.882956	-0.0547156	0.88411	-0.739061	0.866834	0.16451	0.522825	0.0104636	-0.136824	0.418517	0.696029	0.24802	0.0335422	0.49138	0.270355	0.292672	0.586878	0.778357	0.887445	0.277561	0.695196	0.877804	0.789768	-0.742261	-0.582393	0.1529	0.660348	-0.465798	-0.816618	0.864981	0.0749434	0.761457	0.591173	-0.655031	0.872135	0.6972	0.537935	0.810964	0.750538	0.639856	-0.0115431	-0.149648	-0.557224	0.414276
Threonine	0.165162	0.604977	-0.379321	0.286867	0.673317	0.547508	0.221008	0.636089	-0.369297	0.53207	0.300174	0.459867	-0.250843	0.106343	0.355063	0.29416	0.512657	0.106061	0.447976	0.179172	0.482833	0.146406	0.50112	0.484034	0.252048	0.474829	0.555567	0.431899	-0.447057	-0.284832	0.0964224	0.331344	-0.243139	-0.572517	0.511111	0.281415	0.428244	0.580646	-0.120275	0.441891	0.268724	0.485269	0.527303	0.597025	0.550481	0.202594	0.0463425	-0.0675568	0.50064
Threonine, allo-	-0.191635	0.360666	0.0484682	-0.273182	0.243911	0.238855	0.549019	0.337671	-0.19904	0.272258	0.200422	0.0987897	0.0251459	0.4313	0.45974	-0.0449666	0.460604	-0.113438	0.262126	0.293628	0.305166	-0.0908805	0.321711	0.0246229	0.382789	0.199529	0.0722684	-0.0621072	0.105461	0.00683187	0.310272	0.124531	0.236982	-0.00946221	0.00347687	0.4378	0.0185728	0.261944	0.202209	0.174768	0.074811	0.219507	-0.0477695	0.0644197	0.319001	0.537201	0.404101	-0.124429	0.0376898
Threose	0.13582	0.524021	0.0299941	-0.304629	0.510824	0.520569	0.352374	0.419345	-0.382143	0.432822	-0.213751	0.400161	0.158698	-0.00532406	0.50167	0.382108	0.161119	-0.0928816	0.602615	0.311555	0.407268	-0.185916	0.44339	0.178769	0.758473	0.13422	0.317362	-0.0451872	0.00693059	0.0113143	0.568512	0.415914	0.282728	-0.220886	0.200009	0.227281	0.06325	-6.65389e-05	0.0628072	0.370402	0.194555	0.663643	0.101071	0.258614	0.401942	0.182259	0.240584	-0.255435	0.4791
Trehalose, alpha,alpha'-, D-	-0.201754	-0.339223	0.620311	-0.365262	-0.416701	-0.380175	-0.204796	-0.300827	0.104652	-0.378571	0.00720143	-0.384763	0.613701	-0.31546	-0.127803	-0.265099	-0.170269	0.290213	-0.413962	-0.169512	-0.177206	-0.395645	-0.487116	-0.552985	-0.120621	-0.560841	-0.453045	-0.361466	0.516637	0.206026	-0.0114177	-0.387457	0.180955	0.514564	-0.514454	-0.281816	-0.448049	-0.547383	0.00120647	-0.449561	-0.335734	-0.300089	-0.53487	-0.481289	-0.45383	-0.24393	-0.0680452	-0.0259051	-0.225736
Trehalose-6-phosphate	-0.448867	-0.701871	0.561143	-0.297231	-0.505764	-0.72629	0.0425006	-0.659031	0.515402	-0.697031	-0.158294	-0.452165	0.293401	0.069826	-0.154559	-0.688213	-0.41695	0.0946997	-0.427046	0.0588046	-0.205053	-0.557467	-0.71847	-0.816215	-0.207297	-0.776286	-0.769799	-0.671197	0.725568	0.513074	-0.0932147	-0.585319	0.473369	0.727857	-0.785322	-0.0280093	-0.622517	-0.413747	0.52766	-0.696621	-0.684895	-0.289258	-0.72457	-0.655428	-0.608948	-0.0109374	0.267652	0.381429	-0.426776
Tryptophan	-0.268024	0.0279703	0.287731	-0.289547	0.0174979	-0.0427499	0.451776	-0.0272302	-0.00299459	0.0830123	-0.0602838	0.0976211	-0.0568907	0.515523	0.285833	-0.213825	0.112242	-0.166181	0.193035	0.563946	0.174147	-0.164197	-0.0611321	-0.129052	0.0326945	-0.123319	-0.183587	-0.204192	0.347372	0.374542	0.327815	0.120439	0.482432	0.220971	-0.239192	0.539314	-0.189764	0.386648	0.344496	0.113622	-0.122767	0.246172	-0.090482	-0.110354	-0.0593983	0.456486	0.609895	0.187151	-0.116602
Urea	-0.0424818	0.632065	-0.16197	0.15005	0.510407	0.615442	0.376369	0.61759	-0.421018	0.371747	-0.128318	0.4207	-0.322824	0.322741	0.420673	0.321435	0.385455	-0.127417	0.394588	0.169892	0.29629	0.263614	0.558578	0.464664	0.216947	0.700824	0.509871	0.303447	-0.26672	-0.110978	0.486944	0.660515	-0.0348858	-0.41314	0.486558	0.382257	0.535941	0.40845	-0.0617295	0.47804	0.385843	0.597978	0.433968	0.488609	0.927384	0.386121	0.119354	-0.338022	0.234029
Uric acid	0.122237	0.0978129	-0.243895	0.785504	0.362761	0.170245	-0.192133	0.354873	-0.0850344	0.0460716	0.125535	0.383698	-0.253507	-0.170051	-0.0437322	0.1139	0.0173793	0.456134	0.0806977	-0.0357594	0.336608	0.0640277	-0.0649329	0.263602	-0.31439	0.105381	0.336879	0.451655	-0.352613	-0.074032	-0.0796429	0.115395	-0.393418	-0.436709	0.344521	0.038908	0.299163	0.391779	-0.039775	0.0495802	-0.0901735	0.266427	0.455827	0.480514	0.149803	-0.198542	-0.193604	0.200997	0.371653
Valeric acid, 2-oxo-	0.540151	0.669428	-0.671628	0.690035	0.760019	0.684028	-0.246171	0.656066	-0.421923	0.587676	0.108946	0.648107	-0.438206	-0.283555	0.123756	0.555834	0.311983	0.236831	0.413204	-0.0696073	0.379811	0.335205	0.522279	0.806441	-0.0225933	0.626504	0.849994	0.751585	-0.760032	-0.330116	0.047505	0.631237	-0.508865	-0.863955	0.849922	-0.0313928	0.7038	0.581782	-0.428894	0.585121	0.416972	0.566729	0.918208	0.862664	0.648415	-0.245762	-0.331769	-0.163351	0.703064
Valine	0.526706	0.504624	-0.820118	0.800918	0.6204	0.561025	-0.385555	0.550468	-0.363792	0.500671	0.103202	0.504258	-0.490162	-0.313236	-0.0647189	0.490773	0.156006	0.140665	0.27288	-0.0013106	0.194621	0.418203	0.479231	0.792846	-0.167373	0.644936	0.811449	0.78754	-0.875303	-0.507219	-0.202714	0.475459	-0.686259	-0.882217	0.865751	-0.167477	0.741122	0.5385	-0.488854	0.522961	0.350247	0.359265	0.907876	0.790124	0.489243	-0.34284	-0.44139	-0.122677	0.521996
Xylitol	0.115645	0.647022	0.0210436	-0.110846	0.355162	0.759373	0.282499	0.778721	-0.815611	0.627243	-0.164133	0.461332	0.315041	0.174135	0.711231	0.522829	0.00794602	-0.331744	0.624113	0.45869	0.384344	0.434991	0.697352	0.545358	0.292841	0.376599	0.536016	0.464967	-0.367995	-0.515598	0.402814	0.514524	-0.154734	-0.400806	0.507369	0.347036	0.494136	0.208889	-0.503357	0.69841	0.435875	0.450004	0.395839	0.393272	0.493283	0.337267	0.165133	-0.60364	0.0648681
Xylose	0.367971	0.868506	-0.22981	-0.0444375	0.591324	0.953512	0.269937	0.836275	-0.770258	0.823042	-0.259614	0.719876	0.0668951	0.00940336	0.593342	0.763471	0.14556	-0.276925	0.773669	0.511041	0.497432	0.453633	0.80536	0.704389	0.509193	0.570198	0.786104	0.493458	-0.497193	-0.460215	0.525761	0.786718	-0.134096	-0.674041	0.726245	0.294302	0.588288	0.332348	-0.484589	0.870265	0.649491	0.80232	0.613058	0.608182	0.664943	0.219046	0.128634	-0.623343	0.46841
Xylulose	0.234669	0.721846	-0.186167	0.0947948	0.536969	0.83389	0.0992067	0.829809	-0.863818	0.692911	-0.130228	0.5311	0.18918	0.0188444	0.649574	0.593937	0.0581802	-0.223708	0.633969	0.344369	0.389938	0.42078	0.761076	0.70373	0.205488	0.495193	0.693886	0.626063	-0.551854	-0.569828	0.3075	0.604664	-0.306759	-0.572476	0.682078	0.227442	0.649197	0.30202	-0.612188	0.757488	0.439197	0.523695	0.607947	0.576247	0.607738	0.156469	0.00399975	-0.578261	0.228799
AT2G25690	0.610143	0.521705	-0.817878	0.584308	0.58758	0.566896	-0.556689	0.509147	-0.491455	0.53129	0.0620724	0.339991	-0.230365	-0.471349	0.0498385	0.487212	-0.0110152	-0.0145054	0.317152	-0.00329404	0.0204547	0.442832	0.541787	0.769841	-0.0498536	0.48866	0.790293	0.752616	-0.921988	-0.735591	-0.336053	0.361897	-0.763135	-0.801997	0.844506	-0.346828	0.786664	0.317134	-0.7226	0.540522	0.340525	0.224444	0.820354	0.677952	0.390677	-0.492102	-0.536761	-0.324712	0.395385
AT5G16600	0.454719	0.582962	-0.831154	0.59074	0.621045	0.583739	-0.451173	0.535369	-0.50103	0.534747	-0.0216142	0.397395	-0.36371	-0.343351	0.0617032	0.438148	0.0322258	-0.0869736	0.355918	0.191167	0.0736991	0.339212	0.579312	0.754023	0.0420308	0.543994	0.803563	0.689921	-0.84638	-0.63214	-0.161329	0.47304	-0.64899	-0.816737	0.830933	-0.24698	0.744044	0.378206	-0.580714	0.572832	0.241444	0.284987	0.821077	0.707137	0.440941	-0.391858	-0.38865	-0.303779	0.35126
AT2G18300	-0.494144	-0.69688	0.79799	-0.563493	-0.632348	-0.682132	0.380168	-0.640774	0.597881	-0.611535	0.0241336	-0.469942	0.308217	0.329296	-0.172186	-0.541215	-0.117245	0.0603742	-0.417249	-0.132466	-0.129877	-0.409139	-0.639562	-0.833662	-0.0923946	-0.625971	-0.889397	-0.783424	0.887043	0.687951	0.0829823	-0.558475	0.699648	0.868898	-0.90275	0.183594	-0.821017	-0.416645	0.644508	-0.661221	-0.4025	-0.327272	-0.858964	-0.778597	-0.510765	0.316825	0.366542	0.37001	-0.405076
AT5G25390	0.49037	0.779112	-0.666953	0.463815	0.665156	0.813114	-0.213998	0.730796	-0.661254	0.705785	-0.0398981	0.55994	-0.282841	-0.193866	0.329831	0.648394	0.183217	-0.129433	0.525904	0.105266	0.218243	0.599034	0.739513	0.915747	0.0417625	0.724008	0.911258	0.820896	-0.876189	-0.673555	0.0229563	0.680258	-0.638311	-0.845282	0.940022	-0.0234711	0.895533	0.488585	-0.707077	0.775213	0.58506	0.465441	0.896025	0.77918	0.696716	-0.133379	-0.289829	-0.490319	0.4139
AT2G45360	0.579255	0.538292	-0.865803	0.541562	0.514403	0.564574	-0.414131	0.529986	-0.416527	0.532079	0.0368217	0.367175	-0.314316	-0.332623	-0.041272	0.412969	0.11628	-0.0381323	0.247748	0.143897	0.0780738	0.326233	0.541369	0.685702	0.0581218	0.536168	0.754296	0.583248	-0.789875	-0.533155	-0.137389	0.464901	-0.515269	-0.778394	0.782316	-0.22746	0.643816	0.340739	-0.539407	0.528933	0.320604	0.279135	0.772332	0.626497	0.385358	-0.391853	-0.381424	-0.333662	0.409896
AT1G64660	0.534057	0.521424	-0.872356	0.691293	0.597809	0.580786	-0.430331	0.566457	-0.466786	0.537442	0.0777889	0.374427	-0.372066	-0.315228	0.0346897	0.472549	0.111479	-0.00544765	0.284213	0.0299137	0.0595906	0.442395	0.568894	0.820423	-0.104417	0.634545	0.808497	0.799885	-0.942117	-0.673311	-0.298589	0.423177	-0.752426	-0.85189	0.88068	-0.228648	0.802161	0.458601	-0.635136	0.576279	0.359731	0.244558	0.884259	0.756783	0.457164	-0.352092	-0.46513	-0.232193	0.39472
AT2G41200	0.501098	0.525637	-0.809111	0.643046	0.569804	0.575647	-0.449582	0.544738	-0.434559	0.50139	-0.00952317	0.361244	-0.330529	-0.396563	0.0296473	0.47776	-0.000718695	-0.0469199	0.295308	0.131837	0.0356679	0.453019	0.539664	0.748219	-0.0149483	0.540167	0.79045	0.719576	-0.884396	-0.700003	-0.253695	0.399478	-0.74442	-0.828114	0.841162	-0.309096	0.760339	0.327445	-0.625035	0.5356	0.314535	0.257849	0.793087	0.68276	0.412917	-0.39588	-0.477524	-0.312692	0.359091
AT1G09530	0.56053	0.513309	-0.881394	0.651664	0.652621	0.578467	-0.414375	0.539099	-0.430728	0.52974	0.0120241	0.370897	-0.389004	-0.33816	0.0627893	0.482708	0.101335	-0.0240712	0.338005	0.0731963	0.0403284	0.391685	0.530788	0.783791	-0.0354632	0.575599	0.790763	0.732066	-0.916841	-0.654105	-0.291785	0.412533	-0.72012	-0.829209	0.85391	-0.225908	0.783057	0.430617	-0.589853	0.558783	0.355208	0.319769	0.854022	0.726881	0.435527	-0.372956	-0.441416	-0.213154	0.467793
AT5G25220	0.539849	0.653761	-0.803893	0.604531	0.753425	0.704071	-0.38969	0.617794	-0.554619	0.696008	0.0764338	0.539559	-0.312887	-0.356498	0.186768	0.615165	0.0633984	0.0409597	0.499728	0.106281	0.234304	0.392294	0.641009	0.877225	0.0733249	0.569501	0.865983	0.784622	-0.867114	-0.577578	-0.118029	0.541133	-0.609565	-0.872236	0.892822	-0.153242	0.77441	0.508367	-0.576181	0.676199	0.384291	0.484417	0.921026	0.781175	0.533352	-0.362895	-0.348898	-0.317357	0.548446
AT5G57910	0.545648	0.559524	-0.906659	0.568147	0.574921	0.563869	-0.3018	0.503262	-0.357732	0.495103	-0.0386412	0.434331	-0.437745	-0.249953	0.0606674	0.427916	0.145989	-0.0504454	0.322011	0.0470264	0.117857	0.310452	0.528861	0.704769	0.122632	0.591319	0.765208	0.592781	-0.78679	-0.498434	-0.0988718	0.499649	-0.529926	-0.791923	0.796696	-0.142891	0.691996	0.383713	-0.427233	0.527995	0.372221	0.343837	0.783477	0.694456	0.486791	-0.28945	-0.300615	-0.27872	0.45545
AT1G14490	0.538329	0.607356	-0.830398	0.470067	0.617916	0.617653	-0.425459	0.49677	-0.482678	0.610511	-0.0406023	0.426327	-0.285505	-0.396972	0.120864	0.523206	-0.0073602	-0.0915569	0.419822	0.198297	0.0934718	0.363312	0.590772	0.750985	0.156918	0.506624	0.79882	0.635627	-0.808389	-0.6269	-0.136846	0.484631	-0.589731	-0.793275	0.818214	-0.250813	0.718711	0.342932	-0.574168	0.60847	0.355589	0.380941	0.781979	0.635892	0.420004	-0.406836	-0.329401	-0.399205	0.417807
AT2G17787	0.452748	0.773552	-0.693817	0.419664	0.734168	0.771316	-0.0818732	0.694039	-0.569947	0.728522	-0.0784467	0.600919	-0.328812	-0.147305	0.316706	0.579369	0.204308	-0.0943425	0.579691	0.379231	0.284035	0.402921	0.677841	0.81258	0.259549	0.654616	0.877254	0.691149	-0.782752	-0.542161	0.0855325	0.659263	-0.488386	-0.865343	0.872053	0.0533364	0.779011	0.602605	-0.4928	0.779955	0.481467	0.628221	0.853076	0.813959	0.600893	-0.0780624	-0.10392	-0.327903	0.516631
AT4G22220	0.612766	0.746917	-0.706354	0.510792	0.596386	0.776883	-0.277548	0.698471	-0.531131	0.654125	-0.0930044	0.540198	-0.296434	-0.299905	0.177214	0.595879	0.129856	-0.0907581	0.419185	0.160511	0.149517	0.60205	0.677201	0.862134	0.127063	0.678999	0.915328	0.759819	-0.881898	-0.610448	0.0146763	0.67847	-0.61395	-0.899854	0.938063	-0.152343	0.831721	0.440462	-0.709422	0.760642	0.573671	0.452446	0.888859	0.827486	0.613826	-0.228176	-0.360295	-0.446545	0.435629
AT5G04010	0.400034	0.320613	-0.571466	0.259693	0.425966	0.448123	-0.261545	0.32059	-0.466161	0.21479	-0.648923	0.416679	-0.155035	-0.142574	0.264626	0.175518	-0.349288	-0.406238	0.410281	0.407241	0.0907534	-0.00246125	0.437754	0.393613	0.119889	0.304183	0.498575	0.258423	-0.479531	-0.338736	0.210958	0.540732	-0.198322	-0.448616	0.534359	-0.060956	0.49258	-0.0338706	-0.347207	0.429861	-0.0410933	0.412945	0.520007	0.427286	0.375553	-0.253663	-0.0272173	-0.379783	0.0730386
AT4G04020	0.524996	0.808514	-0.714538	0.518448	0.700838	0.823938	-0.261528	0.751702	-0.666865	0.710707	-0.0530332	0.599082	-0.297188	-0.271438	0.254304	0.642781	0.202628	-0.0585051	0.502314	0.150385	0.244968	0.511192	0.736836	0.912508	0.104042	0.745637	0.964534	0.823229	-0.897782	-0.647349	0.0496243	0.716016	-0.638436	-0.921593	0.975432	-0.0750287	0.884012	0.503645	-0.693861	0.784656	0.546253	0.514662	0.935304	0.858239	0.688966	-0.20913	-0.316526	-0.441602	0.490318
AT3G10410	0.464424	0.68873	-0.735675	0.501639	0.631917	0.732632	-0.243039	0.689389	-0.614249	0.619466	-0.0859907	0.465075	-0.33621	-0.163783	0.222402	0.528505	0.223039	-0.162731	0.436693	0.183106	0.123865	0.48103	0.690746	0.842646	0.0369292	0.733957	0.859844	0.754202	-0.885969	-0.654049	-0.0178243	0.635079	-0.642902	-0.819364	0.902657	-0.0512895	0.840309	0.463509	-0.671755	0.723817	0.464112	0.374954	0.868345	0.767232	0.608395	-0.159675	-0.287967	-0.394921	0.347912
AT5G54165	0.560324	0.655116	-0.863594	0.586559	0.6487	0.668782	-0.363239	0.603669	-0.51127	0.592093	-0.0484631	0.485773	-0.352615	-0.343185	0.110326	0.520315	0.115884	-0.0455473	0.38499	0.118799	0.142552	0.377596	0.641097	0.813087	0.12285	0.662999	0.878884	0.739764	-0.896074	-0.633675	-0.103551	0.558884	-0.660897	-0.895864	0.91007	-0.213291	0.792693	0.409177	-0.598699	0.648792	0.393214	0.380397	0.873274	0.808416	0.537673	-0.327131	-0.372544	-0.329173	0.451769
AT1G72650	0.560978	0.75837	-0.717166	0.53052	0.693904	0.790914	-0.268481	0.712717	-0.573694	0.731495	0.0336748	0.553947	-0.345461	-0.266815	0.196964	0.669533	0.208548	-0.0338242	0.475446	0.135193	0.193162	0.584715	0.680496	0.919472	0.0594769	0.704277	0.921152	0.818008	-0.890738	-0.617005	-0.0449023	0.650538	-0.634362	-0.905331	0.944895	-0.0883686	0.850941	0.560545	-0.678461	0.774873	0.589632	0.502455	0.944507	0.82728	0.6401	-0.21925	-0.349811	-0.389728	0.525595
AT1G27300	0.572154	0.412172	-0.84381	0.639515	0.42002	0.483416	-0.542026	0.436345	-0.357493	0.454058	0.0421209	0.307997	-0.229798	-0.510142	-0.152491	0.494185	-0.00328363	0.118896	0.10632	-0.10178	-0.00322908	0.366193	0.425535	0.696293	-0.0615131	0.513364	0.728118	0.693948	-0.844217	-0.596743	-0.344169	0.345687	-0.691818	-0.804333	0.798085	-0.407247	0.68109	0.274227	-0.647547	0.473039	0.358427	0.199615	0.788857	0.683719	0.310145	-0.518912	-0.542086	-0.27225	0.428933
AT5G50240	0.537919	0.790115	-0.726146	0.490593	0.681117	0.818025	-0.301007	0.725906	-0.660522	0.702943	-0.106177	0.580436	-0.266742	-0.316881	0.271016	0.667131	0.107631	-0.0916397	0.510891	0.172261	0.215712	0.495032	0.717648	0.88607	0.131462	0.679679	0.939567	0.779728	-0.856863	-0.654427	0.0686126	0.701835	-0.617732	-0.883539	0.947901	-0.121986	0.855656	0.404071	-0.682351	0.756941	0.519209	0.507553	0.894733	0.782953	0.652556	-0.259957	-0.318451	-0.528801	0.465017
AT4G33550	0.570411	0.625609	-0.824338	0.590882	0.637526	0.693784	-0.415864	0.613519	-0.542753	0.635509	0.00688583	0.460716	-0.2803	-0.396348	0.084781	0.607146	0.0714495	-0.0302968	0.388588	0.0523786	0.113796	0.497382	0.649989	0.870431	0.0491904	0.636607	0.883827	0.801266	-0.959733	-0.70512	-0.222524	0.512684	-0.720345	-0.911317	0.936813	-0.249467	0.833791	0.423893	-0.726004	0.683157	0.468036	0.377595	0.909822	0.813633	0.512081	-0.372948	-0.462278	-0.332559	0.48626
AT4G30935	0.57052	0.394316	-0.800121	0.435563	0.51072	0.456968	-0.558462	0.311153	-0.399796	0.477868	0.0419609	0.243512	-0.230628	-0.495549	-0.0977174	0.49625	0.0397182	-0.00204655	0.208226	-0.139228	-0.0511721	0.313476	0.465186	0.6725	-0.141606	0.49397	0.661699	0.619645	-0.800423	-0.613885	-0.385784	0.321654	-0.631988	-0.668495	0.7395	-0.392051	0.684728	0.224856	-0.660771	0.439705	0.330519	0.222498	0.733578	0.528248	0.348447	-0.528435	-0.537939	-0.285719	0.44034
AT4G21170	0.191433	0.263897	-0.191277	0.434005	0.320712	0.279448	-0.0363729	0.290703	0.0159136	0.200123	-0.0431429	0.241402	-0.406186	0.0165156	0.0783018	0.0553332	0.134479	0.0821953	0.0711535	0.347173	0.0459548	0.275788	0.16325	0.334439	-0.140162	0.343733	0.317027	0.258371	-0.232696	0.0645878	0.167558	0.414451	-0.153052	-0.321231	0.326743	0.0355598	0.273476	0.426768	-0.0586389	0.291848	0.148417	0.351968	0.388861	0.288632	0.351089	0.000888981	-0.0142937	-0.068516	0.105822
AT5G09225	0.579369	0.637473	-0.809482	0.634914	0.59091	0.659027	-0.442211	0.626458	-0.512159	0.608618	0.0413138	0.430267	-0.32111	-0.406007	0.0384602	0.554176	0.105841	0.0160482	0.297651	0.118349	0.081169	0.46348	0.601933	0.842026	-0.00518587	0.632557	0.878215	0.797639	-0.900223	-0.656923	-0.168549	0.522459	-0.710884	-0.900138	0.907983	-0.281327	0.785254	0.420551	-0.668822	0.637098	0.430186	0.316806	0.883122	0.767679	0.471441	-0.388458	-0.479537	-0.328434	0.446825
AT3G04000	0.0633637	0.371497	-0.464025	0.288869	0.255618	0.482307	0.30474	0.478822	-0.374016	0.344987	-0.192937	0.539933	-0.275561	0.306409	0.300252	0.415599	0.173348	-0.15981	0.348637	0.100841	0.390302	0.307437	0.374149	0.459118	0.0670123	0.632114	0.471513	0.41466	-0.431657	-0.355779	0.157752	0.440025	-0.285404	-0.49187	0.524504	0.431764	0.519353	0.402507	-0.1355	0.466802	0.474541	0.431574	0.510856	0.474648	0.512792	0.316076	0.254793	-0.294913	0.198204
AT2G36780	0.460458	0.261481	-0.735201	0.420118	0.37213	0.376998	-0.314305	0.304156	-0.354083	0.147375	-0.529095	0.365083	-0.233106	-0.203501	0.115735	0.17274	-0.253846	-0.257375	0.252498	0.184704	0.0509066	0.0166287	0.341316	0.383102	0.0293614	0.359773	0.510971	0.319143	-0.559768	-0.394104	0.0366531	0.435351	-0.343596	-0.509901	0.57171	-0.136153	0.540424	-0.0183042	-0.333715	0.324553	0.0150591	0.307233	0.547714	0.468495	0.348232	-0.313227	-0.150516	-0.326502	0.149514
AT5G01520	0.49834	0.669635	-0.825446	0.602029	0.673516	0.697893	-0.350126	0.644613	-0.550399	0.604626	-0.0321879	0.483968	-0.37594	-0.280123	0.178363	0.526772	0.126855	-0.0869727	0.434383	0.144401	0.149562	0.443686	0.660029	0.838317	0.0552707	0.65989	0.873028	0.752222	-0.893019	-0.653323	-0.0719144	0.578567	-0.673867	-0.854851	0.906524	-0.148073	0.821537	0.42847	-0.609429	0.653027	0.392319	0.374822	0.870128	0.750332	0.573267	-0.287933	-0.349191	-0.390258	0.401209
AT1G44960	0.453215	0.759584	-0.599398	0.329156	0.463454	0.780176	-0.160189	0.648106	-0.561096	0.642264	-0.220362	0.581759	-0.175981	-0.235134	0.249421	0.614441	0.0977289	-0.143675	0.430215	0.151329	0.221851	0.545763	0.66461	0.781064	0.239888	0.635752	0.851112	0.633091	-0.729656	-0.520356	0.178093	0.750527	-0.445609	-0.799531	0.856239	-0.0529781	0.760859	0.352024	-0.675399	0.772508	0.613656	0.503761	0.782533	0.742792	0.602804	-0.1349	-0.165553	-0.58528	0.374028
AT5G64900	-0.513442	-0.674174	0.7998	-0.527823	-0.672102	-0.676626	0.350445	-0.590045	0.517095	-0.578822	0.132239	-0.522485	0.348484	0.315887	-0.166655	-0.486792	-0.0934676	0.117513	-0.496275	-0.179666	-0.176164	-0.34554	-0.630646	-0.773148	-0.215937	-0.545227	-0.854863	-0.655749	0.848389	0.564962	-0.0140882	-0.606165	0.573596	0.836278	-0.862072	0.153731	-0.736428	-0.371873	0.583675	-0.657463	-0.321645	-0.390966	-0.830325	-0.783939	-0.485276	0.318788	0.288048	0.341643	-0.434759
AT3G09770	0.519852	0.573218	-0.88253	0.604399	0.600149	0.6079	-0.406608	0.547636	-0.46678	0.53048	-0.0343821	0.395524	-0.389132	-0.329135	0.0568619	0.483677	0.126185	-0.0815187	0.325845	0.0514038	0.0648203	0.383793	0.605431	0.784818	0.0223734	0.641733	0.815589	0.706925	-0.88936	-0.642047	-0.165699	0.501475	-0.684371	-0.823448	0.86753	-0.241994	0.764821	0.342038	-0.602356	0.573827	0.352574	0.265857	0.827448	0.710774	0.485744	-0.349669	-0.417168	-0.33028	0.388293
AT1G15820	-0.575038	-0.598852	0.761716	-0.529785	-0.515399	-0.615117	0.460897	-0.51205	0.465636	-0.542477	0.0584115	-0.456166	0.220917	0.470054	-0.0148633	-0.563055	-0.0504026	-0.0572917	-0.300627	0.0844465	-0.0925382	-0.419898	-0.508089	-0.767341	-0.0907655	-0.523725	-0.829171	-0.710479	0.850342	0.567798	0.158977	-0.530172	0.62602	0.843912	-0.857679	0.28555	-0.765723	-0.349397	0.706106	-0.616681	-0.472366	-0.354188	-0.845793	-0.799268	-0.439304	0.443314	0.438539	0.337693	-0.506715
AT2G41475	0.503546	0.601019	-0.800674	0.650591	0.627282	0.688577	-0.215848	0.683947	-0.530783	0.547197	-0.020687	0.53981	-0.387498	-0.142088	0.191911	0.5097	0.235751	-0.0220861	0.367585	0.017744	0.24343	0.449574	0.603843	0.819821	-0.0943023	0.759592	0.836746	0.779188	-0.886533	-0.60581	-0.0846642	0.575343	-0.663815	-0.844244	0.900854	0.00841467	0.83707	0.503355	-0.569283	0.628299	0.47587	0.422386	0.903681	0.788508	0.64943	-0.152814	-0.288582	-0.321182	0.438948
AT1G70480	0.512523	0.464099	-0.795447	0.509806	0.674373	0.558536	-0.348109	0.524516	-0.554142	0.478977	-0.120669	0.385038	-0.245145	-0.280687	0.183181	0.407577	0.0426223	-0.0499434	0.381761	0.229664	0.128501	0.105594	0.534159	0.637726	-0.00634112	0.57667	0.703595	0.601618	-0.750239	-0.589496	-0.094209	0.433806	-0.570616	-0.683552	0.752729	-0.137339	0.689944	0.288276	-0.436695	0.483702	0.173997	0.418452	0.73013	0.567544	0.470142	-0.336046	-0.272576	-0.303824	0.381936
AT1G24600	0.550674	0.541519	-0.867748	0.606472	0.624323	0.608914	-0.455783	0.551716	-0.513541	0.49675	-0.122737	0.414387	-0.331057	-0.36973	0.088831	0.459714	0.0039558	-0.113733	0.349613	0.131903	0.0691606	0.343607	0.583884	0.755937	0.0022228	0.586259	0.812558	0.697723	-0.898872	-0.689285	-0.189284	0.477426	-0.700953	-0.827985	0.866209	-0.263033	0.782775	0.293868	-0.633854	0.567699	0.286304	0.318159	0.836675	0.714029	0.476017	-0.407243	-0.426179	-0.335525	0.374868
AT1G75840	0.534792	0.672221	-0.610871	0.512837	0.62983	0.774418	-0.221025	0.676874	-0.516841	0.676139	-0.0309211	0.597043	-0.2609	-0.2707	0.204974	0.650757	0.119924	0.0234043	0.415005	0.144569	0.277019	0.578257	0.620061	0.833356	-0.0334769	0.677727	0.841445	0.742415	-0.781962	-0.520494	0.0137541	0.6568	-0.542636	-0.830518	0.883844	-0.0645241	0.79216	0.494964	-0.635298	0.719269	0.564385	0.611522	0.88698	0.733158	0.671164	-0.195709	-0.280912	-0.471888	0.493715
AT2G14260	0.340428	0.739162	-0.672413	0.425405	0.614893	0.701128	-0.0983793	0.68556	-0.57575	0.627679	-0.0956612	0.442428	-0.376569	-0.0601557	0.30795	0.477894	0.20189	-0.205432	0.472074	0.414088	0.126307	0.387022	0.687309	0.772776	0.218714	0.688986	0.815645	0.659978	-0.724079	-0.569416	0.143294	0.632554	-0.516704	-0.767436	0.808066	0.0132957	0.732864	0.473878	-0.441275	0.699756	0.395097	0.385529	0.740328	0.680895	0.572523	-0.0333209	-0.134112	-0.382162	0.271617
AT1G73880	0.566206	0.553031	-0.873603	0.60951	0.628227	0.636387	-0.433659	0.554595	-0.505404	0.521489	-0.121911	0.440788	-0.354454	-0.332336	0.0671682	0.483104	0.0475597	-0.0693697	0.326321	0.0666144	0.0799048	0.34936	0.596023	0.78897	-0.0184709	0.655318	0.818108	0.697883	-0.882165	-0.581605	-0.136735	0.566622	-0.618191	-0.829187	0.883931	-0.220479	0.799926	0.361053	-0.625776	0.610159	0.34076	0.393563	0.892963	0.757152	0.567857	-0.39044	-0.40239	-0.350629	0.412561
AT1G22330	-0.525742	-0.698646	0.832464	-0.567729	-0.657104	-0.686826	0.395553	-0.629331	0.569723	-0.62952	-0.00488402	-0.472101	0.31556	0.352395	-0.154372	-0.537899	-0.146018	0.0298158	-0.409785	-0.0950526	-0.139564	-0.391827	-0.650457	-0.841517	-0.114292	-0.630207	-0.891597	-0.768429	0.894184	0.650598	0.0947557	-0.567864	0.6731	0.877529	-0.908554	0.200741	-0.808427	-0.430476	0.64513	-0.666879	-0.40726	-0.349893	-0.877058	-0.794352	-0.522942	0.342811	0.372778	0.365321	-0.446945
AT5G65380	0.578573	0.554663	-0.851719	0.651259	0.565092	0.60299	-0.452768	0.543409	-0.451368	0.505135	-0.10854	0.503913	-0.355558	-0.389134	0.011249	0.484285	0.0126653	-0.018026	0.340114	0.113794	0.149262	0.337093	0.520413	0.742684	0.0399523	0.531329	0.822156	0.667344	-0.837398	-0.542352	-0.0699209	0.547182	-0.600049	-0.842111	0.847686	-0.224148	0.702286	0.329199	-0.558647	0.562545	0.315224	0.349491	0.839772	0.723532	0.407249	-0.43161	-0.378149	-0.316726	0.45012
AT5G11770	0.563849	0.80659	-0.682464	0.45251	0.709072	0.825114	-0.304224	0.713881	-0.634869	0.730961	-0.0943375	0.599394	-0.223436	-0.374645	0.243236	0.673971	0.0925154	-0.0365916	0.532495	0.232418	0.231466	0.476509	0.693627	0.862964	0.228846	0.622397	0.94566	0.736267	-0.83807	-0.606724	0.0686902	0.699092	-0.560681	-0.907236	0.933825	-0.13639	0.826675	0.448653	-0.673503	0.781163	0.536522	0.607392	0.891317	0.8143	0.627452	-0.302688	-0.309408	-0.476312	0.553797
AT1G20440	0.563227	0.717373	-0.79758	0.511707	0.675318	0.743867	-0.404091	0.65799	-0.627664	0.646442	-0.0741111	0.459752	-0.249718	-0.38781	0.196068	0.594919	0.082644	-0.0761376	0.432257	0.123054	0.100821	0.444948	0.690356	0.851101	0.0991375	0.658574	0.907273	0.767774	-0.902385	-0.70755	-0.0769685	0.602968	-0.680649	-0.865316	0.93623	-0.234064	0.87257	0.361978	-0.714165	0.691617	0.44796	0.421599	0.873395	0.760886	0.604265	-0.357822	-0.414542	-0.482619	0.435712
AT4G24290	0.494916	0.817501	-0.701749	0.400383	0.707738	0.820934	-0.172998	0.716971	-0.671586	0.682664	-0.257187	0.616778	-0.312541	-0.21541	0.299961	0.611097	0.150002	-0.170493	0.55537	0.329781	0.238081	0.351344	0.729254	0.825905	0.227501	0.712473	0.926141	0.686642	-0.775383	-0.547805	0.224651	0.795376	-0.473107	-0.86141	0.915464	-0.0282553	0.814468	0.417822	-0.568288	0.779803	0.454576	0.605975	0.865731	0.806598	0.685192	-0.159158	-0.185812	-0.47022	0.471508
AT1G13990	0.509775	0.803057	-0.740123	0.471457	0.675897	0.810335	-0.104293	0.745108	-0.587408	0.671318	-0.102129	0.626459	-0.403592	-0.109685	0.284855	0.577777	0.302304	-0.143091	0.518024	0.1981	0.287037	0.461729	0.740561	0.852426	0.203093	0.802011	0.919278	0.706812	-0.825424	-0.556391	0.173412	0.752709	-0.530075	-0.876827	0.92165	0.055048	0.797974	0.495557	-0.535436	0.764406	0.565084	0.521667	0.872962	0.810453	0.720859	-0.0653616	-0.175056	-0.424981	0.460116
AT1G67370	0.520717	0.753871	-0.727073	0.475038	0.648569	0.808041	-0.199661	0.700985	-0.62207	0.686481	-0.146961	0.606443	-0.335145	-0.177734	0.266817	0.632052	0.151187	-0.150209	0.490738	0.155874	0.230888	0.53859	0.715049	0.894763	0.0318308	0.743628	0.907254	0.773032	-0.849627	-0.582995	0.0659649	0.747493	-0.54679	-0.866868	0.945229	-0.0114814	0.877032	0.495477	-0.669776	0.789283	0.557209	0.543661	0.938673	0.816777	0.709196	-0.142332	-0.24488	-0.478025	0.443125
AT3G05520	0.463276	0.530252	-0.740318	0.580766	0.444207	0.574471	-0.427916	0.572332	-0.506689	0.553806	0.0821113	0.30269	-0.209746	-0.359709	-0.0186819	0.496085	0.130915	0.0529886	0.143467	0.0337402	0.0245039	0.432777	0.534268	0.763288	-0.184907	0.597254	0.759111	0.771665	-0.815406	-0.60624	-0.219723	0.459085	-0.65398	-0.76892	0.822932	-0.278177	0.747486	0.379828	-0.707458	0.559906	0.362823	0.197428	0.813277	0.665442	0.398868	-0.345537	-0.466728	-0.371633	0.331446
AT5G05987	0.591943	0.512562	-0.797322	0.532368	0.532649	0.551879	-0.467311	0.458927	-0.349512	0.530081	0.0212688	0.372411	-0.250514	-0.443366	-0.0547664	0.413818	0.05608	0.0487782	0.221659	0.0618315	0.0722058	0.344427	0.523198	0.691316	0.0784494	0.503695	0.738763	0.600476	-0.795999	-0.467709	-0.189371	0.468366	-0.522288	-0.786847	0.786298	-0.332592	0.642066	0.351648	-0.620943	0.565028	0.308341	0.33198	0.80072	0.713253	0.402039	-0.449826	-0.411221	-0.306722	0.424311
AT3G01570	0.516049	0.381292	-0.803939	0.560717	0.501488	0.488026	-0.558847	0.394235	-0.393131	0.447386	-0.023954	0.378831	-0.177961	-0.465058	0.0126123	0.411754	-0.132483	-0.00601979	0.291336	0.0157959	0.11351	0.293666	0.45533	0.636786	0.0433896	0.366808	0.663067	0.568765	-0.794323	-0.580874	-0.267205	0.328965	-0.60977	-0.704981	0.72233	-0.316685	0.598092	0.204887	-0.6096	0.472013	0.210245	0.251971	0.732031	0.579843	0.280747	-0.534365	-0.372288	-0.349085	0.337249
AT4G02860	0.557229	0.697594	-0.762158	0.569507	0.707163	0.778987	-0.171729	0.697466	-0.511589	0.679039	-0.00589551	0.652397	-0.401698	-0.197009	0.207512	0.637179	0.262496	-0.0302854	0.495071	0.085653	0.340443	0.513856	0.672813	0.870538	0.0551631	0.753935	0.891402	0.760677	-0.877494	-0.570112	-0.00330586	0.649269	-0.605638	-0.899788	0.930303	0.00674486	0.789816	0.531902	-0.57634	0.725177	0.566405	0.553241	0.928418	0.816588	0.665674	-0.145997	-0.251546	-0.355078	0.561834
AT3G54000	0.505101	0.407385	-0.88776	0.614339	0.613691	0.454629	-0.321047	0.414457	-0.352892	0.526053	0.204465	0.362046	-0.366989	-0.187309	0.15145	0.37336	0.172552	0.085394	0.318242	-0.0969427	0.157398	0.25311	0.479968	0.738506	-0.115889	0.52921	0.649295	0.697198	-0.790357	-0.471973	-0.312566	0.326234	-0.572258	-0.68417	0.728392	-0.0658101	0.664746	0.546659	-0.399254	0.477636	0.298913	0.26503	0.800103	0.629581	0.381142	-0.262512	-0.250939	-0.116109	0.43571
ATMG00640	0.369903	0.703718	-0.70266	0.511706	0.669846	0.716035	-0.0960734	0.661683	-0.504627	0.671898	0.0540223	0.522582	-0.402507	-0.0794282	0.314627	0.560689	0.265393	-0.0945172	0.527705	0.169057	0.231459	0.56359	0.658536	0.855549	0.110297	0.686405	0.834766	0.752089	-0.84513	-0.615943	-0.0533339	0.565402	-0.628323	-0.817788	0.863622	0.0750996	0.817503	0.623889	-0.526285	0.718267	0.55517	0.450964	0.830197	0.747061	0.595852	-0.0333428	-0.161655	-0.311912	0.42507
AT2G16770	0.533496	0.424116	-0.796784	0.620261	0.534168	0.479552	-0.616653	0.401823	-0.416546	0.42883	-0.00508801	0.349281	-0.31029	-0.460879	-0.0584067	0.4058	-0.0736119	-0.0555299	0.2807	0.0037757	0.0153937	0.400593	0.46099	0.707677	-0.117181	0.426589	0.726116	0.683326	-0.886672	-0.660141	-0.342848	0.346356	-0.733278	-0.76028	0.785987	-0.355128	0.709764	0.283778	-0.693906	0.48563	0.224964	0.16999	0.805611	0.652248	0.316139	-0.541271	-0.514865	-0.244246	0.329743
AT1G22370	0.51396	0.639109	-0.847196	0.624493	0.61658	0.682829	-0.347273	0.646491	-0.496146	0.585135	-0.0149271	0.419721	-0.375905	-0.285416	0.09146	0.520026	0.155207	-0.0638243	0.350837	0.101703	0.0811995	0.456453	0.660478	0.833249	0.0995346	0.689957	0.859536	0.733861	-0.904638	-0.618312	-0.0894152	0.569158	-0.657458	-0.866218	0.90482	-0.196871	0.790397	0.408129	-0.612525	0.649026	0.416743	0.320471	0.858469	0.774548	0.555224	-0.291494	-0.402355	-0.36266	0.395512
AT4G02360	0.502504	0.524873	-0.852292	0.678682	0.601829	0.61085	-0.320667	0.595307	-0.449449	0.484755	-0.017085	0.442433	-0.418776	-0.232904	0.0623858	0.462525	0.160213	-0.0379654	0.304679	0.0483449	0.132332	0.42868	0.569848	0.768153	-0.0592527	0.72094	0.803221	0.725213	-0.907596	-0.647228	-0.186918	0.480089	-0.717847	-0.839487	0.874695	-0.132862	0.797117	0.422201	-0.556681	0.558849	0.394946	0.337702	0.850559	0.736339	0.567101	-0.265699	-0.380306	-0.279391	0.394042
AT5G24610	0.394619	0.424864	-0.840426	0.52919	0.513388	0.486477	-0.236856	0.438212	-0.393473	0.460721	-0.0107418	0.332675	-0.382762	-0.055159	0.228996	0.322672	0.0512595	-0.19897	0.343627	0.039917	0.0811935	0.381621	0.545056	0.717157	-0.123531	0.516802	0.630357	0.631645	-0.772267	-0.548534	-0.233487	0.385449	-0.531642	-0.637385	0.719181	-0.0182905	0.716657	0.426424	-0.462435	0.5044	0.284301	0.207232	0.740313	0.569933	0.424695	-0.138071	-0.205759	-0.254973	0.231055
AT4G34280	0.467611	0.572662	-0.811664	0.571529	0.558998	0.59133	-0.424453	0.537668	-0.492925	0.555341	-0.0116053	0.341108	-0.28064	-0.380305	0.0947836	0.487621	-0.018376	-0.08007	0.315501	0.161628	0.0241139	0.429711	0.609618	0.77595	0.0176041	0.55865	0.800068	0.7353	-0.857087	-0.701111	-0.210231	0.436753	-0.698272	-0.809461	0.846591	-0.308491	0.77903	0.330135	-0.622866	0.570437	0.31194	0.24963	0.775476	0.661422	0.425695	-0.359352	-0.435029	-0.3706	0.312489
AT4G23670	0.556995	0.627872	-0.778165	0.613194	0.643624	0.722712	-0.299314	0.680954	-0.53371	0.6027	-0.0155794	0.483285	-0.354078	-0.251206	0.137685	0.578009	0.197288	-0.0415973	0.367787	0.0485751	0.143791	0.530634	0.639919	0.862535	-0.0553721	0.74038	0.864458	0.794328	-0.927137	-0.647503	-0.131854	0.580027	-0.694291	-0.870213	0.929827	-0.118313	0.850901	0.469509	-0.679543	0.679029	0.514612	0.417197	0.918437	0.795186	0.63009	-0.239038	-0.401602	-0.354958	0.457876
AT5G66400	0.575917	0.566552	-0.87214	0.645694	0.606563	0.629237	-0.447382	0.57246	-0.481253	0.544894	-0.0353164	0.417754	-0.328359	-0.40037	0.0482203	0.530049	0.0282083	-0.0361079	0.330539	0.0502016	0.0689562	0.437563	0.592832	0.80975	0.0115286	0.602605	0.844719	0.756274	-0.930037	-0.681687	-0.223408	0.477182	-0.719803	-0.875506	0.901282	-0.285404	0.807107	0.352601	-0.653488	0.591869	0.379278	0.316932	0.864348	0.760462	0.478813	-0.404043	-0.481535	-0.322531	0.43807
AT4G34990	0.539978	0.719204	-0.549128	0.436074	0.627891	0.775926	-0.301891	0.703521	-0.60374	0.663895	-0.0141082	0.447059	-0.183632	-0.304925	0.304861	0.627851	0.130178	-0.0715877	0.459588	0.128038	0.102421	0.649097	0.655409	0.852267	0.0259733	0.624524	0.849195	0.772169	-0.839866	-0.684168	-0.0314745	0.596683	-0.67752	-0.770223	0.875476	-0.135268	0.848045	0.405601	-0.759595	0.721809	0.592819	0.43519	0.810434	0.669971	0.623178	-0.228348	-0.378677	-0.521133	0.379712
AT5G16120	0.524373	0.219171	-0.873582	0.615227	0.389618	0.268498	-0.542086	0.289569	-0.187044	0.32276	0.127753	0.0588411	-0.29988	-0.413434	-0.228137	0.244312	0.0197463	0.090075	-0.00197918	0.0188353	-0.175672	0.121989	0.294737	0.521582	-0.0667387	0.334981	0.518084	0.491721	-0.697206	-0.440618	-0.425488	0.143877	-0.535117	-0.616125	0.58348	-0.414061	0.462434	0.238586	-0.400216	0.278115	0.103942	0.0289594	0.6149	0.480831	0.0898159	-0.527976	-0.510163	-0.0445764	0.346819
AT1G65590	-0.546771	-0.688179	0.847492	-0.529721	-0.697414	-0.677151	0.330413	-0.609772	0.519795	-0.607162	0.0134454	-0.455826	0.370197	0.316179	-0.158148	-0.51379	-0.214253	0.0580384	-0.417701	-0.106084	-0.129049	-0.358632	-0.64926	-0.806421	-0.143435	-0.66712	-0.871746	-0.710177	0.881179	0.639389	0.100601	-0.552987	0.650878	0.861968	-0.890346	0.176706	-0.795665	-0.424415	0.5829	-0.639203	-0.423743	-0.39392	-0.845814	-0.770282	-0.563609	0.298843	0.358882	0.321037	-0.48988
AT4G19230	0.515685	0.561961	-0.872733	0.637025	0.633868	0.609175	-0.453811	0.531594	-0.515569	0.56942	-0.0222364	0.502941	-0.329248	-0.379585	0.0547356	0.516822	0.044262	-0.00245941	0.403128	0.0723482	0.180043	0.339782	0.565556	0.798099	0.0182517	0.554083	0.838251	0.741688	-0.904396	-0.619205	-0.183755	0.49932	-0.666087	-0.862908	0.879409	-0.195836	0.766159	0.429193	-0.611721	0.604464	0.319033	0.361262	0.886814	0.770408	0.414872	-0.418686	-0.362939	-0.266394	0.478052
AT2G42950	0.568208	0.768662	-0.652995	0.449169	0.651993	0.806288	-0.101441	0.740694	-0.539539	0.670178	-0.154983	0.605859	-0.304084	-0.163363	0.333126	0.573528	0.0723899	-0.15494	0.550569	0.39943	0.245438	0.530836	0.701603	0.802823	0.281529	0.660434	0.884737	0.654375	-0.768628	-0.556411	0.183563	0.695706	-0.480569	-0.855895	0.87605	0.00858832	0.767048	0.457483	-0.486538	0.756321	0.546102	0.605875	0.797437	0.73415	0.655053	-0.0931737	-0.171812	-0.459349	0.423937
AT5G45810	0.591146	0.696203	-0.805296	0.449806	0.631295	0.761595	-0.315011	0.661064	-0.587653	0.679207	-0.0832192	0.504986	-0.181735	-0.331628	0.231927	0.585778	0.0677934	-0.079597	0.456495	0.175141	0.177258	0.417685	0.700833	0.813726	0.25709	0.632481	0.870391	0.667615	-0.852347	-0.625418	-0.010546	0.613764	-0.549447	-0.848365	0.895622	-0.149006	0.779044	0.368929	-0.646538	0.72854	0.500715	0.498794	0.838024	0.737074	0.570445	-0.30778	-0.276334	-0.510284	0.453223
AT3G26790	0.568983	0.645129	-0.745593	0.617254	0.66356	0.68491	-0.380711	0.637282	-0.537649	0.600912	0.0498139	0.43514	-0.334305	-0.291379	0.194364	0.50359	0.14811	-0.0310519	0.388676	0.0525595	0.0900001	0.552331	0.653684	0.88647	-0.067744	0.682434	0.86702	0.83215	-0.941374	-0.66445	-0.169656	0.550459	-0.734634	-0.846416	0.919732	-0.168197	0.873935	0.505868	-0.696802	0.67325	0.475484	0.349972	0.89907	0.77464	0.599884	-0.285786	-0.431599	-0.319185	0.390348
AT5G22860	0.580415	0.546349	-0.898222	0.635423	0.623527	0.592032	-0.429405	0.529623	-0.459274	0.51918	-0.0347727	0.413307	-0.424009	-0.333414	0.00190307	0.490137	0.130499	-0.0398005	0.30271	0.01887	0.0499717	0.372066	0.553598	0.8009	-0.059381	0.653323	0.825077	0.736852	-0.915134	-0.614624	-0.234233	0.500053	-0.680023	-0.858324	0.884216	-0.226117	0.80203	0.425046	-0.609692	0.582121	0.383933	0.330847	0.898807	0.775846	0.503703	-0.383984	-0.456342	-0.223121	0.478185
ATCG00270	0.43187	0.732964	-0.733683	0.606515	0.669048	0.74814	-0.33306	0.68839	-0.607873	0.651284	-0.0190311	0.539233	-0.298569	-0.324794	0.205974	0.603201	0.105063	-0.00687691	0.47415	0.133782	0.203008	0.494711	0.677885	0.882019	0.111917	0.651415	0.926497	0.805513	-0.897286	-0.652699	-0.0255067	0.624868	-0.679072	-0.901058	0.939098	-0.132026	0.859923	0.484012	-0.644801	0.706836	0.464303	0.449019	0.880187	0.809807	0.588044	-0.28501	-0.343583	-0.391486	0.457368
AT4G25440	0.48027	0.555414	-0.820076	0.667574	0.614107	0.542516	-0.390078	0.578257	-0.37833	0.500476	0.196195	0.329231	-0.356546	-0.368305	-0.0598012	0.416641	0.297597	0.219217	0.174533	-0.0122068	0.0903332	0.239308	0.472715	0.692669	0.0730264	0.606408	0.772017	0.650805	-0.796181	-0.486895	-0.200577	0.40881	-0.606748	-0.825606	0.786243	-0.235801	0.670745	0.467641	-0.461103	0.475239	0.341539	0.328637	0.79068	0.741261	0.475354	-0.392059	-0.448291	-0.163187	0.555557
AT1G69360	0.365017	0.471556	-0.860151	0.624858	0.510327	0.493377	-0.18092	0.476877	-0.315562	0.415581	0.0032829	0.436639	-0.539559	-0.0776644	0.0365972	0.36506	0.266893	-0.065322	0.265527	-0.00742499	0.188729	0.301281	0.50821	0.670163	-0.0348837	0.695056	0.690149	0.611043	-0.754674	-0.474066	-0.0896004	0.462761	-0.572257	-0.730182	0.751054	-0.0266146	0.640137	0.414325	-0.344003	0.463064	0.30725	0.222978	0.744844	0.654214	0.489577	-0.120359	-0.21232	-0.202221	0.327989
AT3G10340	0.429968	0.491217	-0.880595	0.613122	0.612109	0.513845	-0.383681	0.469862	-0.355579	0.47976	-0.0033962	0.353858	-0.365036	-0.352506	-0.00449823	0.401804	0.0851167	0.0341391	0.290573	0.0803206	0.0906901	0.177501	0.513904	0.66908	0.16603	0.50023	0.722596	0.580326	-0.775239	-0.469934	-0.16037	0.416976	-0.533783	-0.779744	0.758928	-0.258294	0.621498	0.344336	-0.428204	0.486627	0.183911	0.306052	0.75313	0.713534	0.385562	-0.385538	-0.351252	-0.196687	0.452526
AT1G16850	0.596897	0.573572	-0.831192	0.617419	0.620235	0.649338	-0.489106	0.593333	-0.548991	0.547985	-0.0391791	0.414293	-0.264006	-0.407302	0.0959818	0.500987	0.0187197	-0.0523021	0.332707	0.0552888	0.0726904	0.450781	0.61335	0.814091	-0.0670803	0.605897	0.845422	0.775402	-0.94312	-0.715281	-0.230181	0.491222	-0.735864	-0.849931	0.908899	-0.282618	0.844585	0.344411	-0.737201	0.607845	0.363346	0.323653	0.882836	0.745401	0.517502	-0.422469	-0.490631	-0.379727	0.391411
AT2G45920	0.580018	0.565556	-0.801079	0.670713	0.620356	0.62766	-0.471983	0.594176	-0.498565	0.566923	0.00392467	0.438963	-0.3382	-0.357608	0.0706283	0.488285	-0.0240704	-0.0397063	0.358375	0.184322	0.0857243	0.464131	0.572547	0.819528	-0.0586744	0.537801	0.829241	0.764635	-0.891458	-0.621893	-0.180221	0.493993	-0.665957	-0.852542	0.871582	-0.234081	0.775257	0.433565	-0.631774	0.613572	0.324028	0.33486	0.887392	0.733634	0.449382	-0.407214	-0.447806	-0.296813	0.393209
AT1G44810	0.538015	0.60308	-0.636763	0.549625	0.46127	0.611652	-0.521857	0.548216	-0.463455	0.612002	0.157024	0.337338	-0.159653	-0.518528	-0.0444845	0.585249	0.0466827	0.0982443	0.221201	-0.0189074	0.00137934	0.606018	0.560508	0.828539	0.0236014	0.532821	0.824844	0.806268	-0.881109	-0.651167	-0.264148	0.439717	-0.730516	-0.853168	0.856467	-0.402025	0.743476	0.395829	-0.806926	0.646286	0.503879	0.211436	0.821682	0.752361	0.382377	-0.451513	-0.571946	-0.334561	0.390924
AT1G54100	0.525185	0.577429	-0.882592	0.643651	0.620607	0.616684	-0.36784	0.576135	-0.487689	0.520435	-0.050451	0.451838	-0.427416	-0.25948	0.0792708	0.452809	0.144655	-0.0855428	0.344036	0.0804751	0.111426	0.390838	0.599866	0.800062	-0.0313096	0.680934	0.834342	0.74155	-0.913623	-0.633329	-0.157289	0.530149	-0.689092	-0.852327	0.890242	-0.160361	0.803869	0.42946	-0.592033	0.6004	0.356105	0.309622	0.880648	0.772228	0.527653	-0.300009	-0.375093	-0.274545	0.391454
AT2G27830	0.523042	0.552035	-0.893357	0.63412	0.572766	0.591013	-0.315005	0.580588	-0.413775	0.51077	0.0284364	0.3736	-0.42712	-0.206263	0.0628598	0.417732	0.19501	-0.0528574	0.2712	0.0596801	0.0674157	0.390561	0.594825	0.763609	0.0375915	0.70835	0.781962	0.688096	-0.864655	-0.577412	-0.143301	0.492809	-0.640625	-0.809179	0.843876	-0.158794	0.743765	0.420965	-0.513472	0.569236	0.374694	0.258705	0.82308	0.723315	0.539413	-0.250471	-0.357093	-0.300846	0.342249
AT5G66310	-0.425375	-0.426167	0.728491	-0.519957	-0.385931	-0.448752	0.268642	-0.419783	0.23369	-0.330067	0.0321027	-0.408051	0.466867	0.171758	0.151723	-0.305321	-0.2729	0.0652885	-0.147862	0.050895	-0.147805	-0.284455	-0.419263	-0.552296	-0.0392807	-0.58844	-0.626086	-0.458932	0.680453	0.362259	0.0545738	-0.455508	0.460874	0.691276	-0.661731	0.125189	-0.479085	-0.275069	0.430575	-0.434963	-0.298168	-0.165842	-0.692448	-0.649927	-0.406333	0.231066	0.287056	0.179191	-0.330598
AT5G12840	0.539105	0.706194	-0.782585	0.570198	0.68158	0.720438	-0.371842	0.672641	-0.572874	0.633863	-0.0189368	0.510109	-0.343217	-0.310938	0.162417	0.526902	0.132313	-0.0763196	0.439364	0.204174	0.176918	0.430421	0.664628	0.828275	0.0789277	0.630325	0.886126	0.740142	-0.868179	-0.6249	-0.0216983	0.604977	-0.632241	-0.864865	0.900058	-0.163248	0.784509	0.423773	-0.632365	0.675726	0.373107	0.393345	0.88074	0.762732	0.561712	-0.314055	-0.355131	-0.406877	0.416081
AT4G00430	0.420756	0.178392	-0.921019	0.70935	0.425376	0.262513	-0.513898	0.248395	-0.196562	0.249464	0.0312322	0.20805	-0.448575	-0.297797	-0.176429	0.253188	0.00343784	0.0225882	0.110266	-0.102012	-0.0478013	0.166799	0.260303	0.545637	-0.193942	0.382054	0.525069	0.524012	-0.750285	-0.467814	-0.417768	0.186913	-0.611783	-0.611925	0.616203	-0.25327	0.545974	0.284152	-0.375882	0.263006	0.10119	0.0645803	0.679935	0.506447	0.171294	-0.472988	-0.404931	-0.0393344	0.326417
AT4G34000	0.516671	0.649304	-0.803727	0.598178	0.663579	0.69548	-0.335804	0.657689	-0.568095	0.605083	-0.0114574	0.478924	-0.368791	-0.255749	0.174148	0.529254	0.150621	-0.111811	0.4285	0.145601	0.149013	0.483563	0.662628	0.850382	-0.0141738	0.67859	0.870425	0.788371	-0.927249	-0.70694	-0.129613	0.544065	-0.720494	-0.862927	0.914199	-0.131079	0.833023	0.446505	-0.653605	0.661614	0.41651	0.345873	0.884459	0.757406	0.556267	-0.258378	-0.372958	-0.34661	0.394355
AT2G04240	0.52043	0.70608	-0.786679	0.584028	0.683444	0.733385	-0.36876	0.676038	-0.582563	0.642389	-0.0283513	0.506691	-0.327448	-0.324183	0.18018	0.563209	0.105444	-0.0668632	0.448091	0.174764	0.167115	0.458787	0.681594	0.852749	0.0919852	0.652882	0.897887	0.769827	-0.890902	-0.654071	-0.0386053	0.604053	-0.667956	-0.877562	0.921967	-0.178424	0.817398	0.420643	-0.648596	0.689605	0.398917	0.401107	0.885358	0.777829	0.582174	-0.310515	-0.366399	-0.426058	0.411456
AT3G03310	0.60171	0.587025	-0.880603	0.581407	0.638601	0.621373	-0.454009	0.540047	-0.462	0.560189	-0.0330021	0.37712	-0.350703	-0.382298	0.103908	0.508617	0.0599348	-0.0689461	0.371256	0.0542637	0.0109177	0.420018	0.580479	0.805429	0.0680115	0.561072	0.823106	0.70588	-0.90206	-0.647032	-0.209441	0.48595	-0.676923	-0.823038	0.867782	-0.265784	0.79631	0.366825	-0.630737	0.599342	0.403821	0.322256	0.842088	0.714219	0.472007	-0.412712	-0.445571	-0.331583	0.446145
AT5G58660	0.531439	0.519509	-0.861733	0.615279	0.621873	0.588123	-0.397163	0.503247	-0.42788	0.528513	-0.0571581	0.46347	-0.390594	-0.321799	0.0583833	0.469403	0.0757845	-0.0831899	0.380771	0.0840269	0.130474	0.400492	0.558393	0.776566	-0.0067288	0.570446	0.794628	0.702546	-0.910941	-0.620844	-0.227693	0.471091	-0.676686	-0.835729	0.856983	-0.192244	0.748825	0.413598	-0.617106	0.597059	0.337556	0.332446	0.86364	0.75199	0.423351	-0.350068	-0.361514	-0.23361	0.432951
AT2G36800	0.444858	0.391617	-0.873809	0.340361	0.532096	0.427615	-0.269582	0.285178	-0.32323	0.447188	-0.10227	0.375936	-0.409845	-0.105057	-0.0145806	0.264777	0.102684	-0.207433	0.368163	0.140625	0.132529	0.0119904	0.527435	0.553078	0.212702	0.463218	0.562398	0.322781	-0.607361	-0.239959	-0.00657574	0.47906	-0.170857	-0.585291	0.598682	-0.0372977	0.428504	0.318674	-0.263774	0.480464	0.118324	0.312734	0.672778	0.546414	0.342427	-0.276761	-0.0955229	-0.146479	0.366281
AT2G20770	0.536897	0.568916	-0.890223	0.646575	0.666378	0.607703	-0.433426	0.548031	-0.455614	0.511766	-0.0780465	0.445689	-0.416356	-0.343306	0.0641819	0.44973	0.0558023	-0.0663403	0.374614	0.114176	0.105015	0.315524	0.57645	0.764227	0.0538911	0.568204	0.817329	0.670345	-0.866893	-0.570989	-0.123712	0.521293	-0.61938	-0.835379	0.855371	-0.226631	0.745627	0.359179	-0.544556	0.563119	0.264278	0.348976	0.85232	0.74419	0.491362	-0.398633	-0.397856	-0.286448	0.437383
AT5G51680	0.427974	0.582946	-0.766657	0.514492	0.550509	0.572341	-0.263699	0.517657	-0.395932	0.499568	-0.0722304	0.446309	-0.314478	-0.314263	0.0495858	0.427537	0.0569485	-0.0395221	0.329371	0.211402	0.151338	0.322095	0.550929	0.663088	0.23498	0.559607	0.782906	0.594192	-0.779865	-0.568604	-0.108137	0.457551	-0.560152	-0.844999	0.794598	-0.196973	0.684887	0.380672	-0.469952	0.563437	0.331908	0.397045	0.731388	0.750072	0.449236	-0.269965	-0.291574	-0.236614	0.423164
AT3G25870	0.568578	0.755326	-0.723158	0.513567	0.689184	0.782549	-0.395955	0.697245	-0.649525	0.680947	-0.0759107	0.552429	-0.236711	-0.391176	0.215181	0.623921	0.0505067	-0.0665115	0.489493	0.195487	0.188834	0.479958	0.684451	0.862166	0.112431	0.610016	0.929888	0.775154	-0.879152	-0.674411	-0.00664208	0.643013	-0.645396	-0.890652	0.936192	-0.191802	0.84241	0.39568	-0.720886	0.732279	0.452424	0.482762	0.899445	0.786982	0.593662	-0.354647	-0.378829	-0.48489	0.463539
AT5G42200	0.545685	0.537297	-0.880264	0.640365	0.589116	0.591073	-0.48949	0.512386	-0.455813	0.542024	-0.0068717	0.423662	-0.360236	-0.409204	-0.0382501	0.526261	0.0598101	0.00410508	0.292249	0.00126104	0.0805564	0.384083	0.546659	0.792838	-0.0404932	0.587752	0.815289	0.732102	-0.892687	-0.597929	-0.227411	0.490006	-0.665668	-0.851708	0.87341	-0.286053	0.763426	0.379431	-0.643951	0.577124	0.342429	0.310176	0.888176	0.756651	0.450753	-0.44782	-0.466397	-0.295737	0.460951
AT3G48690	0.513628	0.618237	-0.821353	0.60339	0.618335	0.657078	-0.445261	0.600194	-0.540891	0.560474	-0.037987	0.414445	-0.35048	-0.349276	0.0924876	0.528766	0.0997848	-0.0832623	0.371755	0.0807533	0.0584843	0.446584	0.618762	0.822844	0.0281428	0.633772	0.852418	0.744101	-0.912249	-0.682835	-0.138028	0.535508	-0.719795	-0.836777	0.892095	-0.232806	0.806776	0.358903	-0.670272	0.621971	0.394278	0.292235	0.852432	0.72366	0.510714	-0.37837	-0.437175	-0.375831	0.38234
AT3G29575	0.5303	0.575683	-0.843664	0.629935	0.647417	0.63466	-0.38649	0.599632	-0.510255	0.515751	-0.0382007	0.461938	-0.385613	-0.26631	0.12941	0.422388	0.112857	-0.121551	0.382636	0.112927	0.149004	0.412675	0.629085	0.784812	-0.0286338	0.644567	0.824431	0.720438	-0.919789	-0.673275	-0.155529	0.504425	-0.701654	-0.832754	0.878113	-0.160565	0.788132	0.382992	-0.62359	0.592028	0.317318	0.305544	0.859262	0.73494	0.538215	-0.309308	-0.377309	-0.318536	0.350684
AT1G54570	0.492553	0.582697	-0.783949	0.587313	0.546832	0.62035	-0.415356	0.558215	-0.545208	0.548525	-0.0246993	0.402953	-0.270573	-0.341246	0.100725	0.551611	0.0919937	0.00903012	0.304454	-0.0655475	0.0469022	0.471004	0.554508	0.83277	-0.0710459	0.64526	0.831154	0.819901	-0.910591	-0.668748	-0.224555	0.513282	-0.737337	-0.827465	0.895671	-0.208139	0.87838	0.440268	-0.719798	0.63325	0.471259	0.305743	0.883544	0.787764	0.516718	-0.340437	-0.425352	-0.335564	0.399419
AT3G58270	0.595021	0.710122	-0.742558	0.508751	0.752128	0.767038	-0.32162	0.656299	-0.562802	0.652842	-0.0614383	0.539578	-0.384267	-0.261536	0.234845	0.571854	0.165891	-0.127851	0.51839	0.161364	0.171994	0.512917	0.68678	0.863827	0.0406952	0.685306	0.88239	0.717891	-0.881092	-0.611212	-0.0196887	0.655572	-0.608703	-0.833511	0.911949	-0.0890545	0.837877	0.462574	-0.646277	0.714985	0.497316	0.52241	0.902674	0.732305	0.682145	-0.272551	-0.3375	-0.416806	0.476971
AT5G63160	0.454753	0.701161	-0.770989	0.591694	0.614601	0.715244	-0.305324	0.678877	-0.604634	0.619027	-0.0516138	0.550868	-0.368334	-0.238076	0.157072	0.559025	0.147455	-0.0974964	0.44344	0.185563	0.216498	0.447162	0.669038	0.844714	0.0464895	0.687038	0.896159	0.778888	-0.867669	-0.639772	0.0246913	0.632721	-0.652574	-0.872788	0.912241	-0.0896451	0.794551	0.438744	-0.602607	0.681015	0.405036	0.354075	0.873202	0.768363	0.546013	-0.233988	-0.303098	-0.389258	0.379936
AT4G17030	0.575112	0.625649	-0.830462	0.589834	0.620616	0.66912	-0.409781	0.588338	-0.511386	0.631869	0.0227176	0.443666	-0.315733	-0.38708	0.0716063	0.607678	0.0909119	-0.0169605	0.371329	0.0450309	0.0805408	0.508806	0.614057	0.869308	0.035941	0.635048	0.877431	0.806554	-0.946765	-0.693459	-0.238149	0.503733	-0.727703	-0.904536	0.926323	-0.24522	0.837752	0.457254	-0.699452	0.674391	0.498616	0.363759	0.904623	0.803271	0.49311	-0.365521	-0.457818	-0.306177	0.493616
AT5G53710	0.557576	0.622705	-0.819582	0.621392	0.640547	0.683543	-0.424056	0.654509	-0.569847	0.558334	-0.0354982	0.467074	-0.289519	-0.356799	0.121788	0.496775	0.0676116	-0.075381	0.384627	0.123523	0.146833	0.431397	0.657013	0.804126	0.0475239	0.64037	0.871505	0.754093	-0.93651	-0.720896	-0.132809	0.516698	-0.728732	-0.876483	0.912759	-0.22802	0.806621	0.338678	-0.680616	0.623171	0.35002	0.325005	0.861601	0.764712	0.538701	-0.362666	-0.43394	-0.386549	0.377624
AT1G68360	0.420788	0.356099	-0.749305	0.581277	0.510417	0.385573	-0.568313	0.28481	-0.290311	0.314496	-0.0668087	0.353582	-0.250219	-0.476914	-0.0552986	0.279177	-0.17404	0.092777	0.203947	-0.0499671	0.0919638	0.174857	0.325775	0.529338	-0.0597733	0.26918	0.603054	0.483002	-0.657891	-0.381629	-0.235628	0.347338	-0.455759	-0.642651	0.64497	-0.327658	0.614743	0.241887	-0.47619	0.33933	0.0647786	0.338843	0.699017	0.586708	0.357634	-0.567187	-0.386549	-0.25617	0.38663
AT1G80570	0.552759	0.640073	-0.660821	0.544572	0.618994	0.659553	-0.321766	0.570939	-0.481896	0.671974	0.0415925	0.595265	-0.258575	-0.358503	0.178849	0.647193	0.0306865	0.0757143	0.494837	0.0968592	0.256236	0.500964	0.497572	0.833576	0.0702076	0.443627	0.83756	0.791672	-0.814886	-0.549465	-0.125328	0.50893	-0.608136	-0.862004	0.842119	-0.0991647	0.739062	0.557836	-0.598397	0.689916	0.509721	0.480786	0.882558	0.800402	0.38614	-0.304849	-0.289468	-0.23885	0.582045
AT3G14930	-0.61839	-0.743641	0.708296	-0.493064	-0.609865	-0.757522	0.407369	-0.672266	0.610797	-0.657736	0.0564774	-0.536898	0.170792	0.443775	-0.158063	-0.631033	-0.0965112	-0.0284337	-0.413676	-0.0584801	-0.172741	-0.465965	-0.629314	-0.837354	-0.150492	-0.596782	-0.921609	-0.762086	0.865488	0.622773	0.0132386	-0.640953	0.624141	0.888023	-0.922792	0.218371	-0.818448	-0.380994	0.743286	-0.718195	-0.533358	-0.460966	-0.882149	-0.815	-0.553934	0.385548	0.402136	0.463279	-0.520272
AT1G09750	-0.55333	-0.653474	0.802769	-0.583204	-0.581208	-0.655932	0.311063	-0.602557	0.460244	-0.56148	0.0368396	-0.519466	0.395578	0.275543	-0.0746066	-0.502668	-0.249301	0.00529928	-0.340306	-0.0224049	-0.171933	-0.410077	-0.568285	-0.798917	-0.0634675	-0.664223	-0.857018	-0.714749	0.857379	0.525454	0.048397	-0.612896	0.604747	0.866084	-0.879032	0.116673	-0.754155	-0.467637	0.598813	-0.648858	-0.482832	-0.370236	-0.880764	-0.820061	-0.522318	0.271073	0.326059	0.279812	-0.493379
AT4G14950	0.422127	0.45509	-0.631449	0.37317	0.38194	0.477091	-0.385366	0.327415	-0.323811	0.427027	-0.140929	0.419207	-0.192301	-0.366701	0.013066	0.400984	-0.119371	-0.0215244	0.212557	0.0507762	0.129754	0.337601	0.384156	0.545459	-0.0323968	0.37217	0.606242	0.478659	-0.566661	-0.372333	-0.071435	0.477866	-0.37073	-0.611474	0.647581	-0.237223	0.604965	0.239059	-0.536113	0.471071	0.260004	0.382211	0.678024	0.540297	0.4135	-0.368198	-0.241916	-0.470761	0.293815
AT4G35790	0.5215	0.696739	-0.831256	0.564174	0.699433	0.701541	-0.391054	0.629942	-0.566298	0.63598	-0.0409179	0.493632	-0.338429	-0.348612	0.151415	0.545042	0.0953502	-0.0532931	0.448603	0.181832	0.15024	0.368071	0.649623	0.826247	0.138862	0.607029	0.886585	0.727195	-0.867563	-0.614692	-0.0541315	0.590858	-0.617606	-0.874297	0.899887	-0.190283	0.79619	0.427835	-0.603969	0.67005	0.361917	0.425656	0.881049	0.781921	0.543943	-0.357111	-0.352241	-0.376975	0.465415
AT4G12580	0.562965	0.555647	-0.90239	0.636894	0.622371	0.602597	-0.452662	0.548875	-0.478822	0.549353	-0.0201875	0.405158	-0.369268	-0.37309	0.0283806	0.498109	0.0596277	-0.0412597	0.324543	0.110512	0.0621201	0.363218	0.577521	0.791042	0.00751763	0.608637	0.826742	0.728292	-0.902227	-0.649611	-0.213952	0.474649	-0.688386	-0.857333	0.877046	-0.264877	0.772946	0.38208	-0.598926	0.581325	0.333254	0.315794	0.863509	0.732808	0.454739	-0.411151	-0.440209	-0.291297	0.43299
AT1G23740	0.514881	0.704256	-0.724386	0.553644	0.734443	0.765989	-0.354137	0.683266	-0.63102	0.672843	-0.0749513	0.573472	-0.313554	-0.322231	0.228689	0.616663	0.109962	-0.0850331	0.538947	0.208908	0.235586	0.438641	0.672138	0.865787	0.0363434	0.6028	0.896138	0.762756	-0.871995	-0.632831	0.0032859	0.638451	-0.631744	-0.85384	0.911636	-0.110114	0.796902	0.425814	-0.661405	0.707207	0.403039	0.484055	0.897144	0.745518	0.551742	-0.310155	-0.327176	-0.403807	0.489559
AT5G60360	0.546846	0.773147	-0.750787	0.515533	0.666772	0.802072	-0.257317	0.731948	-0.614847	0.664281	-0.11825	0.569778	-0.332452	-0.251713	0.226008	0.602659	0.18679	-0.113215	0.472882	0.188617	0.197587	0.493641	0.71327	0.869589	0.140076	0.738172	0.93513	0.755592	-0.881111	-0.628771	0.0689371	0.713364	-0.61442	-0.898513	0.950572	-0.0864118	0.846291	0.44344	-0.662042	0.760444	0.527388	0.488486	0.903073	0.821952	0.665464	-0.211892	-0.302765	-0.458235	0.450632
AT5G54270	-0.58829	-0.631585	0.704443	-0.498234	-0.518321	-0.645598	0.469973	-0.539556	0.520872	-0.591416	0.0178141	-0.476135	0.148134	0.489959	-0.0509259	-0.581798	-0.0417755	-0.0873334	-0.306857	0.0498516	-0.122436	-0.44978	-0.536297	-0.790512	-0.0715411	-0.539709	-0.848172	-0.748275	0.848677	0.588066	0.151815	-0.545012	0.632286	0.852574	-0.871307	0.283516	-0.783067	-0.385327	0.753754	-0.658697	-0.5044	-0.390515	-0.861736	-0.800946	-0.461683	0.444263	0.430261	0.374322	-0.495513
AT1G47960	0.548811	0.531371	-0.886367	0.651518	0.623254	0.600497	-0.44048	0.548775	-0.466314	0.531132	-0.00877689	0.402707	-0.389284	-0.327798	0.0589924	0.477779	0.072606	-0.0701514	0.335335	0.0769462	0.0664988	0.416878	0.580158	0.800259	-0.0440788	0.617253	0.807826	0.73391	-0.921346	-0.664479	-0.239314	0.461232	-0.715348	-0.834292	0.87235	-0.229088	0.783896	0.392729	-0.619011	0.579085	0.347201	0.293684	0.865779	0.716147	0.474316	-0.378843	-0.431402	-0.291747	0.395471
AT2G39260	0.413529	0.72105	-0.69118	0.431146	0.664733	0.667132	-0.221623	0.563899	-0.48523	0.670915	-0.0370403	0.461611	-0.305207	-0.264358	0.236448	0.515315	0.105077	-0.0447624	0.512394	0.327084	0.128444	0.383878	0.630699	0.780109	0.326426	0.55129	0.831048	0.647492	-0.756308	-0.505323	0.0324931	0.593142	-0.497325	-0.80659	0.816343	-0.100266	0.735684	0.54266	-0.467835	0.708264	0.419771	0.497485	0.758907	0.734912	0.483235	-0.212494	-0.180072	-0.297182	0.44166
AT5G59320	0.570737	0.603387	-0.81134	0.591628	0.620652	0.693099	-0.390929	0.624925	-0.575266	0.567395	-0.0804899	0.481215	-0.295027	-0.32391	0.136145	0.551675	0.0706064	-0.0961742	0.384874	0.0373666	0.130683	0.49338	0.646146	0.842952	-0.0547907	0.677208	0.866549	0.790449	-0.951852	-0.717938	-0.174573	0.547121	-0.725426	-0.866386	0.933308	-0.186677	0.868716	0.377091	-0.730834	0.65447	0.443399	0.369438	0.903373	0.779369	0.577942	-0.324072	-0.430699	-0.383021	0.410386
AT2G31890	-0.291107	-0.806171	0.195128	0.106745	-0.608486	-0.72723	-0.286204	-0.611735	0.523559	-0.534904	0.279813	-0.631071	0.16227	-0.103501	-0.524706	-0.403919	-0.328192	0.233751	-0.669516	-0.360069	-0.45202	-0.133599	-0.618334	-0.439178	-0.560586	-0.493087	-0.619081	-0.192932	0.258363	0.135208	-0.678113	-0.772707	-0.0834072	0.463487	-0.506683	-0.339088	-0.421712	-0.261257	0.146932	-0.598133	-0.417908	-0.734454	-0.426556	-0.485499	-0.740339	-0.218709	-0.21955	0.450297	-0.429961
AT5G07330	0.562379	0.58421	-0.874545	0.53673	0.597584	0.598287	-0.409937	0.522152	-0.448762	0.539456	-0.0993385	0.362269	-0.362778	-0.336632	0.0729612	0.439729	0.00853888	-0.122067	0.339487	0.248916	-0.00506183	0.333352	0.595234	0.738244	0.15654	0.583535	0.797177	0.615718	-0.817704	-0.58542	-0.10038	0.517689	-0.572952	-0.803314	0.825639	-0.262468	0.727552	0.338415	-0.518015	0.59086	0.320802	0.345103	0.782186	0.663677	0.468207	-0.382725	-0.365753	-0.349756	0.358127
AT4G14290	0.482004	0.325147	-0.755069	0.625708	0.537155	0.389985	-0.628272	0.329657	-0.406713	0.453967	0.105618	0.257693	-0.278643	-0.477115	-0.14217	0.420092	-0.0813005	0.0933627	0.178708	0.0432114	-0.0316928	0.264564	0.362969	0.684793	-0.314513	0.37901	0.644677	0.707257	-0.785128	-0.550397	-0.443849	0.26504	-0.643578	-0.702825	0.714333	-0.365799	0.664259	0.394558	-0.596398	0.419399	0.144271	0.224891	0.806358	0.585367	0.233144	-0.57517	-0.53807	-0.0941927	0.417472
AT4G03820	0.518123	0.565921	-0.903947	0.586471	0.630274	0.595052	-0.365126	0.5283	-0.454826	0.530737	-0.0807799	0.438522	-0.416477	-0.281572	0.10287	0.453271	0.0885488	-0.0945536	0.365509	0.151731	0.106967	0.307709	0.564671	0.748085	0.038301	0.597728	0.793058	0.654032	-0.829808	-0.582928	-0.124793	0.513028	-0.601824	-0.803753	0.833962	-0.168223	0.743715	0.384805	-0.506476	0.566438	0.312436	0.359938	0.826499	0.686885	0.47966	-0.330986	-0.313981	-0.315486	0.414674
AT5G06370	0.50196	0.673718	-0.839646	0.570759	0.64148	0.69758	-0.281157	0.651354	-0.523566	0.615637	-0.00637468	0.466188	-0.395599	-0.232652	0.164578	0.546101	0.18484	-0.108486	0.415092	0.123138	0.136724	0.469355	0.67041	0.840842	0.0940431	0.698037	0.867418	0.742997	-0.8932	-0.663394	-0.0900779	0.559613	-0.664878	-0.865268	0.902318	-0.122669	0.807732	0.440625	-0.587602	0.660947	0.462643	0.354076	0.85575	0.755066	0.57279	-0.225146	-0.342268	-0.364091	0.418724
AT1G68140	0.554538	0.662732	-0.836619	0.561274	0.59512	0.682759	-0.357964	0.63915	-0.503395	0.618307	-0.000426108	0.399965	-0.348822	-0.287418	0.065254	0.491637	0.163309	-0.0585122	0.300707	0.185233	0.0529076	0.425195	0.662762	0.818204	0.108422	0.702718	0.853296	0.703031	-0.857426	-0.565905	-0.062367	0.601663	-0.578621	-0.859174	0.888324	-0.210704	0.767205	0.441317	-0.611829	0.679325	0.421649	0.355499	0.867957	0.763159	0.565133	-0.306424	-0.379925	-0.386437	0.382022
AT1G73010	0.47143	0.248735	-0.771373	0.552634	0.444671	0.251979	-0.468127	0.252642	-0.192312	0.251031	0.163381	0.011268	-0.366661	-0.268459	-0.0407703	0.212002	0.110543	0.0197117	0.0867779	-0.257014	-0.254975	0.332105	0.271603	0.569315	-0.195792	0.381957	0.500236	0.580585	-0.770736	-0.550537	-0.558186	0.0994652	-0.683188	-0.54	0.592293	-0.287796	0.678107	0.35347	-0.488331	0.278218	0.265717	-0.00895057	0.626911	0.519799	0.288953	-0.382281	-0.531628	-0.0060166	0.291739
AT1G17840	0.407903	0.656085	-0.761565	0.543239	0.655191	0.670259	-0.203614	0.643285	-0.45881	0.585426	0.0454682	0.378774	-0.414635	-0.144752	0.189228	0.474874	0.275024	-0.12253	0.444423	0.0973765	0.0870524	0.495167	0.673816	0.809592	0.167728	0.65252	0.806836	0.680733	-0.872065	-0.592223	-0.0714864	0.531003	-0.61342	-0.789048	0.842393	-0.0682235	0.768085	0.475081	-0.547684	0.640117	0.433897	0.296779	0.781188	0.737528	0.560184	-0.137486	-0.318455	-0.287892	0.384068
AT3G12955	0.586692	0.527856	-0.867665	0.68924	0.655989	0.546307	-0.54003	0.507425	-0.386496	0.46889	0.0271416	0.378307	-0.355176	-0.44977	-0.00210758	0.349459	0.0650457	0.0760746	0.295931	0.0746936	0.0728496	0.242013	0.527868	0.71062	0.10151	0.495676	0.78619	0.6145	-0.843236	-0.489389	-0.144057	0.468992	-0.593238	-0.806594	0.806115	-0.313104	0.66695	0.348054	-0.511029	0.494335	0.210941	0.315555	0.797361	0.705312	0.423087	-0.522633	-0.452912	-0.224267	0.457016
AT1G11440	-0.588674	-0.523255	0.805053	-0.584852	-0.554147	-0.546431	0.535724	-0.487987	0.412103	-0.514286	-0.0761821	-0.33724	0.268	0.47168	0.0844276	-0.488768	-0.0231082	-0.0357594	-0.297895	0.0464734	-0.0103174	-0.399957	-0.511434	-0.738659	-0.106351	-0.440981	-0.779006	-0.671369	0.878202	0.580416	0.262093	-0.394126	0.626834	0.818805	-0.810203	0.347879	-0.69696	-0.332887	0.646563	-0.535942	-0.33361	-0.226979	-0.804985	-0.745747	-0.353075	0.51007	0.550027	0.223552	-0.480738
AT1G64640	-0.524863	-0.783634	0.734128	-0.530863	-0.734278	-0.801543	0.194887	-0.742089	0.565188	-0.691983	0.0372742	-0.615527	0.322928	0.246477	-0.290105	-0.591331	-0.159206	0.0662282	-0.573092	-0.240116	-0.300833	-0.467189	-0.721507	-0.846286	-0.283111	-0.641422	-0.924741	-0.711699	0.85086	0.59372	-0.0912773	-0.652555	0.563466	0.905741	-0.914286	0.0389906	-0.779842	-0.478352	0.538137	-0.733534	-0.488248	-0.546223	-0.850137	-0.809232	-0.625129	0.18436	0.242863	0.394991	-0.519873
AT3G12510	0.568834	0.324975	-0.768524	0.541866	0.397301	0.358078	-0.610511	0.319334	-0.243226	0.33926	0.114796	0.0926383	-0.16073	-0.572272	-0.180063	0.352623	-0.00224794	0.153611	0.0449916	-0.143649	-0.189067	0.308161	0.321287	0.5526	0.060716	0.377444	0.607365	0.532887	-0.782307	-0.585599	-0.449243	0.174627	-0.681522	-0.665355	0.661095	-0.498511	0.60839	0.189592	-0.590594	0.340092	0.321134	0.115964	0.61112	0.535941	0.232133	-0.609439	-0.604182	-0.203173	0.389416
AT5G64430	0.520774	0.690404	-0.843662	0.565615	0.694675	0.694618	-0.335169	0.623933	-0.541139	0.601685	-0.0866589	0.51022	-0.39436	-0.282075	0.167961	0.506675	0.116635	-0.099501	0.446902	0.191248	0.156162	0.373478	0.651898	0.81545	0.124022	0.650803	0.880862	0.711679	-0.86675	-0.604175	-0.0360274	0.609842	-0.608325	-0.872891	0.90063	-0.143719	0.809013	0.440831	-0.5695	0.66683	0.371388	0.436137	0.880944	0.791787	0.586472	-0.295575	-0.316824	-0.354714	0.441996
AT1G43130	0.557429	0.827475	-0.689711	0.450712	0.689755	0.82673	-0.0814968	0.750762	-0.530369	0.686931	-0.0792855	0.626921	-0.382362	-0.159228	0.279012	0.612884	0.320695	-0.0799846	0.513146	0.144836	0.28304	0.493531	0.717766	0.852387	0.254242	0.754642	0.921917	0.690129	-0.800762	-0.495917	0.177113	0.756387	-0.482899	-0.888515	0.912079	0.0271709	0.781352	0.503917	-0.534007	0.76701	0.627806	0.579447	0.865034	0.841136	0.7308	-0.0716861	-0.218528	-0.394554	0.561123
AT1G14290	-0.552127	-0.629809	0.853254	-0.611821	-0.602182	-0.636144	0.395918	-0.582641	0.509179	-0.566158	0.00481153	-0.459549	0.346704	0.341216	-0.0883898	-0.509635	-0.135437	0.00715162	-0.332074	-0.0209311	-0.11263	-0.427379	-0.58957	-0.823784	-0.00266924	-0.654918	-0.868552	-0.783802	0.915019	0.651786	0.18134	-0.531003	0.705911	0.881996	-0.909839	0.203647	-0.838537	-0.452502	0.648544	-0.627969	-0.437478	-0.336422	-0.891764	-0.806202	-0.522754	0.339267	0.406504	0.306021	-0.448724
AT3G46450	0.504877	0.745244	-0.762801	0.561151	0.688215	0.759837	-0.29203	0.703768	-0.624688	0.697915	0.0117484	0.523329	-0.33997	-0.252193	0.224733	0.611853	0.190841	-0.0654501	0.484431	0.159683	0.173954	0.512871	0.708655	0.916673	0.0744166	0.720073	0.928076	0.838553	-0.92229	-0.676048	-0.0495262	0.629294	-0.690562	-0.900603	0.951979	-0.092208	0.867011	0.536859	-0.661078	0.753335	0.511687	0.419982	0.918594	0.819721	0.600206	-0.222394	-0.331409	-0.365454	0.447556
AT4G01060	0.519917	0.680919	-0.756851	0.585245	0.596161	0.693309	-0.386613	0.673231	-0.589395	0.625535	0.0280483	0.407227	-0.278171	-0.338877	0.152342	0.579068	0.108936	-0.0425853	0.370016	0.127298	0.0541184	0.538569	0.63683	0.864313	0.0274195	0.650753	0.889219	0.836466	-0.922995	-0.74595	-0.152731	0.522234	-0.767709	-0.873039	0.92007	-0.218823	0.862656	0.435916	-0.707903	0.6738	0.480414	0.295853	0.85954	0.761124	0.514414	-0.307267	-0.445837	-0.38905	0.376955
AT3G58150	0.293903	0.681136	-0.737511	0.586414	0.668862	0.687446	-0.315513	0.591221	-0.54672	0.62244	-0.0110129	0.576538	-0.307397	-0.33727	0.140825	0.596972	0.140159	0.0923648	0.441422	0.00544631	0.303882	0.310449	0.614376	0.814661	0.149227	0.599724	0.85686	0.724298	-0.792224	-0.484739	0.00426539	0.621864	-0.551215	-0.857884	0.868531	-0.117709	0.753085	0.472185	-0.553096	0.651605	0.354747	0.488088	0.867974	0.833786	0.566623	-0.303253	-0.256023	-0.339404	0.530333
AT3G49130	0.493895	0.39901	-0.845079	0.491872	0.447527	0.407187	-0.297686	0.4084	-0.340852	0.311565	-0.160451	0.279741	-0.33007	-0.188015	0.0339799	0.207947	0.0116156	-0.0904458	0.20111	0.226209	-0.00489978	0.0955452	0.398771	0.486322	0.113046	0.495406	0.610204	0.421036	-0.640426	-0.444228	-0.0697653	0.39017	-0.420052	-0.628863	0.638948	-0.132584	0.597984	0.263797	-0.275816	0.375703	0.170424	0.285912	0.606434	0.522943	0.37858	-0.298271	-0.220941	-0.236765	0.272647
AT3G46920	0.46842	0.598556	-0.786116	0.595258	0.538199	0.663546	-0.289928	0.589274	-0.467108	0.560404	-0.0890871	0.495447	-0.344711	-0.287946	0.0731006	0.57582	0.0398729	-0.0934565	0.379058	0.0983224	0.147235	0.555838	0.609402	0.804385	0.0391111	0.637464	0.844133	0.741286	-0.891889	-0.659541	-0.125255	0.538895	-0.669914	-0.871403	0.899822	-0.164632	0.815789	0.397126	-0.627572	0.636485	0.460509	0.366449	0.834731	0.760747	0.510679	-0.245872	-0.367232	-0.365287	0.400955
AT1G61690	0.501088	0.734567	-0.787297	0.567798	0.701163	0.741421	-0.266776	0.667558	-0.555089	0.65467	-0.0317549	0.547686	-0.41903	-0.229551	0.190936	0.565071	0.184119	-0.106007	0.481207	0.163442	0.187577	0.501299	0.703778	0.889994	0.102228	0.721853	0.918689	0.786362	-0.913421	-0.632632	-0.0454731	0.637564	-0.650255	-0.915821	0.943134	-0.0913542	0.849183	0.531421	-0.616558	0.736233	0.481468	0.445511	0.920626	0.849136	0.634913	-0.207306	-0.322119	-0.319352	0.458029
AT2G32900	0.490116	0.689988	-0.719265	0.500519	0.61873	0.76284	-0.275231	0.672836	-0.553258	0.683955	-0.0202426	0.465734	-0.322391	-0.253658	0.139953	0.669472	0.148529	-0.104944	0.440654	0.138964	0.101834	0.617159	0.673821	0.877115	0.0792036	0.691917	0.869013	0.749368	-0.883591	-0.646897	-0.0717154	0.613257	-0.626023	-0.850014	0.913348	-0.116912	0.839891	0.469601	-0.690284	0.740029	0.579043	0.447491	0.875836	0.743155	0.607611	-0.228632	-0.367546	-0.444965	0.446845
AT1G77000	0.521416	0.647991	-0.816073	0.521438	0.623579	0.68901	-0.388266	0.616614	-0.599758	0.566815	-0.123247	0.47917	-0.273735	-0.328296	0.198802	0.521006	0.0127727	-0.152145	0.428971	0.128176	0.15253	0.38383	0.670346	0.78485	0.07495	0.608168	0.847263	0.705488	-0.853908	-0.689913	-0.0455345	0.562184	-0.640826	-0.81447	0.88026	-0.201365	0.797878	0.265916	-0.639577	0.617538	0.334535	0.345134	0.820622	0.697201	0.558786	-0.331003	-0.360423	-0.487865	0.344946
AT4G17550	0.531386	0.637699	-0.820824	0.611156	0.668665	0.680621	-0.411809	0.625536	-0.562542	0.578117	-0.0316374	0.469602	-0.348226	-0.324186	0.144471	0.509921	0.121761	-0.0755623	0.403463	0.0819346	0.133862	0.44248	0.640162	0.836392	-0.0303742	0.641758	0.86836	0.771524	-0.925144	-0.676768	-0.139172	0.555034	-0.706764	-0.85313	0.912911	-0.184597	0.839855	0.409703	-0.682068	0.636134	0.377776	0.350962	0.892587	0.762613	0.557251	-0.340899	-0.410447	-0.363678	0.414367
AT1G48750	0.556495	0.429282	-0.857836	0.661337	0.567908	0.504755	-0.560019	0.43784	-0.398705	0.48332	0.0486048	0.322795	-0.301238	-0.470623	-0.0519866	0.47444	-0.0149992	0.0373923	0.245924	-0.0638032	0.000148795	0.393025	0.476808	0.762087	-0.107398	0.48247	0.749053	0.741167	-0.91886	-0.649775	-0.410718	0.335171	-0.74028	-0.811893	0.826878	-0.362949	0.751494	0.357353	-0.679175	0.509514	0.302967	0.230386	0.847308	0.720319	0.345169	-0.510883	-0.546306	-0.194423	0.444718
AT3G03230	0.488576	0.651564	-0.805442	0.500023	0.638979	0.662217	-0.172159	0.559648	-0.448506	0.571395	-0.104903	0.557811	-0.480918	-0.101421	0.204892	0.431238	0.193202	-0.175474	0.468481	0.209243	0.228888	0.418711	0.636334	0.770223	0.0420732	0.669786	0.810165	0.610269	-0.782567	-0.485063	0.0399327	0.653123	-0.462163	-0.783509	0.835491	0.0435429	0.761771	0.510846	-0.446548	0.637622	0.433056	0.490456	0.821509	0.677033	0.60664	-0.132597	-0.157636	-0.323311	0.42308
AT4G11960	0.465724	0.762482	-0.686723	0.535534	0.650329	0.790177	-0.187519	0.745347	-0.621036	0.671025	-0.0386494	0.570299	-0.377499	-0.149929	0.251698	0.612446	0.252434	-0.118377	0.478727	0.159232	0.221157	0.565448	0.722658	0.905419	0.0521177	0.793703	0.918309	0.821389	-0.885965	-0.645864	0.0492336	0.689389	-0.663282	-0.883646	0.943412	-0.00918854	0.851494	0.522543	-0.647991	0.770052	0.559992	0.428171	0.907281	0.821127	0.680223	-0.103614	-0.278795	-0.399462	0.397367
AT3G52470	0.533683	0.752572	-0.715302	0.553124	0.709086	0.787943	-0.337519	0.748981	-0.693519	0.668363	-0.0146832	0.535026	-0.231382	-0.301666	0.306824	0.585223	0.112369	-0.0499042	0.481484	0.139186	0.214189	0.4846	0.725708	0.888558	0.0389446	0.691363	0.926223	0.837193	-0.901776	-0.710973	-0.0198222	0.624562	-0.695961	-0.874786	0.948611	-0.123632	0.889911	0.438738	-0.702821	0.720666	0.456146	0.448293	0.902627	0.791531	0.672506	-0.263546	-0.36259	-0.47532	0.407922
AT1G59640	0.546731	0.708768	-0.735025	0.542877	0.630453	0.77208	-0.336997	0.700278	-0.639436	0.683566	-0.0212278	0.520051	-0.244968	-0.31056	0.215149	0.656868	0.0967468	-0.063612	0.437648	0.0714431	0.166571	0.578697	0.693195	0.913392	-0.00640426	0.691243	0.91162	0.855833	-0.925939	-0.711733	-0.0996725	0.610777	-0.704103	-0.888089	0.958756	-0.147845	0.893813	0.452861	-0.762205	0.746327	0.542429	0.419375	0.929704	0.806902	0.616018	-0.264012	-0.394354	-0.461356	0.430301
AT3G13690	-0.593183	-0.495641	0.846184	-0.582342	-0.529474	-0.54282	0.342578	-0.509418	0.393908	-0.437326	0.0310708	-0.441365	0.376545	0.248305	-0.0169127	-0.343698	-0.202809	0.0447513	-0.227575	0.0143164	-0.145615	-0.318881	-0.525659	-0.6969	0.0556465	-0.653202	-0.752578	-0.643044	0.850262	0.5409	0.186935	-0.476474	0.602168	0.801745	-0.811444	0.149394	-0.697135	-0.386265	0.570405	-0.535801	-0.362496	-0.2871	-0.833155	-0.748659	-0.489434	0.291206	0.349888	0.204793	-0.403136
ATCG00720	0.546294	0.648273	-0.746262	0.623036	0.618325	0.655445	-0.475663	0.60501	-0.548054	0.580845	0.0218465	0.443482	-0.228296	-0.402695	0.172186	0.463961	0.011725	0.0356924	0.373776	0.091812	0.100434	0.475554	0.603962	0.836298	0.036048	0.546259	0.870406	0.786369	-0.903673	-0.631288	-0.14838	0.539365	-0.684412	-0.853757	0.894316	-0.230808	0.84651	0.46971	-0.693668	0.652043	0.402039	0.368361	0.867878	0.778917	0.507544	-0.408319	-0.413344	-0.346981	0.393187
AT1G60660	-0.481165	-0.682033	0.821039	-0.567789	-0.676394	-0.691418	0.251183	-0.635108	0.512863	-0.606465	0.0646661	-0.529657	0.428384	0.195118	-0.219331	-0.503345	-0.14883	0.144956	-0.505597	-0.207186	-0.201438	-0.406858	-0.668387	-0.818084	-0.160221	-0.630466	-0.857377	-0.696838	0.850234	0.589764	-0.0147637	-0.597747	0.592757	0.843103	-0.872046	0.0618144	-0.75226	-0.444485	0.505433	-0.661437	-0.381006	-0.382026	-0.833941	-0.749153	-0.534353	0.201377	0.248348	0.329077	-0.409917
AT1G56280	0.544228	0.730148	-0.683787	0.533154	0.58977	0.779469	-0.381476	0.69725	-0.622421	0.688718	-0.00885863	0.4988	-0.182073	-0.394249	0.19218	0.678419	0.0490394	-0.0107088	0.405222	0.0564785	0.139885	0.611283	0.687324	0.906991	0.0517479	0.648854	0.917669	0.839186	-0.896598	-0.687486	-0.0684316	0.622172	-0.686263	-0.885706	0.949678	-0.221331	0.87427	0.407594	-0.78364	0.742583	0.567333	0.418695	0.893117	0.786086	0.600385	-0.320363	-0.435628	-0.516479	0.428836
AT3G11690	0.550853	0.589738	-0.826936	0.641169	0.63915	0.641327	-0.387142	0.566046	-0.415133	0.560217	0.00150665	0.492591	-0.459742	-0.326332	-0.0265217	0.520921	0.172406	-0.0331421	0.349724	0.0725187	0.143187	0.459784	0.580217	0.807557	-0.00292934	0.645627	0.842513	0.705435	-0.899197	-0.560667	-0.151236	0.54922	-0.638896	-0.883022	0.885404	-0.194976	0.744913	0.452328	-0.607337	0.618011	0.408885	0.379732	0.899107	0.784599	0.517624	-0.350697	-0.426291	-0.244068	0.504372
AT3G21790	0.628587	0.592244	-0.766533	0.422795	0.538399	0.64008	-0.322705	0.556012	-0.422172	0.537653	-0.14235	0.315839	-0.281983	-0.374425	0.0963716	0.571565	0.111865	-0.119175	0.319952	0.100549	-0.0547926	0.393337	0.585296	0.719894	0.230698	0.610303	0.773458	0.592906	-0.784364	-0.609369	-0.050445	0.511388	-0.599583	-0.755101	0.802522	-0.30256	0.675745	0.173462	-0.568859	0.581844	0.489479	0.303869	0.693145	0.615787	0.465004	-0.319346	-0.433314	-0.415322	0.416383
AT1G22480	0.546993	0.466407	-0.874918	0.630508	0.596595	0.546449	-0.508731	0.481833	-0.489304	0.471268	-0.0478831	0.393832	-0.290871	-0.40678	0.0476473	0.460208	-0.032978	-0.0517584	0.327282	-0.0146276	0.0768892	0.361185	0.525916	0.748267	-0.105853	0.519286	0.774731	0.734906	-0.923109	-0.708339	-0.324139	0.384301	-0.740138	-0.804194	0.849615	-0.279767	0.800279	0.312098	-0.668108	0.5143	0.271951	0.268026	0.842865	0.707062	0.414363	-0.452315	-0.471882	-0.279292	0.400784
AT4G16190	0.502387	0.78461	-0.725256	0.468224	0.628236	0.783161	-0.25961	0.703753	-0.633971	0.667023	-0.109914	0.513158	-0.285662	-0.27139	0.254965	0.620383	0.151024	-0.137702	0.478561	0.159373	0.140344	0.522962	0.732351	0.876877	0.175415	0.720372	0.9305	0.780626	-0.882149	-0.689376	0.0414362	0.676483	-0.656588	-0.877913	0.943948	-0.129592	0.868029	0.406678	-0.684263	0.755515	0.541722	0.41297	0.853041	0.797242	0.633129	-0.199334	-0.324838	-0.477318	0.395787
AT5G49530	0.604914	0.449768	-0.78949	0.565413	0.565297	0.519164	-0.543927	0.446154	-0.374165	0.481242	0.0181688	0.349651	-0.233881	-0.443585	0.0712779	0.342933	-0.0387702	-0.0176775	0.286601	0.121768	0.0782355	0.344386	0.489254	0.657018	-0.0508828	0.385466	0.686398	0.578159	-0.784694	-0.553336	-0.220039	0.385247	-0.589618	-0.687164	0.734555	-0.311564	0.629297	0.263197	-0.607375	0.474672	0.211499	0.272347	0.734723	0.530328	0.330512	-0.497721	-0.394986	-0.376357	0.330024
AT1G09500	0.597223	0.392361	-0.913543	0.627471	0.542906	0.476257	-0.427108	0.424411	-0.36975	0.372486	-0.0935371	0.384471	-0.434376	-0.275774	-0.0384041	0.34984	0.0762673	-0.115088	0.258053	-0.0231149	0.0531823	0.310711	0.469839	0.67887	-0.134212	0.581967	0.713692	0.635244	-0.88798	-0.604273	-0.295724	0.391475	-0.663007	-0.767732	0.79658	-0.198194	0.720257	0.321137	-0.554334	0.463687	0.278904	0.231236	0.819326	0.686582	0.413814	-0.373749	-0.421249	-0.155576	0.387252
AT1G69790	0.514743	0.592969	-0.83301	0.588351	0.597666	0.665793	-0.326459	0.612525	-0.583083	0.527144	-0.141134	0.500888	-0.351045	-0.225896	0.17315	0.508266	0.0703339	-0.163947	0.413623	0.0787746	0.157842	0.428471	0.64366	0.811038	-0.0531412	0.684685	0.843102	0.760318	-0.906291	-0.691263	-0.0885726	0.567556	-0.684925	-0.826824	0.904175	-0.107395	0.842423	0.353994	-0.631555	0.62145	0.380238	0.328712	0.865054	0.740258	0.56532	-0.248902	-0.342938	-0.379497	0.345347
AT4G30830	0.531796	0.761029	-0.711847	0.540188	0.677032	0.777772	-0.422421	0.68808	-0.663354	0.703273	-0.0186774	0.526308	-0.188945	-0.425795	0.221995	0.636961	0.0488778	-0.00537487	0.476836	0.10812	0.174803	0.504976	0.709827	0.909856	0.106749	0.607258	0.944143	0.838316	-0.912209	-0.674801	-0.0476859	0.637737	-0.675199	-0.902932	0.958084	-0.224325	0.872716	0.434903	-0.767492	0.751575	0.466717	0.442751	0.911958	0.829504	0.576719	-0.366508	-0.410362	-0.458576	0.461976
AT3G63010	0.521002	0.872515	-0.663632	0.419411	0.699477	0.866941	-0.190554	0.783004	-0.678572	0.732776	-0.106026	0.617016	-0.235525	-0.257877	0.344997	0.648995	0.171397	-0.116479	0.584967	0.229891	0.269195	0.501151	0.784233	0.879445	0.319166	0.697704	0.967479	0.739996	-0.842857	-0.631714	0.178833	0.746817	-0.557241	-0.900838	0.945943	-0.04939	0.834002	0.432489	-0.644417	0.809485	0.567872	0.549838	0.854195	0.827497	0.693088	-0.163748	-0.244968	-0.514325	0.475369
AT1G17830	0.492092	0.100458	-0.84654	0.595689	0.521523	0.160988	-0.513898	0.164969	-0.117263	0.118638	0.0626259	0.0422739	-0.425601	-0.250818	-0.0359945	0.027433	0.0553872	-0.0203861	0.13573	-0.137314	-0.154662	0.0403117	0.211076	0.402268	-0.17505	0.274229	0.385757	0.367238	-0.672449	-0.425344	-0.44961	0.0561238	-0.562319	-0.41551	0.472602	-0.246178	0.486025	0.190789	-0.272653	0.114037	-0.0267314	0.011418	0.521683	0.343486	0.202331	-0.465281	-0.407641	0.0260169	0.255856
AT3G57360	0.0578808	-0.309345	-0.127686	0.0735855	-0.259558	-0.204511	-0.0493308	-0.273168	0.331499	-0.110786	0.146175	-0.190297	0.022108	-0.00799383	0.00402046	-0.0957702	-0.118534	0.0184142	-0.247465	-0.372661	-0.149167	0.224965	-0.0900793	0.0102625	-0.209386	-0.0166743	-0.19761	0.00965084	-0.0569577	-0.0623155	-0.421535	-0.277605	-0.170494	0.121431	-0.0790797	-0.128015	-0.0592434	-0.0633419	-0.0488691	-0.110407	0.176234	-0.271514	-0.0948736	-0.197284	-0.170675	0.00944671	-0.0155366	0.00780921	-0.206726
AT1G69480	0.53222	0.66488	-0.826085	0.571626	0.647281	0.719812	-0.261696	0.667309	-0.568619	0.607749	-0.056451	0.577933	-0.384817	-0.194777	0.197053	0.537879	0.189483	-0.127301	0.467278	0.135375	0.25672	0.450731	0.667201	0.830652	0.0392156	0.712221	0.877053	0.740082	-0.898735	-0.659193	-0.0339944	0.602608	-0.651894	-0.866235	0.911957	-0.0290477	0.800968	0.446644	-0.595421	0.674591	0.46254	0.409692	0.885283	0.756812	0.583312	-0.205229	-0.266005	-0.375753	0.429273
AT3G57380	0.430536	0.679931	-0.689971	0.447777	0.702434	0.664609	-0.196091	0.59159	-0.532982	0.640992	0.0153437	0.581888	-0.295931	-0.213822	0.188623	0.469962	0.182697	0.027927	0.460962	0.272475	0.327477	0.300772	0.577454	0.715654	0.0815729	0.594559	0.810739	0.64647	-0.730262	-0.479703	-0.0102256	0.578454	-0.449041	-0.812459	0.811813	0.0131462	0.752677	0.601752	-0.472944	0.649518	0.3539	0.62068	0.842989	0.757432	0.588611	-0.195771	-0.145997	-0.287624	0.526903
AT1G27420	0.518435	0.692069	-0.732278	0.539757	0.538091	0.752173	-0.254267	0.688731	-0.534335	0.673493	0.00933419	0.514582	-0.330363	-0.202431	0.131166	0.615591	0.183937	-0.0907984	0.384206	0.0938357	0.171744	0.624535	0.683366	0.883743	0.019262	0.710592	0.867626	0.769904	-0.863402	-0.579742	-0.00562112	0.657807	-0.583259	-0.851381	0.912082	-0.0772363	0.79487	0.479219	-0.680236	0.739485	0.571915	0.370132	0.89138	0.757506	0.585229	-0.17944	-0.325257	-0.459106	0.389273
AT1G65560	0.459823	0.334133	-0.727531	0.638598	0.451549	0.40391	-0.592515	0.389748	-0.44515	0.427021	0.129796	0.177295	-0.147217	-0.467326	0.0314211	0.428959	-0.0335247	0.152295	0.124849	-0.125989	-0.0890131	0.321365	0.389675	0.714667	-0.242735	0.469586	0.643549	0.787881	-0.82252	-0.665575	-0.444245	0.230551	-0.81285	-0.662493	0.730108	-0.3787	0.714965	0.319011	-0.652019	0.425908	0.281112	0.0898522	0.731683	0.561295	0.260373	-0.501234	-0.517706	-0.218295	0.279288
AT4G39210	0.575095	0.714588	-0.744029	0.559873	0.650521	0.737346	-0.368952	0.675863	-0.61039	0.652219	0.0190581	0.490694	-0.281287	-0.325695	0.181824	0.582458	0.16109	-0.0349767	0.416002	0.04574	0.135964	0.539685	0.685839	0.903783	0.0050472	0.694468	0.919005	0.846058	-0.944349	-0.686893	-0.117504	0.602508	-0.711106	-0.893937	0.953532	-0.16766	0.886771	0.484685	-0.745062	0.72263	0.524024	0.384825	0.923135	0.828417	0.605939	-0.292358	-0.428475	-0.36706	0.450092
AT3G05640	0.414174	0.24901	-0.856414	0.642002	0.46767	0.327837	-0.487139	0.317063	-0.294251	0.247202	-0.0110391	0.198679	-0.402728	-0.285575	-0.0578311	0.232824	0.0147703	-0.106229	0.155071	-0.0772008	-0.0445355	0.248605	0.384806	0.567617	-0.232829	0.454024	0.564561	0.568194	-0.802874	-0.625824	-0.410098	0.19811	-0.707473	-0.613453	0.661662	-0.281701	0.630853	0.191449	-0.49353	0.283959	0.0960175	0.0258336	0.658578	0.497646	0.291618	-0.402493	-0.460259	-0.143574	0.220797
AT1G01720	0.450897	0.684211	-0.834396	0.545698	0.60993	0.682619	-0.272424	0.643767	-0.588101	0.610428	-0.0418477	0.479902	-0.366785	-0.18567	0.211983	0.522937	0.147289	-0.134391	0.442662	0.150777	0.155319	0.404416	0.674839	0.83085	0.103992	0.680737	0.859786	0.746527	-0.853978	-0.644469	-0.0149024	0.589058	-0.625147	-0.830847	0.884168	-0.0714215	0.803665	0.436471	-0.550783	0.662429	0.408914	0.320601	0.838643	0.7383	0.548722	-0.201139	-0.267837	-0.388948	0.352104
AT5G47020	0.453751	0.542277	-0.900901	0.664582	0.557968	0.537284	-0.411253	0.528096	-0.438858	0.495731	0.0263231	0.344698	-0.413533	-0.306695	-0.0268255	0.41647	0.147067	-0.00795892	0.247431	0.0712096	0.0334256	0.303241	0.553048	0.755548	0.0147091	0.62229	0.794735	0.712345	-0.863709	-0.58044	-0.186189	0.464205	-0.657414	-0.829414	0.837964	-0.242429	0.733764	0.412064	-0.526964	0.533133	0.275042	0.204694	0.818605	0.74297	0.416643	-0.352972	-0.415946	-0.214075	0.377623
AT1G07590	0.579744	0.548924	-0.680895	0.493883	0.437331	0.594237	-0.615708	0.559797	-0.575694	0.529339	0.02048	0.289511	0.0390517	-0.635834	-0.0225037	0.549615	-0.0832654	0.0958258	0.195271	0.0103666	-0.0150804	0.405918	0.518571	0.698392	0.0879552	0.450569	0.797261	0.718908	-0.854107	-0.751823	-0.253752	0.372536	-0.739662	-0.800665	0.823837	-0.479857	0.737541	0.160302	-0.828567	0.549017	0.375038	0.215844	0.735807	0.666763	0.331526	-0.586708	-0.591573	-0.471384	0.366208
AT3G06770	-0.511366	-0.670748	0.819681	-0.5697	-0.618412	-0.693208	0.263992	-0.661758	0.524334	-0.611847	0.014591	-0.50558	0.340568	0.257402	-0.164803	-0.54256	-0.153611	0.0727726	-0.401316	-0.1404	-0.191161	-0.446506	-0.646808	-0.816738	-0.117419	-0.66686	-0.870734	-0.752238	0.884596	0.66822	0.0986056	-0.536399	0.664903	0.894728	-0.899635	0.126475	-0.790122	-0.440414	0.593795	-0.664251	-0.45133	-0.374426	-0.858623	-0.799702	-0.539396	0.220393	0.322969	0.343133	-0.437201
AT4G40010	0.530635	0.642992	-0.780256	0.620463	0.63583	0.6833	-0.474026	0.632553	-0.580871	0.633082	0.0551032	0.42276	-0.25579	-0.406862	0.129808	0.564253	0.060367	0.00390672	0.369419	0.0899788	0.0887062	0.497875	0.646193	0.872551	-0.00565202	0.624109	0.878093	0.834163	-0.935283	-0.7116	-0.187618	0.516302	-0.758865	-0.869281	0.922473	-0.270087	0.841616	0.42746	-0.733699	0.666941	0.40915	0.31778	0.890154	0.761301	0.510616	-0.395765	-0.461521	-0.39517	0.38585
AT4G37800	-0.574628	-0.607245	0.861069	-0.601873	-0.611007	-0.629317	0.384203	-0.583712	0.493548	-0.557105	0.00476617	-0.451487	0.366987	0.308204	-0.111791	-0.483559	-0.134294	0.0737469	-0.3694	-0.0595839	-0.115752	-0.435805	-0.595291	-0.80922	-0.00363574	-0.612479	-0.845197	-0.748377	0.916866	0.67007	0.186855	-0.498097	0.698473	0.855472	-0.885124	0.178103	-0.799652	-0.419589	0.631433	-0.608178	-0.415516	-0.301196	-0.863429	-0.753228	-0.477972	0.323606	0.396487	0.293728	-0.432894
AT5G66052	0.511073	0.717224	-0.76691	0.564621	0.618271	0.745585	-0.358673	0.702741	-0.602627	0.669835	0.0276236	0.45949	-0.262915	-0.363978	0.130103	0.636215	0.148376	-0.0171201	0.369011	0.0969518	0.131913	0.50281	0.694986	0.875334	0.0797135	0.702601	0.911558	0.818636	-0.903292	-0.702794	-0.086551	0.579401	-0.709446	-0.902373	0.941555	-0.232976	0.831098	0.39866	-0.708521	0.697295	0.48485	0.355259	0.878146	0.790049	0.576303	-0.301955	-0.4392	-0.448568	0.431311
AT3G01100	0.498399	0.698573	-0.839545	0.475171	0.686144	0.687269	-0.267957	0.577278	-0.508467	0.597651	-0.12885	0.462337	-0.446066	-0.183678	0.250863	0.466964	0.148259	-0.228216	0.499761	0.180551	0.0996401	0.356991	0.72647	0.826665	0.23978	0.672331	0.83974	0.637921	-0.824438	-0.542084	0.054413	0.651509	-0.524489	-0.798475	0.856805	-0.105666	0.745707	0.389908	-0.501748	0.685914	0.386103	0.368429	0.813232	0.730041	0.601667	-0.211342	-0.247607	-0.356775	0.358104
AT5G37540	0.428778	0.3478	-0.903375	0.620438	0.466112	0.369825	-0.35598	0.346751	-0.230086	0.320972	-0.0386859	0.273649	-0.44344	-0.263803	-0.0428331	0.29501	0.0790404	-0.0254376	0.196812	-0.00666324	0.0201164	0.152274	0.399637	0.560556	0.0500445	0.479914	0.60248	0.500375	-0.70273	-0.452184	-0.178076	0.321152	-0.548472	-0.648198	0.655866	-0.229219	0.541313	0.226988	-0.296291	0.326997	0.15502	0.125953	0.620914	0.53378	0.286879	-0.334639	-0.319675	-0.16764	0.319526
AT1G30220	0.612717	0.586008	-0.884297	0.605174	0.62022	0.649727	-0.392984	0.573132	-0.466481	0.550807	-0.0746584	0.476592	-0.362598	-0.346519	0.0763396	0.514659	0.057343	-0.0865482	0.380404	0.0825912	0.122067	0.429182	0.608989	0.795569	0.066642	0.617098	0.846758	0.702088	-0.913215	-0.644254	-0.155585	0.521965	-0.657578	-0.871554	0.894845	-0.215029	0.781975	0.359107	-0.612204	0.611443	0.407486	0.369571	0.862506	0.75383	0.506421	-0.362083	-0.408437	-0.331701	0.456615
AT5G25610	0.555833	0.668253	-0.821767	0.57534	0.664259	0.716592	-0.310335	0.66029	-0.562474	0.574219	-0.0917268	0.491784	-0.378825	-0.251781	0.174591	0.523325	0.18953	-0.119633	0.418388	0.0828525	0.141373	0.446083	0.681124	0.838588	0.0349649	0.735317	0.884457	0.74926	-0.920432	-0.66072	-0.0551586	0.61538	-0.675634	-0.860854	0.928736	-0.126307	0.845788	0.398325	-0.640706	0.661749	0.450437	0.384867	0.879493	0.780158	0.631395	-0.249298	-0.372351	-0.372735	0.422187
AT3G54820	0.625749	0.368023	-0.861975	0.640583	0.580008	0.475417	-0.557621	0.422837	-0.368115	0.446421	0.0740299	0.264232	-0.261294	-0.456869	0.0359014	0.415745	-0.013487	0.0281187	0.254818	-0.0678171	-0.0189162	0.359782	0.464885	0.709113	-0.108897	0.459935	0.686195	0.681996	-0.89336	-0.675499	-0.419235	0.261191	-0.757943	-0.720076	0.771997	-0.352906	0.704399	0.273549	-0.618853	0.436117	0.289954	0.195892	0.757501	0.576239	0.325183	-0.508991	-0.523895	-0.239779	0.393611
AT4G31430	0.459677	0.365662	-0.812894	0.709491	0.490121	0.421003	-0.559497	0.365732	-0.316066	0.361508	0.013837	0.320523	-0.422366	-0.37591	-0.131525	0.357066	-0.0823083	-0.0457183	0.223156	-0.0357576	-0.004597	0.41536	0.443136	0.693972	-0.162358	0.454371	0.685259	0.671762	-0.855231	-0.566693	-0.32538	0.338175	-0.687429	-0.745094	0.761196	-0.334265	0.683308	0.310206	-0.572626	0.424725	0.168785	0.112805	0.782383	0.652507	0.334814	-0.473101	-0.522332	-0.165375	0.281191
AT5G66460	0.558982	0.547914	-0.818766	0.643655	0.64845	0.615667	-0.490958	0.574786	-0.5185	0.521724	-0.0142159	0.393529	-0.301458	-0.396021	0.116887	0.475607	0.0106394	-0.0589191	0.365772	0.0706094	0.0666766	0.437695	0.58487	0.795636	-0.0636893	0.55098	0.818554	0.764076	-0.934525	-0.724822	-0.252664	0.4344	-0.764509	-0.823481	0.876004	-0.276136	0.816958	0.339796	-0.68815	0.565227	0.310803	0.284664	0.847576	0.710999	0.472445	-0.419892	-0.48824	-0.328131	0.379641
AT3G15534	0.545302	0.685218	-0.791002	0.584923	0.688307	0.718939	-0.3925	0.692494	-0.613658	0.599683	-0.0318565	0.499893	-0.289231	-0.327922	0.183508	0.489456	0.110766	-0.080965	0.43628	0.2013	0.187782	0.397803	0.683282	0.809084	0.083735	0.640235	0.89059	0.74127	-0.904073	-0.690763	-0.0509085	0.568866	-0.679303	-0.870662	0.909311	-0.175053	0.801644	0.378321	-0.655413	0.653289	0.341528	0.379957	0.864505	0.761307	0.568029	-0.334038	-0.374816	-0.407292	0.39253
AT3G29090	0.5538	0.66779	-0.762039	0.554965	0.574111	0.701832	-0.454785	0.636076	-0.594434	0.651161	0.0537941	0.421738	-0.224472	-0.395603	0.0954865	0.579142	0.115929	-0.0166398	0.330953	0.0378082	0.0861499	0.525492	0.671472	0.878615	-0.0174086	0.651558	0.882441	0.818226	-0.921044	-0.683275	-0.154594	0.56473	-0.700253	-0.861932	0.925183	-0.261532	0.831567	0.409927	-0.78464	0.690889	0.475709	0.30048	0.890859	0.758693	0.520039	-0.374161	-0.468788	-0.431552	0.394054
AT3G55610	0.461466	0.104507	-0.871577	0.586249	0.489458	0.15985	-0.428193	0.121298	-0.0342023	0.0784063	-0.111044	0.1837	-0.583496	-0.207589	-0.137922	0.0277971	0.0657352	-0.104124	0.131154	-0.0198766	-0.0425952	-0.0419542	0.177246	0.341032	-0.182722	0.28427	0.384029	0.250838	-0.571376	-0.285594	-0.285292	0.175191	-0.409955	-0.439599	0.449652	-0.192339	0.381937	0.137083	-0.150736	0.0918306	-0.0783465	0.108902	0.520968	0.331397	0.193292	-0.420886	-0.308788	0.043821	0.317514
AT2G03240	0.574387	0.457232	-0.900207	0.715792	0.614001	0.538543	-0.402207	0.543524	-0.384109	0.487947	0.0415202	0.339148	-0.381183	-0.323404	0.0434394	0.44479	0.0686057	0.0436899	0.270282	0.0736811	0.0398232	0.33366	0.496229	0.740668	-0.0500833	0.571686	0.748641	0.711759	-0.862334	-0.592012	-0.25561	0.380699	-0.684022	-0.796774	0.817071	-0.234118	0.728309	0.395304	-0.480797	0.488076	0.295256	0.288127	0.809727	0.675526	0.418701	-0.368098	-0.437982	-0.21931	0.431315
AT1G34630	0.506044	0.511623	-0.88427	0.573692	0.560149	0.499927	-0.23165	0.48651	-0.312318	0.474212	0.0315964	0.36805	-0.512065	-0.147993	0.0401768	0.346295	0.249623	-0.0898581	0.271565	0.111277	0.0858301	0.291383	0.525234	0.690253	0.0297538	0.628071	0.71421	0.613942	-0.778929	-0.497761	-0.154073	0.431289	-0.557141	-0.764237	0.756837	-0.114354	0.636025	0.43998	-0.38196	0.502954	0.311131	0.226905	0.760087	0.67841	0.424908	-0.182154	-0.288075	-0.139616	0.382349
AT3G03820	-0.536596	-0.803809	0.678718	-0.516707	-0.684476	-0.814538	0.199656	-0.756675	0.654546	-0.682882	0.079492	-0.64623	0.290873	0.183204	-0.344373	-0.578191	-0.163073	0.0884413	-0.556173	-0.173748	-0.292138	-0.535365	-0.720922	-0.897509	-0.129762	-0.702097	-0.946664	-0.810735	0.880886	0.610437	-0.098241	-0.724174	0.598057	0.898734	-0.951892	-0.0266414	-0.881417	-0.55075	0.647828	-0.79603	-0.549208	-0.526513	-0.923573	-0.872114	-0.687876	0.135674	0.225393	0.412588	-0.444987
AT1G72180	-0.289652	-0.221933	0.53222	-0.506338	-0.3961	-0.175572	0.764724	-0.187178	0.330116	-0.205903	-0.0932098	-0.00610526	0.0740048	0.630416	0.147734	-0.14228	0.245043	-0.100887	-0.0626178	-0.119036	0.18955	-0.0602673	-0.211705	-0.393219	0.122022	-0.058012	-0.466019	-0.484159	0.59809	0.571591	0.441531	-0.0140503	0.651267	0.494771	-0.470775	0.57895	-0.459411	-0.0703354	0.518302	-0.165732	0.170549	0.0534508	-0.457238	-0.361453	0.00849211	0.708696	0.583567	0.0776618	-0.158923
AT1G09140	0.596469	0.716982	-0.804779	0.550019	0.67657	0.759186	-0.336688	0.671071	-0.552433	0.688007	-0.0331605	0.53047	-0.354986	-0.315888	0.140154	0.628632	0.169816	-0.0483997	0.43652	0.133718	0.157422	0.470066	0.669899	0.886725	0.110581	0.684525	0.908753	0.755425	-0.884157	-0.581786	-0.0300604	0.656476	-0.597861	-0.900753	0.932134	-0.149036	0.798796	0.471489	-0.648125	0.739429	0.520537	0.47322	0.930023	0.809285	0.58929	-0.306201	-0.361711	-0.386098	0.5256
AT4G01130	0.42332	0.332681	-0.59956	0.567879	0.388068	0.444087	-0.58569	0.460881	-0.467576	0.351321	0.000787317	0.122625	-0.0652925	-0.460524	0.0333086	0.34555	-0.17308	-0.0556277	0.120874	0.0761843	-0.132347	0.441257	0.462716	0.621715	-0.215475	0.401784	0.611458	0.68229	-0.799952	-0.760146	-0.362758	0.218118	-0.79267	-0.614615	0.697624	-0.452168	0.683883	0.0946611	-0.747933	0.39622	0.157513	0.0164781	0.620588	0.46544	0.281885	-0.469549	-0.584511	-0.390239	0.0707357
AT4G24000	0.532164	0.61987	-0.881487	0.57382	0.629783	0.667096	-0.308949	0.591696	-0.516348	0.577132	-0.0769572	0.514018	-0.372183	-0.262064	0.135242	0.53642	0.10419	-0.104427	0.42797	0.0840033	0.174041	0.413124	0.631251	0.810611	0.091707	0.663263	0.85712	0.722414	-0.905475	-0.654268	-0.12351	0.545685	-0.648175	-0.874265	0.90259	-0.11887	0.812338	0.421506	-0.582987	0.644107	0.433525	0.397425	0.873049	0.782768	0.544557	-0.273634	-0.319912	-0.32928	0.454274
AT5G63350	0.5277	0.680101	-0.818513	0.577168	0.667772	0.713016	-0.392621	0.633184	-0.563506	0.630045	-0.0328839	0.511419	-0.32417	-0.331155	0.167912	0.536066	0.0587166	-0.107437	0.473621	0.163349	0.171202	0.457857	0.698416	0.851517	0.148725	0.618367	0.89131	0.738029	-0.915872	-0.664394	-0.0711259	0.578261	-0.656527	-0.883485	0.915056	-0.183249	0.793159	0.404666	-0.646609	0.689444	0.394587	0.377785	0.872055	0.772451	0.536626	-0.338651	-0.357388	-0.389168	0.405152
AT4G27520	0.514099	0.425665	-0.898247	0.646264	0.563554	0.496537	-0.466091	0.476632	-0.441218	0.416622	-0.0418682	0.316342	-0.35016	-0.324015	0.0449698	0.368035	0.0486273	-0.0556933	0.236162	0.0310253	0.0210003	0.279033	0.49587	0.695832	-0.135551	0.57241	0.717574	0.68164	-0.862312	-0.653738	-0.287839	0.373058	-0.713686	-0.742644	0.796684	-0.255384	0.744338	0.299571	-0.570237	0.459133	0.22381	0.206569	0.791068	0.634568	0.414911	-0.398183	-0.424008	-0.270866	0.318479
AT2G41190	0.579075	0.546869	-0.870718	0.626786	0.638126	0.618882	-0.432206	0.571153	-0.490134	0.523454	-0.0392052	0.41447	-0.354042	-0.328185	0.0983883	0.447211	0.0661562	-0.0985204	0.354326	0.103772	0.083562	0.417869	0.600644	0.785706	-0.0392565	0.60927	0.815771	0.723015	-0.930705	-0.687573	-0.224569	0.469577	-0.712116	-0.832453	0.878472	-0.222283	0.800304	0.370034	-0.647897	0.583685	0.334643	0.312224	0.859683	0.719972	0.496028	-0.369046	-0.427997	-0.315632	0.383855
AT3G16990	0.519284	0.748278	-0.796241	0.543672	0.665293	0.745286	-0.210919	0.71839	-0.554058	0.625093	-0.0390264	0.516519	-0.411315	-0.172676	0.193016	0.500439	0.270078	-0.119863	0.423595	0.197928	0.18589	0.435458	0.7211	0.835639	0.149859	0.770636	0.901431	0.724496	-0.86716	-0.596752	0.0499852	0.661528	-0.594488	-0.885743	0.916287	-0.0658957	0.797029	0.472877	-0.56261	0.706408	0.460077	0.405547	0.869779	0.812523	0.659736	-0.153454	-0.291411	-0.3667	0.409901
AT1G48590	0.564107	0.708029	-0.670867	0.531381	0.631588	0.774716	-0.385754	0.690389	-0.641298	0.638007	-0.0810002	0.490759	-0.191008	-0.361743	0.249383	0.609254	0.0380235	-0.0479603	0.42947	0.0948593	0.117157	0.569921	0.69348	0.885297	0.0412348	0.684333	0.905669	0.813158	-0.905137	-0.689205	-0.0392356	0.642939	-0.697154	-0.851988	0.94499	-0.194073	0.898418	0.394461	-0.767281	0.735417	0.532308	0.451598	0.882466	0.768578	0.658505	-0.316773	-0.408611	-0.508996	0.37878
AT4G01940	0.570718	0.559169	-0.859855	0.650707	0.614378	0.543315	-0.520885	0.512847	-0.443	0.516376	0.0716748	0.33548	-0.326329	-0.465961	0.00101269	0.413576	0.136788	0.0932489	0.226052	0.0268843	0.0277045	0.257014	0.544955	0.766121	0.000154032	0.572608	0.812461	0.728303	-0.863415	-0.575683	-0.227746	0.447968	-0.680868	-0.836586	0.839368	-0.355196	0.718049	0.378378	-0.58573	0.523587	0.287379	0.250375	0.822922	0.733992	0.405909	-0.478853	-0.501017	-0.201513	0.460589
AT1G07430	0.499532	0.669599	-0.789295	0.553364	0.648859	0.712587	-0.379688	0.641666	-0.626547	0.625806	-0.0433422	0.479648	-0.301139	-0.30317	0.19205	0.574834	0.0853452	-0.107619	0.434865	0.108911	0.138741	0.4808	0.676049	0.862525	-0.0229556	0.667394	0.879388	0.801321	-0.909654	-0.716589	-0.112044	0.575591	-0.70418	-0.846644	0.924192	-0.162778	0.870661	0.409552	-0.701081	0.676272	0.422349	0.368601	0.889414	0.743459	0.583213	-0.301738	-0.381196	-0.436856	0.381734
AT3G02140	0.527565	0.462231	-0.756924	0.615908	0.438553	0.549521	-0.296246	0.550862	-0.362141	0.497752	0.114531	0.445118	-0.278986	-0.267393	-0.0616025	0.450653	0.17147	0.108796	0.164113	0.0378073	0.192487	0.462187	0.458161	0.678986	-0.0709157	0.655659	0.732323	0.680014	-0.822462	-0.568174	-0.240892	0.397917	-0.642183	-0.819332	0.799101	-0.132368	0.684628	0.475264	-0.563662	0.542306	0.465174	0.340575	0.809556	0.706171	0.445392	-0.266511	-0.331707	-0.264863	0.409915
AT2G31560	-0.397898	-0.358834	0.680943	-0.51713	-0.667507	-0.329986	0.296564	-0.285547	0.195492	-0.357366	-0.170061	-0.326008	0.308186	0.300899	-0.063701	-0.176164	-0.203369	-0.201575	-0.281875	0.10736	-0.19473	-0.0263132	-0.370807	-0.517326	-0.103114	-0.369836	-0.552213	-0.508059	0.670562	0.307721	0.294149	-0.223507	0.46936	0.635834	-0.587831	0.171218	-0.504296	-0.468359	0.303091	-0.353929	-0.074415	-0.312836	-0.652817	-0.716078	-0.346915	0.299425	0.259142	-0.132397	-0.499407
AT1G33260	0.567339	0.568266	-0.829444	0.640659	0.578686	0.605848	-0.431103	0.557213	-0.456035	0.484681	-0.0641842	0.470997	-0.405819	-0.330687	0.0469178	0.439657	0.0747557	-0.107437	0.351412	0.0902817	0.12825	0.429265	0.58448	0.763364	-0.0196799	0.59643	0.82515	0.694701	-0.88738	-0.634055	-0.111148	0.518221	-0.683781	-0.830539	0.860875	-0.217957	0.737148	0.315825	-0.600785	0.553771	0.330023	0.258888	0.822113	0.6973	0.466073	-0.364617	-0.421136	-0.317366	0.363563
AT5G48180	0.515899	0.713989	-0.764399	0.453416	0.582251	0.725459	-0.181839	0.669878	-0.53563	0.649588	-0.0117452	0.466261	-0.312295	-0.208733	0.188816	0.605668	0.259908	-0.101192	0.433405	0.0963784	0.13178	0.497344	0.683348	0.832974	0.261182	0.737316	0.873707	0.721966	-0.879638	-0.668124	-0.0390829	0.573503	-0.64513	-0.866908	0.892706	-0.0796138	0.781338	0.443532	-0.597736	0.720871	0.615221	0.367714	0.807639	0.781305	0.56041	-0.148248	-0.292131	-0.35547	0.449957
AT1G35190	0.545192	0.758093	-0.757343	0.45901	0.593431	0.766888	-0.322546	0.674184	-0.64319	0.698185	-0.0210795	0.514911	-0.257222	-0.311088	0.162347	0.654734	0.185429	-0.0683663	0.41208	0.0660778	0.161394	0.499517	0.712743	0.884406	0.0944757	0.738765	0.920048	0.792352	-0.874569	-0.660453	-0.0089755	0.665119	-0.629985	-0.876685	0.941625	-0.150969	0.842879	0.422033	-0.715843	0.746535	0.568021	0.402088	0.892826	0.781343	0.616758	-0.265869	-0.357528	-0.489478	0.443145
AT4G38660	-0.498179	-0.652628	0.803427	-0.528113	-0.57308	-0.634352	0.235978	-0.552887	0.385095	-0.545497	0.0453054	-0.520037	0.444235	0.20459	-0.130622	-0.451929	-0.257104	0.0604997	-0.372489	-0.048282	-0.19394	-0.38336	-0.589372	-0.758812	-0.192831	-0.662702	-0.810103	-0.615337	0.788119	0.461998	-0.0246555	-0.615228	0.529246	0.813656	-0.822203	0.0728148	-0.677972	-0.440877	0.483216	-0.632594	-0.474811	-0.368256	-0.804399	-0.753576	-0.539957	0.203225	0.21589	0.303127	-0.434339
AT4G36930	0.493971	0.733038	-0.664383	0.510884	0.640517	0.797235	-0.245717	0.73292	-0.664124	0.720239	-0.0297567	0.532687	-0.222757	-0.253356	0.254072	0.68909	0.11733	-0.0367038	0.46285	0.160565	0.172753	0.575996	0.700402	0.92412	0.0747165	0.743116	0.917482	0.867625	-0.902379	-0.684557	-0.0513338	0.63807	-0.680207	-0.902757	0.957458	-0.0835068	0.897069	0.542178	-0.720146	0.809911	0.595041	0.502254	0.930472	0.85164	0.648658	-0.185937	-0.320925	-0.417718	0.437914
AT3G20290	0.520652	0.736167	-0.70803	0.463703	0.640206	0.790989	-0.269413	0.67356	-0.569294	0.618249	-0.184731	0.538223	-0.328957	-0.285093	0.197763	0.63136	0.121049	-0.182836	0.495301	0.115262	0.161178	0.524953	0.724578	0.836975	0.176667	0.688028	0.892531	0.682117	-0.848797	-0.612249	0.0986077	0.70565	-0.576959	-0.839262	0.914743	-0.143573	0.803362	0.294897	-0.663938	0.712773	0.506491	0.450074	0.82924	0.748652	0.663949	-0.232401	-0.353871	-0.508965	0.426088
AT5G59330	0.574348	0.576957	-0.827502	0.608163	0.605487	0.6651	-0.391832	0.605088	-0.539429	0.544871	-0.0648338	0.464697	-0.309585	-0.328246	0.105253	0.533532	0.0849479	-0.0785868	0.354753	0.0128704	0.122127	0.478607	0.623063	0.825302	-0.0622551	0.673733	0.851171	0.78273	-0.951688	-0.71165	-0.203083	0.517228	-0.735791	-0.86416	0.921711	-0.200576	0.850228	0.371297	-0.712642	0.627632	0.43301	0.341588	0.891934	0.77691	0.552817	-0.327452	-0.441447	-0.350042	0.414198
AT1G58360	0.542818	0.500223	-0.902936	0.62448	0.624449	0.577513	-0.413558	0.51514	-0.460687	0.487938	-0.0844064	0.425592	-0.402507	-0.309855	0.0468984	0.452026	0.074979	-0.0995159	0.34111	0.0804014	0.0934625	0.34101	0.550244	0.750517	-0.0609179	0.607589	0.786099	0.686296	-0.899371	-0.647414	-0.228762	0.4612	-0.680027	-0.815834	0.852956	-0.1982	0.771206	0.359522	-0.586715	0.545626	0.306847	0.326133	0.851934	0.707038	0.466918	-0.369122	-0.395195	-0.263974	0.42095
AT1G64810	0.53339	0.758628	-0.799984	0.544199	0.675206	0.752906	-0.308335	0.686061	-0.619284	0.66437	-0.0582447	0.548672	-0.3451	-0.277676	0.186637	0.56599	0.191009	-0.075463	0.458644	0.161278	0.192389	0.419761	0.710267	0.878411	0.118148	0.71568	0.937392	0.780745	-0.894328	-0.618652	0.0172105	0.679893	-0.617914	-0.908944	0.947833	-0.112347	0.837885	0.481796	-0.636599	0.734684	0.464706	0.437274	0.91294	0.836932	0.606214	-0.257291	-0.321176	-0.370851	0.467948
AT5G49170	-0.531511	-0.768392	0.750437	-0.503466	-0.641424	-0.762873	0.190868	-0.680756	0.521872	-0.656244	0.0555025	-0.604837	0.401153	0.178221	-0.217973	-0.560254	-0.282588	0.0875681	-0.488975	-0.11251	-0.252349	-0.488902	-0.680786	-0.854421	-0.197958	-0.716846	-0.904306	-0.705749	0.844967	0.519748	-0.101424	-0.718821	0.541811	0.874514	-0.906593	-0.00299877	-0.775343	-0.518296	0.575787	-0.751696	-0.572009	-0.469293	-0.882331	-0.825535	-0.62863	0.150553	0.213622	0.370321	-0.48652
AT3G52920	0.510849	0.584417	-0.677973	0.654006	0.526983	0.623599	-0.516998	0.603809	-0.544025	0.568088	0.0287262	0.419546	-0.204236	-0.449634	0.0471036	0.523658	-0.0408793	0.0434728	0.29513	0.15309	0.0712911	0.541448	0.540123	0.81489	-0.0858726	0.526144	0.845004	0.839799	-0.901685	-0.694445	-0.207352	0.473988	-0.773557	-0.860432	0.882949	-0.30661	0.806566	0.421253	-0.763715	0.634519	0.364474	0.272676	0.864088	0.756744	0.395291	-0.430354	-0.48427	-0.348772	0.328256
AT3G56370	-0.474162	-0.490256	0.801685	-0.464134	-0.461348	-0.473946	0.290158	-0.420403	0.304669	-0.430326	0.0743155	-0.386269	0.372767	0.273368	0.0620622	-0.382758	-0.22632	-0.0206882	-0.19045	-0.0209589	-0.102929	-0.146111	-0.388332	-0.575073	-0.102952	-0.503064	-0.663533	-0.482982	0.644063	0.34595	0.0635059	-0.480522	0.40211	0.704593	-0.678688	0.155584	-0.542441	-0.32996	0.409715	-0.468552	-0.30818	-0.310503	-0.716778	-0.664034	-0.353012	0.305732	0.252697	0.203771	-0.484087
AT3G54390	0.536016	0.497113	-0.812679	0.588072	0.59061	0.591648	-0.46883	0.526091	-0.532162	0.531547	-0.00524662	0.370233	-0.31722	-0.338598	0.0522705	0.518662	0.0368736	-0.10615	0.328807	0.0259328	0.0393356	0.458549	0.580793	0.807824	-0.172317	0.604401	0.782207	0.772955	-0.925074	-0.725986	-0.303609	0.424462	-0.742641	-0.793606	0.862774	-0.243985	0.810617	0.354748	-0.710579	0.573691	0.356081	0.254957	0.863447	0.676487	0.463676	-0.384955	-0.489137	-0.304465	0.366908
AT2G35490	0.45759	0.628775	-0.712905	0.501709	0.595859	0.687376	-0.184123	0.615741	-0.525357	0.573304	-0.0949621	0.486019	-0.416102	-0.112921	0.239121	0.546173	0.182014	-0.215	0.469695	0.129177	0.151858	0.532509	0.671292	0.822545	-0.0167873	0.72214	0.805921	0.723754	-0.834771	-0.636429	0.00549161	0.597742	-0.636948	-0.757753	0.855823	-0.0187436	0.784674	0.395711	-0.559375	0.64806	0.480079	0.329978	0.791966	0.648258	0.590558	-0.0959889	-0.267324	-0.38605	0.31451
AT3G57020	0.502644	0.501558	-0.859852	0.662383	0.592588	0.532736	-0.442233	0.516278	-0.410627	0.449085	-0.0211967	0.395133	-0.411411	-0.330569	0.0125963	0.382081	0.0836906	-0.0553668	0.306396	0.122635	0.0869884	0.329055	0.503529	0.700233	-0.016968	0.534618	0.765761	0.65729	-0.861283	-0.620175	-0.202181	0.417151	-0.688907	-0.799062	0.805862	-0.229545	0.703143	0.346549	-0.541642	0.493913	0.236969	0.240406	0.794087	0.680514	0.391682	-0.390003	-0.402211	-0.236889	0.37137
AT3G54680	0.521536	0.811435	-0.665468	0.490083	0.682711	0.813148	-0.324445	0.750862	-0.628658	0.718164	-0.037717	0.495618	-0.201492	-0.378327	0.250778	0.622415	0.0906805	-0.0295665	0.467416	0.276536	0.143845	0.513632	0.723946	0.86454	0.243795	0.639636	0.937729	0.761014	-0.848081	-0.647696	0.0524631	0.661484	-0.619687	-0.895422	0.93009	-0.207495	0.831607	0.427389	-0.689311	0.767409	0.493427	0.500875	0.849609	0.793565	0.623663	-0.291783	-0.361017	-0.511413	0.435275
AT2G44210	-0.556246	-0.368896	0.889525	-0.644808	-0.509915	-0.373117	0.587648	-0.332817	0.273065	-0.371384	-0.115285	-0.267967	0.34245	0.48277	0.147045	-0.328937	-0.08436	-0.131527	-0.128534	0.164657	-0.002453	-0.210944	-0.342161	-0.614829	0.105895	-0.397221	-0.656779	-0.603551	0.797429	0.51146	0.39672	-0.266459	0.643288	0.719586	-0.708134	0.372723	-0.622109	-0.303934	0.533964	-0.349519	-0.203775	-0.148991	-0.750762	-0.629268	-0.264245	0.561614	0.515182	0.129766	-0.4675
AT5G52230	0.406524	0.561653	-0.794812	0.663679	0.574102	0.524669	-0.391039	0.508084	-0.409503	0.449753	-0.0278112	0.338255	-0.446339	-0.295506	0.0622713	0.385321	0.0843687	-0.0323991	0.300146	0.135538	-0.00147813	0.368588	0.519834	0.737527	-0.00271526	0.570541	0.78273	0.700911	-0.817197	-0.575162	-0.12631	0.476851	-0.676749	-0.778358	0.808063	-0.227675	0.763127	0.408509	-0.476958	0.502297	0.270113	0.228372	0.752433	0.675848	0.441007	-0.320885	-0.398905	-0.224444	0.320947
AT3G20910	0.593573	0.512722	-0.821648	0.580709	0.536821	0.513276	-0.562646	0.432183	-0.370069	0.469744	-0.0116432	0.354892	-0.346828	-0.443165	-0.0287329	0.407965	-0.000508473	-0.0301649	0.281056	0.0225494	5.54797e-05	0.368024	0.462683	0.707008	0.0113358	0.410943	0.744655	0.619255	-0.809757	-0.527884	-0.200001	0.443853	-0.596228	-0.75317	0.770315	-0.328685	0.670826	0.30199	-0.607486	0.505729	0.285725	0.220693	0.788113	0.649087	0.340692	-0.515893	-0.46643	-0.28967	0.39704
AT5G57610	0.483345	0.706941	-0.821533	0.59316	0.735625	0.69467	-0.321807	0.634906	-0.531935	0.620881	-0.0129819	0.478227	-0.394158	-0.28414	0.232141	0.520329	0.1407	-0.0505203	0.486249	0.147053	0.145121	0.396733	0.658179	0.845355	0.1425	0.618362	0.881619	0.739851	-0.870245	-0.606584	-0.0526873	0.580431	-0.634045	-0.856477	0.893911	-0.132832	0.82385	0.478766	-0.537627	0.650843	0.390426	0.424653	0.853621	0.772088	0.579215	-0.280183	-0.32931	-0.324569	0.470389
AT1G69295	0.564818	0.598895	-0.870953	0.632123	0.657007	0.633926	-0.461765	0.554629	-0.50624	0.563424	-0.0254518	0.463641	-0.386	-0.371876	0.0626465	0.529986	0.0684472	-0.0359189	0.376883	0.0303228	0.1024	0.404463	0.583453	0.830635	-0.0255446	0.59944	0.855346	0.757063	-0.910983	-0.626812	-0.189602	0.528227	-0.67518	-0.866412	0.898816	-0.227744	0.818275	0.418524	-0.635424	0.607936	0.37462	0.361621	0.908838	0.77468	0.515451	-0.4139	-0.446014	-0.296236	0.481893
AT5G09650	-0.587067	-0.76928	0.74261	-0.506371	-0.62039	-0.771909	0.352951	-0.684197	0.5966	-0.684976	0.0436713	-0.528582	0.231525	0.394841	-0.167252	-0.638577	-0.121349	0.0218944	-0.431823	-0.0986661	-0.160087	-0.517993	-0.69352	-0.875099	-0.17791	-0.664814	-0.943596	-0.791836	0.898012	0.655818	0.0133009	-0.652	0.65394	0.916846	-0.953945	0.214133	-0.842535	-0.412885	0.724946	-0.746869	-0.545104	-0.431688	-0.885105	-0.833649	-0.581231	0.315183	0.393227	0.45928	-0.478389
AT2G44740	-0.545444	-0.68988	0.815273	-0.591125	-0.673269	-0.700909	0.350383	-0.640049	0.548219	-0.612892	0.0307057	-0.543609	0.37634	0.294883	-0.158227	-0.53475	-0.182221	0.0524623	-0.442387	-0.0849317	-0.19897	-0.428147	-0.633433	-0.846614	-0.0574959	-0.648324	-0.894136	-0.769749	0.905805	0.618917	0.0682671	-0.604519	0.663556	0.885698	-0.917398	0.124532	-0.811369	-0.469289	0.642332	-0.680418	-0.430011	-0.391047	-0.913454	-0.825093	-0.551467	0.294183	0.339329	0.327858	-0.474281
AT1G07500	0.543628	0.638627	-0.86943	0.596779	0.62015	0.669623	-0.395358	0.601317	-0.550013	0.60356	-0.0272368	0.480768	-0.326895	-0.335802	0.121681	0.554775	0.0673032	-0.0577564	0.396027	0.0756326	0.135913	0.433034	0.636767	0.839883	0.0516761	0.642498	0.875292	0.774731	-0.91261	-0.675436	-0.141603	0.542815	-0.685296	-0.87912	0.916927	-0.195655	0.82955	0.412766	-0.637475	0.64801	0.416576	0.352852	0.885951	0.774301	0.5238	-0.342898	-0.384348	-0.374277	0.427622
AT5G54430	0.560661	0.784841	-0.70632	0.487455	0.690163	0.795782	-0.320408	0.688647	-0.614681	0.728199	-0.0290417	0.585676	-0.271313	-0.342113	0.20022	0.651678	0.137515	-0.0368825	0.500368	0.167331	0.218236	0.533558	0.695016	0.893516	0.134293	0.664504	0.943038	0.795069	-0.88679	-0.626397	-0.00696833	0.677405	-0.618154	-0.916367	0.952317	-0.134467	0.854419	0.511869	-0.715685	0.788287	0.541286	0.528827	0.932742	0.847352	0.623687	-0.282085	-0.333071	-0.431563	0.512413
AT5G13310	0.582003	0.689529	-0.716924	0.421812	0.64789	0.667696	-0.408945	0.564184	-0.512455	0.660745	0.0107389	0.406414	-0.224354	-0.444916	0.123553	0.576115	0.15148	0.0320413	0.424795	0.176572	0.06377	0.348999	0.581528	0.763863	0.266994	0.537258	0.835412	0.642202	-0.789374	-0.562196	-0.0358198	0.551948	-0.574737	-0.793099	0.820107	-0.248434	0.698536	0.388582	-0.595101	0.657004	0.464506	0.427091	0.766655	0.673488	0.433478	-0.413384	-0.35319	-0.370973	0.517918
AT2G39020	0.497536	0.472271	-0.802009	0.683699	0.586578	0.552896	-0.423864	0.548756	-0.485447	0.482959	0.0562474	0.417702	-0.363938	-0.272911	0.0626727	0.412688	0.0958924	-0.033498	0.28771	0.0694255	0.133754	0.425474	0.535252	0.767243	-0.224454	0.628171	0.766269	0.781839	-0.910115	-0.690848	-0.289236	0.397692	-0.771107	-0.802115	0.842663	-0.171861	0.776961	0.435604	-0.62985	0.534567	0.296791	0.2449	0.86203	0.693421	0.460078	-0.325842	-0.410914	-0.237758	0.323231
AT3G62090	0.612826	0.559396	-0.841155	0.625238	0.608136	0.632438	-0.461785	0.567888	-0.516149	0.552141	-0.0546832	0.456738	-0.323382	-0.368405	0.0813708	0.514106	0.0125789	-0.0573328	0.339825	0.083197	0.0957905	0.456967	0.563604	0.812232	-0.125943	0.589137	0.833495	0.774046	-0.912267	-0.669154	-0.220236	0.505428	-0.700111	-0.846377	0.895569	-0.230558	0.831992	0.395462	-0.689542	0.607011	0.378547	0.356441	0.905428	0.735804	0.492848	-0.399424	-0.445785	-0.348174	0.420232
AT5G35660	0.578806	0.449927	-0.894317	0.641895	0.538714	0.500929	-0.473083	0.456205	-0.356396	0.444172	-0.0222425	0.32254	-0.362092	-0.408554	-0.0342469	0.422073	0.0321788	-0.0184366	0.21583	0.028595	-0.00864274	0.350095	0.477912	0.709914	-0.0409266	0.539779	0.746402	0.674456	-0.873988	-0.637754	-0.321273	0.363449	-0.709183	-0.806958	0.810549	-0.333169	0.720042	0.310872	-0.579226	0.482379	0.313243	0.231772	0.7911	0.679346	0.36843	-0.436871	-0.486569	-0.22116	0.408589
AT1G45616	0.311849	0.745058	-0.45113	0.482568	0.529269	0.796432	-0.100431	0.76571	-0.657899	0.591001	-0.123249	0.651929	-0.253557	-0.0825695	0.274283	0.59969	0.219964	-0.0480298	0.44075	0.0937433	0.346554	0.547285	0.653072	0.816178	0.00646942	0.751107	0.853105	0.752777	-0.726873	-0.478943	0.257762	0.782465	-0.505212	-0.787429	0.862941	0.112847	0.790669	0.473845	-0.623277	0.742185	0.544367	0.499258	0.844415	0.79555	0.742141	-0.0224069	-0.168689	-0.479213	0.34118
AT5G06290	-0.575065	-0.682487	0.761155	-0.477899	-0.576095	-0.713237	0.396038	-0.576613	0.531651	-0.603931	0.137944	-0.501631	0.219274	0.440078	-0.137894	-0.624708	-0.0225506	0.0504259	-0.42147	-0.00784439	-0.122955	-0.469506	-0.625933	-0.813007	-0.184762	-0.567284	-0.879034	-0.694541	0.856227	0.615545	0.0431077	-0.615332	0.600686	0.851232	-0.898183	0.247585	-0.804031	-0.298413	0.697824	-0.671501	-0.518288	-0.433118	-0.825314	-0.757667	-0.527446	0.386072	0.397234	0.463016	-0.496318
AT4G18280	0.598396	0.547941	-0.851037	0.61049	0.630228	0.636382	-0.476593	0.578382	-0.564231	0.536379	-0.0632774	0.437585	-0.273786	-0.395869	0.0854628	0.524138	0.0270771	-0.0462659	0.345548	0.0377016	0.100108	0.395651	0.578118	0.793753	-0.101977	0.605941	0.833892	0.768421	-0.930861	-0.716796	-0.237814	0.478579	-0.730463	-0.840067	0.899864	-0.247559	0.842543	0.338539	-0.706922	0.583532	0.354558	0.351947	0.888553	0.733842	0.507533	-0.424301	-0.470577	-0.358929	0.436335
AT3G23570	0.40128	0.383318	-0.758194	0.577926	0.419885	0.462581	-0.226841	0.418574	-0.33132	0.281995	-0.137248	0.427867	-0.485432	-0.0787349	-0.0063296	0.291066	0.149398	-0.179228	0.205185	-0.0637287	0.146412	0.400367	0.47793	0.616446	-0.254005	0.683031	0.649767	0.578332	-0.772302	-0.529278	-0.153988	0.455394	-0.578983	-0.67992	0.739958	-0.0399187	0.706354	0.309385	-0.472537	0.412674	0.314403	0.224436	0.728058	0.601837	0.545685	-0.142161	-0.301191	-0.216367	0.247886
AT5G18830	0.541365	0.623594	-0.732261	0.550407	0.634417	0.682592	-0.440839	0.603243	-0.618187	0.617284	-0.0254576	0.471821	-0.288841	-0.327178	0.120081	0.52918	0.0874677	-0.0982438	0.398332	0.144786	0.116844	0.473663	0.659989	0.866896	-0.0843789	0.660269	0.863406	0.805976	-0.926672	-0.678733	-0.154555	0.570619	-0.696367	-0.850592	0.911212	-0.188719	0.824336	0.452286	-0.75566	0.703818	0.404633	0.354968	0.920629	0.767329	0.528035	-0.350825	-0.410854	-0.325729	0.374911
AT4G23880	0.613901	0.70928	-0.811227	0.541367	0.652389	0.734838	-0.290667	0.690316	-0.529982	0.624145	-0.03991	0.478737	-0.343878	-0.263522	0.211539	0.519107	0.159936	-0.120309	0.425965	0.185895	0.13174	0.493084	0.695139	0.831371	0.141788	0.692089	0.887193	0.724063	-0.891483	-0.661659	-0.0315971	0.595778	-0.646127	-0.868564	0.911982	-0.14649	0.807226	0.405528	-0.613299	0.685271	0.483909	0.390753	0.846238	0.750104	0.602299	-0.23862	-0.35145	-0.422747	0.403267
AT2G47770	0.575487	0.607496	-0.876943	0.629057	0.648799	0.663905	-0.386394	0.609781	-0.503293	0.576378	-0.031539	0.459169	-0.363417	-0.319774	0.109872	0.507179	0.0757699	-0.0827068	0.390469	0.113057	0.115861	0.443428	0.643172	0.828812	0.0512718	0.64251	0.861586	0.749196	-0.935867	-0.669638	-0.167301	0.520024	-0.68872	-0.883442	0.912208	-0.204038	0.811048	0.409537	-0.625914	0.635564	0.389166	0.352469	0.882197	0.778145	0.527286	-0.335305	-0.410421	-0.322287	0.425079
AT3G24520	0.491288	0.631901	-0.820526	0.597525	0.608541	0.66458	-0.407004	0.624567	-0.580406	0.58465	-0.02345	0.409438	-0.3126	-0.308851	0.151002	0.519736	0.0637737	-0.102226	0.379826	0.118537	0.0687238	0.466816	0.656275	0.842325	0.0112943	0.646834	0.857809	0.791996	-0.918947	-0.719511	-0.148509	0.524468	-0.729727	-0.843026	0.905628	-0.212755	0.843335	0.390291	-0.675815	0.644184	0.37836	0.276583	0.858024	0.740127	0.523073	-0.320509	-0.41133	-0.395662	0.324924
AT1G15330	0.203409	0.225014	-0.811252	0.627789	0.44724	0.231256	-0.368483	0.205964	-0.145446	0.245042	0.130079	0.190449	-0.604165	-0.148431	-0.238861	0.206083	0.161124	-0.03072	0.121957	-0.0903407	0.017146	0.0794952	0.362494	0.508616	-0.146285	0.461156	0.46699	0.426456	-0.591473	-0.282156	-0.219073	0.246844	-0.419684	-0.532318	0.527907	-0.193885	0.397099	0.272744	-0.167278	0.201559	-0.0328559	-0.004501	0.578545	0.43481	0.269397	-0.31177	-0.355298	0.0279674	0.264631
AT4G08980	0.591258	0.711697	-0.722826	0.523392	0.652888	0.757762	-0.434319	0.662872	-0.643579	0.66443	-0.0530981	0.541808	-0.218598	-0.386003	0.175562	0.596484	0.0286543	-0.0558682	0.45323	0.138702	0.179252	0.511003	0.671424	0.865041	0.0162077	0.6076	0.909459	0.785997	-0.892385	-0.654481	-0.0507581	0.637969	-0.631673	-0.87031	0.934328	-0.188654	0.858035	0.418266	-0.759324	0.724162	0.45176	0.463561	0.920987	0.777616	0.591436	-0.377196	-0.398536	-0.4779	0.439968
AT3G23920	0.516614	0.575065	-0.881931	0.653486	0.616074	0.599531	-0.423832	0.552356	-0.477152	0.517946	-0.0206204	0.435396	-0.394746	-0.336969	0.0756108	0.482444	0.0875917	-0.0439517	0.354923	0.0377543	0.100852	0.384711	0.574197	0.792247	0.011849	0.607627	0.832293	0.736818	-0.90185	-0.652333	-0.17952	0.485504	-0.71095	-0.845475	0.874614	-0.216282	0.788645	0.381461	-0.580654	0.56282	0.348632	0.286262	0.84516	0.73716	0.477569	-0.369175	-0.412881	-0.291574	0.41623
AT5G09930	0.565819	0.561998	-0.832508	0.639995	0.611709	0.569725	-0.501987	0.510324	-0.443832	0.460813	-0.108237	0.455998	-0.412986	-0.400145	-0.0179387	0.412479	0.0583976	-0.0474701	0.347081	0.113795	0.0936245	0.289301	0.513271	0.720614	0.0188217	0.501061	0.814032	0.634648	-0.834558	-0.520986	-0.0707724	0.545771	-0.591495	-0.813384	0.824846	-0.25205	0.696571	0.317905	-0.554383	0.522913	0.240341	0.30766	0.821676	0.712266	0.407464	-0.469996	-0.430774	-0.244942	0.450765
AT5G11420	-0.5473	-0.735602	0.790089	-0.574487	-0.675958	-0.768666	0.243865	-0.7077	0.564398	-0.695651	0.00301947	-0.59451	0.344777	0.250087	-0.214571	-0.620785	-0.182304	0.0438204	-0.493632	-0.150187	-0.255193	-0.516123	-0.687199	-0.891514	-0.138801	-0.700929	-0.927193	-0.801282	0.913202	0.640413	0.0315235	-0.627417	0.653749	0.930603	-0.949566	0.0627609	-0.827309	-0.533513	0.621361	-0.752538	-0.54037	-0.474526	-0.921626	-0.847479	-0.589644	0.203684	0.284846	0.363315	-0.503082
AT5G25280	0.541325	0.590816	-0.864642	0.63046	0.661162	0.66568	-0.372513	0.604653	-0.464201	0.546619	-0.0706396	0.458032	-0.408677	-0.303598	0.0658114	0.493534	0.131286	-0.0685362	0.363625	0.0985008	0.122323	0.373317	0.624085	0.793433	0.0667696	0.649845	0.830837	0.66803	-0.877651	-0.55564	-0.0850579	0.572892	-0.596785	-0.848165	0.878547	-0.189802	0.747737	0.373239	-0.575974	0.6107	0.352593	0.391394	0.868961	0.758101	0.559497	-0.342177	-0.391961	-0.326077	0.456539
AT4G16980	-0.571939	-0.697418	0.80971	-0.572929	-0.642743	-0.71455	0.393262	-0.654561	0.585196	-0.62698	0.0374797	-0.499849	0.278446	0.361563	-0.171228	-0.548964	-0.122642	0.0281883	-0.393154	-0.0835679	-0.152106	-0.441889	-0.650244	-0.853557	-0.0519966	-0.648104	-0.904536	-0.795769	0.913012	0.662814	0.0980347	-0.596403	0.685441	0.890856	-0.934728	0.198913	-0.847835	-0.428361	0.708361	-0.691079	-0.444737	-0.38903	-0.908518	-0.81971	-0.558613	0.335889	0.386352	0.402038	-0.445915
AT3G53980	0.573383	0.556863	-0.803375	0.583243	0.583237	0.63771	-0.453703	0.553505	-0.526749	0.581142	0.00699225	0.412077	-0.264767	-0.396239	0.0769018	0.593864	0.0282437	-0.0332091	0.33694	-0.0401246	0.0607003	0.523068	0.58692	0.849994	-0.0858424	0.608761	0.832011	0.815141	-0.94513	-0.726004	-0.301431	0.456091	-0.75442	-0.852089	0.90488	-0.264502	0.853067	0.391967	-0.751745	0.62984	0.472617	0.319332	0.893246	0.755327	0.493408	-0.390006	-0.497944	-0.335825	0.441102
AT1G69540	0.513261	0.645464	-0.713333	0.527208	0.563072	0.629565	-0.297298	0.590975	-0.428924	0.606796	0.0309665	0.402407	-0.324467	-0.263048	0.0593152	0.43045	0.125035	0.0501685	0.299988	0.312995	0.101089	0.288162	0.609247	0.723832	0.195784	0.601733	0.77513	0.568989	-0.645748	-0.306105	0.164755	0.648154	-0.331473	-0.750985	0.762083	-0.155529	0.594095	0.446584	-0.357544	0.603091	0.325702	0.42826	0.736143	0.622775	0.505233	-0.28938	-0.265851	-0.351294	0.389225
AT3G19100	0.492777	0.318561	-0.854061	0.68695	0.548197	0.406652	-0.547053	0.402896	-0.361132	0.356688	0.0475098	0.220282	-0.339501	-0.365884	-0.0215116	0.293471	-0.0181435	-0.0306398	0.192373	0.0202554	-0.0452001	0.29755	0.442269	0.652837	-0.189053	0.475995	0.642169	0.661234	-0.866376	-0.660009	-0.416052	0.236178	-0.756092	-0.693255	0.734533	-0.333662	0.68515	0.280127	-0.56765	0.383589	0.127975	0.106098	0.739624	0.575994	0.319041	-0.463399	-0.501306	-0.175222	0.259194
AT2G42560	0.541423	0.362369	-0.904671	0.651047	0.474301	0.400614	-0.457557	0.419081	-0.306832	0.321735	-0.0248184	0.285143	-0.360808	-0.329622	-0.071594	0.254599	-0.00218114	-0.0331797	0.171234	0.0815427	0.0177403	0.212886	0.40179	0.558667	-0.0315906	0.4468	0.649459	0.544307	-0.776757	-0.559959	-0.256621	0.292069	-0.607335	-0.708735	0.70226	-0.277378	0.613357	0.233306	-0.426802	0.344865	0.129729	0.145446	0.683853	0.576165	0.297306	-0.424188	-0.41478	-0.20481	0.306702
AT5G02640	0.511551	0.673386	-0.802404	0.590659	0.688304	0.688851	-0.435636	0.624368	-0.601919	0.616876	-0.0301703	0.515752	-0.309579	-0.388001	0.116866	0.543017	0.0766482	-0.025704	0.411781	0.15164	0.184195	0.366635	0.635715	0.829234	0.0164418	0.612465	0.893865	0.776979	-0.888436	-0.654275	-0.111198	0.568529	-0.667136	-0.893805	0.914609	-0.216139	0.817465	0.425231	-0.664357	0.653962	0.33388	0.417137	0.911195	0.800997	0.539542	-0.389078	-0.399232	-0.350135	0.467735
AT3G55640	0.56016	0.551372	-0.869197	0.646092	0.548241	0.587042	-0.405256	0.533007	-0.454477	0.45636	-0.115391	0.484507	-0.386417	-0.28983	0.119803	0.41911	0.0844505	-0.0392946	0.315933	-0.0209021	0.14552	0.316924	0.533986	0.750917	-0.0329028	0.596553	0.794175	0.669836	-0.814592	-0.513673	-0.0366955	0.578406	-0.59172	-0.775228	0.832695	-0.148249	0.734702	0.323771	-0.524878	0.532716	0.347411	0.303447	0.823169	0.685164	0.495801	-0.351367	-0.32443	-0.352325	0.383556
AT1G78070	0.512798	0.683882	-0.755097	0.502976	0.630094	0.718886	-0.381105	0.653758	-0.664191	0.625636	-0.0822872	0.448731	-0.237184	-0.314421	0.250082	0.569367	0.0360121	-0.134645	0.44939	0.170545	0.10656	0.459238	0.681636	0.838498	0.00728093	0.628333	0.868301	0.774867	-0.866084	-0.728233	-0.0535002	0.581317	-0.676599	-0.802489	0.899555	-0.172044	0.860805	0.345381	-0.686146	0.662747	0.409378	0.362142	0.832627	0.67209	0.563088	-0.305679	-0.368773	-0.504038	0.340155
AT2G43710	0.469074	0.555804	-0.797397	0.678756	0.567305	0.541789	-0.510661	0.502421	-0.438996	0.504364	0.0452622	0.377221	-0.392733	-0.383622	-0.0149258	0.428843	0.0520894	-0.00967855	0.301877	0.071708	0.0270628	0.434176	0.534231	0.797331	-0.0278786	0.529861	0.81439	0.762166	-0.899744	-0.610703	-0.228594	0.457301	-0.721574	-0.841549	0.846919	-0.28911	0.755822	0.440621	-0.632617	0.570236	0.294448	0.194848	0.845323	0.760879	0.379798	-0.426178	-0.471842	-0.194829	0.357591
AT3G14840	-0.494268	-0.635502	0.775442	-0.59755	-0.566821	-0.617513	0.49435	-0.579365	0.518521	-0.577504	-0.0243371	-0.395856	0.276754	0.448066	-0.043421	-0.528669	-0.0519392	-0.023766	-0.318154	-0.106048	-0.0637431	-0.388985	-0.557363	-0.785801	-0.0601991	-0.506513	-0.840525	-0.737643	0.831607	0.616532	0.118628	-0.504767	0.662663	0.832726	-0.846497	0.308021	-0.736887	-0.348673	0.641571	-0.585229	-0.335109	-0.262174	-0.812743	-0.710949	-0.393195	0.44529	0.456374	0.363707	-0.413767
AT3G01350	0.584551	0.65899	-0.782602	0.586331	0.638947	0.714116	-0.338626	0.642419	-0.494892	0.585882	-0.0553297	0.465613	-0.357862	-0.315432	0.173541	0.571432	0.148955	-0.0739043	0.410579	0.0411765	0.0934189	0.543586	0.641937	0.855836	0.0784736	0.678816	0.876634	0.753259	-0.923571	-0.663516	-0.101412	0.578787	-0.711462	-0.861379	0.91805	-0.179219	0.832667	0.395612	-0.663944	0.667967	0.538959	0.381466	0.857822	0.761103	0.588332	-0.287545	-0.414206	-0.377786	0.447946
AT2G12400	0.552003	0.603544	-0.867562	0.624531	0.639808	0.647565	-0.441748	0.582328	-0.523415	0.566779	-0.0275381	0.438958	-0.35642	-0.362565	0.071365	0.522612	0.0857758	-0.0511238	0.354224	0.0574302	0.0874557	0.427808	0.613707	0.82931	-0.0176597	0.643764	0.860689	0.76849	-0.931754	-0.673685	-0.197066	0.522686	-0.711201	-0.871902	0.913482	-0.239856	0.835335	0.404133	-0.668143	0.620973	0.383416	0.339904	0.896818	0.77442	0.529532	-0.384525	-0.448053	-0.332308	0.434121
AT2G16720	0.524938	0.728518	-0.811987	0.562752	0.674241	0.73255	-0.285774	0.681848	-0.590444	0.643247	-0.0502612	0.551189	-0.353221	-0.268483	0.206314	0.58139	0.162937	-0.0399326	0.43393	0.145568	0.211032	0.408244	0.648397	0.842953	0.0654133	0.698945	0.90552	0.778639	-0.853472	-0.626076	-0.0117431	0.631	-0.632621	-0.887282	0.923806	-0.100743	0.843088	0.469789	-0.585313	0.684551	0.453427	0.463202	0.902233	0.801145	0.623684	-0.24385	-0.3044	-0.408829	0.473467
AT4G17840	0.479842	0.763379	-0.766236	0.592705	0.689027	0.763506	-0.270533	0.72135	-0.604533	0.640186	-0.0559748	0.593479	-0.373164	-0.242127	0.220175	0.560155	0.192895	-0.0528969	0.486028	0.168848	0.259965	0.422163	0.69698	0.858815	0.136147	0.707684	0.930427	0.765861	-0.862709	-0.589482	0.0911228	0.690066	-0.613979	-0.897486	0.931891	-0.0638102	0.812297	0.47123	-0.573767	0.707902	0.434224	0.450824	0.890892	0.823327	0.634989	-0.220627	-0.279718	-0.395727	0.450398
AT1G52827	0.478067	0.48644	-0.705347	0.64035	0.456619	0.548158	-0.41222	0.620831	-0.466258	0.422114	0.045495	0.288249	-0.150413	-0.408137	0.0712448	0.439861	0.0565599	0.0575137	0.197052	0.0194701	0.0548451	0.387052	0.505434	0.657464	0.0264556	0.524753	0.736254	0.710876	-0.829164	-0.72904	-0.191594	0.31523	-0.79116	-0.753952	0.778136	-0.32423	0.677607	0.168237	-0.612437	0.438487	0.294785	0.105666	0.659219	0.617309	0.355594	-0.352422	-0.497848	-0.372377	0.273602
AT3G17640	-0.55318	-0.53173	0.895284	-0.605669	-0.56557	-0.542391	0.351473	-0.489667	0.361764	-0.490354	0.00319014	-0.444573	0.454408	0.271041	0.0303215	-0.423638	-0.21626	-0.00157047	-0.270284	-0.000811472	-0.119611	-0.309759	-0.488896	-0.722388	-0.0197583	-0.619252	-0.773419	-0.645901	0.833546	0.492856	0.169656	-0.496477	0.581303	0.822834	-0.815941	0.152722	-0.69706	-0.453261	0.506497	-0.549185	-0.375759	-0.318305	-0.85199	-0.76591	-0.450876	0.324116	0.337501	0.185773	-0.486799
AT1G16515	0.531609	0.644656	-0.792777	0.600556	0.620887	0.666788	-0.461371	0.629072	-0.603218	0.566847	-0.0633342	0.455821	-0.270443	-0.404437	0.109038	0.522941	0.0261279	-0.0409487	0.356753	0.163165	0.108023	0.408989	0.604594	0.799113	-0.0206359	0.609498	0.880442	0.781704	-0.894204	-0.718172	-0.132225	0.534252	-0.726273	-0.869116	0.908761	-0.257088	0.845428	0.360403	-0.689252	0.61693	0.343672	0.354235	0.86697	0.748342	0.517119	-0.402361	-0.441859	-0.40496	0.389848
AT5G08330	-0.536454	-0.693249	0.784765	-0.520639	-0.622435	-0.655539	0.454857	-0.588303	0.573849	-0.578679	0.045144	-0.441366	0.225464	0.437689	-0.162064	-0.50508	-0.0331833	0.0382893	-0.413014	-0.0764142	-0.102752	-0.361928	-0.629922	-0.791392	-0.191105	-0.52628	-0.877733	-0.731259	0.869554	0.666878	0.0907107	-0.530548	0.663235	0.853843	-0.877046	0.281146	-0.793116	-0.325636	0.663923	-0.62768	-0.357014	-0.312424	-0.812648	-0.77951	-0.475252	0.41095	0.416907	0.377366	-0.41869
AT4G25580	0.37924	0.366062	-0.690153	0.403528	0.356449	0.353827	-0.355886	0.280107	-0.253119	0.284683	-0.141505	0.281111	-0.343361	-0.326508	-0.200237	0.270824	0.0641146	-0.140426	0.165488	0.125737	0.00402769	0.158671	0.435776	0.464602	0.211889	0.508169	0.591204	0.412449	-0.670199	-0.481619	-0.114665	0.334373	-0.525692	-0.662829	0.617672	-0.333376	0.432898	0.108672	-0.419039	0.392278	0.132263	0.0764575	0.548627	0.585843	0.245151	-0.334248	-0.338475	-0.124366	0.211116
AT1G78340	0.407405	0.811957	-0.65106	0.361631	0.690628	0.804917	-0.0387601	0.747416	-0.64668	0.749007	-0.102045	0.505315	-0.296888	-0.0741943	0.344963	0.574174	0.217138	-0.201791	0.546869	0.410396	0.178035	0.449442	0.787809	0.861836	0.251381	0.726559	0.883438	0.72821	-0.789328	-0.566395	0.127194	0.706758	-0.461723	-0.848523	0.889603	0.0338903	0.812024	0.571308	-0.556394	0.832545	0.481429	0.532487	0.842558	0.826788	0.653267	0.00815107	-0.153679	-0.365286	0.397722
AT1G53520	-0.558792	-0.703648	0.764945	-0.511409	-0.594491	-0.681984	0.388995	-0.593321	0.5079	-0.58904	0.0634147	-0.50975	0.282708	0.392648	-0.107066	-0.522547	-0.138536	0.00288029	-0.373504	-0.0577906	-0.156607	-0.402025	-0.593795	-0.78314	-0.163865	-0.584763	-0.875969	-0.686931	0.835469	0.556125	0.0257082	-0.618481	0.585266	0.861428	-0.877433	0.208814	-0.7671	-0.390666	0.655278	-0.661319	-0.455448	-0.408098	-0.849131	-0.799873	-0.524943	0.364479	0.354392	0.387202	-0.484508
AT5G03970	0.583338	0.579916	-0.722833	0.536735	0.62022	0.624418	-0.553242	0.531808	-0.488681	0.609406	0.11725	0.369036	-0.20142	-0.500521	0.0408352	0.511083	0.0521504	0.0593222	0.295241	0.0408747	0.0674328	0.453044	0.573605	0.7914	-0.0481618	0.50441	0.795604	0.714795	-0.852195	-0.606638	-0.253397	0.457365	-0.641635	-0.795811	0.833776	-0.344625	0.74296	0.382221	-0.744677	0.599056	0.378267	0.353669	0.84547	0.670615	0.46231	-0.505742	-0.509327	-0.372922	0.452707
AT5G14640	0.507405	0.784986	-0.628322	0.453044	0.647202	0.785216	-0.327202	0.700374	-0.697064	0.7063	-0.0170396	0.502431	-0.16681	-0.335354	0.295788	0.644118	0.0793056	-0.0600369	0.49712	0.11102	0.153782	0.568424	0.730294	0.908341	0.0788345	0.647674	0.927081	0.850924	-0.881606	-0.704906	-0.0207808	0.639002	-0.667003	-0.856704	0.940403	-0.153863	0.908433	0.451933	-0.758297	0.76121	0.536782	0.433304	0.869801	0.788826	0.630462	-0.251671	-0.38106	-0.477316	0.409278
AT2G01008	0.26178	0.272435	-0.725505	0.733678	0.369242	0.276508	-0.385391	0.326318	-0.184491	0.267348	0.140397	0.253758	-0.356452	-0.287642	-0.0490121	0.266043	-0.038996	0.113562	0.173289	-0.0295028	0.0471282	0.324321	0.262362	0.544461	-0.027337	0.313022	0.560772	0.598818	-0.725003	-0.542261	-0.363929	0.120219	-0.708988	-0.655557	0.603339	-0.211747	0.551228	0.359717	-0.32614	0.278098	0.168412	0.032895	0.572927	0.542898	0.127026	-0.333993	-0.341874	-0.0183815	0.259161
AT3G03950	0.589179	0.517412	-0.442637	0.370905	0.429876	0.629658	-0.368335	0.528786	-0.394587	0.620932	0.0234362	0.400003	-0.0501669	-0.442343	0.0623594	0.571191	-0.0128229	0.0298402	0.30672	0.270692	0.0937808	0.58753	0.468627	0.684448	0.0638639	0.382907	0.692346	0.575116	-0.692991	-0.512078	-0.108095	0.450312	-0.502668	-0.699486	0.705321	-0.23602	0.55531	0.342394	-0.694831	0.640228	0.545514	0.43959	0.681414	0.514167	0.278303	-0.3692	-0.346249	-0.389636	0.42246
AT1G05870	0.508979	0.565965	-0.781668	0.62935	0.579159	0.600771	-0.453291	0.569361	-0.482309	0.568924	0.105549	0.383703	-0.325726	-0.376278	0.0418124	0.54435	0.148955	0.0349432	0.283585	-0.0411509	0.0746113	0.46548	0.535961	0.823006	-0.117512	0.570476	0.805279	0.798524	-0.88665	-0.648923	-0.266394	0.440353	-0.733756	-0.823302	0.854502	-0.251726	0.7711	0.420765	-0.690966	0.577831	0.410312	0.24105	0.868408	0.728103	0.432839	-0.379634	-0.487824	-0.286314	0.445991
AT1G17940	0.532111	0.653716	-0.785135	0.611794	0.663253	0.70926	-0.392748	0.670552	-0.583179	0.612414	0.00489561	0.47593	-0.322261	-0.309009	0.156626	0.530901	0.112889	-0.081247	0.415649	0.145092	0.146601	0.500125	0.672876	0.854533	-0.00359309	0.665481	0.880513	0.79446	-0.937752	-0.709334	-0.127836	0.549579	-0.728666	-0.871291	0.923936	-0.177732	0.833956	0.427928	-0.697568	0.671237	0.401697	0.348431	0.893444	0.764714	0.563847	-0.313499	-0.407727	-0.386741	0.37909
AT5G16380	0.515656	0.798359	-0.724369	0.503577	0.676906	0.812031	-0.240412	0.742959	-0.618548	0.682696	-0.0621075	0.550579	-0.346753	-0.221854	0.243782	0.604099	0.230522	-0.114233	0.478184	0.15997	0.189613	0.538195	0.740436	0.891681	0.129366	0.761285	0.935726	0.76994	-0.880606	-0.627417	0.0694105	0.718471	-0.615702	-0.88649	0.95073	-0.0709162	0.861351	0.475498	-0.669278	0.7698	0.551242	0.470317	0.901326	0.815716	0.706156	-0.179027	-0.310424	-0.467889	0.433109
AT5G15580	-0.528701	-0.615192	0.812051	-0.567972	-0.645713	-0.612184	0.314389	-0.563216	0.427235	-0.503612	0.0620472	-0.563705	0.364968	0.296253	-0.136962	-0.41024	-0.170393	0.00192742	-0.430681	-0.0830465	-0.287047	-0.229355	-0.538663	-0.679214	-0.211211	-0.5211	-0.798341	-0.579131	0.774132	0.469761	-0.0319846	-0.548702	0.520579	0.803774	-0.792339	0.0963328	-0.632838	-0.357699	0.44853	-0.548873	-0.29479	-0.398124	-0.782348	-0.743904	-0.465101	0.312955	0.229517	0.281502	-0.494286
AT2G46660	0.482269	0.678466	-0.72836	0.551008	0.625518	0.673985	-0.483604	0.612289	-0.613847	0.617913	-0.0328158	0.430205	-0.225951	-0.440601	0.14106	0.569295	-0.0273124	-0.0559935	0.432146	0.17117	0.0765419	0.436677	0.631753	0.8316	0.1087	0.512171	0.87867	0.783485	-0.878777	-0.701674	-0.109272	0.52509	-0.700918	-0.8554	0.885894	-0.291847	0.803231	0.35318	-0.706298	0.658192	0.339366	0.308858	0.835852	0.754534	0.442683	-0.421904	-0.447235	-0.389047	0.382875
AT2G02370	0.48858	0.808528	-0.745022	0.492713	0.688596	0.813104	-0.214046	0.755329	-0.654147	0.738764	-0.0129117	0.516791	-0.262514	-0.237045	0.342207	0.633071	0.162391	-0.0947151	0.530904	0.203052	0.187837	0.501187	0.783236	0.919247	0.243549	0.71046	0.938963	0.798213	-0.879378	-0.675142	0.0448671	0.656365	-0.624227	-0.891612	0.944089	-0.0784779	0.850717	0.48115	-0.617829	0.780256	0.549007	0.456413	0.855475	0.794205	0.634695	-0.164653	-0.278368	-0.454706	0.434932
AT3G12610	-0.556065	-0.63166	0.844574	-0.613006	-0.63939	-0.637936	0.336698	-0.587815	0.431804	-0.57616	-0.00404051	-0.499222	0.39161	0.31348	-0.0869811	-0.488786	-0.193135	-0.0102152	-0.380196	-0.0626619	-0.173644	-0.365479	-0.574934	-0.794827	-0.138192	-0.594491	-0.846628	-0.702734	0.870591	0.533703	0.101626	-0.545017	0.608528	0.878704	-0.866605	0.156428	-0.723183	-0.468364	0.555937	-0.631283	-0.408714	-0.370841	-0.869187	-0.824672	-0.469828	0.31215	0.3368	0.229394	-0.519276
AT3G20300	0.503254	0.687662	-0.812517	0.610954	0.623253	0.712592	-0.38095	0.675466	-0.592576	0.615425	-0.0330158	0.459694	-0.309978	-0.336453	0.130705	0.579469	0.11765	-0.0357143	0.378926	0.0949542	0.111291	0.451933	0.663517	0.859349	0.0679234	0.683339	0.902316	0.803947	-0.909912	-0.672928	-0.0708566	0.593429	-0.702192	-0.887513	0.936021	-0.208942	0.844823	0.403082	-0.66982	0.672965	0.423954	0.339732	0.884802	0.801482	0.563851	-0.318657	-0.414697	-0.412833	0.406463
AT2G35550	0.498385	0.809145	-0.703101	0.472871	0.630049	0.810364	-0.215621	0.728904	-0.620324	0.704116	-0.0716258	0.528959	-0.293781	-0.252998	0.232497	0.655695	0.189821	-0.0787127	0.44514	0.162845	0.151624	0.565517	0.735823	0.900277	0.167333	0.784791	0.946084	0.801194	-0.87208	-0.647773	0.0483073	0.711917	-0.629758	-0.908	0.963547	-0.10836	0.892472	0.490805	-0.677229	0.79413	0.611586	0.491478	0.889418	0.838121	0.703828	-0.165292	-0.317097	-0.477919	0.434562
AT1G68560	-0.551644	-0.648052	0.877177	-0.488198	-0.591741	-0.642455	0.330008	-0.554831	0.553466	-0.574109	0.111337	-0.51466	0.347658	0.279253	-0.104967	-0.5197	-0.153427	0.0952572	-0.392916	-0.0619371	-0.172641	-0.28349	-0.604766	-0.771151	-0.0861342	-0.645905	-0.846542	-0.684723	0.82677	0.575779	0.0365514	-0.601133	0.55421	0.833322	-0.868344	0.122875	-0.765794	-0.37957	0.564512	-0.626647	-0.398095	-0.374694	-0.858102	-0.76217	-0.512118	0.3006	0.291613	0.344468	-0.471159
AT4G25050	-0.552812	-0.744348	0.784659	-0.564327	-0.666876	-0.745268	0.374156	-0.677406	0.601033	-0.659241	0.0321319	-0.528277	0.298372	0.356858	-0.172305	-0.581649	-0.134445	0.0398378	-0.441352	-0.113099	-0.171035	-0.463389	-0.686478	-0.879504	-0.11505	-0.656864	-0.934609	-0.802786	0.915548	0.65195	0.0461109	-0.633008	0.669422	0.916309	-0.949741	0.188403	-0.843714	-0.447895	0.699182	-0.724453	-0.458461	-0.40634	-0.914589	-0.848242	-0.574841	0.319972	0.384771	0.392182	-0.465616
AT2G46610	0.581212	0.442919	-0.852974	0.602581	0.56332	0.538012	-0.483421	0.458245	-0.416745	0.506472	-0.0403262	0.333087	-0.385371	-0.384026	-0.058841	0.53553	0.016141	-0.052007	0.24207	0.052258	-0.0291893	0.385348	0.481566	0.759206	-0.180833	0.568486	0.737277	0.706707	-0.843251	-0.608276	-0.300394	0.419188	-0.661567	-0.77662	0.816353	-0.306131	0.737069	0.333035	-0.610334	0.521551	0.338205	0.292997	0.848508	0.638073	0.409719	-0.440573	-0.508574	-0.264283	0.43745
AT4G33150	0.512032	0.433765	-0.933856	0.64997	0.567179	0.491385	-0.358577	0.462145	-0.348494	0.404223	-0.0463856	0.361114	-0.47098	-0.217837	0.0410171	0.33939	0.108864	-0.0947336	0.270431	0.0442939	0.060313	0.288349	0.501956	0.684531	-0.0391484	0.606023	0.707844	0.612761	-0.835934	-0.568105	-0.220048	0.405484	-0.633154	-0.749436	0.777993	-0.162276	0.696761	0.350421	-0.442369	0.460821	0.267272	0.239827	0.774978	0.642151	0.446865	-0.307877	-0.340888	-0.21099	0.345898
AT1G12064	0.511084	0.443552	-0.806562	0.572887	0.496083	0.428065	-0.524113	0.365555	-0.287157	0.414842	-0.0237071	0.321377	-0.362921	-0.41691	-0.0874931	0.337116	0.0062717	0.0375604	0.210495	0.0875977	0.00496074	0.220268	0.347594	0.59607	0.00263066	0.328362	0.655917	0.512841	-0.677851	-0.382436	-0.159049	0.413663	-0.469229	-0.678862	0.670371	-0.29773	0.56796	0.309931	-0.462968	0.419309	0.17593	0.248489	0.72051	0.579662	0.257251	-0.510776	-0.377361	-0.233587	0.411399
AT1G23330	0.391102	0.455477	-0.875573	0.588036	0.538265	0.435352	-0.397212	0.381689	-0.321703	0.398161	-0.019514	0.353145	-0.418151	-0.320842	0.0063533	0.336061	0.0859019	-0.0254174	0.274544	0.0411836	0.0921348	0.183367	0.45248	0.612765	0.0792916	0.481249	0.680595	0.550011	-0.740548	-0.518368	-0.175284	0.370142	-0.590455	-0.712242	0.709566	-0.232061	0.605951	0.289101	-0.390674	0.404223	0.177265	0.2032	0.681566	0.597405	0.334626	-0.37101	-0.305293	-0.212517	0.358416
AT4G18660	0.447594	0.524199	-0.817078	0.563754	0.495211	0.578101	-0.394502	0.510789	-0.450394	0.508667	-0.0865541	0.346663	-0.21681	-0.371277	0.120565	0.464769	-0.00847072	-0.0165304	0.255662	0.0397576	0.0406244	0.367073	0.546159	0.737303	0.0388363	0.528928	0.753458	0.670856	-0.809082	-0.590382	-0.179603	0.473613	-0.612044	-0.763875	0.813354	-0.264662	0.754435	0.308617	-0.619839	0.560422	0.353603	0.303366	0.76362	0.67016	0.421374	-0.356135	-0.35554	-0.398783	0.346105
AT5G52300	0.53464	0.49796	-0.901281	0.669148	0.588271	0.532202	-0.403941	0.498551	-0.359455	0.482465	0.0178417	0.386981	-0.436998	-0.330967	-0.00524374	0.428609	0.108218	-0.0204375	0.287511	0.066437	0.0772348	0.353247	0.51115	0.730944	-0.0137066	0.563103	0.767932	0.674898	-0.863072	-0.592005	-0.234231	0.413087	-0.670604	-0.817191	0.818407	-0.238046	0.705361	0.380837	-0.508444	0.499118	0.302096	0.25876	0.804284	0.689817	0.396713	-0.365798	-0.41585	-0.211836	0.431666
AT1G54160	0.595203	0.624666	-0.837342	0.646581	0.65558	0.64878	-0.423123	0.617116	-0.497915	0.544206	-0.0190146	0.460603	-0.368538	-0.361334	0.0898481	0.517718	0.117682	0.00286074	0.370721	0.0354403	0.112818	0.411511	0.560312	0.79541	0.00300118	0.596042	0.857599	0.753519	-0.891037	-0.620755	-0.12149	0.53239	-0.688617	-0.85193	0.890502	-0.21302	0.81221	0.391128	-0.611363	0.581635	0.373252	0.344686	0.875044	0.770795	0.529483	-0.37668	-0.447944	-0.337181	0.472742
AT2G43580	0.606201	0.590835	-0.82016	0.619471	0.70151	0.605692	-0.402136	0.595346	-0.462128	0.529791	0.010866	0.413852	-0.351501	-0.361573	0.112529	0.400326	0.12812	-0.0169824	0.365539	0.197234	0.101473	0.32925	0.566456	0.746797	0.0577107	0.558454	0.827251	0.70043	-0.891998	-0.641333	-0.197168	0.442617	-0.685323	-0.856935	0.84875	-0.228432	0.750345	0.424762	-0.568018	0.567519	0.302053	0.362443	0.829832	0.756734	0.460648	-0.369507	-0.422887	-0.195023	0.47127
AT2G46270	0.519011	0.653324	-0.819329	0.629571	0.651364	0.694405	-0.328918	0.666016	-0.552634	0.599902	0.0243271	0.492313	-0.371816	-0.246246	0.161649	0.507566	0.167983	-0.0739318	0.400759	0.112039	0.170074	0.491607	0.673096	0.859529	0.00984772	0.71648	0.882862	0.799149	-0.94386	-0.693851	-0.136768	0.547429	-0.725204	-0.891226	0.928045	-0.123689	0.838416	0.482999	-0.643571	0.67053	0.440564	0.348935	0.900021	0.796784	0.585758	-0.250737	-0.367091	-0.327742	0.39303
AT1G67300	0.564541	0.646016	-0.831275	0.595611	0.663261	0.691536	-0.414165	0.624403	-0.58483	0.575416	-0.106316	0.519413	-0.359871	-0.304792	0.142332	0.505127	0.0764581	-0.104689	0.413894	0.137614	0.15448	0.402277	0.628718	0.826761	-0.0332001	0.640261	0.874511	0.748151	-0.893425	-0.627328	-0.0716212	0.61473	-0.638925	-0.856491	0.912447	-0.153721	0.833901	0.41003	-0.659876	0.656713	0.360502	0.406978	0.921757	0.775029	0.577268	-0.351096	-0.368023	-0.384588	0.415783
AT5G63830	0.510302	0.416288	-0.82638	0.592316	0.501875	0.463614	-0.407028	0.389059	-0.353989	0.439082	-0.061338	0.330096	-0.413261	-0.289839	0.0404215	0.420373	0.0263738	-0.106645	0.267822	0.0415506	-0.029426	0.4278	0.43997	0.734745	-0.167302	0.528571	0.701905	0.709536	-0.856176	-0.639559	-0.346698	0.365086	-0.722906	-0.742087	0.780574	-0.222042	0.748658	0.398226	-0.583035	0.511828	0.360815	0.206969	0.791222	0.638615	0.331222	-0.330319	-0.392173	-0.165925	0.337861
AT1G31790	0.516116	0.628022	-0.741541	0.616366	0.541388	0.69175	-0.419021	0.650549	-0.56723	0.609159	-0.0125943	0.470064	-0.226796	-0.369893	0.132143	0.581713	0.0476661	-0.0226492	0.359195	0.0606201	0.137555	0.529616	0.628915	0.855684	0.00160363	0.598554	0.862025	0.819202	-0.905417	-0.673839	-0.105935	0.552282	-0.722222	-0.854142	0.907361	-0.227015	0.791718	0.368025	-0.744176	0.673001	0.433387	0.275203	0.866845	0.761507	0.458731	-0.337352	-0.412928	-0.433161	0.351283
AT1G21000	0.531063	0.848586	-0.687759	0.463727	0.683583	0.82657	-0.174489	0.762515	-0.598471	0.730067	-0.0381219	0.597216	-0.314251	-0.231902	0.281089	0.637088	0.225239	-0.067132	0.535486	0.237658	0.248961	0.505961	0.730416	0.870241	0.290784	0.705793	0.946249	0.738905	-0.821406	-0.578912	0.156094	0.720869	-0.552269	-0.901458	0.924434	-0.0418868	0.796466	0.496448	-0.575023	0.785035	0.576407	0.524678	0.857188	0.818811	0.657198	-0.149235	-0.241639	-0.451255	0.493331
AT5G43150	0.534051	0.725783	-0.738561	0.547788	0.648087	0.739294	-0.374094	0.667127	-0.605122	0.657015	-0.0161418	0.490498	-0.285602	-0.346971	0.200908	0.622159	0.100049	-0.0612485	0.454086	0.0837523	0.120742	0.551905	0.665218	0.894869	0.063602	0.637123	0.916008	0.828213	-0.921651	-0.707891	-0.102281	0.589692	-0.718966	-0.886378	0.939348	-0.183788	0.878863	0.447161	-0.727698	0.71779	0.516487	0.385285	0.895359	0.801152	0.571257	-0.307118	-0.414866	-0.407035	0.443739
AT4G02880	0.605334	0.665791	-0.785911	0.569265	0.708368	0.659431	-0.461607	0.598961	-0.500311	0.612315	0.0118145	0.405758	-0.342649	-0.394562	0.0987846	0.473548	0.0791951	-0.0276905	0.38213	0.205863	0.0434944	0.395749	0.611025	0.812995	0.07796	0.550076	0.854951	0.717729	-0.861109	-0.568175	-0.124787	0.549371	-0.60141	-0.853602	0.869527	-0.27401	0.777899	0.452447	-0.631239	0.649958	0.330164	0.397161	0.882379	0.776881	0.5216	-0.416844	-0.452283	-0.299943	0.458664
AT5G02020	0.404744	0.561706	-0.850851	0.58596	0.612862	0.592314	-0.242093	0.561924	-0.447749	0.493412	-0.09298	0.477676	-0.436531	-0.161292	0.12837	0.399344	0.119166	-0.122875	0.371342	0.193798	0.194295	0.299936	0.571027	0.700986	0.0395814	0.616558	0.763838	0.623923	-0.786457	-0.547757	-0.0623713	0.515858	-0.551189	-0.788991	0.805698	-0.0656933	0.722615	0.409523	-0.443693	0.550682	0.255195	0.370593	0.800872	0.707621	0.526128	-0.200761	-0.226302	-0.300162	0.359819
AT1G20160	0.501635	0.490741	-0.835763	0.584573	0.577653	0.561518	-0.355056	0.481601	-0.411308	0.531768	0.0574314	0.386422	-0.374527	-0.280473	0.0448798	0.509657	0.138713	-0.0592472	0.338161	-0.0642018	0.0718592	0.488026	0.561743	0.804991	-0.030609	0.632049	0.769442	0.748871	-0.943024	-0.681438	-0.350963	0.386431	-0.741563	-0.82336	0.851682	-0.183239	0.782956	0.456877	-0.639696	0.591568	0.458968	0.26561	0.846441	0.748978	0.449227	-0.292918	-0.413339	-0.181345	0.431171
AT1G52920	0.570564	0.578963	-0.796123	0.590359	0.566559	0.635927	-0.530461	0.551992	-0.524725	0.567947	-0.0161643	0.416989	-0.249066	-0.444418	0.0800555	0.538419	-0.00862189	-0.0325434	0.329752	0.0230851	0.0683115	0.481836	0.578295	0.814402	-0.0543303	0.540249	0.825937	0.756451	-0.892569	-0.671585	-0.198616	0.502484	-0.706697	-0.81357	0.87594	-0.30228	0.796553	0.322869	-0.743831	0.607191	0.389405	0.28968	0.857992	0.689707	0.454629	-0.461563	-0.471345	-0.434902	0.37744
AT3G06470	-0.566218	-0.636922	0.875673	-0.59519	-0.634385	-0.630827	0.404567	-0.589844	0.528124	-0.588541	0.0075194	-0.456679	0.369517	0.311998	-0.0600083	-0.481969	-0.139046	0.0301502	-0.362891	-0.110813	-0.113233	-0.32996	-0.588783	-0.806876	-0.0346741	-0.594318	-0.85586	-0.737064	0.871474	0.563677	0.114526	-0.559779	0.589414	0.864334	-0.879659	0.17433	-0.779115	-0.46991	0.590832	-0.629406	-0.342117	-0.343303	-0.902241	-0.804795	-0.475434	0.358684	0.38093	0.264801	-0.476845
AT1G28260	0.509081	0.61898	-0.881144	0.591098	0.666571	0.641059	-0.288818	0.584181	-0.456755	0.528749	-0.0871729	0.492694	-0.454435	-0.222369	0.146454	0.448519	0.164388	-0.109699	0.412192	0.119053	0.169434	0.341564	0.605752	0.760541	0.0826684	0.642079	0.822337	0.650443	-0.842537	-0.564777	-0.0541046	0.564967	-0.585692	-0.82458	0.855512	-0.100141	0.762334	0.405802	-0.493372	0.58579	0.347837	0.393511	0.835769	0.737647	0.566	-0.254293	-0.29144	-0.314646	0.439986
AT3G45830	0.517619	0.657033	-0.797264	0.593064	0.596816	0.668898	-0.378977	0.625792	-0.571232	0.593997	0.0156534	0.475059	-0.354648	-0.281236	0.0924994	0.48172	0.158004	-0.0868814	0.356532	0.14243	0.145665	0.448447	0.69204	0.846727	0.00147943	0.727812	0.882518	0.784191	-0.91381	-0.664028	-0.0891111	0.579165	-0.68877	-0.878852	0.915413	-0.17687	0.793996	0.441427	-0.650388	0.66578	0.400255	0.291514	0.877001	0.76721	0.545572	-0.290584	-0.385043	-0.327946	0.343217
AT1G72090	0.286846	-0.0378679	-0.607083	0.781821	0.201882	0.0757362	-0.537189	0.152154	-0.0379588	0.143861	0.317863	0.103706	-0.349745	-0.280493	-0.362938	0.109981	0.0333811	0.244086	-0.151711	-0.182254	-0.014716	0.221277	0.0897458	0.445795	-0.528058	0.248029	0.329493	0.524395	-0.596338	-0.273517	-0.518551	0.00760203	-0.550824	-0.471618	0.43001	-0.267395	0.305343	0.34862	-0.345676	0.11688	0.00369877	-0.136097	0.570677	0.368354	-0.0455939	-0.445887	-0.458635	0.183996	0.205541
AT2G29525	0.584811	0.751321	-0.677196	0.456627	0.619667	0.784517	-0.283582	0.68142	-0.594956	0.68578	-0.0591922	0.585947	-0.300649	-0.298388	0.183512	0.666666	0.204291	-0.0788845	0.444704	0.0850246	0.228071	0.544116	0.666569	0.867014	-0.000695197	0.688637	0.901335	0.766255	-0.831027	-0.601634	0.037694	0.693705	-0.590279	-0.852934	0.917038	-0.103487	0.805782	0.415604	-0.708529	0.730989	0.580988	0.471254	0.8963	0.750162	0.622069	-0.234827	-0.344835	-0.477392	0.500423
AT3G27210	0.58279	0.726857	-0.804513	0.563078	0.679578	0.763894	-0.314644	0.716546	-0.612086	0.633743	-0.0480223	0.506702	-0.283493	-0.287934	0.266635	0.555128	0.136455	-0.0553923	0.439576	0.113856	0.172986	0.448772	0.711118	0.857132	0.105899	0.717293	0.909894	0.766208	-0.888271	-0.660805	0.000442312	0.63432	-0.649287	-0.865252	0.936923	-0.130387	0.86166	0.403946	-0.624522	0.685684	0.482177	0.446145	0.869651	0.760768	0.670178	-0.265216	-0.347574	-0.478556	0.425501
AT3G14595	0.515651	0.667024	-0.826265	0.608813	0.658975	0.677767	-0.396981	0.633724	-0.543964	0.595015	-0.0117032	0.464708	-0.360177	-0.346577	0.112116	0.527085	0.132084	-0.0492714	0.386278	0.129737	0.128229	0.409901	0.640233	0.828273	0.0652682	0.645842	0.882764	0.760832	-0.900614	-0.663746	-0.111102	0.55023	-0.696004	-0.884596	0.907197	-0.216777	0.800733	0.40841	-0.632348	0.639458	0.378519	0.345096	0.873276	0.780043	0.53228	-0.343034	-0.409439	-0.343406	0.432744
AT2G33590	0.540175	0.516967	-0.925189	0.649987	0.615877	0.530402	-0.433477	0.473329	-0.390326	0.470875	-0.0389365	0.415415	-0.456248	-0.342511	-0.021653	0.427058	0.108462	-0.0262125	0.313992	0.0331179	0.0791697	0.275528	0.506698	0.730429	0.0228279	0.566138	0.785718	0.663647	-0.861517	-0.552972	-0.196222	0.462062	-0.635154	-0.826366	0.82747	-0.233779	0.717442	0.381013	-0.504286	0.512479	0.27435	0.285938	0.836001	0.74355	0.420553	-0.40365	-0.406567	-0.185256	0.467328
AT1G71960	0.5465	0.711597	-0.732137	0.518451	0.662532	0.758111	-0.332379	0.672672	-0.603367	0.685523	0.00688533	0.520752	-0.313411	-0.308027	0.14566	0.637259	0.149159	-0.0774958	0.433394	0.147162	0.163304	0.562955	0.689422	0.889985	0.0152284	0.724753	0.911131	0.809075	-0.919367	-0.704756	-0.117707	0.598588	-0.691908	-0.905129	0.94645	-0.151023	0.863087	0.488634	-0.723245	0.741503	0.543852	0.459229	0.925425	0.792953	0.62834	-0.274952	-0.396818	-0.397646	0.46504
AT4G14580	0.538559	0.706191	-0.722935	0.473096	0.606991	0.70074	-0.405807	0.554791	-0.521993	0.654361	-0.0112872	0.456386	-0.298543	-0.427601	0.048662	0.669666	0.144839	0.0152557	0.38541	-0.0335025	0.0696539	0.482568	0.632465	0.865522	0.134613	0.649106	0.885524	0.741625	-0.848227	-0.558842	-0.0680892	0.631618	-0.597317	-0.858794	0.900593	-0.260041	0.799876	0.412916	-0.682381	0.69599	0.561672	0.420484	0.864275	0.781676	0.566265	-0.383603	-0.452649	-0.368238	0.54276
AT3G05210	0.496918	0.662624	-0.647929	0.408307	0.549834	0.743419	-0.301803	0.618188	-0.651925	0.612098	-0.268824	0.651239	-0.134204	-0.304798	0.303405	0.572071	-0.035658	-0.136113	0.508402	0.253628	0.317571	0.377744	0.619737	0.749022	0.110898	0.552372	0.831088	0.648889	-0.747779	-0.585301	0.145823	0.688874	-0.519579	-0.768764	0.841372	-0.0512718	0.725369	0.290237	-0.656837	0.712008	0.421674	0.524712	0.802758	0.65956	0.498532	-0.27402	-0.124542	-0.573285	0.354597
AT4G36540	-0.557812	-0.659992	0.848003	-0.589328	-0.614279	-0.666807	0.368278	-0.612323	0.541328	-0.582857	0.0471463	-0.498331	0.34871	0.305077	-0.132703	-0.510602	-0.116354	0.0678706	-0.394662	-0.092451	-0.144367	-0.433551	-0.620374	-0.825433	-0.0487233	-0.644323	-0.882474	-0.766962	0.90929	0.656306	0.110721	-0.567593	0.677204	0.880961	-0.91355	0.159657	-0.83208	-0.4403	0.637093	-0.653682	-0.426452	-0.3517	-0.887251	-0.798991	-0.526133	0.309937	0.36037	0.342214	-0.426411
AT3G30210	0.461843	0.506989	-0.916605	0.541682	0.581634	0.5493	-0.368459	0.423394	-0.4304	0.47444	-0.170354	0.476361	-0.420016	-0.23967	0.089861	0.369966	0.0100511	-0.171442	0.382099	0.107034	0.168645	0.190175	0.602135	0.706329	0.0685138	0.552828	0.733266	0.542966	-0.755297	-0.440499	-0.0201762	0.570381	-0.429138	-0.73439	0.776872	-0.137569	0.642386	0.296578	-0.43269	0.53348	0.195167	0.339866	0.783246	0.638259	0.459366	-0.336313	-0.225619	-0.308432	0.353613
AT3G19620	0.507758	0.584842	-0.834716	0.591105	0.637198	0.633653	-0.372444	0.556768	-0.502527	0.589831	0.02214	0.438735	-0.392035	-0.307281	0.0721039	0.565538	0.161288	-0.0582443	0.365233	0.0179166	0.100831	0.464166	0.604735	0.84877	-0.0594374	0.678972	0.838427	0.793865	-0.933596	-0.68834	-0.255281	0.485834	-0.737576	-0.863812	0.900985	-0.189461	0.82498	0.463398	-0.662445	0.634671	0.448564	0.331259	0.899108	0.772775	0.516906	-0.309239	-0.423487	-0.259385	0.46167
AT3G63000	0.476233	0.698079	-0.818962	0.453943	0.656799	0.684626	-0.268367	0.596877	-0.502692	0.624688	-0.081242	0.414629	-0.406754	-0.221343	0.189353	0.498493	0.196753	-0.184704	0.465359	0.243204	0.0724714	0.348483	0.695475	0.794402	0.273724	0.643156	0.829109	0.606106	-0.800253	-0.551539	0.0489797	0.61832	-0.519921	-0.788921	0.832586	-0.128567	0.700985	0.379967	-0.499898	0.669453	0.401782	0.358618	0.768714	0.676023	0.520742	-0.234485	-0.260602	-0.368118	0.392861
AT3G08860	0.506954	0.663831	-0.735576	0.520473	0.660715	0.724955	-0.190783	0.659866	-0.541564	0.613489	-0.00632392	0.529903	-0.389108	-0.129901	0.256843	0.551804	0.264471	-0.13331	0.481205	0.0536275	0.206637	0.557624	0.678759	0.860623	0.0307895	0.765493	0.851735	0.767111	-0.916833	-0.672728	-0.0871684	0.579876	-0.692998	-0.833314	0.903581	0.0106867	0.839533	0.512769	-0.630314	0.709141	0.57194	0.408366	0.875726	0.770592	0.655462	-0.113433	-0.27098	-0.33301	0.411779
AT5G25110	0.538476	0.705172	-0.77977	0.540949	0.650008	0.745797	-0.394062	0.670563	-0.642349	0.63725	-0.0668187	0.479499	-0.279617	-0.331922	0.178284	0.587379	0.0926731	-0.0904597	0.412735	0.108409	0.118835	0.485959	0.690772	0.870831	-0.00297286	0.687702	0.904046	0.793934	-0.904329	-0.68825	-0.0690422	0.630091	-0.669419	-0.861785	0.942932	-0.186771	0.888299	0.399881	-0.72892	0.698742	0.451813	0.410086	0.90617	0.76637	0.630982	-0.325789	-0.411078	-0.477002	0.406608
AT2G23110	0.194456	0.241956	-0.497787	0.170914	0.278315	0.219793	-0.374842	0.168686	-0.234786	0.194929	-0.14915	-0.104345	-0.119747	-0.333476	-0.138319	0.170972	0.0521031	-0.0591889	0.0429729	0.191277	-0.324111	-0.0708755	0.252164	0.253938	0.304811	0.29148	0.349942	0.147779	-0.394444	-0.318816	-0.0854561	0.213178	-0.310942	-0.324149	0.354656	-0.361151	0.312717	-0.0127925	-0.287798	0.234758	0.050322	0.0711019	0.262806	0.245899	0.125799	-0.404484	-0.283791	-0.189433	0.135171
AT5G62620	0.575579	0.772267	-0.781707	0.485846	0.693036	0.788438	-0.346101	0.701594	-0.632821	0.700007	-0.0553067	0.515929	-0.267299	-0.33692	0.222001	0.602442	0.108302	-0.104862	0.488619	0.210521	0.156466	0.469778	0.737136	0.870659	0.201134	0.671219	0.932592	0.745695	-0.892016	-0.672666	0.000133168	0.649729	-0.618949	-0.895619	0.941626	-0.172572	0.838236	0.414958	-0.680754	0.751532	0.484821	0.468892	0.88488	0.786878	0.621056	-0.308011	-0.351789	-0.479464	0.450343
AT2G36750	0.547117	0.622244	-0.83701	0.600888	0.63186	0.664085	-0.401818	0.60459	-0.57284	0.588891	-0.0885554	0.492332	-0.314861	-0.328728	0.121349	0.515042	0.0321187	-0.0562321	0.387576	0.198481	0.128671	0.39313	0.603739	0.8163	0.00685043	0.636244	0.870846	0.766585	-0.897129	-0.653321	-0.12494	0.565542	-0.665071	-0.877977	0.911055	-0.175465	0.838991	0.454055	-0.635258	0.663142	0.373276	0.421467	0.904107	0.783081	0.518141	-0.35379	-0.350696	-0.343457	0.41601
AT3G16170	0.557631	0.661834	-0.809992	0.56625	0.624277	0.717774	-0.399386	0.646368	-0.545411	0.600299	-0.0774501	0.459583	-0.286863	-0.348205	0.139884	0.553455	0.116201	-0.0385473	0.387135	0.0687719	0.107533	0.415974	0.641322	0.820868	0.136139	0.63402	0.861937	0.696518	-0.866536	-0.57547	-0.0143339	0.62902	-0.600766	-0.83153	0.894011	-0.196472	0.781922	0.352936	-0.656616	0.668908	0.437765	0.393703	0.860129	0.75238	0.564389	-0.363116	-0.373258	-0.458037	0.43321
AT3G47380	-0.547016	-0.699795	0.836184	-0.56918	-0.663539	-0.704256	0.326399	-0.628782	0.552813	-0.667447	-0.0172494	-0.532539	0.38892	0.280998	-0.130885	-0.589951	-0.20437	0.0409127	-0.434863	-0.0879081	-0.182357	-0.448293	-0.648565	-0.882235	-0.0450434	-0.68566	-0.902848	-0.797613	0.905057	0.617993	0.0968194	-0.605209	0.647981	0.901591	-0.92932	0.115544	-0.821896	-0.52734	0.627732	-0.706649	-0.488251	-0.406005	-0.931783	-0.82212	-0.546694	0.275194	0.340052	0.308733	-0.51024
AT3G04810	-0.453512	-0.631397	0.700565	-0.430085	-0.547869	-0.630974	0.11447	-0.567578	0.439379	-0.483796	0.129902	-0.551417	0.393536	0.113637	-0.145348	-0.443466	-0.289731	0.0956302	-0.355751	-0.050271	-0.241977	-0.363962	-0.554095	-0.678736	-0.130885	-0.741547	-0.777941	-0.607911	0.756852	0.507179	-0.0302052	-0.598727	0.536517	0.790063	-0.805082	-0.0139747	-0.724254	-0.43156	0.498335	-0.623775	-0.4829	-0.432032	-0.793434	-0.792433	-0.644143	0.0822923	0.167563	0.298145	-0.403588
AT5G37260	0.523321	0.390262	-0.754674	0.456162	0.457694	0.434084	-0.518872	0.334538	-0.244967	0.353356	-0.0964335	0.225842	-0.253842	-0.421071	-0.0483793	0.265659	-0.0786921	-0.0961542	0.212638	0.070962	-0.0760065	0.273235	0.434222	0.534037	0.195638	0.32732	0.590931	0.385537	-0.694269	-0.430109	-0.168956	0.363259	-0.453536	-0.614773	0.630638	-0.377803	0.518825	0.127422	-0.53106	0.425583	0.169327	0.193462	0.615029	0.530724	0.308192	-0.503056	-0.397208	-0.329184	0.260975
AT1G63720	0.534736	0.652244	-0.852018	0.561567	0.676511	0.666571	-0.247451	0.621342	-0.495312	0.553535	-0.119375	0.509426	-0.407817	-0.16834	0.232176	0.385596	0.12336	-0.15103	0.469668	0.26624	0.183529	0.308924	0.670484	0.763892	0.209563	0.644781	0.833654	0.626885	-0.827963	-0.527324	0.0547447	0.614736	-0.518204	-0.822992	0.850209	-0.0518409	0.732259	0.43436	-0.446926	0.644631	0.320004	0.41869	0.814919	0.750045	0.565742	-0.209024	-0.20498	-0.309357	0.370312
AT2G05580	0.436157	0.525703	-0.714091	0.489701	0.556287	0.493598	-0.417072	0.45374	-0.324964	0.474895	0.146744	0.274297	-0.279885	-0.450602	-0.113651	0.453355	0.239154	0.200446	0.230307	-0.0224194	0.055278	0.13731	0.430673	0.56886	0.267867	0.452388	0.677222	0.445228	-0.627801	-0.36126	-0.0396424	0.405346	-0.431276	-0.670785	0.650773	-0.288453	0.492656	0.259327	-0.349106	0.384224	0.29088	0.307543	0.597332	0.532887	0.362166	-0.473075	-0.415385	-0.245143	0.563277
AT4G13800	0.530156	0.439695	-0.815915	0.662993	0.569417	0.465839	-0.56698	0.451882	-0.403919	0.407242	0.0308336	0.303351	-0.370518	-0.390723	-0.0285421	0.336641	0.0418263	-0.0244027	0.247595	0.0358053	-0.0124355	0.34746	0.430132	0.689963	-0.170601	0.43873	0.717799	0.682044	-0.864987	-0.621241	-0.321997	0.347806	-0.718341	-0.738902	0.769202	-0.29871	0.7204	0.344535	-0.626419	0.446362	0.19416	0.158151	0.799182	0.645252	0.330804	-0.485933	-0.503794	-0.19316	0.347208
AT4G02280	0.582186	0.556481	-0.901614	0.645314	0.636905	0.610458	-0.443129	0.547223	-0.462863	0.530898	-0.026961	0.423217	-0.378737	-0.359923	0.0669885	0.484098	0.0604972	-0.0558126	0.357668	0.0525698	0.0792065	0.402182	0.588483	0.798197	0.0141806	0.604968	0.8298	0.724371	-0.924932	-0.656435	-0.214843	0.477866	-0.700668	-0.851347	0.884247	-0.242446	0.793532	0.375904	-0.605691	0.576333	0.359096	0.319508	0.859789	0.735992	0.485859	-0.397374	-0.440062	-0.294817	0.435533
AT5G13880	0.490814	0.476106	-0.825867	0.599447	0.596394	0.516605	-0.521865	0.459846	-0.46188	0.515312	0.04376	0.368082	-0.351839	-0.384463	-0.0133503	0.452447	0.00713232	-0.0548656	0.321309	0.121897	0.0636403	0.336313	0.498631	0.731049	-0.0994799	0.473391	0.740487	0.693155	-0.844493	-0.641795	-0.290748	0.369162	-0.678032	-0.772898	0.786755	-0.274727	0.694639	0.363052	-0.601994	0.513121	0.220084	0.23536	0.820364	0.638266	0.336461	-0.460828	-0.439451	-0.239389	0.381876
AT5G59310	0.566715	0.506372	-0.84902	0.627122	0.59212	0.602907	-0.429071	0.540819	-0.491866	0.492221	-0.0636533	0.423424	-0.350004	-0.31346	0.0779519	0.484363	0.0505093	-0.0964583	0.330292	-0.0113942	0.0798731	0.458584	0.567922	0.794616	-0.132408	0.627822	0.798605	0.754299	-0.93754	-0.69451	-0.262771	0.464349	-0.734694	-0.817372	0.881283	-0.205605	0.831325	0.360725	-0.683642	0.573427	0.380884	0.297941	0.877105	0.727964	0.513483	-0.355782	-0.448782	-0.309747	0.384017
AT2G38800	0.539095	0.72083	-0.740975	0.550056	0.640928	0.761328	-0.36708	0.681051	-0.624563	0.699962	0.00874891	0.54348	-0.248244	-0.362618	0.154235	0.660963	0.069067	-0.0385849	0.457206	0.126045	0.190907	0.563886	0.688487	0.90256	0.0651733	0.65372	0.931555	0.84099	-0.932814	-0.71297	-0.111789	0.590583	-0.698916	-0.928907	0.960071	-0.179009	0.866834	0.47406	-0.742381	0.747637	0.517488	0.437207	0.926661	0.827532	0.5664	-0.313772	-0.402937	-0.413694	0.470865
AT5G16630	0.367636	0.460325	-0.774142	0.608271	0.46192	0.460317	-0.312929	0.503599	-0.406894	0.373861	-0.0549216	0.297991	-0.511241	-0.0584192	-0.0120453	0.229176	0.159128	-0.181247	0.206829	0.261246	-0.00241668	0.286571	0.488645	0.638324	-0.157353	0.594609	0.660416	0.579803	-0.710498	-0.452534	-0.036033	0.492897	-0.501305	-0.656824	0.700941	-0.0732719	0.631039	0.396464	-0.401938	0.459929	0.144019	0.123703	0.726366	0.568545	0.408104	-0.202383	-0.284211	-0.206615	0.15349
AT4G10340	-0.585161	-0.648273	0.737261	-0.558123	-0.576328	-0.709874	0.367383	-0.62916	0.529073	-0.629365	0.0183946	-0.5479	0.212676	0.391889	-0.106409	-0.612195	-0.111838	-0.0705126	-0.359241	-0.0128739	-0.208782	-0.491201	-0.574744	-0.825684	-0.0525477	-0.620214	-0.87423	-0.769885	0.880431	0.597515	0.111473	-0.58431	0.643307	0.888126	-0.910139	0.172485	-0.803987	-0.45335	0.717626	-0.696489	-0.542566	-0.468641	-0.906018	-0.823548	-0.527925	0.345094	0.363147	0.388679	-0.525067
AT3G10770	0.488159	0.530921	-0.840686	0.658981	0.598977	0.560268	-0.475319	0.520242	-0.447091	0.536306	0.068705	0.427573	-0.315624	-0.418011	0.00515005	0.459158	0.0351287	0.0579161	0.287292	0.0879677	0.146946	0.341949	0.51881	0.747961	-0.0489722	0.505866	0.793226	0.715927	-0.850298	-0.605716	-0.255724	0.414462	-0.658216	-0.843813	0.830387	-0.268388	0.726457	0.412935	-0.587201	0.528649	0.272161	0.326806	0.841777	0.714713	0.395413	-0.441588	-0.424715	-0.257804	0.458736
AT1G48320	0.479884	0.608095	-0.797165	0.575589	0.591109	0.582227	-0.239128	0.601457	-0.445477	0.499209	0.0379275	0.417244	-0.374244	-0.202194	0.169725	0.38722	0.207565	-0.0570077	0.35696	0.125131	0.144217	0.349637	0.590996	0.723699	0.16454	0.641987	0.797841	0.6861	-0.841345	-0.641776	-0.110339	0.435004	-0.677956	-0.822147	0.81278	-0.113323	0.714276	0.418388	-0.461852	0.555992	0.371364	0.253103	0.745389	0.737213	0.483458	-0.18504	-0.299344	-0.215824	0.358349
AT1G50260	0.435874	0.519502	-0.894463	0.614482	0.608673	0.521627	-0.407198	0.482718	-0.406425	0.474235	-0.0209027	0.383544	-0.423034	-0.290446	0.0510642	0.378276	0.122644	-0.0136997	0.309544	0.0949878	0.103656	0.165268	0.507857	0.680995	0.0784771	0.527791	0.726973	0.580421	-0.745126	-0.460879	-0.0758818	0.481428	-0.528516	-0.733444	0.751344	-0.186311	0.629531	0.34349	-0.408095	0.480497	0.187552	0.278718	0.763606	0.638695	0.413651	-0.378808	-0.294755	-0.273359	0.393171
AT4G01610	0.56402	0.811852	-0.721044	0.448264	0.653947	0.829295	-0.22869	0.741145	-0.613714	0.7281	-0.0516456	0.579863	-0.243852	-0.291578	0.270552	0.654547	0.183001	-0.0875387	0.507743	0.16371	0.235253	0.539149	0.746142	0.881091	0.253241	0.70063	0.94423	0.752485	-0.876196	-0.657019	0.0557508	0.681593	-0.60545	-0.910182	0.946544	-0.0991273	0.823276	0.437377	-0.683176	0.790264	0.605906	0.501264	0.870506	0.815156	0.637167	-0.200286	-0.288593	-0.494454	0.487788
AT4G13110	0.454558	0.774433	-0.682956	0.450054	0.603494	0.803122	-0.0275199	0.760486	-0.597064	0.640064	-0.113026	0.619682	-0.33977	-0.0482475	0.352697	0.583754	0.281189	-0.151694	0.496456	0.143311	0.312714	0.514194	0.726096	0.826779	0.152728	0.810247	0.879754	0.724266	-0.796207	-0.59257	0.177357	0.719153	-0.554421	-0.828983	0.899206	0.104127	0.813662	0.457123	-0.539915	0.739892	0.592897	0.482995	0.826218	0.771578	0.737537	0.0295774	-0.133359	-0.493461	0.379041
AT5G02420	0.569297	0.627049	-0.829972	0.590289	0.620216	0.655645	-0.461503	0.605761	-0.53649	0.580674	-0.0243872	0.446724	-0.311471	-0.396317	0.037828	0.517078	0.104064	0.0118155	0.303624	0.131179	0.106397	0.344757	0.576475	0.778446	0.0126128	0.625495	0.849135	0.712829	-0.843458	-0.591112	-0.0987952	0.563811	-0.624623	-0.849976	0.876765	-0.251505	0.767685	0.380275	-0.633553	0.612787	0.354755	0.386416	0.88016	0.738811	0.523325	-0.426689	-0.417297	-0.394769	0.44751
AT2G01490	0.54148	0.756971	-0.739799	0.514255	0.692944	0.773102	-0.195112	0.717609	-0.507435	0.687817	-0.0186584	0.5725	-0.355378	-0.258522	0.177126	0.5961	0.212387	-0.0332627	0.47461	0.27302	0.249802	0.451544	0.667669	0.808362	0.245215	0.671156	0.897216	0.675899	-0.811017	-0.549102	0.0695129	0.643403	-0.53377	-0.899911	0.890488	-0.0758487	0.739904	0.487216	-0.521282	0.715314	0.502717	0.551312	0.84787	0.78553	0.60682	-0.199404	-0.264583	-0.38402	0.540173
AT1G54830	0.469048	0.633906	-0.788838	0.589268	0.590197	0.65576	-0.374575	0.607438	-0.558057	0.569419	-0.00995384	0.483244	-0.306183	-0.317168	0.170454	0.518962	0.0865382	-0.0605338	0.374316	0.0722559	0.179208	0.449054	0.624822	0.809844	-0.0317105	0.630202	0.847542	0.773641	-0.870795	-0.698809	-0.123767	0.520362	-0.714672	-0.833491	0.883502	-0.176536	0.810521	0.373957	-0.642371	0.603974	0.391562	0.311605	0.835228	0.706	0.524255	-0.299724	-0.361925	-0.412387	0.360159
AT4G21320	0.4919	0.324148	-0.901206	0.646916	0.491498	0.359051	-0.554336	0.305577	-0.264282	0.321568	-0.0734079	0.259793	-0.381206	-0.430338	-0.12758	0.329935	-0.104747	0.0343646	0.167199	-0.00235418	-0.0506112	0.128251	0.321245	0.56826	-0.0310681	0.342254	0.613174	0.512747	-0.700818	-0.427627	-0.261897	0.315109	-0.519074	-0.669927	0.661722	-0.354674	0.580988	0.216191	-0.389323	0.324737	0.0928518	0.205174	0.697346	0.563818	0.256105	-0.553659	-0.444141	-0.173397	0.39852
AT2G46680	0.534213	0.57886	-0.864538	0.634434	0.631781	0.638019	-0.404013	0.590466	-0.511424	0.546301	-0.0171357	0.437335	-0.361861	-0.308805	0.113283	0.485174	0.0837503	-0.0919518	0.373938	0.0700567	0.111529	0.443775	0.630569	0.817467	-0.0149587	0.639889	0.838164	0.756668	-0.937146	-0.696863	-0.198857	0.489314	-0.724912	-0.851348	0.896996	-0.201957	0.814059	0.387784	-0.643219	0.603641	0.363958	0.298718	0.866114	0.744032	0.517267	-0.333842	-0.416787	-0.326848	0.3812
AT5G11110	0.469151	0.693951	-0.822178	0.544431	0.634961	0.686502	-0.365693	0.608876	-0.542613	0.657951	0.00699111	0.483727	-0.318472	-0.340992	0.125078	0.574	0.115379	-0.0321136	0.427224	0.141594	0.15654	0.40296	0.639886	0.830259	0.166618	0.593213	0.873445	0.727935	-0.853242	-0.606065	-0.0700963	0.572406	-0.608448	-0.869391	0.885314	-0.180931	0.770223	0.447079	-0.605962	0.677298	0.40998	0.384535	0.859038	0.770657	0.488291	-0.332118	-0.32558	-0.378781	0.461924
AT5G47590	0.584683	0.661071	-0.766465	0.513224	0.565608	0.660786	-0.397804	0.582515	-0.480174	0.615589	0.0142419	0.441691	-0.27064	-0.440618	0.0187398	0.617261	0.114759	0.0336154	0.323784	0.0648413	0.0802915	0.471833	0.56096	0.789911	0.145559	0.609202	0.866465	0.730004	-0.860548	-0.647901	-0.155386	0.511759	-0.673275	-0.888445	0.881511	-0.282189	0.773889	0.392706	-0.661329	0.645943	0.525616	0.382899	0.837131	0.773063	0.481672	-0.386689	-0.449344	-0.357349	0.515707
AT4G15910	0.55318	0.482249	-0.876475	0.63165	0.56118	0.523344	-0.568789	0.459555	-0.433867	0.489245	-0.0163305	0.339794	-0.264494	-0.515448	-0.0431607	0.476136	-0.0866029	0.0230576	0.265106	0.0454884	0.012429	0.311257	0.499481	0.721891	0.0282857	0.455434	0.773952	0.690454	-0.864969	-0.642101	-0.292358	0.373285	-0.68529	-0.821593	0.820943	-0.402347	0.721876	0.272132	-0.61668	0.498541	0.240387	0.252451	0.799452	0.695792	0.337901	-0.5448	-0.518803	-0.282069	0.42409
AT3G11410	0.536425	0.677669	-0.797566	0.57357	0.651697	0.716633	-0.416994	0.658282	-0.611799	0.621927	-0.048029	0.463123	-0.293439	-0.351126	0.160416	0.565034	0.0735187	-0.0940532	0.41964	0.143225	0.10869	0.473673	0.670971	0.856049	0.032903	0.643872	0.893813	0.78912	-0.922853	-0.716252	-0.10873	0.572425	-0.712159	-0.870459	0.92911	-0.214016	0.851702	0.387103	-0.713197	0.679007	0.409699	0.357744	0.887014	0.762795	0.554094	-0.348585	-0.420051	-0.427165	0.393569
AT3G14360	0.528002	0.443152	-0.888482	0.676907	0.585321	0.52179	-0.458337	0.495645	-0.405234	0.442362	0.005573	0.349825	-0.410721	-0.312222	0.00316922	0.397453	0.0616051	-0.0721027	0.270786	0.0306891	0.0452265	0.375403	0.517411	0.730467	-0.131268	0.567423	0.738597	0.689832	-0.893094	-0.645358	-0.296767	0.38061	-0.709938	-0.779769	0.81539	-0.244073	0.739208	0.340631	-0.580542	0.481491	0.257599	0.215443	0.820582	0.66202	0.428323	-0.389136	-0.460645	-0.240072	0.356073
AT3G16030	0.577213	0.657388	-0.785685	0.491597	0.590698	0.734227	-0.247576	0.653437	-0.541352	0.533416	-0.264245	0.523546	-0.326044	-0.215735	0.219839	0.489136	0.0664976	-0.229434	0.433231	0.211538	0.146442	0.450214	0.68358	0.766334	0.146997	0.702375	0.852888	0.633649	-0.850349	-0.624106	0.0689193	0.667299	-0.570138	-0.823587	0.892331	-0.100559	0.800581	0.29061	-0.60638	0.675967	0.44974	0.445876	0.812411	0.72658	0.639261	-0.208277	-0.276114	-0.482411	0.33756
AT5G23230	0.498607	0.701416	-0.614448	0.437622	0.55602	0.683751	-0.253984	0.632127	-0.504448	0.66305	0.0300878	0.403149	-0.26751	-0.256091	0.164212	0.537755	0.226301	-0.00816723	0.320252	0.190619	0.0872355	0.499952	0.609212	0.792095	-0.0122234	0.641111	0.799271	0.736825	-0.730444	-0.496699	0.0307534	0.628544	-0.53501	-0.746273	0.823557	-0.153237	0.747193	0.473881	-0.629636	0.682028	0.456172	0.360886	0.801771	0.683591	0.540862	-0.177579	-0.309915	-0.44837	0.347101
AT1G70410	-0.577913	-0.708887	0.834997	-0.500252	-0.640912	-0.717533	0.324382	-0.626989	0.561026	-0.636056	0.0909297	-0.493951	0.275586	0.339973	-0.20485	-0.57553	-0.0914758	0.0685791	-0.429611	-0.0967984	-0.135216	-0.420275	-0.652902	-0.832814	-0.152375	-0.625976	-0.89281	-0.735564	0.874101	0.643251	0.0770435	-0.598248	0.609754	0.877957	-0.916015	0.173687	-0.847419	-0.409344	0.640622	-0.688629	-0.48925	-0.452645	-0.868491	-0.796006	-0.569271	0.301637	0.344246	0.411479	-0.494285
AT3G19290	0.407543	0.719614	-0.731104	0.521557	0.620147	0.671621	-0.291649	0.638073	-0.534019	0.605346	-0.0248138	0.468751	-0.341872	-0.266474	0.180906	0.487374	0.129372	-0.0936719	0.451545	0.268369	0.154994	0.385553	0.649922	0.774833	0.244435	0.579268	0.853798	0.677251	-0.795778	-0.59297	0.0457163	0.574792	-0.58839	-0.831593	0.836046	-0.139986	0.715344	0.411418	-0.520062	0.649339	0.34809	0.332285	0.767707	0.729232	0.481772	-0.244078	-0.273817	-0.356099	0.360203
AT1G30190	0.50227	0.548584	-0.875102	0.647066	0.603908	0.594293	-0.377297	0.566983	-0.451432	0.522269	-0.00482582	0.414222	-0.415271	-0.290503	0.0245443	0.457827	0.102192	-0.0693008	0.309545	0.147401	0.0957778	0.386168	0.585101	0.766528	0.00033067	0.649877	0.808494	0.709873	-0.88561	-0.644073	-0.191456	0.464783	-0.683716	-0.853057	0.860513	-0.211367	0.752146	0.401421	-0.553734	0.567893	0.31977	0.298216	0.841672	0.728423	0.485097	-0.324907	-0.400724	-0.271865	0.382248
AT5G57150	0.481506	0.771526	-0.75623	0.573618	0.677119	0.774693	-0.186	0.738643	-0.57167	0.680853	0.048824	0.616964	-0.339684	-0.210268	0.214434	0.577383	0.303216	0.0265587	0.465846	0.0900227	0.330631	0.447066	0.713396	0.8667	0.189623	0.765339	0.930747	0.778374	-0.877301	-0.570747	0.0571521	0.667121	-0.607344	-0.925774	0.938381	-0.0143418	0.795309	0.552282	-0.569276	0.736811	0.527031	0.47792	0.899359	0.876722	0.655782	-0.149293	-0.240218	-0.351856	0.509108
AT5G54080	0.446832	0.801787	-0.738784	0.476853	0.653692	0.797397	-0.165094	0.735397	-0.639427	0.685379	-0.0823289	0.613488	-0.311219	-0.180143	0.308941	0.597815	0.189375	-0.110683	0.517528	0.206409	0.300947	0.435523	0.741096	0.845922	0.208401	0.73522	0.917644	0.737535	-0.809423	-0.609226	0.148885	0.707227	-0.560425	-0.870301	0.916315	-0.00472885	0.807677	0.448349	-0.555633	0.743206	0.494245	0.487991	0.849785	0.783499	0.6723	-0.121276	-0.181025	-0.498076	0.411653
AT4G13050	-0.571377	-0.649204	0.79726	-0.506236	-0.6159	-0.713271	0.293834	-0.653347	0.551827	-0.608753	0.0927144	-0.393246	0.319528	0.279674	-0.139181	-0.587879	-0.145325	0.145392	-0.369317	-0.139714	-0.0159599	-0.500195	-0.677473	-0.845007	-0.0864073	-0.736864	-0.866148	-0.758396	0.924245	0.718768	0.143078	-0.554429	0.697115	0.869856	-0.921881	0.202013	-0.848222	-0.384445	0.686046	-0.69824	-0.520433	-0.369046	-0.858355	-0.777809	-0.587644	0.243703	0.429622	0.364793	-0.4134
AT5G63180	-0.522199	-0.460386	0.902696	-0.65074	-0.553931	-0.487531	0.448446	-0.44076	0.340077	-0.442388	-0.00679854	-0.38741	0.419091	0.34806	0.0582475	-0.376773	-0.120408	-0.00576146	-0.243066	-0.00745415	-0.0816786	-0.284984	-0.464977	-0.692329	0.00582274	-0.541635	-0.73834	-0.638149	0.850595	0.541636	0.255018	-0.406592	0.644928	0.800725	-0.790522	0.247151	-0.668134	-0.379363	0.530226	-0.491231	-0.269789	-0.238573	-0.813522	-0.719304	-0.36418	0.411488	0.390517	0.172408	-0.424696
AT2G24420	0.522106	0.792923	-0.694517	0.531745	0.707009	0.807314	-0.326335	0.747007	-0.650428	0.707416	-0.0311437	0.562524	-0.273105	-0.340262	0.191715	0.632998	0.126339	-0.0368424	0.479743	0.232372	0.212804	0.500574	0.70832	0.878492	0.111744	0.664352	0.950197	0.793817	-0.872854	-0.639801	0.0274559	0.674444	-0.617512	-0.920973	0.951038	-0.149632	0.852477	0.474653	-0.691538	0.753876	0.466672	0.517595	0.917437	0.831918	0.643275	-0.287058	-0.373829	-0.446078	0.491775
AT5G30500	0.511677	0.733984	-0.737853	0.508177	0.65279	0.744309	-0.295999	0.694298	-0.609491	0.64767	-0.0109941	0.470741	-0.296738	-0.261673	0.247004	0.572539	0.175071	-0.0793888	0.418806	0.128438	0.135099	0.518018	0.680749	0.852808	0.0362598	0.715986	0.886962	0.793147	-0.873737	-0.696999	-0.0558711	0.601971	-0.689513	-0.842297	0.918193	-0.12965	0.880218	0.448026	-0.678308	0.699536	0.500618	0.404366	0.868734	0.753	0.657618	-0.220751	-0.3488	-0.477108	0.381201
AT4G36600	0.501634	0.529527	-0.906686	0.659638	0.598884	0.568907	-0.43566	0.523706	-0.447125	0.500361	-0.0163095	0.399276	-0.410211	-0.338166	-0.0082116	0.457142	0.079396	-0.0351781	0.281856	0.056868	0.074089	0.332841	0.56088	0.766959	-0.0223338	0.620848	0.802332	0.706412	-0.879662	-0.608441	-0.215182	0.467759	-0.662931	-0.845519	0.856743	-0.250507	0.756846	0.379263	-0.560876	0.542221	0.295938	0.290201	0.854522	0.739841	0.475286	-0.390127	-0.434958	-0.256173	0.417209
AT3G50940	0.484138	0.739222	-0.64633	0.463061	0.583836	0.797361	-0.31098	0.706729	-0.670431	0.691712	-0.0592991	0.503078	-0.171734	-0.331389	0.219129	0.694233	0.0796157	-0.053337	0.397413	0.0970175	0.149296	0.595016	0.702155	0.889603	0.0185032	0.723941	0.905213	0.828205	-0.863953	-0.703864	-0.041027	0.64964	-0.667662	-0.8642	0.945554	-0.170379	0.901282	0.411137	-0.785434	0.761532	0.58523	0.471634	0.889697	0.772295	0.675299	-0.248276	-0.382222	-0.559653	0.397993
AT4G31351	0.486454	0.634644	-0.801593	0.653296	0.603493	0.689942	-0.38005	0.629316	-0.547984	0.611983	-0.0221838	0.512033	-0.316971	-0.346678	0.114418	0.604027	0.0353704	-0.0161087	0.397922	0.0845554	0.163982	0.516834	0.625422	0.869911	0.00566735	0.63771	0.889692	0.823344	-0.923759	-0.679773	-0.142703	0.551583	-0.72047	-0.904956	0.935001	-0.187545	0.847302	0.449114	-0.663439	0.666456	0.4477	0.380643	0.899041	0.796034	0.518165	-0.325039	-0.398154	-0.362748	0.43572
AT1G55680	0.550942	0.814037	-0.666478	0.439934	0.776412	0.854935	-0.238861	0.723835	-0.669198	0.75281	-0.0733897	0.671479	-0.239804	-0.336226	0.281858	0.733123	0.187989	0.00294922	0.598671	0.104236	0.344662	0.419312	0.720167	0.885141	0.175024	0.660755	0.948	0.746387	-0.820237	-0.550966	0.120674	0.739436	-0.508738	-0.888321	0.938349	-0.0458255	0.821254	0.46072	-0.629246	0.764535	0.556304	0.676291	0.908475	0.815681	0.693004	-0.253231	-0.284772	-0.443776	0.668754
AT5G22290	0.579967	0.723278	-0.755346	0.576426	0.635575	0.736339	-0.371692	0.675371	-0.554648	0.646027	-0.0198219	0.516033	-0.285758	-0.371718	0.18302	0.58836	0.0791037	-0.0309943	0.43123	0.143408	0.152527	0.53588	0.650236	0.861626	0.11143	0.619162	0.917186	0.788404	-0.899848	-0.673003	-0.0647345	0.592422	-0.690445	-0.902566	0.930292	-0.199741	0.834768	0.430863	-0.679275	0.700021	0.500634	0.412333	0.875559	0.788314	0.551422	-0.323852	-0.395215	-0.420054	0.449936
AT1G02310	0.512901	0.397442	-0.931774	0.580445	0.510792	0.408937	-0.469506	0.379702	-0.353006	0.348786	-0.0514133	0.243102	-0.303532	-0.363555	0.00340651	0.321679	-0.0209694	-0.00103816	0.215056	-0.0706046	-0.0450297	0.172239	0.398429	0.590067	0.0380278	0.42129	0.656055	0.563284	-0.77472	-0.55596	-0.288466	0.30604	-0.588808	-0.68389	0.712649	-0.287482	0.701433	0.244252	-0.452754	0.366021	0.18437	0.191516	0.695555	0.616503	0.348674	-0.451507	-0.41692	-0.237124	0.374606
AT1G52690	0.585499	0.557972	-0.872863	0.603835	0.591396	0.615579	-0.43091	0.557817	-0.490733	0.515246	-0.0763133	0.421314	-0.320398	-0.358529	0.0682041	0.451837	0.0100028	-0.119809	0.348702	0.111888	0.0796077	0.415586	0.622115	0.776758	0.0360986	0.595206	0.831602	0.710371	-0.930264	-0.695376	-0.203818	0.474781	-0.690145	-0.858873	0.88503	-0.25949	0.78843	0.324691	-0.647409	0.588318	0.33693	0.294099	0.836151	0.740974	0.468796	-0.378503	-0.443108	-0.312661	0.376952
AT5G05220	0.50963	0.536719	-0.879286	0.635619	0.577179	0.594646	-0.439173	0.55123	-0.507016	0.509464	-0.079687	0.420898	-0.319795	-0.349924	0.0585046	0.471405	-0.0335085	-0.0858377	0.334813	0.121805	0.0867339	0.370901	0.58186	0.766438	0.0153222	0.574328	0.813942	0.725546	-0.897209	-0.677585	-0.198757	0.462333	-0.687377	-0.848009	0.8695	-0.250322	0.784329	0.335922	-0.612	0.572802	0.283071	0.289703	0.84252	0.741547	0.44782	-0.3864	-0.413053	-0.323916	0.356489
AT3G56060	-0.548002	-0.580135	0.82955	-0.60394	-0.624634	-0.619899	0.512865	-0.532563	0.540054	-0.584714	-0.000984661	-0.453726	0.256447	0.437453	-0.0585611	-0.526819	0.00819482	0.00144956	-0.381961	-0.0178982	-0.114616	-0.403476	-0.585048	-0.828345	-0.00465801	-0.516279	-0.846851	-0.780473	0.929153	0.645684	0.244536	-0.485419	0.678649	0.869109	-0.892918	0.271352	-0.809344	-0.419775	0.717891	-0.633059	-0.338853	-0.334817	-0.907677	-0.810187	-0.431635	0.461635	0.452833	0.283023	-0.464944
AT5G14800	0.126094	-0.464026	-0.369714	0.265393	-0.124204	-0.418489	-0.417799	-0.436359	0.381881	-0.232005	0.222427	-0.287236	-0.116369	-0.319314	-0.498895	-0.146954	-0.139076	0.211426	-0.353048	-0.460716	-0.260504	-0.214264	-0.331186	-0.0948494	-0.289055	-0.282596	-0.196277	-0.0165114	-0.132135	0.000626912	-0.730407	-0.491992	-0.17727	0.00172726	-0.109872	-0.393599	-0.153396	-0.0752572	0.00326216	-0.324691	-0.220213	-0.365306	0.0178054	-0.0228216	-0.492564	-0.446998	-0.356862	0.501764	0.173028
AT4G21440	0.474779	0.621736	-0.698912	0.543738	0.584916	0.639689	-0.530757	0.612107	-0.622723	0.53752	0.00217282	0.319084	-0.133713	-0.448153	0.18477	0.465957	-0.0205568	-0.0502816	0.337219	0.0867393	0.00913989	0.456264	0.624855	0.782234	0.0192633	0.525366	0.825997	0.767131	-0.894545	-0.778935	-0.197878	0.445677	-0.77482	-0.781973	0.858003	-0.334512	0.839199	0.275332	-0.781567	0.590567	0.322254	0.226844	0.77784	0.676112	0.485837	-0.43792	-0.499326	-0.462895	0.265227
AT3G50980	0.593507	0.628467	-0.862734	0.605238	0.647091	0.67729	-0.395175	0.613912	-0.504638	0.576151	-0.0876789	0.477182	-0.329261	-0.362609	0.111498	0.506504	0.0463869	-0.0713083	0.394017	0.158137	0.123226	0.395754	0.637311	0.804075	0.127283	0.612909	0.869567	0.710335	-0.903455	-0.631169	-0.101681	0.555805	-0.642186	-0.887417	0.904511	-0.229465	0.782419	0.369366	-0.61527	0.643714	0.371562	0.393846	0.866286	0.785267	0.516394	-0.365742	-0.39311	-0.349547	0.442578
AT4G29400	0.401931	0.234491	-0.747221	0.73294	0.37298	0.299183	-0.699949	0.27948	-0.312233	0.274753	0.0441398	0.199456	-0.266236	-0.534974	-0.239486	0.33634	-0.140881	0.109916	0.0461484	-0.128013	-0.0935819	0.321275	0.28263	0.610737	-0.308705	0.355773	0.608717	0.705592	-0.827903	-0.612563	-0.4932	0.18831	-0.798803	-0.690514	0.698886	-0.480359	0.650359	0.233201	-0.659009	0.322234	0.0936103	-0.00131296	0.729246	0.604986	0.156621	-0.612342	-0.613273	-0.11448	0.251999
AT3G13672	0.570836	0.628131	-0.833909	0.625429	0.636653	0.679944	-0.408463	0.635555	-0.521378	0.592738	-0.00592075	0.433362	-0.336565	-0.343553	0.112847	0.533337	0.103985	-0.0612532	0.375374	0.0974998	0.0817812	0.492257	0.637848	0.84832	0.0388345	0.643509	0.871665	0.778741	-0.947068	-0.692513	-0.174269	0.523854	-0.729552	-0.880989	0.91931	-0.225883	0.825006	0.413923	-0.684677	0.655246	0.430307	0.325895	0.884582	0.779313	0.5203	-0.345664	-0.443021	-0.346778	0.415442
AT3G14590	0.556863	0.582751	-0.887464	0.649941	0.665535	0.629159	-0.412132	0.581312	-0.488093	0.543229	-0.0237879	0.452973	-0.389699	-0.322651	0.110481	0.473472	0.0817218	-0.0581662	0.381195	0.0900921	0.125163	0.379436	0.605622	0.799046	0.0122229	0.618994	0.835062	0.731894	-0.905138	-0.640871	-0.162025	0.502634	-0.6859	-0.848568	0.883671	-0.203906	0.789115	0.3927	-0.581548	0.585338	0.324786	0.335257	0.868151	0.74497	0.518623	-0.358628	-0.39895	-0.314398	0.417077
AT3G14750	0.324769	0.665635	-0.542657	0.430833	0.551892	0.718866	-0.261144	0.628291	-0.506131	0.639988	0.00583423	0.544951	-0.183989	-0.327559	0.146384	0.57916	0.134686	0.000501468	0.418263	0.190522	0.330387	0.363168	0.67245	0.719835	0.288459	0.560232	0.769732	0.55583	-0.65192	-0.434399	0.193908	0.618564	-0.43049	-0.746715	0.752809	-0.145051	0.506497	0.262432	-0.529314	0.644856	0.364578	0.416786	0.689554	0.61277	0.488674	-0.253773	-0.205099	-0.498438	0.376572
AT5G64230	0.52094	0.682935	-0.762372	0.543791	0.639751	0.693799	-0.431216	0.62462	-0.595973	0.606689	-0.050201	0.432457	-0.324374	-0.330035	0.174603	0.547669	0.105926	-0.108871	0.426759	0.0991543	0.0619397	0.460116	0.646291	0.856862	0.0327539	0.606847	0.868407	0.764668	-0.882525	-0.652377	-0.0664847	0.597094	-0.671712	-0.816444	0.891257	-0.199552	0.820938	0.383291	-0.696478	0.670681	0.414284	0.311185	0.865199	0.73145	0.53187	-0.350395	-0.410819	-0.406657	0.380255
AT5G15250	0.477776	0.293677	-0.876215	0.584692	0.444611	0.326337	-0.524924	0.265723	-0.241317	0.288989	-0.111793	0.236424	-0.289999	-0.452647	-0.101776	0.308857	-0.15545	0.0716804	0.156856	-0.00119759	-0.0431767	0.0374335	0.28557	0.485772	0.0693124	0.283478	0.562377	0.425464	-0.615418	-0.374858	-0.198498	0.292657	-0.439851	-0.604931	0.59983	-0.356784	0.520468	0.134189	-0.305534	0.27002	0.0659577	0.227394	0.598773	0.487035	0.215707	-0.558809	-0.382367	-0.218054	0.389897
AT1G72770	0.51853	0.627426	-0.836468	0.615617	0.654961	0.651683	-0.418179	0.602568	-0.553532	0.560611	-0.0436978	0.483387	-0.357067	-0.319153	0.144142	0.479987	0.07574	-0.0892764	0.42157	0.13592	0.147723	0.398834	0.62161	0.809543	0.0265876	0.605267	0.860117	0.747521	-0.907183	-0.674835	-0.12196	0.532717	-0.69868	-0.853156	0.891163	-0.177423	0.804737	0.401487	-0.626821	0.620741	0.33435	0.331546	0.868484	0.751222	0.506515	-0.351937	-0.369831	-0.338998	0.388578
AT4G23630	0.50585	0.73344	-0.740225	0.521459	0.650065	0.763305	-0.373675	0.690786	-0.673942	0.662158	-0.0614667	0.524478	-0.255256	-0.325528	0.215363	0.585274	0.0834331	-0.126122	0.46958	0.185113	0.18022	0.495317	0.73077	0.876297	0.0625196	0.673194	0.921821	0.799034	-0.911875	-0.726812	-0.0330412	0.627494	-0.688741	-0.880721	0.94372	-0.166966	0.853389	0.39537	-0.735841	0.72909	0.43841	0.391586	0.88671	0.769451	0.588264	-0.298491	-0.365632	-0.47023	0.373641
AT1G67856	0.536078	0.613358	-0.892203	0.656614	0.649921	0.644392	-0.311142	0.623801	-0.52382	0.563412	-0.0300741	0.516149	-0.373299	-0.234813	0.170437	0.466196	0.115506	-0.0170571	0.396956	0.102791	0.207575	0.317286	0.616687	0.806484	0.0517656	0.658235	0.849575	0.752996	-0.870395	-0.573536	-0.0672168	0.55763	-0.615722	-0.863379	0.888658	-0.0929684	0.787643	0.469072	-0.500027	0.614611	0.339715	0.381374	0.883298	0.799308	0.54174	-0.264415	-0.29012	-0.289346	0.431867
AT3G61900	0.538231	0.608287	-0.782994	0.583967	0.591571	0.649537	-0.517516	0.567134	-0.566713	0.569838	-0.066342	0.482752	-0.238062	-0.459231	0.0913042	0.568405	-0.0462796	-0.0384392	0.401898	0.0572914	0.133696	0.42603	0.572224	0.799619	0.0192024	0.491232	0.850463	0.752409	-0.880611	-0.674062	-0.140337	0.516228	-0.689986	-0.839223	0.878228	-0.278916	0.784881	0.30311	-0.71585	0.609868	0.342546	0.320858	0.856607	0.730875	0.428085	-0.467401	-0.442431	-0.414981	0.420272
AT3G47080	0.495834	0.400185	-0.892002	0.692321	0.548051	0.430286	-0.504217	0.453173	-0.380627	0.379969	0.0418308	0.255982	-0.36852	-0.366584	-0.0379112	0.323978	0.0482893	0.00236717	0.190573	0.0254942	-0.0210265	0.251972	0.436177	0.659574	-0.116733	0.484549	0.697283	0.676067	-0.853222	-0.640385	-0.352704	0.282549	-0.727757	-0.751024	0.759124	-0.314404	0.697798	0.308966	-0.528273	0.394463	0.156826	0.122871	0.756936	0.645685	0.318164	-0.441623	-0.495379	-0.156352	0.34272
AT2G34850	0.540807	0.648652	-0.83555	0.606981	0.671656	0.698931	-0.409072	0.640303	-0.588547	0.615904	-0.013107	0.462822	-0.321765	-0.332669	0.153524	0.558079	0.101512	-0.060443	0.411209	0.0732155	0.125133	0.45288	0.659112	0.865263	-0.0223241	0.649569	0.880887	0.798783	-0.930546	-0.687062	-0.148456	0.557147	-0.700217	-0.864946	0.928739	-0.189569	0.85979	0.42275	-0.685664	0.654858	0.405547	0.367536	0.906277	0.767918	0.563778	-0.343584	-0.423326	-0.382587	0.436952
AT3G56310	0.387486	0.669632	-0.79122	0.459628	0.639601	0.619987	-0.0698923	0.606341	-0.469787	0.554312	-0.0415614	0.513457	-0.4379	-0.0304801	0.195227	0.3549	0.328083	-0.0971383	0.42997	0.238616	0.271199	0.142056	0.639972	0.687111	0.291838	0.674268	0.771717	0.545418	-0.689152	-0.371812	0.154528	0.616897	-0.353907	-0.776281	0.75808	0.0811995	0.605512	0.502537	-0.286938	0.613662	0.29708	0.414936	0.756004	0.764601	0.554709	-0.0565071	-0.0691949	-0.188626	0.427717
AT4G38440	0.421249	0.475459	-0.792243	0.59534	0.473047	0.527597	-0.436766	0.401176	-0.374584	0.491488	0.0327532	0.454169	-0.363044	-0.380198	-0.093816	0.552562	0.0454892	0.0253467	0.282009	-0.132605	0.144739	0.442079	0.499421	0.747324	-0.031171	0.569939	0.751329	0.669338	-0.82395	-0.552794	-0.222355	0.447362	-0.630674	-0.792972	0.805739	-0.234298	0.691045	0.353248	-0.572128	0.517193	0.417989	0.281784	0.794496	0.663424	0.414637	-0.405537	-0.407332	-0.27313	0.445162
AT2G02390	0.510494	0.769829	-0.719531	0.363478	0.613401	0.764658	-0.00375338	0.67816	-0.518829	0.607435	-0.195707	0.612712	-0.392335	-0.0500332	0.309739	0.546175	0.281243	-0.202957	0.522878	0.150206	0.271111	0.404445	0.689979	0.772573	0.304928	0.735126	0.853877	0.595559	-0.741931	-0.482137	0.21261	0.733548	-0.40989	-0.816601	0.847559	0.106457	0.740194	0.429889	-0.446898	0.72329	0.589929	0.532898	0.791727	0.784103	0.694847	0.00307208	-0.107722	-0.383932	0.481995
AT2G35070	0.549457	0.557931	-0.862191	0.640996	0.634222	0.627626	-0.3658	0.585134	-0.492441	0.524394	-0.0237836	0.471597	-0.417546	-0.237613	0.109628	0.453737	0.130319	-0.104569	0.365852	0.0660997	0.147996	0.440405	0.604979	0.80289	-0.100255	0.671143	0.818136	0.744973	-0.91912	-0.653754	-0.181691	0.509522	-0.695074	-0.832035	0.88481	-0.129873	0.809017	0.427787	-0.612589	0.593151	0.364312	0.322715	0.888547	0.737165	0.552331	-0.287795	-0.375916	-0.303456	0.380908
AT2G33330	-0.524185	-0.653917	0.862794	-0.568961	-0.661959	-0.646795	0.313241	-0.58815	0.479694	-0.571882	0.0214647	-0.486655	0.435472	0.263958	-0.119324	-0.491495	-0.24437	0.0624737	-0.398163	-0.0612424	-0.163836	-0.346707	-0.609402	-0.793787	-0.0811535	-0.659005	-0.847311	-0.700014	0.861579	0.579255	0.077635	-0.566069	0.6236	0.845806	-0.870902	0.128401	-0.758279	-0.434356	0.548308	-0.613665	-0.398512	-0.352913	-0.857109	-0.771533	-0.533604	0.271668	0.326311	0.285389	-0.481873
AT3G13130	0.485824	0.668501	-0.815865	0.586619	0.659863	0.647903	-0.391234	0.602977	-0.537333	0.554265	-0.0833698	0.468995	-0.366306	-0.304951	0.138657	0.430133	0.0573578	-0.0767873	0.405407	0.231914	0.120627	0.332876	0.605897	0.773377	0.105148	0.567522	0.856853	0.682975	-0.831817	-0.569198	-0.0356858	0.586704	-0.573865	-0.84655	0.862088	-0.168336	0.789771	0.435527	-0.553184	0.623277	0.289529	0.402274	0.850678	0.768216	0.531491	-0.347991	-0.331071	-0.326707	0.403446
AT3G15790	0.403627	0.314055	-0.803749	0.600216	0.413588	0.377847	-0.24186	0.378075	-0.258248	0.306751	0.00534741	0.299635	-0.524773	-0.0708751	-0.00448299	0.318481	0.189011	-0.135305	0.16741	-0.0860017	0.0405121	0.367065	0.390827	0.618513	-0.271379	0.607181	0.575402	0.615039	-0.748059	-0.552915	-0.290777	0.295821	-0.654032	-0.628061	0.671946	-0.0807978	0.628363	0.332371	-0.405238	0.362042	0.297778	0.071593	0.693208	0.534786	0.383611	-0.143616	-0.32346	-0.129525	0.241349
AT1G06460	0.452026	0.829892	-0.625443	0.456878	0.627777	0.847648	-0.204864	0.777893	-0.69074	0.731968	-0.0775699	0.548879	-0.2457	-0.228087	0.277863	0.671513	0.204487	-0.0988723	0.480311	0.194698	0.18888	0.575576	0.772166	0.92349	0.140383	0.772003	0.949171	0.820717	-0.859877	-0.63737	0.117722	0.754626	-0.609811	-0.886329	0.960548	-0.069331	0.871902	0.482949	-0.723393	0.828614	0.59325	0.476419	0.890182	0.829012	0.690241	-0.135879	-0.293955	-0.505119	0.401329
AT4G38860	-0.550325	-0.592467	0.843946	-0.614239	-0.616483	-0.63798	0.364614	-0.595689	0.513123	-0.55003	0.027685	-0.44366	0.330912	0.305481	-0.139874	-0.496835	-0.0607699	0.0788164	-0.367777	-0.0628801	-0.116199	-0.46001	-0.624056	-0.813843	0.0227182	-0.638153	-0.84162	-0.786818	0.925003	0.704314	0.200623	-0.483605	0.725102	0.858491	-0.902448	0.202942	-0.841849	-0.397238	0.641959	-0.60757	-0.37817	-0.309867	-0.864388	-0.771719	-0.53155	0.293848	0.415887	0.331033	-0.380262
AT4G21280	-0.595642	-0.640135	0.803032	-0.555674	-0.604901	-0.660614	0.450494	-0.556996	0.505657	-0.579204	0.075003	-0.519285	0.259296	0.438042	-0.0774675	-0.542591	-0.0507508	-0.0318496	-0.365635	-0.00304224	-0.16183	-0.386793	-0.556841	-0.789618	-0.0719359	-0.540983	-0.860297	-0.715324	0.855941	0.550894	0.101356	-0.587826	0.591158	0.862346	-0.885856	0.236981	-0.789635	-0.389376	0.680543	-0.641722	-0.413725	-0.432545	-0.893162	-0.813152	-0.502831	0.431086	0.39113	0.372278	-0.518426
AT1G20920	0.546114	0.679421	-0.655819	0.514158	0.691212	0.720952	-0.261313	0.599104	-0.462558	0.68313	-0.0190776	0.585086	-0.301553	-0.427963	0.11228	0.745514	0.155157	0.108184	0.47624	0.0801043	0.240924	0.44813	0.546286	0.829526	0.143159	0.566778	0.876728	0.738045	-0.807314	-0.537086	-0.0708432	0.569152	-0.592715	-0.90031	0.875634	-0.160406	0.735382	0.479239	-0.566221	0.675507	0.580603	0.606546	0.852625	0.795991	0.491944	-0.30687	-0.36704	-0.237801	0.737447
AT1G64180	0.550991	0.659061	-0.752358	0.60523	0.647543	0.710592	-0.460134	0.63581	-0.572547	0.611557	-0.0304118	0.50472	-0.294038	-0.409309	0.118622	0.581455	0.0586656	-0.0507681	0.431301	0.0790869	0.16142	0.481622	0.652894	0.855018	0.00845448	0.578113	0.885278	0.776063	-0.903295	-0.649828	-0.0739433	0.584134	-0.682066	-0.860386	0.912101	-0.241048	0.78735	0.345472	-0.714984	0.651105	0.384669	0.345165	0.878256	0.747307	0.507459	-0.398301	-0.454823	-0.405556	0.43702
AT3G61630	0.664814	0.718609	-0.789725	0.516695	0.702988	0.725412	-0.299879	0.637666	-0.474527	0.64107	-0.0485673	0.537469	-0.365922	-0.320886	0.20039	0.526444	0.149518	-0.0799717	0.471805	0.207464	0.177386	0.45893	0.65449	0.816768	0.17498	0.623339	0.88921	0.687562	-0.860447	-0.589771	-0.0236271	0.606728	-0.590085	-0.880346	0.894271	-0.152055	0.768764	0.441535	-0.575246	0.686464	0.486801	0.487901	0.853952	0.762974	0.571542	-0.28169	-0.331347	-0.351542	0.513443
AT1G76870	-0.491071	-0.557554	0.883843	-0.533363	-0.533641	-0.553565	0.315968	-0.486477	0.349761	-0.511914	-0.012873	-0.366481	0.401502	0.267501	-0.0199004	-0.425619	-0.236477	0.0204886	-0.268331	0.0209055	-0.0808621	-0.308655	-0.540299	-0.702264	-0.10179	-0.59067	-0.7399	-0.577548	0.769831	0.461043	0.0968012	-0.510595	0.506647	0.744622	-0.77733	0.173183	-0.662034	-0.36624	0.479034	-0.52139	-0.372875	-0.272862	-0.753113	-0.656956	-0.447237	0.292451	0.315108	0.310328	-0.437447
AT4G16515	-0.582047	-0.779347	0.720475	-0.490491	-0.666439	-0.761084	0.304003	-0.660557	0.534772	-0.720164	-0.0177928	-0.543561	0.316643	0.330079	-0.159544	-0.601821	-0.197128	0.0522712	-0.489246	-0.146928	-0.180851	-0.525338	-0.715305	-0.897455	-0.231078	-0.638543	-0.930741	-0.764556	0.894142	0.571777	0.00336733	-0.658862	0.586917	0.920612	-0.928626	0.159268	-0.772734	-0.512517	0.676743	-0.784411	-0.538368	-0.429363	-0.896532	-0.864977	-0.541087	0.263158	0.350261	0.320911	-0.514866
AT4G19220	0.303513	0.505713	-0.357873	0.109926	0.379172	0.517448	-0.00661176	0.327735	-0.151178	0.490049	-0.0406467	0.410039	-0.253694	-0.002482	0.27575	0.231427	0.12734	-0.275808	0.457816	0.29274	0.216399	0.452483	0.618425	0.509069	0.519111	0.436975	0.478837	0.202605	-0.443916	-0.182839	0.27082	0.529202	-0.150147	-0.440183	0.472989	0.0370395	0.25515	0.272285	-0.294882	0.604899	0.382487	0.296852	0.40135	0.369499	0.401252	0.0358184	0.130884	-0.38252	0.044728
AT3G23000	0.492614	0.747699	-0.708296	0.502869	0.695197	0.745082	-0.363982	0.66654	-0.610367	0.655165	-0.0442389	0.529559	-0.30383	-0.341959	0.216783	0.577643	0.111703	-0.0785626	0.495358	0.228301	0.193382	0.428134	0.671378	0.822646	0.139301	0.609909	0.892876	0.715227	-0.82288	-0.634838	0.0397999	0.627658	-0.619339	-0.840174	0.883202	-0.15724	0.778615	0.390004	-0.620755	0.683098	0.409678	0.447713	0.835267	0.71007	0.577139	-0.321674	-0.326083	-0.458793	0.431842
AT1G73040	0.547689	0.662159	-0.753131	0.568264	0.610443	0.715512	-0.371903	0.657571	-0.602914	0.654096	0.0347338	0.466071	-0.274084	-0.338344	0.127542	0.643707	0.131374	-0.0244155	0.374382	0.0362772	0.115121	0.560893	0.644051	0.8985	-0.0629458	0.693889	0.894857	0.865472	-0.942511	-0.733601	-0.198946	0.540589	-0.750876	-0.893963	0.945271	-0.187387	0.884432	0.471628	-0.75354	0.700593	0.544626	0.370876	0.922354	0.795664	0.562159	-0.30186	-0.456168	-0.365728	0.461659
AT1G49730	-0.559311	-0.687249	0.805715	-0.542681	-0.633904	-0.720526	0.345412	-0.646046	0.5701	-0.589914	0.119631	-0.542607	0.326278	0.300549	-0.184956	-0.540467	-0.134594	0.100398	-0.438332	-0.105957	-0.183418	-0.427692	-0.635828	-0.816118	-0.0942831	-0.64897	-0.886317	-0.716849	0.882945	0.636889	0.0208343	-0.629808	0.638465	0.86022	-0.908682	0.123648	-0.812919	-0.384392	0.656264	-0.678221	-0.460449	-0.419667	-0.877069	-0.7749	-0.57097	0.30211	0.318152	0.420308	-0.444472
AT5G38420	-0.545873	-0.690312	0.793524	-0.532146	-0.597974	-0.67565	0.375768	-0.595603	0.493557	-0.602676	0.0379902	-0.505004	0.306568	0.377972	-0.0790825	-0.547071	-0.154778	-0.0167163	-0.368161	-0.0419135	-0.161239	-0.378067	-0.583717	-0.788982	-0.167071	-0.579013	-0.86658	-0.688757	0.825875	0.525672	0.0298179	-0.609319	0.56204	0.864628	-0.871154	0.199251	-0.744097	-0.405377	0.621935	-0.654626	-0.442063	-0.400015	-0.86002	-0.808918	-0.504454	0.358749	0.353523	0.363117	-0.515077
AT5G57700	-0.561469	-0.596568	0.862002	-0.528818	-0.580284	-0.61099	0.467066	-0.516276	0.508366	-0.590849	0.0397503	-0.412679	0.29049	0.408204	-0.0521902	-0.529693	-0.0287346	0.0727971	-0.356949	-0.0802009	-0.0577539	-0.373229	-0.583345	-0.798922	-0.075243	-0.525697	-0.827604	-0.713717	0.876166	0.634837	0.200017	-0.49503	0.629551	0.843087	-0.8608	0.276803	-0.757497	-0.364596	0.666987	-0.627336	-0.371538	-0.303528	-0.855441	-0.745773	-0.396614	0.427908	0.417584	0.319255	-0.447559
AT1G52565	0.522605	0.233644	-0.902359	0.600434	0.427211	0.305868	-0.483589	0.297862	-0.27666	0.321397	0.0319421	0.23811	-0.236013	-0.382751	-0.0603759	0.300107	-0.0778724	0.111381	0.10786	-0.0486173	0.030882	0.0697229	0.273448	0.49595	-0.121944	0.34583	0.531341	0.525611	-0.66269	-0.483754	-0.352244	0.17808	-0.547533	-0.599046	0.606928	-0.289204	0.545147	0.211487	-0.35629	0.261401	0.0947733	0.170773	0.642014	0.472279	0.197504	-0.480552	-0.356578	-0.208285	0.355079
AT5G16110	0.480066	0.63638	-0.772851	0.624429	0.685212	0.693856	-0.22429	0.652216	-0.426892	0.610946	0.0272346	0.518612	-0.420012	-0.214946	0.161069	0.546674	0.190121	-0.0284326	0.44967	0.0924791	0.219329	0.463639	0.631179	0.829912	0.14253	0.623252	0.829605	0.713703	-0.856145	-0.522866	-0.0588104	0.552028	-0.586818	-0.86447	0.864215	-0.0812762	0.721311	0.492725	-0.519816	0.659007	0.426883	0.417014	0.86362	0.815101	0.555355	-0.19242	-0.309981	-0.257107	0.497605
AT3G51810	0.524094	0.404694	-0.814952	0.615115	0.448331	0.480522	-0.443841	0.449582	-0.29065	0.459489	0.0710014	0.27486	-0.314795	-0.385382	-0.0640583	0.449339	-0.00651981	-0.00911739	0.205139	0.0285517	-0.00558092	0.394101	0.462257	0.679643	0.0305755	0.421584	0.669044	0.587786	-0.776467	-0.547417	-0.268063	0.311973	-0.58993	-0.731715	0.716962	-0.318253	0.569502	0.249804	-0.502803	0.440257	0.322042	0.16228	0.688878	0.551033	0.257288	-0.421992	-0.473531	-0.243043	0.388307
AT5G47640	0.438136	0.700229	-0.737433	0.55895	0.660831	0.720739	-0.338756	0.684925	-0.629082	0.620116	-0.0172014	0.470449	-0.312787	-0.279927	0.207006	0.554939	0.128133	-0.107509	0.443565	0.173424	0.150318	0.47296	0.695843	0.847943	0.0530073	0.681622	0.885134	0.792185	-0.895361	-0.727099	-0.0650253	0.565227	-0.722744	-0.855598	0.910813	-0.156335	0.836398	0.406483	-0.665404	0.674805	0.398256	0.341997	0.851361	0.750934	0.587157	-0.257802	-0.370334	-0.413659	0.350294
AT1G10240	0.222336	-0.0219922	-0.204414	0.306142	0.0954979	0.216004	-0.0356582	0.185242	0.030169	0.202468	0.0365306	0.0596383	-0.218483	0.00905292	-0.0486352	0.316937	-0.0459772	-0.100771	0.0521588	0.0985849	-0.0983794	0.58269	0.11719	0.337275	-0.32953	0.236631	0.166545	0.270117	-0.352413	-0.280074	-0.28323	0.0532367	-0.318527	-0.226056	0.276368	-0.00599111	0.268972	0.208067	-0.258303	0.208997	0.386901	0.146337	0.283381	0.0376747	0.103147	-0.00492933	-0.21098	-0.104064	0.111827
AT1G19400	0.438084	0.707085	-0.683227	0.517101	0.695304	0.686263	-0.354334	0.631614	-0.542339	0.58868	-0.0329884	0.529115	-0.307511	-0.32115	0.208147	0.452403	0.0978657	-0.0611438	0.490975	0.267259	0.243914	0.343263	0.628359	0.732727	0.188399	0.512892	0.834944	0.626316	-0.764734	-0.549293	0.0736117	0.586318	-0.54715	-0.795335	0.812522	-0.138338	0.692254	0.374619	-0.539504	0.616892	0.268592	0.424999	0.777281	0.69281	0.526139	-0.318572	-0.266493	-0.40585	0.393906
AT5G23280	-0.509822	-0.670472	0.790266	-0.55806	-0.605415	-0.628433	0.406427	-0.597759	0.539927	-0.581135	-0.00944938	-0.400511	0.244849	0.423286	-0.118139	-0.515293	-0.0760689	-0.0248514	-0.346349	-0.118022	-0.075322	-0.38318	-0.582416	-0.77842	-0.116181	-0.561214	-0.869474	-0.76894	0.869527	0.69535	0.165912	-0.475167	0.710839	0.870972	-0.878915	0.279255	-0.822115	-0.39837	0.631268	-0.601057	-0.379208	-0.323253	-0.808366	-0.774834	-0.457113	0.368901	0.431571	0.328718	-0.441639
AT1G33480	0.433064	0.346417	-0.835378	0.647945	0.530304	0.430118	-0.455704	0.418201	-0.357351	0.380533	0.0321643	0.273726	-0.401017	-0.282844	-0.0106382	0.331737	0.0584542	-0.0801301	0.220614	0.0426049	0.0235681	0.304521	0.452491	0.647792	-0.203332	0.502356	0.631919	0.62748	-0.808261	-0.616432	-0.320563	0.289248	-0.693599	-0.668588	0.714791	-0.245669	0.639785	0.276554	-0.516986	0.387969	0.153291	0.117122	0.723538	0.529805	0.329314	-0.373198	-0.420767	-0.216656	0.264854
AT1G46768	0.557681	0.661608	-0.762476	0.598646	0.621466	0.687756	-0.461906	0.655215	-0.597518	0.599488	-0.00930265	0.422044	-0.22863	-0.419759	0.154479	0.550037	0.0274276	-0.0249506	0.367953	0.114321	0.0776685	0.491128	0.627144	0.837812	-0.00803448	0.585988	0.884374	0.820897	-0.917405	-0.738484	-0.160343	0.516334	-0.754739	-0.864527	0.917696	-0.28004	0.862064	0.367752	-0.738924	0.639623	0.39436	0.319514	0.863362	0.754312	0.512202	-0.389584	-0.48227	-0.425283	0.384127
AT4G17020	0.478982	0.618318	-0.7586	0.500725	0.616013	0.656928	-0.353361	0.558056	-0.526983	0.544441	-0.0777537	0.457747	-0.305454	-0.33465	0.143332	0.511574	0.147065	-0.0213106	0.288957	0.0251018	0.150462	0.326654	0.611841	0.764563	-0.0376798	0.71212	0.805899	0.679925	-0.779508	-0.572006	-0.0773683	0.585546	-0.593453	-0.789425	0.848906	-0.203703	0.778439	0.334767	-0.605905	0.592518	0.41049	0.44749	0.831354	0.688355	0.656735	-0.316648	-0.352324	-0.429479	0.422831
AT1G60190	0.380126	0.644955	-0.783322	0.628133	0.630796	0.661197	-0.341339	0.651899	-0.612357	0.569796	-0.0164608	0.473921	-0.347686	-0.241612	0.169883	0.504772	0.109426	-0.0677546	0.400732	0.152321	0.170319	0.399801	0.636248	0.820419	-0.0213747	0.66317	0.857294	0.79713	-0.875552	-0.683417	-0.0856747	0.542047	-0.706356	-0.844883	0.890525	-0.117942	0.831923	0.445272	-0.59938	0.623905	0.322206	0.318509	0.860962	0.75831	0.548951	-0.257175	-0.3335	-0.353246	0.338199
AT5G51410	0.182542	0.348378	-0.711541	0.623304	0.574153	0.387802	-0.340131	0.319719	-0.252009	0.365288	0.159572	0.33347	-0.561148	-0.140732	-0.0092268	0.349079	0.177636	-0.0277535	0.339133	-0.133126	0.150842	0.275728	0.438555	0.634402	-0.108799	0.463835	0.551724	0.509968	-0.659772	-0.368227	-0.161811	0.33097	-0.506044	-0.55759	0.600428	-0.0702522	0.505134	0.357737	-0.279959	0.325447	0.14741	0.147589	0.640363	0.453104	0.393112	-0.272913	-0.289372	-0.109719	0.329912
AT5G47560	0.505428	0.580147	-0.873072	0.606789	0.632106	0.579398	-0.368179	0.545941	-0.42654	0.521694	-0.00131003	0.427654	-0.423233	-0.293875	0.0646161	0.413613	0.141452	-0.0709358	0.372156	0.157119	0.125418	0.30398	0.576073	0.732827	0.124644	0.565146	0.798364	0.640941	-0.842333	-0.578593	-0.116459	0.473863	-0.615337	-0.82246	0.816948	-0.185925	0.680819	0.384596	-0.487381	0.549611	0.280715	0.285685	0.792098	0.709323	0.423477	-0.332444	-0.342492	-0.237497	0.417891
AT4G35300	0.497583	0.725788	-0.76406	0.553361	0.651594	0.747518	-0.394617	0.667086	-0.653654	0.649842	-0.070259	0.533599	-0.261682	-0.361094	0.180448	0.603947	0.0701373	-0.0661668	0.459547	0.124049	0.179137	0.468316	0.694129	0.873468	0.0763	0.6585	0.927804	0.809575	-0.913206	-0.693768	-0.0408226	0.632704	-0.688619	-0.894208	0.951381	-0.185735	0.868359	0.409551	-0.722109	0.717138	0.430355	0.408325	0.902862	0.810596	0.58263	-0.332845	-0.376006	-0.449404	0.41722
AT4G32250	0.494289	0.700613	-0.799643	0.541171	0.653157	0.716235	-0.296574	0.640738	-0.559437	0.609465	-0.0571921	0.57224	-0.358876	-0.253847	0.192876	0.540916	0.174553	-0.069117	0.463784	0.118476	0.252314	0.401379	0.651418	0.802468	0.125	0.682101	0.874851	0.698529	-0.840226	-0.597772	0.0340409	0.634761	-0.605638	-0.842795	0.889591	-0.0715558	0.781786	0.420032	-0.56594	0.661992	0.437146	0.438579	0.853697	0.742894	0.604519	-0.256341	-0.250342	-0.434871	0.433369
AT5G04660	0.549219	0.592701	-0.863983	0.587059	0.653434	0.605647	-0.469883	0.553671	-0.464305	0.513072	-0.0747132	0.343563	-0.34968	-0.385307	0.0984181	0.410247	0.0547517	-0.0684004	0.340545	0.167314	0.00493127	0.285234	0.591229	0.734124	0.131583	0.543676	0.798649	0.619655	-0.825699	-0.568576	-0.0845792	0.519776	-0.597175	-0.78047	0.822479	-0.294875	0.724374	0.292029	-0.54851	0.549779	0.24991	0.311989	0.780064	0.667474	0.480691	-0.435166	-0.416693	-0.365142	0.3761
AT4G22820	0.495241	0.640455	-0.856896	0.59643	0.619464	0.658714	-0.342206	0.620864	-0.530573	0.561745	-0.0552519	0.456733	-0.378408	-0.277372	0.128002	0.506694	0.134047	-0.0875706	0.375478	0.121177	0.121597	0.392118	0.626117	0.800863	0.0706999	0.668804	0.856142	0.731145	-0.880872	-0.657205	-0.0918981	0.54868	-0.674575	-0.856127	0.889958	-0.164911	0.800505	0.392585	-0.583674	0.620044	0.385676	0.330609	0.84796	0.754243	0.538906	-0.288277	-0.35478	-0.359267	0.395012
AT1G06180	0.596299	0.545435	-0.815271	0.642051	0.628537	0.600645	-0.519766	0.533141	-0.471789	0.533003	0.0213967	0.463126	-0.309095	-0.443482	0.0460962	0.490538	0.0243502	0.0260187	0.330777	0.0330854	0.134432	0.418919	0.52418	0.777641	-0.0765023	0.534023	0.818832	0.741541	-0.898967	-0.650023	-0.253712	0.450149	-0.717611	-0.845569	0.863956	-0.274007	0.775985	0.385244	-0.673133	0.565266	0.349816	0.353512	0.880331	0.728205	0.459745	-0.473445	-0.463103	-0.308288	0.460719
AT1G02850	0.427225	0.75132	-0.583581	0.244607	0.518918	0.784646	0.0487558	0.715472	-0.604444	0.626191	-0.188186	0.451951	-0.325247	0.110609	0.410998	0.512461	0.281931	-0.349736	0.457298	0.27284	0.115614	0.55861	0.760092	0.783266	0.124813	0.838591	0.7731	0.601984	-0.681827	-0.535968	0.25216	0.759279	-0.402492	-0.660018	0.804341	0.155633	0.78695	0.410857	-0.525636	0.758616	0.626794	0.44028	0.725275	0.591125	0.78698	0.139456	-0.0751185	-0.589672	0.190873
AT5G18050	-0.590311	-0.670153	0.782041	-0.547393	-0.623357	-0.691777	0.484805	-0.591437	0.588548	-0.590099	0.120161	-0.510199	0.222049	0.454306	-0.129097	-0.534796	0.021466	0.0552658	-0.417829	-0.0956517	-0.134586	-0.420532	-0.62971	-0.822888	-0.0855262	-0.54153	-0.898096	-0.752879	0.906669	0.650492	0.0979442	-0.594328	0.648841	0.883822	-0.919484	0.26927	-0.831086	-0.351151	0.745982	-0.676701	-0.381368	-0.39998	-0.890457	-0.815514	-0.500579	0.441888	0.424991	0.395907	-0.446481
AT1G11910	0.456171	0.846283	-0.705216	0.439985	0.692556	0.831296	-0.179984	0.744644	-0.650942	0.753784	-0.0251127	0.610139	-0.331904	-0.193428	0.283387	0.646113	0.250742	-0.128658	0.564722	0.214913	0.282536	0.489276	0.78563	0.901247	0.250827	0.736882	0.944195	0.751855	-0.839484	-0.603206	0.141473	0.731041	-0.552813	-0.893264	0.93187	-0.01372	0.793399	0.498978	-0.609214	0.806173	0.545984	0.486991	0.879208	0.812563	0.660375	-0.132656	-0.215723	-0.453813	0.461186
AT3G24500	0.510541	0.693382	-0.810213	0.582281	0.645237	0.712577	-0.23623	0.662708	-0.502629	0.618886	-0.0105796	0.54129	-0.417538	-0.22914	0.130779	0.563671	0.234525	-0.0530862	0.406646	0.1202	0.206741	0.472191	0.653324	0.836919	0.108293	0.751657	0.891968	0.753307	-0.890772	-0.625829	-0.0573052	0.596846	-0.660514	-0.911496	0.920844	-0.0912981	0.803784	0.496077	-0.572193	0.686249	0.507169	0.426438	0.887272	0.823173	0.612471	-0.196081	-0.312927	-0.322319	0.473792
AT4G13010	0.506722	0.772256	-0.735962	0.524715	0.676818	0.768897	-0.293296	0.702404	-0.597486	0.672994	-0.0436309	0.569596	-0.334486	-0.309909	0.148065	0.597353	0.184407	-0.064921	0.468716	0.22881	0.223254	0.45731	0.704906	0.846311	0.184837	0.709751	0.938536	0.752074	-0.875996	-0.637578	0.0389787	0.660091	-0.633284	-0.925108	0.93638	-0.138893	0.798738	0.455413	-0.63339	0.735938	0.466494	0.464184	0.882695	0.827598	0.606533	-0.258036	-0.327379	-0.393957	0.469085
AT3G11420	0.497343	0.461717	-0.871922	0.64047	0.591565	0.505741	-0.467907	0.476434	-0.456962	0.448335	-0.00758484	0.326213	-0.368415	-0.306394	0.0870148	0.38216	0.0235987	-0.0888599	0.305748	0.0282915	0.0142949	0.354951	0.514548	0.744447	-0.13257	0.526755	0.738261	0.728	-0.892425	-0.679383	-0.319459	0.366014	-0.732322	-0.758095	0.809915	-0.234613	0.784459	0.36535	-0.600837	0.495687	0.242819	0.191557	0.815801	0.67181	0.407518	-0.380417	-0.43525	-0.22978	0.321412
AT1G78390	0.480215	0.396153	-0.740019	0.731804	0.563679	0.375013	-0.534454	0.375938	-0.284082	0.285614	0.04509	0.220471	-0.463913	-0.343444	-0.0329615	0.208434	0.114573	0.173686	0.0691002	-0.0726876	-0.081798	0.151109	0.376273	0.631757	-0.220908	0.583089	0.635192	0.62721	-0.673079	-0.315205	-0.125762	0.446375	-0.578102	-0.623267	0.684061	-0.323349	0.644297	0.3511	-0.35871	0.33288	0.111713	0.187518	0.725264	0.585836	0.516901	-0.452313	-0.475868	-0.146727	0.272475
AT1G73220	0.571297	0.515572	-0.855479	0.594751	0.631076	0.585781	-0.430494	0.531853	-0.444461	0.495499	0.0212499	0.364282	-0.316581	-0.366209	0.0771795	0.462356	0.080364	-0.0521655	0.338654	-0.0181751	0.0578426	0.423987	0.571024	0.753705	0.0290818	0.587239	0.78609	0.697047	-0.936859	-0.719328	-0.313024	0.376858	-0.745467	-0.818703	0.851157	-0.257965	0.791423	0.338804	-0.641275	0.539312	0.380728	0.293194	0.811983	0.712913	0.493789	-0.387485	-0.475126	-0.277475	0.428462
AT5G37300	0.502224	0.581099	-0.779342	0.651071	0.644394	0.659868	-0.416925	0.658523	-0.598465	0.526891	-0.0230707	0.468636	-0.282506	-0.323477	0.138123	0.476056	0.0700516	-0.0490505	0.366885	0.117654	0.180117	0.407534	0.614166	0.782491	-0.104028	0.62704	0.839697	0.77734	-0.91166	-0.723025	-0.154885	0.489056	-0.741699	-0.837257	0.890731	-0.181488	0.821678	0.356409	-0.671559	0.576012	0.29421	0.329664	0.862328	0.727649	0.542075	-0.341969	-0.42395	-0.372386	0.36275
AT3G50910	0.486287	0.780322	-0.741437	0.485668	0.614579	0.788006	-0.318186	0.701264	-0.698165	0.695149	-0.0923247	0.548119	-0.204062	-0.331163	0.235392	0.656361	0.0891509	-0.0720777	0.477021	0.124379	0.192394	0.467269	0.736158	0.893383	0.170446	0.692245	0.948654	0.811311	-0.884169	-0.682665	0.036991	0.682912	-0.637665	-0.899974	0.959247	-0.145238	0.870273	0.408894	-0.708155	0.764689	0.515073	0.435794	0.882475	0.820842	0.60136	-0.268862	-0.324174	-0.492849	0.429488
AT3G28007	0.560117	0.54759	-0.881405	0.635701	0.622593	0.60402	-0.484259	0.537454	-0.493867	0.544088	-0.0130551	0.412626	-0.323358	-0.408346	0.0493105	0.518897	0.0236497	-0.0189063	0.337688	0.0327589	0.0707092	0.403101	0.55962	0.800054	-0.0269447	0.572823	0.827498	0.754097	-0.924367	-0.68279	-0.266879	0.451589	-0.723504	-0.853773	0.884951	-0.273876	0.81418	0.38026	-0.657443	0.578908	0.356929	0.325359	0.875538	0.744251	0.46069	-0.439529	-0.464878	-0.308	0.44937
AT3G04240	0.535883	0.632765	-0.85982	0.621442	0.66484	0.675486	-0.344127	0.597438	-0.507211	0.584786	-0.0439071	0.558858	-0.396089	-0.289336	0.144627	0.518854	0.124139	-0.0541629	0.427297	0.0818997	0.232392	0.412044	0.62758	0.823368	0.0155723	0.657724	0.867023	0.739651	-0.892699	-0.61251	-0.0936312	0.578019	-0.649093	-0.873645	0.907136	-0.121441	0.8006	0.444456	-0.584372	0.634762	0.400799	0.421796	0.896292	0.772106	0.562453	-0.299513	-0.317496	-0.341597	0.464439
AT1G69800	0.442266	0.385236	-0.812208	0.565669	0.548029	0.32217	-0.508337	0.225404	-0.218726	0.384646	0.03839	0.292195	-0.49083	-0.371735	-0.0738529	0.245436	0.132047	0.0406163	0.192574	0.0230059	0.0214105	0.050796	0.375853	0.599471	-0.0698811	0.412926	0.592548	0.529427	-0.635034	-0.302052	-0.170029	0.384265	-0.491799	-0.615851	0.617558	-0.318649	0.459383	0.324844	-0.346745	0.369873	0.0488295	0.126076	0.68885	0.54723	0.22719	-0.454397	-0.32168	-0.0604908	0.343253
AT1G74910	-0.548546	-0.621084	0.792603	-0.608814	-0.613936	-0.656406	0.451186	-0.605817	0.566668	-0.575139	0.0382189	-0.436741	0.268623	0.404464	-0.114793	-0.561099	-0.00511201	0.0345327	-0.369327	-0.076257	-0.0727113	-0.489374	-0.592488	-0.835016	0.0202742	-0.593921	-0.874221	-0.829342	0.939514	0.743113	0.221301	-0.490671	0.773429	0.882318	-0.921898	0.268526	-0.878488	-0.397426	0.72866	-0.639197	-0.403158	-0.329449	-0.888537	-0.797894	-0.502035	0.384515	0.475439	0.355905	-0.407236
AT3G53040	0.386466	0.418086	-0.77929	0.628994	0.446072	0.471036	-0.480463	0.427597	-0.352698	0.395302	-0.0682673	0.307527	-0.285771	-0.413806	-0.0725568	0.436553	-0.10218	0.017444	0.210327	0.0615909	-0.0179534	0.36377	0.398493	0.638717	0.0559053	0.4323	0.693791	0.604625	-0.786508	-0.580387	-0.254262	0.352962	-0.649705	-0.753005	0.743658	-0.32019	0.684802	0.281132	-0.54934	0.461462	0.264172	0.243798	0.71849	0.647532	0.324202	-0.459813	-0.424661	-0.28191	0.332924
AT5G07680	0.322719	0.691272	-0.686021	0.557695	0.527491	0.718005	-0.161996	0.661794	-0.540864	0.637573	0.0150581	0.588708	-0.316577	-0.190436	0.100089	0.660833	0.221863	0.0574399	0.360313	-0.036683	0.293101	0.508479	0.605607	0.84678	0.0458246	0.718048	0.864174	0.788293	-0.805995	-0.51484	-0.0106787	0.642649	-0.554038	-0.888186	0.896413	-0.00571787	0.809547	0.559174	-0.597745	0.706397	0.565325	0.466793	0.900481	0.873098	0.620941	-0.127871	-0.255046	-0.346919	0.509454
AT5G53120	0.536947	0.657723	-0.783438	0.56355	0.68286	0.692803	-0.31315	0.649441	-0.569314	0.583809	-0.0342288	0.504578	-0.372994	-0.259074	0.157297	0.507159	0.18429	-0.121333	0.434444	0.150202	0.17856	0.451941	0.66339	0.821192	-0.007469	0.697619	0.877445	0.767713	-0.927853	-0.712171	-0.12648	0.544596	-0.713019	-0.876128	0.914224	-0.124093	0.832196	0.439257	-0.650645	0.65179	0.411341	0.379454	0.880311	0.781013	0.582902	-0.247172	-0.377584	-0.302821	0.429246
AT1G66150	-0.574835	-0.756109	0.788113	-0.471682	-0.699111	-0.758997	0.290047	-0.68317	0.601826	-0.668576	0.0903485	-0.523985	0.272591	0.308428	-0.292236	-0.572847	-0.119213	0.102657	-0.52097	-0.218612	-0.181368	-0.402634	-0.688007	-0.823292	-0.230464	-0.615676	-0.9017	-0.705626	0.847309	0.652422	-0.0286186	-0.622205	0.599243	0.854039	-0.899687	0.120765	-0.807859	-0.394792	0.595324	-0.70362	-0.467082	-0.477561	-0.82982	-0.742245	-0.572762	0.268647	0.281336	0.454407	-0.472208
AT1G10040	0.548822	0.685731	-0.736407	0.343876	0.596532	0.731628	-0.299943	0.550622	-0.586695	0.626926	-0.177302	0.63077	-0.179117	-0.294818	0.241895	0.548826	0.0409781	-0.142804	0.525941	0.0464339	0.307927	0.37814	0.680531	0.766412	0.233243	0.576249	0.834012	0.604172	-0.793196	-0.528527	0.0704901	0.678172	-0.440193	-0.791825	0.853889	-0.0669379	0.741955	0.332719	-0.660969	0.724336	0.462286	0.520608	0.838825	0.75592	0.59066	-0.284667	-0.172811	-0.506294	0.442337
AT5G04910	0.349298	0.712648	-0.649977	0.427955	0.599959	0.755872	-0.00665053	0.677927	-0.519357	0.654961	-0.0703975	0.593617	-0.366627	0.015207	0.40708	0.519549	0.222768	-0.194154	0.504323	0.188932	0.328761	0.518286	0.711348	0.823795	0.073297	0.6883	0.787018	0.660012	-0.712965	-0.482026	0.135883	0.685977	-0.430124	-0.745901	0.815973	0.150488	0.735968	0.512422	-0.492515	0.726094	0.521513	0.495168	0.802649	0.680433	0.674677	0.0622514	-0.0431454	-0.459476	0.339378
AT5G07920	0.502879	0.634772	-0.858794	0.587613	0.672403	0.661274	-0.358213	0.61108	-0.5703	0.586505	-0.0190916	0.46061	-0.338491	-0.282737	0.192018	0.492219	0.107109	-0.089399	0.427966	0.113711	0.152574	0.377454	0.668953	0.821892	0.0432157	0.657351	0.855558	0.760774	-0.904956	-0.688488	-0.127857	0.523884	-0.689941	-0.8437	0.897896	-0.158396	0.823673	0.410118	-0.597395	0.623551	0.347225	0.339653	0.854674	0.744364	0.549021	-0.292848	-0.348968	-0.352196	0.386088
AT3G17520	0.581422	0.569483	-0.8938	0.612183	0.638766	0.626837	-0.454151	0.558339	-0.498012	0.542386	-0.0663187	0.409363	-0.345444	-0.368432	0.0799714	0.477167	0.0208217	-0.100496	0.36546	0.114257	0.0598738	0.392523	0.617583	0.795506	0.0248769	0.590629	0.832903	0.712297	-0.91873	-0.667692	-0.19567	0.495273	-0.674641	-0.846288	0.886481	-0.262745	0.798885	0.345809	-0.634551	0.593551	0.3255	0.326292	0.85665	0.729006	0.487862	-0.406061	-0.443944	-0.332695	0.406254
AT3G27025	0.530214	0.603669	-0.783113	0.626216	0.651227	0.646343	-0.447824	0.613006	-0.51557	0.538483	-0.0434274	0.414291	-0.33326	-0.358344	0.133862	0.464558	0.0618808	-0.0709842	0.402632	0.18887	0.0681067	0.412429	0.602411	0.788228	0.101006	0.574447	0.838019	0.704024	-0.898078	-0.663896	-0.111127	0.507659	-0.712184	-0.828595	0.861343	-0.229509	0.757235	0.359476	-0.619627	0.609903	0.340418	0.315826	0.814249	0.707741	0.469664	-0.392254	-0.40823	-0.327919	0.367964
AT4G01870	0.579454	0.329447	-0.806667	0.567555	0.581655	0.360123	-0.268422	0.335004	-0.14894	0.284033	-0.0588124	0.427869	-0.511776	-0.188347	-0.0429504	0.175775	0.136764	-0.00804646	0.261217	0.134765	0.177829	0.0663157	0.309957	0.46529	0.048382	0.430801	0.570191	0.383011	-0.637376	-0.295774	-0.135779	0.33229	-0.391608	-0.663629	0.593534	-0.077774	0.452087	0.363539	-0.186399	0.33272	0.134569	0.368782	0.671002	0.601719	0.348417	-0.297673	-0.216748	0.0409435	0.477889
AT4G25240	-0.389558	-0.653021	0.763994	-0.440057	-0.521662	-0.59257	0.150351	-0.517034	0.356678	-0.525588	0.0422837	-0.459611	0.443243	0.142814	-0.0555063	-0.395844	-0.314403	0.0857061	-0.31009	-0.0819903	-0.166768	-0.339783	-0.583908	-0.692804	-0.20287	-0.656018	-0.765286	-0.552345	0.721131	0.396044	-0.031564	-0.607799	0.418882	0.78228	-0.775227	0.0570777	-0.654655	-0.465194	0.452367	-0.61015	-0.415922	-0.352413	-0.759922	-0.764537	-0.537767	0.123307	0.190644	0.255933	-0.415338
AT5G19470	0.40446	0.810665	-0.566402	0.402506	0.648259	0.839938	-0.120324	0.756754	-0.715454	0.734581	-0.0369442	0.605082	-0.252504	-0.122738	0.360438	0.677982	0.240229	-0.122613	0.545595	0.135765	0.286378	0.596307	0.764279	0.917399	0.0442123	0.783895	0.910197	0.828867	-0.830173	-0.643265	0.102919	0.727712	-0.594469	-0.83386	0.929883	0.0644671	0.884103	0.538483	-0.690921	0.815999	0.622593	0.515285	0.887817	0.788718	0.742682	-0.0374504	-0.210854	-0.486833	0.403535
AT1G78380	0.578964	0.584684	-0.850992	0.530706	0.620552	0.665827	-0.442566	0.560773	-0.528934	0.557464	-0.144486	0.442554	-0.294994	-0.371993	0.137603	0.542038	0.0151931	-0.116746	0.385623	0.0648072	0.0831927	0.364828	0.601834	0.785479	0.0550748	0.570545	0.811598	0.662115	-0.850026	-0.615353	-0.10545	0.55862	-0.602941	-0.794606	0.859384	-0.233493	0.765879	0.270142	-0.65484	0.615941	0.377957	0.382505	0.846972	0.687939	0.516404	-0.410519	-0.387465	-0.445787	0.425438
AT1G20460	0.474869	0.674113	-0.756453	0.456056	0.564567	0.587518	-0.358294	0.480356	-0.397962	0.587374	-0.0198079	0.36946	-0.394656	-0.337161	0.0693516	0.489027	0.110919	-0.0677342	0.34826	0.141343	-0.000854882	0.366791	0.575115	0.770765	0.225144	0.522748	0.797297	0.623937	-0.732599	-0.458997	-0.0336515	0.565652	-0.488631	-0.789439	0.784254	-0.25317	0.671958	0.409076	-0.501014	0.622853	0.399359	0.308715	0.761725	0.708532	0.435997	-0.3277	-0.350146	-0.276426	0.425099
AT5G61820	0.543848	0.675747	-0.830148	0.578535	0.650238	0.71955	-0.359835	0.652083	-0.59323	0.600815	-0.088594	0.526968	-0.331964	-0.294434	0.183721	0.546121	0.110598	-0.0969628	0.432281	0.106428	0.176437	0.441202	0.664526	0.842214	0.0377536	0.683842	0.892919	0.763515	-0.909207	-0.671267	-0.0579122	0.613864	-0.674284	-0.869722	0.930931	-0.138346	0.84887	0.402466	-0.661379	0.675539	0.430631	0.403092	0.897283	0.776846	0.596666	-0.300581	-0.344658	-0.427176	0.413419
AT5G50920	0.558397	0.739054	-0.736091	0.52768	0.675036	0.759008	-0.361801	0.647603	-0.566668	0.652121	-0.100116	0.535461	-0.335235	-0.342691	0.186266	0.599538	0.118718	-0.0898615	0.485441	0.147502	0.136421	0.51201	0.680413	0.880505	0.152113	0.658376	0.921382	0.751733	-0.898372	-0.615997	0.0026457	0.677395	-0.641738	-0.88577	0.934794	-0.169215	0.829673	0.437983	-0.689416	0.749063	0.512095	0.458554	0.894342	0.808011	0.595097	-0.315947	-0.358638	-0.401936	0.462023
AT2G37650	0.488545	0.749251	-0.641625	0.49435	0.66186	0.753721	-0.350219	0.685505	-0.661214	0.681217	0.00463672	0.547628	-0.280909	-0.275757	0.223374	0.56698	0.156474	-0.0973346	0.490012	0.196866	0.213169	0.518634	0.700555	0.875397	0.0160971	0.655164	0.899115	0.80519	-0.868143	-0.650917	0.00947288	0.647618	-0.652318	-0.844269	0.907775	-0.103969	0.81442	0.481037	-0.724979	0.747893	0.441161	0.391161	0.895992	0.769078	0.584416	-0.255617	-0.32304	-0.420684	0.36828
AT5G16680	0.519281	0.743859	-0.700219	0.46013	0.626698	0.801251	-0.193837	0.675416	-0.592665	0.689684	-0.1467	0.71156	-0.270572	-0.235183	0.28668	0.639643	0.103018	-0.0890425	0.541634	0.192469	0.377185	0.488502	0.667348	0.831414	0.125132	0.648918	0.894862	0.699103	-0.791567	-0.553043	0.127607	0.727423	-0.504651	-0.859059	0.903042	0.0242195	0.783376	0.455577	-0.601971	0.7563	0.555692	0.614946	0.879066	0.751634	0.619804	-0.180434	-0.140998	-0.508659	0.498124
AT5G09530	0.637477	0.299084	-0.770976	0.557112	0.494521	0.443288	-0.570266	0.358919	-0.351008	0.293358	-0.150335	0.285958	-0.222586	-0.446782	-0.0137316	0.365043	-0.107375	-0.052018	0.22044	-0.146615	-0.0510553	0.346494	0.361068	0.594627	-0.137963	0.406825	0.625293	0.569193	-0.840533	-0.619177	-0.365612	0.300716	-0.684416	-0.650684	0.721477	-0.336156	0.709997	0.139675	-0.675005	0.396327	0.273429	0.237243	0.73212	0.585892	0.3777	-0.534033	-0.521487	-0.277646	0.353429
AT1G13195	0.43311	0.792146	-0.704693	0.466541	0.648808	0.78983	-0.229775	0.733944	-0.679318	0.689123	-0.0456256	0.483601	-0.212363	-0.264909	0.309878	0.638213	0.144621	-0.0675516	0.478836	0.144296	0.156588	0.499654	0.744388	0.873878	0.195612	0.734098	0.923619	0.808758	-0.86785	-0.717033	0.0214436	0.636461	-0.671641	-0.866015	0.940417	-0.114345	0.903443	0.436472	-0.659603	0.744598	0.53263	0.441793	0.833228	0.792286	0.67528	-0.174336	-0.308033	-0.508634	0.389848
AT1G75400	0.543315	0.740825	-0.791548	0.508565	0.704916	0.783408	-0.30508	0.687261	-0.629121	0.694103	-0.0747598	0.584952	-0.32416	-0.271603	0.2347	0.608741	0.132672	-0.124007	0.518916	0.195434	0.242203	0.460183	0.716927	0.870045	0.087777	0.679479	0.912723	0.750487	-0.876877	-0.642933	0.0156678	0.668462	-0.600704	-0.87461	0.93503	-0.0859115	0.829866	0.442969	-0.65272	0.73766	0.459833	0.495106	0.911918	0.767048	0.624245	-0.259403	-0.28575	-0.470741	0.461417
AT1G01430	-0.641299	-0.568192	0.820299	-0.580735	-0.586192	-0.618512	0.476779	-0.569218	0.52989	-0.560611	0.0096965	-0.447768	0.21406	0.42598	-0.0836945	-0.475376	-0.0300901	0.014167	-0.331998	-0.0948027	-0.121331	-0.416977	-0.568383	-0.775646	0.020266	-0.556415	-0.837823	-0.766364	0.931277	0.711697	0.248841	-0.451452	0.730465	0.86195	-0.886274	0.266766	-0.797145	-0.380865	0.728753	-0.614934	-0.370906	-0.320471	-0.870635	-0.763112	-0.42035	0.422525	0.434168	0.325413	-0.415118
AT3G48580	0.553081	0.675799	-0.758147	0.602827	0.675922	0.728231	-0.288105	0.677579	-0.486099	0.617871	0.041484	0.553799	-0.281491	-0.347446	0.170716	0.582108	0.164471	0.0607592	0.424868	0.00114386	0.263773	0.4653	0.646713	0.826817	0.189989	0.646598	0.88366	0.748217	-0.896993	-0.6085	-0.0892866	0.541365	-0.65887	-0.915661	0.909461	-0.157567	0.771861	0.435241	-0.61158	0.664723	0.4974	0.461174	0.868198	0.85367	0.599354	-0.275724	-0.370118	-0.330515	0.545926
AT1G23040	0.562286	0.659208	-0.854651	0.5437	0.6649	0.687915	-0.264921	0.6104	-0.509709	0.591654	-0.0891252	0.541303	-0.394487	-0.280233	0.132859	0.579694	0.190393	-0.0574509	0.424277	0.0798446	0.196976	0.366224	0.609106	0.798599	0.101531	0.696158	0.87294	0.713254	-0.866401	-0.617846	-0.0719626	0.580175	-0.626884	-0.883798	0.901443	-0.111222	0.7987	0.422727	-0.546391	0.638969	0.476116	0.466413	0.871862	0.791805	0.579685	-0.256423	-0.320857	-0.313524	0.548511
AT5G17210	0.562593	0.584809	-0.835541	0.636515	0.594521	0.640707	-0.470577	0.597071	-0.552548	0.582437	0.0213922	0.42183	-0.246341	-0.410929	0.0877716	0.537859	0.0271532	0.0146017	0.321205	0.0566214	0.09123	0.45964	0.597085	0.829302	-0.0472167	0.617899	0.857693	0.819131	-0.940826	-0.726245	-0.246737	0.471292	-0.763484	-0.873179	0.916259	-0.271376	0.850703	0.406142	-0.712258	0.619879	0.39809	0.319548	0.885111	0.760526	0.483395	-0.407162	-0.463147	-0.366962	0.402864
AT4G26540	-0.586861	-0.706689	0.771303	-0.484087	-0.616982	-0.713524	0.336496	-0.649722	0.580326	-0.632945	0.0402869	-0.45989	0.225736	0.354908	-0.192964	-0.580659	-0.123744	0.0531718	-0.408908	-0.0897813	-0.103132	-0.482258	-0.644512	-0.830408	-0.15981	-0.651752	-0.895432	-0.779666	0.916137	0.726893	0.134335	-0.543375	0.712154	0.887475	-0.921335	0.200914	-0.859184	-0.415532	0.714596	-0.707154	-0.530578	-0.389874	-0.86015	-0.81933	-0.552605	0.293661	0.385613	0.394611	-0.44887
AT2G41870	0.417863	0.708091	-0.737431	0.551257	0.63624	0.708881	-0.261971	0.682643	-0.600946	0.617735	-0.0145265	0.491303	-0.367074	-0.182417	0.236492	0.514809	0.17374	-0.141323	0.447056	0.194816	0.176782	0.485873	0.692224	0.84607	0.0259756	0.691417	0.869207	0.782532	-0.865004	-0.676606	-0.024561	0.59092	-0.672134	-0.837356	0.892933	-0.0725358	0.822825	0.463566	-0.613719	0.680612	0.408333	0.329948	0.849057	0.746145	0.587378	-0.167135	-0.295868	-0.388401	0.323388
AT1G06080	-0.535053	-0.53653	0.836687	-0.530451	-0.527412	-0.582937	0.344639	-0.467909	0.447687	-0.508535	0.102478	-0.529863	0.393625	0.228936	-0.0743042	-0.494044	-0.116701	0.0989883	-0.3682	0.075227	-0.173313	-0.411097	-0.506128	-0.768363	0.0592827	-0.588449	-0.774172	-0.681667	0.842445	0.532434	0.147307	-0.553364	0.574865	0.785702	-0.831865	0.0679427	-0.762226	-0.434191	0.612091	-0.610864	-0.451087	-0.348082	-0.88592	-0.753691	-0.478385	0.290566	0.27417	0.284585	-0.443893
AT5G57790	0.584126	0.63905	-0.776371	0.598194	0.649773	0.68863	-0.434712	0.638359	-0.582328	0.596438	-0.0253894	0.447825	-0.320632	-0.361927	0.114763	0.565733	0.0847467	-0.0550638	0.368703	0.113232	0.08335	0.491074	0.620319	0.848444	-0.0926046	0.661008	0.876382	0.815784	-0.91765	-0.707528	-0.159115	0.547204	-0.737456	-0.861209	0.923095	-0.23131	0.863642	0.406092	-0.712073	0.645336	0.419103	0.362609	0.904107	0.749653	0.567116	-0.361534	-0.475501	-0.384344	0.414904
AT3G12770	-0.159861	-0.249435	-0.156568	0.24602	-0.172037	-0.177187	-0.424704	-0.108976	0.02021	-0.0489711	0.320135	-0.352046	0.0532531	-0.202463	-0.290183	-0.0382556	-0.0975809	0.00484819	-0.249649	-0.198374	-0.303066	0.190873	-0.0138474	0.0944561	-0.266626	-0.0702871	-0.0670719	0.193619	-0.28436	-0.366715	-0.582332	-0.375109	-0.467073	-0.010444	0.0258858	-0.363992	0.0072781	-0.0892337	-0.35895	-0.0823002	-0.139115	-0.589326	0.0174871	-0.0773015	-0.362074	-0.290673	-0.351961	0.0572935	-0.291476
AT3G15780	0.532546	0.700251	-0.791101	0.59865	0.657974	0.726051	-0.361236	0.67969	-0.588881	0.631422	-0.0241331	0.47714	-0.340367	-0.323433	0.148966	0.585386	0.138612	-0.0613173	0.403942	0.122165	0.119881	0.495779	0.674223	0.878256	0.018288	0.696702	0.913004	0.821108	-0.925569	-0.694676	-0.0972375	0.592707	-0.717908	-0.899418	0.947187	-0.192344	0.865412	0.438812	-0.684408	0.687209	0.454406	0.373201	0.902901	0.802279	0.587593	-0.294692	-0.42754	-0.381455	0.432845
AT1G07040	0.468212	0.756915	-0.774911	0.543097	0.643197	0.777135	-0.205469	0.747453	-0.637069	0.671921	-0.0255321	0.52619	-0.343939	-0.180339	0.225688	0.594444	0.243558	-0.0876089	0.420221	0.158882	0.200328	0.477374	0.735293	0.886179	0.0737761	0.808883	0.921274	0.807005	-0.881419	-0.658487	0.0184581	0.66602	-0.64246	-0.89705	0.949677	-0.0521612	0.861511	0.495805	-0.620785	0.738356	0.520451	0.428274	0.899595	0.814257	0.680533	-0.139669	-0.295452	-0.425267	0.412901
AT1G55280	0.411181	0.779199	-0.757245	0.494564	0.651122	0.759479	-0.212334	0.730314	-0.62609	0.67933	-0.0365224	0.485433	-0.348126	-0.185432	0.205986	0.565688	0.224349	-0.114205	0.461295	0.284304	0.162836	0.392721	0.736068	0.837895	0.245352	0.732449	0.899885	0.713883	-0.814899	-0.594861	0.114665	0.672461	-0.554373	-0.861766	0.894006	-0.0676498	0.773156	0.461928	-0.535227	0.729044	0.434279	0.407724	0.828069	0.769668	0.609212	-0.166469	-0.251439	-0.419142	0.388917
AT2G27490	0.539138	0.616905	-0.799942	0.476911	0.472009	0.614034	-0.437875	0.533459	-0.486374	0.602351	0.0386795	0.341781	-0.204363	-0.407327	0.0249095	0.569955	0.0546836	-0.021192	0.30025	-0.0138984	8.0003e-05	0.472454	0.584124	0.785982	0.176573	0.539238	0.809709	0.703604	-0.848474	-0.62856	-0.1703	0.480846	-0.621039	-0.809753	0.840062	-0.298608	0.746479	0.336993	-0.68559	0.63115	0.47751	0.226375	0.788094	0.717978	0.400795	-0.394845	-0.439026	-0.410135	0.391986
AT4G23820	-0.529931	-0.662479	0.863196	-0.605495	-0.665863	-0.660952	0.334346	-0.610918	0.496487	-0.604597	-0.0215405	-0.486121	0.407337	0.294475	-0.106009	-0.521316	-0.225266	0.0140657	-0.385644	-0.0602778	-0.159685	-0.383794	-0.619788	-0.8321	-0.071941	-0.670759	-0.873626	-0.75762	0.897704	0.60242	0.121455	-0.557266	0.66029	0.88775	-0.902501	0.153458	-0.7902	-0.48491	0.585742	-0.644717	-0.421663	-0.363631	-0.893839	-0.819206	-0.532141	0.290035	0.359177	0.270091	-0.498208
AT4G22950	0.60279	0.642386	-0.746865	0.614655	0.606022	0.721386	-0.396477	0.690102	-0.545687	0.6277	0.0197834	0.497009	-0.241231	-0.354748	0.121332	0.58076	0.101994	-0.00708687	0.424845	0.0616861	0.166092	0.524564	0.625504	0.851507	0.0890445	0.552873	0.873338	0.768239	-0.923375	-0.619797	-0.0856025	0.558292	-0.651316	-0.871662	0.902491	-0.169343	0.763231	0.41111	-0.713432	0.684012	0.4672	0.345556	0.882024	0.794754	0.459024	-0.349015	-0.422942	-0.358101	0.475755
AT5G10300	0.522103	0.426092	-0.90198	0.567881	0.542166	0.519223	-0.289249	0.44295	-0.363835	0.4091	-0.119295	0.467634	-0.373883	-0.197308	0.123244	0.38276	0.0442842	-0.0757968	0.314877	-0.04532	0.191911	0.271461	0.472967	0.645174	-0.0423349	0.558811	0.678048	0.563605	-0.763905	-0.503424	-0.158605	0.445289	-0.518397	-0.707478	0.754859	-0.0683558	0.701774	0.321758	-0.431784	0.46221	0.313438	0.377825	0.773766	0.62756	0.504271	-0.270383	-0.229784	-0.317002	0.400717
AT1G78930	0.458585	0.154432	-0.449089	0.474766	0.183511	0.272637	-0.617413	0.204922	-0.185055	0.238496	0.0707765	0.115134	0.03265	-0.562251	-0.0777156	0.348509	-0.287114	0.114982	0.0704781	-0.181337	-0.131247	0.531357	0.165973	0.461185	-0.146001	0.10424	0.437096	0.491467	-0.650595	-0.581242	-0.465798	0.0533381	-0.676133	-0.465181	0.505661	-0.436661	0.512189	0.0678182	-0.655555	0.259062	0.331921	0.0387265	0.454517	0.296062	0.0491614	-0.575028	-0.523266	-0.298741	0.189975
AT5G47180	0.508308	0.746438	-0.798901	0.556683	0.67983	0.743587	-0.281407	0.694657	-0.593723	0.668277	-0.0144318	0.507887	-0.344448	-0.24941	0.224864	0.551214	0.184806	-0.0900532	0.474024	0.178977	0.167099	0.466044	0.722723	0.8834	0.158106	0.705119	0.921525	0.79182	-0.915603	-0.660105	-0.0271704	0.623637	-0.662873	-0.901822	0.939718	-0.111596	0.839121	0.497598	-0.627425	0.73527	0.464885	0.392306	0.887092	0.828992	0.587761	-0.218231	-0.315395	-0.359625	0.421383
AT2G41750	0.345867	0.438883	-0.48385	0.471311	0.376909	0.542424	-0.164591	0.481803	-0.301468	0.401737	0.0614495	0.437345	-0.235934	-0.207958	0.0552376	0.519973	0.258071	0.118438	0.241892	-0.227354	0.223503	0.507045	0.422884	0.609208	0.0546541	0.641133	0.625643	0.547978	-0.674697	-0.458698	-0.049002	0.427281	-0.584234	-0.628694	0.673973	-0.036469	0.57761	0.30577	-0.480634	0.468968	0.599613	0.325372	0.60506	0.544894	0.519052	-0.148561	-0.25113	-0.329313	0.380639
AT1G79520	0.525147	0.536201	-0.860334	0.637083	0.625897	0.580703	-0.459238	0.540953	-0.489058	0.492192	-0.0253784	0.396042	-0.376918	-0.343255	0.0619194	0.441137	0.0723674	-0.0853853	0.339619	0.0686419	0.0698655	0.386667	0.566129	0.76806	-0.0651886	0.584668	0.805197	0.72866	-0.917317	-0.694312	-0.24254	0.440403	-0.73674	-0.820524	0.859816	-0.241132	0.791817	0.35505	-0.633725	0.543072	0.294238	0.259283	0.842343	0.711795	0.463224	-0.390039	-0.451572	-0.278858	0.37946
AT1G62290	0.514152	0.488004	-0.868662	0.657448	0.624729	0.572873	-0.502482	0.500443	-0.465684	0.508683	-0.00421429	0.390146	-0.362656	-0.378215	0.0176091	0.48603	0.0261757	-0.0310552	0.314	-0.00343419	0.0683947	0.384511	0.547393	0.785163	-0.120503	0.56602	0.777203	0.728248	-0.899659	-0.629591	-0.275519	0.443037	-0.692495	-0.80229	0.85231	-0.267674	0.779661	0.362311	-0.64249	0.539715	0.287001	0.296581	0.871882	0.701286	0.468125	-0.443109	-0.471164	-0.293749	0.413696
AT1G14770	0.394446	0.381999	-0.55787	0.558838	0.289579	0.414371	-0.53767	0.362603	-0.309695	0.300412	-0.0466361	0.346477	-0.166059	-0.46261	-0.0999786	0.321985	-0.138005	0.037068	0.145773	0.00820706	0.0800754	0.436805	0.365467	0.518872	-0.0609908	0.36456	0.616176	0.542825	-0.673203	-0.516027	-0.103362	0.366128	-0.624405	-0.616017	0.653175	-0.363109	0.56007	0.110544	-0.598683	0.369122	0.179696	0.0965108	0.583478	0.485985	0.278354	-0.464036	-0.406567	-0.434144	0.117422
AT4G36900	0.527308	0.735904	-0.780767	0.56389	0.679874	0.780248	-0.318769	0.721632	-0.650621	0.694995	-0.0216975	0.549265	-0.278727	-0.303037	0.224623	0.649289	0.12746	-0.0592949	0.487636	0.118673	0.212357	0.501059	0.707767	0.903386	0.0699884	0.679391	0.93157	0.833782	-0.921963	-0.698449	-0.0488003	0.621685	-0.683302	-0.906058	0.960684	-0.121196	0.869673	0.456427	-0.694954	0.734659	0.489399	0.43511	0.921539	0.816753	0.597364	-0.263339	-0.358102	-0.437936	0.471183
AT2G36640	0.547364	0.536007	-0.897549	0.656155	0.64764	0.598516	-0.374828	0.541768	-0.428271	0.52109	-0.012331	0.447739	-0.444605	-0.283863	0.0688994	0.48394	0.13171	-0.0698905	0.377858	0.00647787	0.124195	0.393999	0.581162	0.79785	-0.011954	0.619705	0.80459	0.722288	-0.913663	-0.61356	-0.200651	0.475605	-0.68304	-0.835244	0.86687	-0.176739	0.758493	0.400399	-0.562582	0.566352	0.348198	0.295919	0.864552	0.750488	0.484957	-0.321851	-0.401893	-0.236462	0.448301
AT1G49450	0.486348	0.605356	-0.850911	0.599359	0.638578	0.64528	-0.361744	0.607625	-0.575441	0.590924	0.0199557	0.447146	-0.352697	-0.270434	0.123223	0.535577	0.131199	-0.0658658	0.376979	0.0833253	0.136515	0.408884	0.628513	0.829726	-0.0583207	0.683728	0.844558	0.799622	-0.909803	-0.707548	-0.191945	0.494912	-0.719701	-0.850511	0.899507	-0.153099	0.837018	0.445932	-0.623977	0.619025	0.37796	0.322313	0.885951	0.748996	0.537754	-0.289471	-0.382464	-0.327772	0.401598
AT1G12950	0.557238	0.52244	-0.76555	0.590277	0.539749	0.563016	-0.428213	0.485115	-0.419225	0.549682	0.0610801	0.460244	-0.381835	-0.346212	-0.0437523	0.530163	0.128081	0.0362568	0.246928	0.0156827	0.122554	0.478064	0.465667	0.771792	-0.221491	0.616334	0.775901	0.762578	-0.835767	-0.581814	-0.258647	0.470526	-0.678778	-0.81402	0.836684	-0.208986	0.759421	0.480966	-0.648657	0.576693	0.429857	0.338929	0.897331	0.708555	0.462845	-0.364537	-0.41724	-0.276299	0.446213
AT5G06510	0.429084	0.793539	-0.604749	0.376666	0.597619	0.811576	-0.127325	0.68744	-0.614638	0.712816	-0.0587483	0.592798	-0.267152	-0.163745	0.339563	0.703184	0.194654	-0.123041	0.542075	0.0615306	0.249969	0.636573	0.717447	0.887246	0.157856	0.734573	0.8864	0.766966	-0.80994	-0.628226	0.0890096	0.700001	-0.58889	-0.816821	0.904477	0.0231093	0.855762	0.480848	-0.658036	0.791872	0.687778	0.49942	0.83842	0.753355	0.705784	-0.0676883	-0.198449	-0.532449	0.413468
AT5G22460	0.561099	0.455863	-0.844405	0.649456	0.553361	0.543092	-0.527134	0.487926	-0.466357	0.475312	-0.0218535	0.352607	-0.335395	-0.392958	-0.0335796	0.475716	0.0161893	-0.0298019	0.235241	-0.010703	0.00596215	0.416261	0.49999	0.769835	-0.214178	0.5774	0.766526	0.756679	-0.907486	-0.662644	-0.326893	0.419525	-0.732914	-0.798568	0.850811	-0.3001	0.798867	0.351217	-0.696142	0.528921	0.318629	0.250123	0.874918	0.697302	0.435387	-0.454257	-0.521657	-0.277645	0.383335
AT1G48480	-0.489486	-0.500351	0.883257	-0.606458	-0.529965	-0.5051	0.389663	-0.480972	0.407746	-0.425508	0.0391432	-0.364388	0.398884	0.285849	-0.0369726	-0.36647	-0.146614	0.0511244	-0.234483	-0.005464	-0.0635436	-0.293406	-0.492387	-0.687804	0.0645164	-0.595785	-0.742831	-0.664297	0.828316	0.602721	0.208185	-0.430945	0.670748	0.763799	-0.796222	0.209353	-0.73149	-0.337705	0.538005	-0.478076	-0.286119	-0.205831	-0.781796	-0.678056	-0.431707	0.326445	0.369034	0.264303	-0.346571
AT5G02550	0.572223	0.560289	-0.85512	0.638157	0.653035	0.614303	-0.475141	0.546716	-0.468373	0.530006	-0.024559	0.425867	-0.358506	-0.389942	0.0664709	0.462286	0.02908	-0.0671868	0.369754	0.106331	0.0846836	0.423156	0.59914	0.789089	0.0167758	0.582884	0.829945	0.720575	-0.930128	-0.674312	-0.218777	0.469135	-0.719389	-0.852118	0.880867	-0.274595	0.785238	0.365535	-0.641886	0.585133	0.319794	0.32056	0.854996	0.734731	0.483885	-0.420826	-0.45332	-0.303337	0.399945
AT1G49970	0.459962	0.806782	-0.586191	0.449636	0.577166	0.791579	-0.209219	0.726277	-0.633368	0.743468	0.0307786	0.503107	-0.230791	-0.247031	0.251627	0.690982	0.214911	-0.0405031	0.468019	0.113755	0.147603	0.628971	0.718743	0.937286	0.143471	0.696969	0.924204	0.854419	-0.856409	-0.628321	0.035022	0.674319	-0.631116	-0.873632	0.926704	-0.0828312	0.841445	0.537852	-0.712293	0.811977	0.656062	0.39601	0.860428	0.821231	0.57865	-0.136023	-0.327608	-0.397894	0.436298
AT1G29660	-0.509574	-0.546377	0.880759	-0.632152	-0.588462	-0.561937	0.432134	-0.530131	0.467108	-0.506983	-0.00360344	-0.40203	0.395043	0.321896	-0.0222093	-0.438583	-0.129569	0.0449617	-0.293511	-0.0545428	-0.0810058	-0.345705	-0.545249	-0.76464	0.0442461	-0.605575	-0.802179	-0.731128	0.889399	0.637665	0.22503	-0.456528	0.700671	0.832976	-0.850843	0.226042	-0.759643	-0.401602	0.603003	-0.55591	-0.306481	-0.241695	-0.856179	-0.74739	-0.437129	0.365888	0.412023	0.247396	-0.393282
AT5G50000	-0.555972	-0.626998	0.825858	-0.580392	-0.646449	-0.67209	0.247577	-0.610418	0.473503	-0.56324	0.0866391	-0.531994	0.426123	0.217775	-0.18575	-0.513549	-0.174981	0.097055	-0.412201	-0.120344	-0.190051	-0.448271	-0.594031	-0.799806	0.0152883	-0.683153	-0.842544	-0.723764	0.867134	0.622267	0.09248	-0.568714	0.650813	0.846505	-0.88651	0.0705579	-0.812163	-0.454628	0.555982	-0.628085	-0.467306	-0.438435	-0.865944	-0.743217	-0.578535	0.204694	0.292817	0.323999	-0.461812
AT4G16760	0.409233	0.544037	-0.888213	0.576175	0.586556	0.562704	-0.157278	0.550914	-0.446359	0.486369	-0.0262731	0.481528	-0.504274	-0.0410723	0.127297	0.38651	0.263237	-0.129598	0.359299	0.0991687	0.222207	0.26357	0.579342	0.715944	-0.00331666	0.711017	0.749077	0.637477	-0.787826	-0.530159	-0.0639889	0.507688	-0.541396	-0.772423	0.794095	0.0449876	0.700686	0.467575	-0.366766	0.533739	0.325427	0.313331	0.798413	0.693725	0.532077	-0.104283	-0.179664	-0.204971	0.381103
AT4G34860	0.506605	0.708022	-0.804664	0.580755	0.64007	0.728938	-0.339359	0.658218	-0.578742	0.678342	0.028752	0.508376	-0.345388	-0.280488	0.147545	0.59946	0.152752	-0.0568747	0.436821	0.105947	0.158002	0.530351	0.689089	0.905027	0.0631948	0.695917	0.911228	0.817209	-0.928419	-0.657643	-0.0955533	0.608293	-0.675659	-0.902416	0.945683	-0.13271	0.852104	0.519397	-0.675249	0.73241	0.50115	0.384639	0.922705	0.814852	0.570454	-0.271044	-0.357512	-0.373652	0.437487
AT5G42290	0.495538	0.472051	-0.854269	0.62723	0.593685	0.547495	-0.499011	0.468761	-0.431102	0.464895	-0.0411261	0.433833	-0.272486	-0.388609	0.0862909	0.352789	-0.0678983	-0.0770178	0.380532	0.0407704	0.17223	0.29102	0.593789	0.713059	0.0869106	0.42434	0.741969	0.606058	-0.858547	-0.561741	-0.173318	0.428531	-0.58183	-0.768571	0.790014	-0.258867	0.645031	0.256732	-0.582367	0.51283	0.159664	0.24908	0.772537	0.674903	0.364484	-0.452926	-0.367157	-0.289447	0.34377
AT2G39800	0.43228	0.343206	-0.885475	0.647246	0.562401	0.388412	-0.444066	0.364543	-0.321713	0.32818	-0.00490718	0.290129	-0.470515	-0.253597	0.00155167	0.264884	0.0711969	-0.102009	0.252088	0.00688932	0.0292992	0.234062	0.42345	0.618683	-0.166635	0.47884	0.626512	0.588199	-0.80619	-0.585837	-0.326052	0.284319	-0.669101	-0.664879	0.69982	-0.209407	0.649861	0.298124	-0.449477	0.354188	0.119681	0.128786	0.718861	0.557151	0.337814	-0.370796	-0.385757	-0.134844	0.297314
AT3G61220	0.557677	0.61526	-0.78608	0.599501	0.641759	0.670902	-0.436095	0.591777	-0.53084	0.563059	-0.0565884	0.494459	-0.390123	-0.335431	0.0966053	0.525138	0.124628	-0.0946618	0.393925	0.100189	0.1369	0.456404	0.611792	0.822711	-0.0683902	0.646551	0.851759	0.734953	-0.892041	-0.641917	-0.0971416	0.579729	-0.690791	-0.829513	0.889744	-0.188488	0.782471	0.371923	-0.667385	0.624227	0.400197	0.351452	0.878171	0.69947	0.535146	-0.36759	-0.408753	-0.370402	0.410808
AT1G30500	0.51851	0.746772	-0.759004	0.52439	0.639419	0.726457	-0.370514	0.677848	-0.627935	0.659785	-0.0101452	0.429334	-0.266779	-0.341454	0.192125	0.592107	0.118972	-0.0643361	0.429217	0.126033	0.0621762	0.48566	0.685578	0.882585	0.142907	0.648398	0.918844	0.819096	-0.911271	-0.705069	-0.0824461	0.585905	-0.700208	-0.886426	0.931951	-0.210836	0.869816	0.441248	-0.70262	0.720292	0.4794	0.34034	0.871762	0.81711	0.554372	-0.303673	-0.419289	-0.390374	0.414957
AT4G01985	0.584376	0.558601	-0.830934	0.609446	0.61075	0.638953	-0.466983	0.563579	-0.513575	0.5802	0.0152049	0.416903	-0.271863	-0.42212	0.0495661	0.566925	0.0294555	-0.0224002	0.342076	0.013288	0.0768528	0.491097	0.603423	0.834632	-0.0337228	0.60761	0.84483	0.794706	-0.961599	-0.728782	-0.296545	0.447474	-0.756766	-0.877482	0.912353	-0.289437	0.832915	0.38539	-0.731744	0.621933	0.426631	0.328645	0.887283	0.766962	0.480282	-0.415351	-0.50466	-0.317591	0.451783
AT2G37760	0.494704	0.616242	-0.804456	0.546631	0.611694	0.68637	-0.164474	0.629677	-0.520692	0.508299	-0.159914	0.611963	-0.443389	-0.0867425	0.181516	0.474563	0.226936	-0.149098	0.419767	0.0807584	0.294717	0.379258	0.618536	0.75366	-0.00581441	0.77435	0.821748	0.659996	-0.823642	-0.552284	0.0447659	0.648653	-0.556377	-0.815458	0.869305	0.0620623	0.781419	0.424887	-0.504471	0.626419	0.442591	0.464947	0.866662	0.757009	0.682448	-0.118467	-0.187987	-0.357426	0.410913
AT4G37790	0.574895	0.275359	-0.724918	0.380468	0.506956	0.371379	-0.521674	0.185579	-0.229456	0.251892	-0.282606	0.377527	-0.14985	-0.544819	0.0151033	0.324139	-0.250696	-0.0071355	0.313136	-0.104337	0.120598	0.00336173	0.279304	0.389597	0.133573	0.120836	0.504605	0.258898	-0.535277	-0.308771	-0.107203	0.327027	-0.298051	-0.508168	0.531821	-0.337791	0.438614	-0.0714578	-0.376654	0.249752	0.060568	0.403866	0.535405	0.417842	0.26153	-0.607279	-0.326369	-0.31593	0.4901
AT5G65140	0.529288	0.446611	-0.829155	0.698543	0.568367	0.506756	-0.508228	0.442032	-0.403131	0.451832	-0.026201	0.410661	-0.396439	-0.37203	0.00486799	0.433216	-0.00652221	-0.0233266	0.302832	-0.00731006	0.0583286	0.42621	0.467505	0.773971	-0.180617	0.51146	0.762894	0.764515	-0.912061	-0.622675	-0.316	0.410606	-0.747591	-0.804598	0.835787	-0.256747	0.772525	0.410898	-0.63998	0.52643	0.290519	0.23593	0.867642	0.729176	0.369856	-0.428249	-0.456277	-0.176014	0.382469
AT3G48000	0.511255	0.716361	-0.77051	0.522463	0.592252	0.752487	-0.293835	0.666131	-0.55766	0.654971	-0.103985	0.56198	-0.287586	-0.302155	0.157622	0.602168	0.128144	-0.0571821	0.426674	0.155329	0.212067	0.446987	0.664705	0.831264	0.184927	0.662857	0.891651	0.711017	-0.837628	-0.563314	0.060177	0.681411	-0.564054	-0.876618	0.908925	-0.126459	0.765548	0.408985	-0.635261	0.731837	0.487118	0.453875	0.870467	0.794622	0.557409	-0.266337	-0.269966	-0.464234	0.444815
AT5G51040	0.54089	0.695379	-0.610305	0.41355	0.522685	0.707873	-0.468828	0.61924	-0.598157	0.672395	0.00288069	0.369011	-0.0577631	-0.553512	0.0791296	0.695501	0.029986	0.0286557	0.354128	0.0998021	0.0100046	0.516849	0.61034	0.815259	0.22453	0.523885	0.871192	0.755449	-0.851632	-0.717772	-0.125361	0.508064	-0.699918	-0.848653	0.869838	-0.37725	0.757836	0.287776	-0.810015	0.701315	0.546883	0.330344	0.773277	0.726052	0.399783	-0.448052	-0.508457	-0.453345	0.456394
AT2G45970	-0.516056	-0.658267	0.78844	-0.486125	-0.527687	-0.609186	0.375756	-0.578047	0.540431	-0.592827	0.0160461	-0.405316	0.263168	0.363123	-0.0549176	-0.512351	-0.141592	0.0094852	-0.278829	-0.158456	-0.0748727	-0.306015	-0.558539	-0.750249	-0.103189	-0.597361	-0.832803	-0.725429	0.794323	0.609699	0.0951584	-0.520932	0.616378	0.841848	-0.837461	0.246213	-0.72768	-0.388082	0.608679	-0.625098	-0.378575	-0.28643	-0.816648	-0.75927	-0.414113	0.334698	0.362067	0.332044	-0.410211
AT3G44880	0.532746	0.701275	-0.83206	0.586012	0.674317	0.721011	-0.223953	0.664171	-0.521128	0.620921	-0.0405637	0.579115	-0.436632	-0.196384	0.182812	0.547885	0.25346	-0.0501039	0.433586	0.108925	0.244609	0.421499	0.648325	0.841733	0.0629731	0.752047	0.891541	0.746902	-0.866897	-0.573559	-0.00325533	0.647153	-0.611768	-0.887599	0.918883	-0.0325156	0.811461	0.515283	-0.538202	0.682858	0.494282	0.470466	0.906318	0.80956	0.638227	-0.184603	-0.261396	-0.335514	0.496937
AT1G17530	0.511073	0.645851	-0.805541	0.52696	0.594189	0.66935	-0.348924	0.571765	-0.513876	0.53599	-0.157081	0.537841	-0.298483	-0.342289	0.169055	0.498449	0.00900957	-0.108417	0.42082	0.119674	0.207181	0.37411	0.632859	0.745505	0.154111	0.596384	0.844075	0.65024	-0.819606	-0.614882	0.00131596	0.586349	-0.594877	-0.830262	0.864772	-0.18786	0.759227	0.278872	-0.57446	0.605712	0.359936	0.404111	0.793997	0.716156	0.551476	-0.321051	-0.300674	-0.456589	0.382167
AT5G57040	0.52834	0.751524	-0.736216	0.541297	0.661026	0.813787	-0.295563	0.744641	-0.656157	0.708782	-0.0597932	0.561109	-0.279976	-0.293497	0.225141	0.686133	0.149166	-0.0657546	0.470721	0.146707	0.207618	0.520982	0.715565	0.910926	0.0643496	0.720832	0.932926	0.815865	-0.887262	-0.661554	0.0238226	0.682494	-0.649432	-0.894413	0.959071	-0.110953	0.849955	0.436139	-0.698273	0.759569	0.539813	0.474287	0.917756	0.789497	0.631927	-0.245493	-0.34439	-0.489311	0.468635
AT5G47400	0.54593	0.578562	-0.742721	0.554304	0.675444	0.620553	-0.444092	0.518852	-0.424507	0.493462	-0.0829962	0.459917	-0.372306	-0.356057	0.161531	0.40092	0.0701523	-0.120284	0.425315	0.0990924	0.130671	0.417307	0.582283	0.736236	0.0437346	0.517953	0.778268	0.619441	-0.843721	-0.580725	-0.0989479	0.521997	-0.641052	-0.756352	0.811377	-0.22449	0.712706	0.304463	-0.631161	0.572679	0.296303	0.342701	0.796438	0.666956	0.515917	-0.382304	-0.367661	-0.359551	0.358272
AT5G18020	-0.579671	-0.681629	0.792477	-0.578828	-0.657026	-0.710409	0.449554	-0.627752	0.595782	-0.607451	0.0734898	-0.527799	0.253802	0.395573	-0.168217	-0.519368	-0.0338782	0.0364003	-0.42676	-0.107928	-0.168887	-0.4283	-0.647441	-0.843596	-0.0659649	-0.593216	-0.904462	-0.765861	0.914108	0.639935	0.0875537	-0.608303	0.650784	0.888577	-0.92867	0.205997	-0.844387	-0.418871	0.715656	-0.690876	-0.403079	-0.43277	-0.913082	-0.818137	-0.553972	0.400002	0.385197	0.392072	-0.447044
AT5G43840	0.567435	0.60494	-0.85022	0.608847	0.651802	0.65939	-0.413935	0.597326	-0.502021	0.565018	-0.0598964	0.466847	-0.348967	-0.343625	0.108328	0.47753	0.0352478	-0.104449	0.396866	0.17675	0.129048	0.420187	0.63663	0.794996	0.0525569	0.596693	0.846481	0.707604	-0.902467	-0.652687	-0.134016	0.525676	-0.657644	-0.860957	0.888466	-0.22433	0.778161	0.367631	-0.625958	0.621069	0.327292	0.362208	0.86065	0.741407	0.510793	-0.364683	-0.39746	-0.35678	0.395993
AT2G46260	0.56383	0.765057	-0.706545	0.474473	0.757473	0.853092	-0.209559	0.757755	-0.627431	0.748673	-0.0861478	0.57778	-0.231489	-0.27464	0.348215	0.687854	0.102922	-0.105945	0.62004	0.216358	0.245248	0.523164	0.752205	0.895947	0.228012	0.611099	0.91541	0.740006	-0.875382	-0.629098	0.0524564	0.663737	-0.556207	-0.8709	0.93222	-0.0541867	0.826666	0.442271	-0.644386	0.780508	0.537978	0.590404	0.870486	0.779873	0.624772	-0.201012	-0.285638	-0.462293	0.549723
AT3G23020	-0.0201969	-0.0805851	-0.499566	0.476857	-0.00570247	-0.0938378	-0.48103	0.00520524	-0.074828	-0.0174192	0.110791	-0.251812	-0.184477	-0.223035	-0.313293	-0.0267481	-0.096542	0.0309669	-0.234136	-0.0462595	-0.388079	0.0468295	0.0231209	0.234822	-0.183721	0.139788	0.173214	0.357137	-0.450065	-0.387868	-0.514717	-0.149316	-0.554351	-0.275017	0.254188	-0.387962	0.268919	0.110002	-0.303218	0.0458268	-0.149979	-0.421399	0.272968	0.256991	-0.197339	-0.368143	-0.377701	0.132633	-0.155777
AT1G02205	0.49604	0.388476	-0.80965	0.721723	0.586452	0.496554	-0.478927	0.519394	-0.438463	0.389496	-8.37483e-05	0.344529	-0.328381	-0.32422	0.0276113	0.3351	0.0227515	-0.0123561	0.245943	0.058022	0.0807143	0.32833	0.466208	0.682661	-0.235997	0.507052	0.704419	0.705942	-0.877141	-0.641995	-0.309159	0.338863	-0.728456	-0.74504	0.787235	-0.232178	0.734468	0.332776	-0.600292	0.435677	0.154433	0.217625	0.8065	0.654781	0.39624	-0.400758	-0.462818	-0.211561	0.323462
AT3G18560	0.551892	0.744804	-0.754081	0.562021	0.636074	0.768491	-0.233267	0.724882	-0.550353	0.721599	0.0926221	0.555569	-0.270103	-0.289032	0.172617	0.654106	0.235745	0.0600505	0.429426	0.0584344	0.242789	0.526234	0.689021	0.899394	0.200973	0.721061	0.927779	0.825824	-0.910978	-0.618335	-0.057692	0.600182	-0.653015	-0.949345	0.948195	-0.104137	0.805133	0.552151	-0.642442	0.764448	0.60331	0.448601	0.912419	0.893254	0.583471	-0.203312	-0.328739	-0.339607	0.539814
AT1G02305	0.502576	0.810837	-0.735569	0.413949	0.66052	0.800081	-0.221925	0.714347	-0.623584	0.694561	-0.100426	0.552524	-0.248885	-0.273159	0.295299	0.603933	0.186096	-0.118228	0.521421	0.186759	0.227371	0.414741	0.74715	0.830535	0.321022	0.671603	0.913661	0.691625	-0.819441	-0.615324	0.130993	0.690411	-0.552912	-0.857667	0.903801	-0.0980022	0.775973	0.370262	-0.615068	0.750595	0.500299	0.461386	0.815279	0.779089	0.616401	-0.196015	-0.2365	-0.51009	0.441543
AT4G21930	0.464556	0.686995	-0.713316	0.523578	0.638114	0.726027	-0.293861	0.697293	-0.666686	0.620014	-0.0220536	0.49425	-0.271802	-0.218437	0.27149	0.545383	0.119416	-0.144674	0.462479	0.167085	0.185736	0.507836	0.700538	0.847443	-0.0136609	0.693358	0.871947	0.81344	-0.89957	-0.765897	-0.0793698	0.551794	-0.728872	-0.833787	0.908246	-0.0856618	0.86305	0.421845	-0.68598	0.684321	0.43439	0.346317	0.854373	0.732024	0.602661	-0.196965	-0.329757	-0.430946	0.317716
AT1G21670	0.477301	0.665157	-0.814728	0.57333	0.630563	0.68993	-0.296527	0.658786	-0.551595	0.612906	0.00685316	0.43395	-0.345638	-0.239481	0.1889	0.530769	0.17822	-0.0919357	0.398675	0.117868	0.112652	0.471044	0.675638	0.846727	0.0897346	0.706761	0.862692	0.77971	-0.912817	-0.697232	-0.118451	0.537647	-0.71499	-0.858954	0.906	-0.142336	0.825	0.447046	-0.630974	0.675203	0.44749	0.313661	0.854548	0.774928	0.562035	-0.22183	-0.345878	-0.364926	0.364472
AT1G09960	0.474518	0.392632	-0.620067	0.523295	0.615225	0.444407	-0.553016	0.342926	-0.414536	0.441477	0.0421611	0.351201	-0.266137	-0.434495	0.0537783	0.414751	-0.06915	0.0164761	0.31245	-0.0201649	0.0667626	0.343132	0.383921	0.674725	-0.282537	0.344575	0.637492	0.691431	-0.759221	-0.568055	-0.375256	0.297902	-0.658084	-0.656343	0.697977	-0.294135	0.692395	0.357161	-0.648445	0.450104	0.180462	0.289261	0.791803	0.603188	0.36027	-0.47993	-0.467154	-0.171474	0.390518
AT3G56080	0.435588	0.692713	-0.706891	0.53956	0.597104	0.712916	-0.285328	0.676953	-0.593537	0.623212	-0.00932832	0.509235	-0.31642	-0.24104	0.185	0.552673	0.15787	-0.116455	0.427916	0.186642	0.200274	0.531383	0.672945	0.827733	0.00915915	0.678665	0.86974	0.784298	-0.873806	-0.709878	-0.0456979	0.571817	-0.704981	-0.845329	0.897277	-0.109486	0.809477	0.42632	-0.668656	0.677178	0.433315	0.328002	0.838711	0.729553	0.549192	-0.19795	-0.320097	-0.427253	0.330785
AT4G39360	0.437776	0.229459	-0.897458	0.624072	0.422614	0.232938	-0.452743	0.245361	-0.151021	0.253552	0.0834955	0.057326	-0.486233	-0.248597	-0.18873	0.178994	0.0783092	-0.0454813	0.0628816	-0.0292259	-0.210083	0.21062	0.300226	0.531556	-0.152773	0.400341	0.512188	0.516975	-0.737934	-0.477883	-0.448443	0.154516	-0.590975	-0.591293	0.596942	-0.310393	0.57194	0.316118	-0.362777	0.260021	0.0912569	-0.0290644	0.626765	0.511351	0.191221	-0.387585	-0.476838	0.0154115	0.263072
AT1G70720	0.495677	0.617256	-0.761104	0.551782	0.726445	0.646722	-0.484982	0.529807	-0.547775	0.602517	0.00720357	0.458247	-0.248793	-0.452803	0.172075	0.555643	-0.0376972	-0.00290563	0.474105	0.0317936	0.142008	0.400634	0.603238	0.817197	0.0444291	0.474965	0.83335	0.749306	-0.877357	-0.65105	-0.215044	0.472376	-0.662846	-0.82414	0.866068	-0.26488	0.824702	0.394737	-0.669374	0.608917	0.318931	0.426619	0.860961	0.749564	0.515763	-0.448812	-0.437619	-0.336509	0.492175
AT1G21410	0.372357	0.318602	-0.89596	0.623858	0.50608	0.356397	-0.330935	0.360883	-0.276353	0.321639	0.0357848	0.259921	-0.523907	-0.139941	-0.031349	0.270837	0.187292	-0.0803461	0.198822	-0.00396611	0.0262904	0.192274	0.381541	0.58051	-0.153179	0.539058	0.57698	0.545619	-0.737171	-0.519336	-0.286279	0.275118	-0.611554	-0.622483	0.651383	-0.119739	0.593637	0.33727	-0.335061	0.326966	0.161862	0.107187	0.679055	0.51362	0.330616	-0.267842	-0.304278	-0.111234	0.296442
AT1G12420	0.574237	0.61226	-0.782252	0.538142	0.691755	0.625664	-0.392961	0.559612	-0.446751	0.523203	-0.0798434	0.482276	-0.292701	-0.371381	0.191168	0.36578	0.0163788	-0.0794983	0.450736	0.237065	0.184089	0.291413	0.597479	0.696682	0.224126	0.454745	0.800719	0.576559	-0.812003	-0.557324	-0.058046	0.49759	-0.548641	-0.808255	0.799879	-0.207834	0.67146	0.328084	-0.52796	0.575959	0.248144	0.419509	0.76647	0.708849	0.460112	-0.382117	-0.309608	-0.302521	0.428615
AT1G05210	-0.502509	-0.73697	0.749019	-0.457144	-0.584696	-0.717801	0.344626	-0.62119	0.563153	-0.616847	0.115263	-0.50608	0.324998	0.285883	-0.15072	-0.522155	-0.109585	0.166397	-0.442126	-0.188062	-0.135038	-0.460971	-0.671882	-0.804634	-0.177933	-0.607754	-0.875135	-0.664596	0.82251	0.580612	-0.0604351	-0.672467	0.542492	0.830509	-0.875132	0.149073	-0.768467	-0.372871	0.653338	-0.706419	-0.432239	-0.3716	-0.834265	-0.745649	-0.549534	0.288869	0.302471	0.463762	-0.367563
AT4G00400	-0.570605	-0.640482	0.815406	-0.567076	-0.595312	-0.643771	0.417675	-0.566166	0.506617	-0.608608	-0.0328763	-0.488846	0.308237	0.387527	-0.0589318	-0.557782	-0.142439	-0.0397818	-0.328904	0.00109393	-0.146244	-0.419806	-0.567762	-0.82548	-0.0223187	-0.621861	-0.864106	-0.77529	0.883877	0.610924	0.181751	-0.534912	0.666443	0.886425	-0.894387	0.217727	-0.794362	-0.465911	0.67275	-0.652889	-0.471166	-0.372593	-0.909189	-0.815678	-0.497055	0.376698	0.40108	0.306941	-0.506734
AT1G27200	0.528868	0.686485	-0.808673	0.578096	0.672388	0.71967	-0.345623	0.670166	-0.590567	0.619662	-0.0230271	0.463219	-0.344478	-0.274374	0.202153	0.547204	0.158697	-0.0925383	0.428296	0.106111	0.121846	0.475534	0.686192	0.865219	0.0289674	0.70335	0.887313	0.789687	-0.919083	-0.68987	-0.0854811	0.58817	-0.7035	-0.855043	0.927975	-0.148892	0.860856	0.430821	-0.661307	0.676332	0.443738	0.362389	0.883042	0.762196	0.608467	-0.270855	-0.380799	-0.406739	0.395794
AT2G18090	0.492638	0.58507	-0.869998	0.655932	0.668078	0.624053	-0.316383	0.574434	-0.498282	0.563543	-0.00303178	0.558012	-0.41212	-0.23369	0.136703	0.498583	0.0858187	-0.0190958	0.44248	0.0867489	0.253464	0.361458	0.576928	0.798996	0.00094957	0.617401	0.832889	0.748794	-0.870092	-0.58475	-0.12445	0.51754	-0.627599	-0.859868	0.874781	-0.0631456	0.790881	0.508047	-0.492021	0.597777	0.339889	0.417901	0.894003	0.782657	0.528437	-0.27536	-0.280789	-0.253416	0.470049
AT4G25850	0.584192	0.581672	-0.757245	0.615787	0.632945	0.638588	-0.459055	0.613876	-0.562769	0.501868	-0.105751	0.428891	-0.335424	-0.311721	0.134008	0.438764	0.00568586	-0.120339	0.367	0.178116	0.0600403	0.441751	0.571515	0.77924	-0.137188	0.575541	0.82126	0.749488	-0.878182	-0.656983	-0.118724	0.538519	-0.683115	-0.795173	0.867743	-0.202338	0.832691	0.360378	-0.672646	0.59031	0.290269	0.325707	0.870687	0.707921	0.538449	-0.369532	-0.445487	-0.367822	0.321672
AT4G00440	0.463567	0.645612	-0.783863	0.58584	0.646411	0.683892	-0.328358	0.625092	-0.603311	0.607396	-0.00588657	0.510701	-0.356823	-0.23372	0.17736	0.55617	0.134571	-0.100283	0.446106	0.0566439	0.181163	0.487629	0.662099	0.876901	-0.0558661	0.687148	0.872891	0.831892	-0.932295	-0.699693	-0.149412	0.552995	-0.71638	-0.865442	0.922731	-0.0934908	0.867116	0.490416	-0.670687	0.677447	0.433712	0.347421	0.913857	0.799987	0.572626	-0.240044	-0.356263	-0.311249	0.403188
AT4G31354	0.494628	0.645992	-0.78331	0.637192	0.604336	0.696338	-0.38155	0.629965	-0.550101	0.606572	-0.0290063	0.514792	-0.303179	-0.358238	0.138102	0.605232	0.0293535	-0.0234182	0.40495	0.0662399	0.164584	0.533742	0.631958	0.868705	0.0191586	0.638464	0.89289	0.824754	-0.925188	-0.698011	-0.140059	0.549823	-0.737674	-0.902047	0.936223	-0.199143	0.854745	0.427016	-0.679526	0.667555	0.462701	0.377251	0.889431	0.794662	0.536088	-0.323247	-0.40508	-0.383614	0.424275
AT3G17790	0.503943	0.204834	-0.758354	0.412703	0.396645	0.187025	-0.344613	0.168139	-0.0256762	0.195123	0.0961329	0.0375941	-0.43416	-0.18352	-0.0362029	0.0937662	0.166823	-0.110494	0.131572	-0.0932373	-0.191051	0.239858	0.212663	0.400933	-0.00847145	0.272499	0.391737	0.334721	-0.632703	-0.446817	-0.432774	0.0586443	-0.530915	-0.437568	0.449727	-0.211578	0.447856	0.239019	-0.310987	0.206672	0.209204	-0.0315353	0.465235	0.360906	0.150211	-0.298594	-0.347046	0.00607353	0.255427
AT2G18050	0.601797	0.661925	-0.773741	0.581323	0.625185	0.732435	-0.373354	0.652127	-0.551972	0.634331	-0.0443087	0.506441	-0.3051	-0.346419	0.150703	0.623461	0.0721766	-0.0670603	0.411162	0.0747702	0.131531	0.577967	0.644941	0.881354	-0.0143855	0.657554	0.893882	0.810774	-0.930352	-0.692237	-0.13462	0.581319	-0.709032	-0.888285	0.94309	-0.191503	0.863743	0.421192	-0.727546	0.6984	0.526122	0.411199	0.912899	0.779543	0.574956	-0.31518	-0.431794	-0.416274	0.453825
AT3G10030	0.309297	0.552542	-0.624403	0.445928	0.456443	0.615713	-0.101257	0.575616	-0.451673	0.594614	0.0499997	0.497992	-0.436635	0.0726642	0.0450001	0.439138	0.319008	-0.134291	0.33003	0.205949	0.25633	0.359172	0.612683	0.737795	0.0123018	0.690604	0.669575	0.546969	-0.620688	-0.250187	0.171457	0.663398	-0.256887	-0.670734	0.69589	0.15007	0.4917	0.537692	-0.392721	0.663924	0.385169	0.328003	0.788472	0.622703	0.496716	-0.029735	-0.0683127	-0.259204	0.297747
AT2G19810	0.518447	0.764513	-0.702776	0.511762	0.687072	0.802101	-0.36873	0.716043	-0.684577	0.687653	-0.070811	0.55197	-0.225756	-0.352433	0.261031	0.638854	0.0560302	-0.094548	0.518698	0.16071	0.20054	0.520738	0.728275	0.890064	0.100396	0.638132	0.934276	0.800544	-0.89588	-0.703319	0.00603498	0.653918	-0.664795	-0.878433	0.948596	-0.16034	0.869912	0.392661	-0.739555	0.744673	0.468627	0.459689	0.892293	0.779525	0.6261	-0.309413	-0.369925	-0.51259	0.424886
AT2G15090	-0.40524	-0.653132	0.759781	-0.446223	-0.5384	-0.598139	0.253728	-0.536744	0.479021	-0.570763	-0.00484959	-0.471024	0.386746	0.196731	-0.116906	-0.474403	-0.255513	0.089989	-0.359215	-0.106485	-0.170765	-0.376339	-0.545391	-0.731268	-0.0661162	-0.613438	-0.786009	-0.657825	0.763835	0.569743	0.0681942	-0.534113	0.576985	0.777189	-0.793445	0.0632868	-0.714518	-0.463977	0.54521	-0.612724	-0.43232	-0.309338	-0.793109	-0.699276	-0.467138	0.197195	0.216764	0.320453	-0.393789
AT3G15350	0.578795	0.571648	-0.881162	0.638833	0.638551	0.592669	-0.491478	0.538802	-0.440862	0.524366	0.00399862	0.388973	-0.364307	-0.393567	0.0629215	0.423287	0.062451	-0.033439	0.337719	0.0882826	0.0539647	0.36845	0.576152	0.772578	0.0627491	0.54587	0.816185	0.684564	-0.892567	-0.609726	-0.188457	0.476382	-0.666711	-0.828788	0.851885	-0.281608	0.7486	0.367064	-0.599659	0.564241	0.305586	0.289891	0.833812	0.718312	0.452555	-0.443034	-0.440716	-0.300113	0.408283
AT3G15670	0.541196	0.49425	-0.907867	0.639205	0.583942	0.538218	-0.460502	0.477017	-0.382303	0.476937	-0.0395011	0.324807	-0.397836	-0.344381	0.0292306	0.419835	0.00663055	-0.0733394	0.304952	0.0719151	-0.0271741	0.380445	0.53418	0.747093	0.0464196	0.541095	0.760309	0.658728	-0.876396	-0.599567	-0.236355	0.431393	-0.65746	-0.788171	0.82096	-0.279549	0.748161	0.351014	-0.550102	0.530767	0.300327	0.252231	0.800367	0.682655	0.42432	-0.412208	-0.433384	-0.273855	0.361243
AT1G52220	-0.534428	-0.34988	0.852662	-0.566669	-0.450721	-0.356809	0.545556	-0.26694	0.281488	-0.300388	0.0736858	-0.275525	0.329384	0.409719	0.113572	-0.264878	0.0226024	0.0198593	-0.177652	0.15915	0.0528458	-0.254675	-0.364858	-0.599281	0.060673	-0.389956	-0.643629	-0.57043	0.818551	0.502097	0.36022	-0.325843	0.596591	0.695017	-0.711858	0.332293	-0.680581	-0.282957	0.581463	-0.397401	-0.200089	-0.144575	-0.740236	-0.687411	-0.290744	0.499675	0.463155	0.10719	-0.364036
AT1G05100	0.533581	0.560135	-0.892713	0.618786	0.587179	0.57989	-0.455899	0.561182	-0.534291	0.508216	-0.00686912	0.372728	-0.330699	-0.316885	0.0804854	0.430729	0.0694585	-0.0638472	0.313327	0.0616397	0.0492762	0.3324	0.585489	0.771316	0.00586562	0.615602	0.81141	0.736877	-0.896376	-0.674224	-0.192586	0.461459	-0.701016	-0.816187	0.858903	-0.229343	0.791005	0.361802	-0.60218	0.561011	0.299441	0.226137	0.838897	0.725817	0.473158	-0.382068	-0.418096	-0.317082	0.336254
AT3G53960	0.451846	0.58262	-0.872992	0.564563	0.584278	0.608954	-0.240887	0.569648	-0.441697	0.529854	-0.0374403	0.420211	-0.449858	-0.162019	0.103788	0.456102	0.190438	-0.147999	0.36128	0.119551	0.110644	0.391219	0.624831	0.761481	0.0987465	0.698668	0.790345	0.666662	-0.853291	-0.613532	-0.105312	0.506662	-0.626077	-0.811902	0.840507	-0.104313	0.73943	0.407305	-0.49528	0.59359	0.380518	0.281814	0.798762	0.718142	0.524626	-0.183808	-0.290934	-0.29429	0.34875
AT1G72125	0.520299	0.668543	-0.755337	0.504092	0.588859	0.733946	-0.101891	0.698922	-0.560287	0.540308	-0.162833	0.62978	-0.345404	-0.0886053	0.285236	0.519746	0.214564	-0.15224	0.464091	0.0753503	0.326335	0.437058	0.646321	0.76189	0.0772708	0.747956	0.843946	0.688795	-0.825179	-0.613287	0.0845354	0.640693	-0.5824	-0.822183	0.879641	0.0802826	0.796536	0.386119	-0.534771	0.652748	0.512135	0.455802	0.829924	0.764135	0.674376	-0.0576352	-0.171782	-0.427107	0.404426
AT4G02750	-0.0191726	-0.318985	-0.168288	0.268758	-0.0807945	-0.124489	-0.172869	-0.166929	0.2324	-0.112126	0.132066	-0.152522	-0.147748	-0.0334594	-0.154319	0.0379482	-0.0968669	0.00948192	-0.179224	-0.348165	-0.171766	0.33847	-0.0996399	0.0892697	-0.399979	0.0903186	-0.110762	0.127433	-0.232429	-0.209915	-0.529839	-0.260689	-0.378586	0.0170951	0.0451483	-0.142764	0.109794	0.00760634	-0.184802	-0.0855892	0.11188	-0.195887	0.0823501	-0.0827751	-0.0291179	-0.0979294	-0.197535	0.018893	-0.131813
AT5G58470	0.481839	0.456939	-0.763002	0.656695	0.449046	0.530271	-0.446484	0.483006	-0.395107	0.416078	0.00295011	0.426582	-0.308233	-0.351155	0.021166	0.468026	0.0218298	0.0110099	0.233109	-0.151704	0.118055	0.521132	0.45554	0.726461	-0.152329	0.555884	0.740899	0.733394	-0.868526	-0.656673	-0.273131	0.398278	-0.762919	-0.772833	0.81619	-0.229404	0.767624	0.316269	-0.667952	0.493717	0.407128	0.206604	0.802375	0.678257	0.446852	-0.366365	-0.435578	-0.34668	0.323417
AT3G13224	0.535415	0.633658	-0.5566	0.509248	0.511552	0.722434	-0.231578	0.641332	-0.492892	0.704737	0.0984064	0.558656	-0.201351	-0.333604	0.0685926	0.739745	0.175884	0.159585	0.306682	0.0363228	0.255371	0.585919	0.552033	0.848873	-0.0849395	0.664384	0.827871	0.796195	-0.756992	-0.494286	-0.0633831	0.59203	-0.548126	-0.849035	0.859326	-0.104247	0.725246	0.533469	-0.638231	0.699434	0.672953	0.541754	0.870252	0.727011	0.532282	-0.223314	-0.353503	-0.350528	0.590927
AT5G45310	0.525457	0.517198	-0.850883	0.632245	0.571738	0.588927	-0.434668	0.542491	-0.444618	0.513471	-0.0228912	0.413738	-0.346205	-0.362292	0.0414924	0.492079	0.0379409	-0.0561806	0.316958	0.0830709	0.106637	0.38922	0.556481	0.746642	-0.0135556	0.563105	0.778416	0.687678	-0.855596	-0.64101	-0.177707	0.44582	-0.681916	-0.802008	0.831485	-0.256997	0.707727	0.291259	-0.585758	0.531958	0.306147	0.263377	0.801539	0.653551	0.421585	-0.386406	-0.417558	-0.355977	0.374066
AT4G33220	-0.489034	-0.517468	0.880943	-0.623174	-0.544245	-0.526008	0.422814	-0.47291	0.434158	-0.515511	-0.0441906	-0.355882	0.398522	0.309491	-0.0189431	-0.475345	-0.120248	0.0116983	-0.25567	0.0437249	-0.0197828	-0.394418	-0.512925	-0.79782	0.0974555	-0.614186	-0.778542	-0.773657	0.885444	0.627949	0.30538	-0.426853	0.714779	0.815247	-0.843853	0.228428	-0.793147	-0.459056	0.603885	-0.55965	-0.385069	-0.220732	-0.862882	-0.744199	-0.427635	0.347838	0.422384	0.212302	-0.39929
AT3G54920	-0.474866	-0.671727	0.806877	-0.596634	-0.617142	-0.635902	0.355702	-0.624617	0.514544	-0.561369	0.00111439	-0.4541	0.337314	0.322018	-0.130691	-0.455625	-0.153654	0.00103248	-0.353764	-0.162879	-0.148151	-0.3362	-0.591511	-0.760947	-0.120764	-0.60533	-0.853569	-0.716145	0.830405	0.606824	0.0515517	-0.537654	0.648687	0.850232	-0.85723	0.186545	-0.756045	-0.415141	0.548671	-0.597286	-0.333741	-0.325554	-0.812531	-0.757719	-0.491052	0.309495	0.33375	0.337114	-0.40134
AT1G32870	0.443337	0.78033	-0.710076	0.458976	0.639212	0.75994	-0.296969	0.706482	-0.672251	0.684573	-0.0441269	0.504519	-0.2716	-0.269054	0.193287	0.579714	0.168789	-0.126048	0.477596	0.262418	0.164311	0.446647	0.72659	0.847496	0.204713	0.686723	0.919729	0.757226	-0.868026	-0.680978	0.0345122	0.643141	-0.631242	-0.882588	0.914989	-0.122436	0.809503	0.44748	-0.673309	0.758101	0.447433	0.389842	0.855784	0.801613	0.568594	-0.236197	-0.301648	-0.421359	0.381353
AT5G57050	0.510097	0.66538	-0.800493	0.57233	0.640236	0.695541	-0.384452	0.642677	-0.568282	0.617288	-0.0223884	0.443208	-0.309323	-0.330084	0.16432	0.549002	0.0863898	-0.0941284	0.417705	0.154951	0.102523	0.486329	0.657792	0.839942	0.0610091	0.62755	0.873522	0.771599	-0.912946	-0.714829	-0.12791	0.537962	-0.714915	-0.858813	0.908935	-0.204089	0.83276	0.401386	-0.678944	0.664069	0.411753	0.337879	0.856746	0.74385	0.525047	-0.317995	-0.395992	-0.407661	0.382112
AT1G31750	0.517564	0.611531	-0.821579	0.658267	0.633554	0.645469	-0.418916	0.60389	-0.51638	0.557531	-0.021109	0.49193	-0.363882	-0.377685	0.0397189	0.568018	0.0742351	0.0226272	0.346772	0.0617982	0.144882	0.410816	0.551148	0.807043	-0.0210818	0.618477	0.866601	0.782209	-0.88886	-0.643363	-0.164008	0.517444	-0.705936	-0.89627	0.90223	-0.222805	0.816686	0.420955	-0.619241	0.599646	0.37857	0.384051	0.90212	0.804401	0.524422	-0.381932	-0.443703	-0.307091	0.490629
AT4G30960	0.473873	0.73044	-0.779025	0.551284	0.681992	0.724116	-0.315534	0.662518	-0.556245	0.66835	0.0012843	0.526341	-0.377552	-0.278412	0.162371	0.565111	0.166821	-0.0722398	0.471767	0.212407	0.197304	0.417222	0.676813	0.845569	0.166675	0.63524	0.889329	0.726776	-0.843408	-0.584567	0.0124309	0.62007	-0.591994	-0.876141	0.889548	-0.125722	0.75022	0.466563	-0.573897	0.700371	0.405301	0.408293	0.869463	0.776895	0.543076	-0.271928	-0.303141	-0.364775	0.452222
AT1G70300	0.471799	0.619021	-0.849973	0.595584	0.663272	0.641349	-0.299136	0.58898	-0.451359	0.536305	-0.057022	0.496787	-0.434807	-0.233745	0.142805	0.44604	0.130792	-0.106962	0.439881	0.15967	0.192331	0.344564	0.622481	0.750052	0.164113	0.608365	0.814785	0.627157	-0.829381	-0.558356	-0.0212426	0.547567	-0.577387	-0.820513	0.836159	-0.111421	0.710341	0.383901	-0.469827	0.585674	0.313017	0.370117	0.802645	0.719575	0.533417	-0.266509	-0.277436	-0.322246	0.407247
AT4G30470	0.549796	0.605498	-0.855385	0.657381	0.625456	0.656838	-0.359551	0.635971	-0.50391	0.559427	0.00489312	0.449894	-0.36892	-0.277396	0.124333	0.487934	0.148413	-0.0488778	0.369145	0.0785736	0.122081	0.453125	0.630916	0.827722	0.0394624	0.681529	0.856496	0.769279	-0.940107	-0.668939	-0.146569	0.519172	-0.72639	-0.86909	0.907354	-0.16376	0.806644	0.433407	-0.615399	0.628826	0.413484	0.305067	0.869005	0.776604	0.527613	-0.292422	-0.38777	-0.312745	0.391628
AT3G47600	0.549037	0.617977	-0.837296	0.616491	0.609478	0.655404	-0.356872	0.630798	-0.455251	0.55616	-0.00209714	0.421126	-0.376142	-0.287212	0.0992087	0.467414	0.150371	-0.0727123	0.359122	0.135797	0.0951356	0.453512	0.617719	0.78356	0.109691	0.625968	0.831773	0.684858	-0.885735	-0.6188	-0.0950511	0.526219	-0.654795	-0.837491	0.866257	-0.185289	0.747651	0.387076	-0.587306	0.610671	0.395478	0.303499	0.819771	0.723174	0.503945	-0.305101	-0.380812	-0.356786	0.384469
AT2G22470	0.550757	0.526482	-0.907753	0.611224	0.606324	0.578268	-0.370934	0.530138	-0.463254	0.522872	-0.0272266	0.430285	-0.35954	-0.331345	0.0179377	0.49005	0.089276	-0.025346	0.310462	0.0640225	0.115247	0.318204	0.551303	0.754873	-0.00638759	0.620262	0.807742	0.713027	-0.888841	-0.641727	-0.250728	0.438671	-0.657086	-0.864975	0.863429	-0.207824	0.773438	0.404468	-0.555069	0.553311	0.350742	0.35758	0.85545	0.760311	0.461262	-0.351819	-0.408415	-0.216487	0.495218
AT1G06570	0.489444	0.620421	-0.826786	0.632023	0.588807	0.606815	-0.380955	0.588697	-0.496406	0.548235	0.0020176	0.471382	-0.390018	-0.305683	0.0533856	0.484031	0.137455	-0.0242865	0.362827	0.124062	0.139581	0.368724	0.556494	0.78277	0.0645333	0.587415	0.84732	0.737828	-0.866814	-0.608985	-0.107559	0.514357	-0.666866	-0.866507	0.859893	-0.166505	0.742424	0.442662	-0.558774	0.598344	0.352466	0.284688	0.847094	0.776113	0.423284	-0.329619	-0.361237	-0.245054	0.430571
AT2G41330	0.505091	0.632611	-0.713689	0.51562	0.559008	0.70693	-0.315852	0.646395	-0.619291	0.604865	-0.0484733	0.518455	-0.292051	-0.232454	0.158423	0.592445	0.125622	-0.129805	0.379732	0.0831472	0.179968	0.552335	0.636722	0.843071	-0.127381	0.71899	0.848401	0.81097	-0.889385	-0.722444	-0.12122	0.569707	-0.710621	-0.834514	0.90661	-0.0974059	0.847328	0.419076	-0.739754	0.689626	0.503584	0.356022	0.900299	0.737919	0.590866	-0.222562	-0.351787	-0.434633	0.348331
AT5G57780	-0.449102	-0.394564	0.900705	-0.572074	-0.526488	-0.394798	0.433994	-0.314479	0.279374	-0.341783	0.078462	-0.340407	0.484377	0.279331	0.0549049	-0.264134	-0.0939262	0.111953	-0.259855	0.000150166	-0.036899	-0.174314	-0.43034	-0.608624	-0.0373965	-0.472789	-0.650148	-0.508003	0.775504	0.472468	0.230044	-0.377103	0.554103	0.701137	-0.695242	0.218376	-0.586427	-0.301532	0.431846	-0.418691	-0.169578	-0.172388	-0.724716	-0.638489	-0.317171	0.394952	0.321774	0.100619	-0.354197
AT3G22840	0.556637	0.670907	-0.78657	0.506525	0.591228	0.683393	-0.492534	0.579361	-0.630479	0.64018	-0.0741129	0.434036	-0.167	-0.473239	0.152852	0.616242	-0.0600724	-0.0351789	0.403276	0.0950863	0.0599956	0.430841	0.628863	0.844412	0.0784654	0.54559	0.884752	0.791725	-0.878824	-0.704344	-0.132926	0.553137	-0.676585	-0.850017	0.909827	-0.302351	0.855632	0.340002	-0.733834	0.671664	0.422538	0.367217	0.855545	0.739006	0.471774	-0.447419	-0.438642	-0.4638	0.420911
AT1G79900	0.556626	0.617843	-0.860559	0.598376	0.639497	0.668888	-0.339821	0.617024	-0.518353	0.581881	-0.0404914	0.467822	-0.377898	-0.275921	0.132781	0.535689	0.123857	-0.093027	0.395065	0.104096	0.117901	0.459059	0.620438	0.828138	0.02466	0.675114	0.858384	0.761502	-0.925889	-0.69029	-0.167737	0.523755	-0.708043	-0.872902	0.909803	-0.153471	0.833044	0.436157	-0.625841	0.646027	0.443892	0.365839	0.885836	0.772963	0.545665	-0.285816	-0.376155	-0.330034	0.431372
AT5G62090	0.564339	0.664384	-0.820654	0.606258	0.681168	0.708808	-0.391083	0.646743	-0.539714	0.646938	0.0429657	0.476983	-0.360204	-0.315829	0.143675	0.558714	0.156904	-0.0588635	0.434177	0.0941386	0.142284	0.492961	0.67397	0.878509	0.0420585	0.652347	0.880616	0.781653	-0.93139	-0.651627	-0.120747	0.564495	-0.688922	-0.870546	0.919503	-0.176604	0.802848	0.45365	-0.667291	0.681666	0.437329	0.350115	0.902056	0.767671	0.541909	-0.3238	-0.402676	-0.359923	0.441138
AT1G07870	0.482849	0.686883	-0.787034	0.515089	0.614337	0.702693	-0.251172	0.667175	-0.623718	0.620613	-0.0390424	0.470242	-0.30842	-0.191478	0.243704	0.536085	0.166252	-0.131597	0.433512	0.14854	0.147014	0.461394	0.691941	0.841271	0.0458586	0.733095	0.870983	0.797181	-0.893348	-0.720468	-0.0674677	0.571441	-0.694392	-0.839306	0.911298	-0.0769028	0.862659	0.452025	-0.627356	0.687197	0.460778	0.34002	0.849192	0.75512	0.589309	-0.167927	-0.294524	-0.399505	0.33852
AT1G04640	-0.470068	-0.650125	0.867334	-0.50877	-0.619489	-0.648544	0.316355	-0.554969	0.515142	-0.58988	0.0797717	-0.445623	0.371976	0.302609	-0.0911558	-0.586284	-0.142417	0.066334	-0.398914	-0.0340327	-0.0967927	-0.329654	-0.597378	-0.796947	-0.143957	-0.618265	-0.842245	-0.68106	0.827874	0.577342	0.0890381	-0.566469	0.562262	0.839421	-0.86453	0.158733	-0.78762	-0.397442	0.543046	-0.619064	-0.437355	-0.399342	-0.836789	-0.760525	-0.520099	0.30874	0.348717	0.317286	-0.531231
AT1G05970	0.471693	0.484925	-0.62857	0.564694	0.53737	0.620436	-0.305723	0.598945	-0.502971	0.471051	-0.0660526	0.483336	-0.182024	-0.300207	0.273466	0.533725	-0.059096	-0.0622349	0.397491	0.0477055	0.241818	0.454344	0.531842	0.697716	-0.0628053	0.498328	0.713504	0.69014	-0.764983	-0.696863	-0.103496	0.388045	-0.701273	-0.703637	0.763716	-0.139245	0.684905	0.183563	-0.564117	0.489303	0.35827	0.315226	0.693769	0.541435	0.464367	-0.25305	-0.331225	-0.45371	0.309357
AT1G80130	0.513877	0.86287	-0.576748	0.402785	0.673415	0.864559	-0.178159	0.748995	-0.678024	0.770901	-0.0475827	0.655411	-0.23421	-0.252893	0.31273	0.737213	0.195063	-0.0522136	0.579107	0.121503	0.296565	0.580255	0.750274	0.930074	0.190507	0.712312	0.96127	0.811502	-0.827091	-0.583791	0.149283	0.765103	-0.548641	-0.895262	0.948486	-0.0150159	0.84934	0.519231	-0.680807	0.838927	0.661799	0.579245	0.901785	0.848231	0.703062	-0.141269	-0.262915	-0.463322	0.535036
AT1G75690	-0.596523	-0.671951	0.778559	-0.534628	-0.588249	-0.696969	0.42423	-0.5959	0.555635	-0.617811	0.0509429	-0.519121	0.22454	0.413656	-0.104505	-0.574304	-0.0601911	-0.000902246	-0.389385	-0.0195725	-0.155132	-0.467007	-0.618983	-0.835124	-0.100748	-0.599534	-0.893252	-0.762176	0.903648	0.620831	0.107712	-0.596113	0.636883	0.890208	-0.921443	0.220475	-0.827418	-0.416158	0.730408	-0.696945	-0.488591	-0.415505	-0.899663	-0.831735	-0.524529	0.38883	0.397461	0.387357	-0.4843
AT1G80110	0.558595	0.627994	-0.864105	0.58878	0.672631	0.6562	-0.388764	0.614182	-0.531098	0.538819	-0.085962	0.446096	-0.35147	-0.312433	0.160284	0.445055	0.0746779	-0.110862	0.40049	0.156323	0.117846	0.343976	0.63941	0.77071	0.0758426	0.613146	0.842649	0.692291	-0.875539	-0.644088	-0.082797	0.540256	-0.641824	-0.831813	0.87659	-0.20207	0.791263	0.337503	-0.583296	0.593067	0.294557	0.349765	0.836707	0.734714	0.552767	-0.338057	-0.378326	-0.376647	0.382516
AT5G45690	0.492861	0.510762	-0.808874	0.653859	0.555335	0.525763	-0.528599	0.488406	-0.408185	0.450213	-0.0243514	0.385344	-0.302297	-0.504035	-0.0648243	0.45521	0.00629556	0.0619895	0.248048	0.0192833	0.0723061	0.295896	0.461041	0.692589	0.032759	0.448039	0.780696	0.672689	-0.836089	-0.59155	-0.229122	0.403141	-0.678259	-0.833009	0.805778	-0.369239	0.686312	0.277178	-0.605898	0.480687	0.235261	0.254188	0.790326	0.738489	0.342621	-0.509511	-0.504265	-0.235829	0.460459
AT3G22830	0.500766	0.474647	-0.893577	0.665502	0.56076	0.527524	-0.463642	0.507977	-0.446098	0.444495	-0.00518997	0.35554	-0.339199	-0.317509	0.0611213	0.360834	-0.002954	-0.0686457	0.286428	0.0626083	0.0612222	0.343701	0.55911	0.724139	-0.00974426	0.565506	0.755166	0.68657	-0.887714	-0.659067	-0.242323	0.392987	-0.70276	-0.787079	0.819694	-0.250595	0.743122	0.323199	-0.563891	0.50193	0.231993	0.19903	0.792255	0.678094	0.434243	-0.390083	-0.408591	-0.293105	0.280495
AT2G30550	0.475492	0.651356	-0.788804	0.46119	0.622003	0.646313	-0.0489761	0.612395	-0.40942	0.503283	-0.139634	0.507379	-0.464963	-0.0249426	0.261959	0.364522	0.266745	-0.217279	0.477635	0.215323	0.215854	0.314365	0.648387	0.691372	0.294566	0.663537	0.773356	0.52606	-0.749711	-0.47355	0.127407	0.599762	-0.441119	-0.763062	0.778063	0.0687594	0.655317	0.403037	-0.340312	0.603781	0.396927	0.39367	0.713655	0.70861	0.577686	-0.0266233	-0.114559	-0.261042	0.382428
AT1G53210	0.53231	0.643578	-0.868078	0.599661	0.668978	0.669602	-0.352664	0.616508	-0.519834	0.549354	-0.0899425	0.464258	-0.378924	-0.296997	0.127625	0.481412	0.151725	-0.0655349	0.39417	0.0974	0.124205	0.343696	0.639778	0.791623	0.113778	0.678261	0.862232	0.703914	-0.888874	-0.602574	-0.0528771	0.589306	-0.638437	-0.853396	0.899006	-0.174417	0.803298	0.38567	-0.576573	0.622949	0.355239	0.376799	0.857819	0.788735	0.580795	-0.312118	-0.358737	-0.347172	0.428186
AT2G41210	0.535208	0.503092	-0.802198	0.552206	0.553363	0.545246	-0.448699	0.496398	-0.409538	0.510527	0.0334331	0.320283	-0.343366	-0.366587	0.00392882	0.439998	0.0935511	-0.0887032	0.260767	0.129687	0.00509119	0.437208	0.522531	0.723932	-0.0572219	0.546687	0.74627	0.67119	-0.865073	-0.68958	-0.30845	0.370327	-0.716292	-0.783304	0.799222	-0.293453	0.711974	0.34294	-0.652377	0.537589	0.347579	0.228617	0.78477	0.631155	0.380796	-0.387682	-0.457626	-0.280854	0.358878
AT2G24540	0.474299	0.408059	-0.803869	0.612296	0.536306	0.42303	-0.523163	0.376935	-0.322868	0.368007	-0.025998	0.327157	-0.43052	-0.351992	-0.0495654	0.291498	0.00175296	-0.121	0.312328	0.130334	0.0217385	0.291214	0.432133	0.619601	-0.00766999	0.371744	0.667047	0.541703	-0.792163	-0.554748	-0.217952	0.339306	-0.625311	-0.691311	0.692743	-0.271217	0.574485	0.257553	-0.491773	0.407683	0.130461	0.123307	0.691556	0.552487	0.238206	-0.464298	-0.406952	-0.161152	0.302125
AT3G07010	-0.543975	-0.62413	0.826468	-0.644413	-0.654904	-0.656909	0.314358	-0.616296	0.456119	-0.610352	-0.0679424	-0.490951	0.409586	0.281601	-0.104134	-0.535185	-0.237136	-0.0197361	-0.365562	-0.0312085	-0.172376	-0.455579	-0.594885	-0.856347	0.00895233	-0.661699	-0.857285	-0.792359	0.915198	0.595266	0.184637	-0.525356	0.684717	0.893884	-0.900806	0.134526	-0.783924	-0.537094	0.609452	-0.651825	-0.470568	-0.370317	-0.914476	-0.827026	-0.50983	0.264214	0.375831	0.213664	-0.523742
AT4G38020	0.381861	0.394928	-0.744886	0.606752	0.390682	0.433174	-0.537791	0.404979	-0.377747	0.416237	0.029216	0.18839	-0.291209	-0.40118	-0.140782	0.436336	-0.000341739	-0.00455754	0.151388	0.00345998	-0.141736	0.361409	0.448939	0.696327	0.0429987	0.497407	0.674266	0.661811	-0.817422	-0.585584	-0.279978	0.333901	-0.702988	-0.722459	0.730224	-0.385937	0.61421	0.269728	-0.607273	0.492749	0.272532	0.0276733	0.707587	0.638308	0.237938	-0.463911	-0.502787	-0.194483	0.238798
AT1G52080	0.507878	0.711966	-0.797082	0.561125	0.636019	0.746394	-0.339832	0.67881	-0.613755	0.632973	-0.0818889	0.548206	-0.281363	-0.323308	0.193719	0.589249	0.0738604	-0.0835895	0.461502	0.146994	0.211246	0.454445	0.693764	0.842138	0.131167	0.663002	0.912299	0.760259	-0.891107	-0.682737	-0.00598796	0.620317	-0.660732	-0.887997	0.933766	-0.15251	0.828696	0.375689	-0.649345	0.69003	0.435655	0.414588	0.865338	0.774547	0.579368	-0.294426	-0.332647	-0.469039	0.414181
AT3G05260	0.58756	0.448764	-0.687639	0.463411	0.586124	0.52214	-0.599642	0.428311	-0.446421	0.481367	-0.0368565	0.278204	-0.132978	-0.592763	0.0596239	0.510668	-0.0681651	0.0311762	0.297682	0.029563	-0.00188168	0.258407	0.422371	0.623274	-0.0630713	0.303989	0.663406	0.576204	-0.708095	-0.59524	-0.21521	0.341764	-0.612102	-0.622343	0.69323	-0.424454	0.614412	0.084598	-0.636061	0.405479	0.214343	0.280334	0.663664	0.447026	0.291409	-0.59298	-0.523395	-0.425632	0.442272
AT5G60910	0.582321	0.696391	-0.776182	0.586756	0.622176	0.732226	-0.383986	0.66187	-0.55897	0.664752	0.0171079	0.509178	-0.26204	-0.390807	0.141462	0.635856	0.0926565	0.0168177	0.394044	0.0457704	0.154559	0.548259	0.640498	0.886297	0.0433552	0.64023	0.913614	0.832492	-0.923171	-0.676252	-0.13726	0.574727	-0.70557	-0.91511	0.948627	-0.214619	0.860368	0.456015	-0.725834	0.706263	0.529977	0.413129	0.917089	0.821802	0.555116	-0.336283	-0.430189	-0.408952	0.491549
AT5G05110	0.499238	0.764459	-0.751042	0.48823	0.646585	0.763011	-0.309804	0.680668	-0.614738	0.656432	-0.101251	0.54304	-0.294315	-0.30432	0.192013	0.59293	0.125468	-0.101191	0.472537	0.182516	0.178395	0.436854	0.701544	0.844761	0.236468	0.677349	0.920985	0.731548	-0.863701	-0.629533	0.0465383	0.668515	-0.606092	-0.896108	0.92284	-0.143542	0.807993	0.412557	-0.651035	0.747773	0.472535	0.444303	0.873489	0.829293	0.604953	-0.271797	-0.306544	-0.435668	0.432153
AT5G63300	0.491742	0.299047	-0.670698	0.610122	0.414845	0.353165	-0.635952	0.367843	-0.35132	0.360075	0.122478	0.157752	-0.179709	-0.535774	-0.127834	0.369202	-0.127162	0.0918528	0.080025	0.0313193	-0.0947861	0.267606	0.317827	0.59392	-0.20111	0.270671	0.592273	0.622417	-0.714448	-0.596371	-0.425588	0.150659	-0.663633	-0.657467	0.627657	-0.459659	0.542612	0.184033	-0.565724	0.3141	0.153816	0.0774696	0.64511	0.472889	0.133976	-0.594754	-0.616826	-0.13513	0.347726
AT3G46230	0.643944	0.521556	-0.839721	0.607033	0.701401	0.584562	-0.239122	0.527438	-0.287255	0.470638	-0.0811294	0.444059	-0.455118	-0.216884	0.209185	0.39418	0.114391	-0.0149228	0.410082	0.0762027	0.124107	0.270717	0.51887	0.704524	0.180182	0.545127	0.725708	0.546814	-0.74803	-0.377639	-0.0253633	0.511275	-0.459219	-0.743919	0.757492	-0.0908769	0.643835	0.392722	-0.304678	0.51653	0.362409	0.47293	0.757489	0.679126	0.546277	-0.255446	-0.274594	-0.191577	0.522014
AT3G28270	0.551815	0.580869	-0.843718	0.651917	0.632654	0.658488	-0.404031	0.619758	-0.53403	0.545534	-0.0278927	0.473522	-0.337204	-0.324438	0.111966	0.513527	0.102817	-0.0291876	0.346912	0.0423643	0.153755	0.431809	0.596397	0.808793	-0.0969306	0.655726	0.843652	0.76949	-0.913313	-0.671637	-0.16945	0.521961	-0.713212	-0.846712	0.904339	-0.180076	0.832806	0.390575	-0.652453	0.591007	0.382661	0.362387	0.888469	0.73719	0.555938	-0.344229	-0.416008	-0.372169	0.425012
AT3G12960	0.491965	0.33366	-0.867531	0.732339	0.482402	0.391752	-0.516573	0.387579	-0.264731	0.338379	0.00198647	0.280076	-0.418414	-0.388769	-0.153488	0.328887	-0.0323928	0.0235592	0.144918	0.0477495	-0.0276349	0.277348	0.378703	0.629304	-0.076232	0.458904	0.662143	0.616575	-0.812531	-0.53832	-0.326644	0.289738	-0.672329	-0.758009	0.726742	-0.349451	0.6108	0.29288	-0.469093	0.384141	0.155456	0.141363	0.743015	0.643288	0.271919	-0.47596	-0.489554	-0.109711	0.338421
AT3G56320	0.552344	0.739942	-0.76102	0.49468	0.630826	0.773627	-0.29348	0.677754	-0.645709	0.657749	-0.143891	0.645278	-0.249324	-0.285976	0.271179	0.579491	0.0426718	-0.13079	0.525664	0.204728	0.310366	0.43215	0.717627	0.833451	0.133899	0.64313	0.91364	0.734515	-0.841025	-0.633203	0.102617	0.688657	-0.572443	-0.867961	0.922171	-0.0782546	0.796802	0.367724	-0.628313	0.722021	0.435475	0.476902	0.86496	0.753637	0.585935	-0.249785	-0.231413	-0.5133	0.404772
AT1G04220	0.549736	0.56277	-0.828773	0.659564	0.659046	0.64048	-0.408144	0.633199	-0.552578	0.516457	-0.0400135	0.438348	-0.356721	-0.29902	0.104821	0.466392	0.0964832	-0.0750788	0.357272	0.129189	0.113164	0.402259	0.599264	0.791866	-0.0881608	0.656412	0.837193	0.767736	-0.933581	-0.709632	-0.190179	0.484312	-0.744253	-0.850358	0.894726	-0.183979	0.825085	0.39018	-0.640795	0.58382	0.322118	0.329442	0.879541	0.748364	0.538806	-0.338895	-0.439313	-0.297734	0.388779
AT4G32920	0.498462	0.393424	-0.920673	0.67176	0.627667	0.405614	-0.442171	0.354832	-0.250337	0.382537	0.0319273	0.352768	-0.511078	-0.296263	0.000672439	0.278744	0.0766076	-0.00178034	0.281572	0.0106524	0.0760491	0.184176	0.407052	0.641289	-0.0431055	0.435325	0.65443	0.561355	-0.769657	-0.44283	-0.272064	0.33918	-0.562187	-0.712868	0.701824	-0.20859	0.60997	0.390231	-0.362611	0.388874	0.144399	0.250351	0.762202	0.629461	0.350777	-0.411992	-0.349292	-0.0781493	0.432924
AT3G57520	0.538983	0.423651	-0.931898	0.641208	0.519146	0.444209	-0.425697	0.390746	-0.259692	0.404173	-0.0177986	0.340428	-0.455255	-0.330195	-0.0986175	0.343719	0.0941869	-0.00486826	0.213693	0.00634807	0.0274893	0.244249	0.439397	0.650854	0.0493752	0.508985	0.696148	0.562523	-0.796131	-0.456849	-0.221502	0.400193	-0.555393	-0.762981	0.745903	-0.259584	0.613997	0.341655	-0.429755	0.443004	0.247841	0.222885	0.758673	0.672693	0.336392	-0.409177	-0.386652	-0.144983	0.426204
AT4G35560	0.542582	0.604469	-0.864971	0.605938	0.658445	0.649685	-0.405398	0.571563	-0.50023	0.577371	-0.037767	0.470395	-0.379687	-0.332775	0.116743	0.525629	0.0947263	-0.0785	0.408538	0.0671641	0.13089	0.417721	0.611658	0.821406	0.010919	0.605986	0.842593	0.739939	-0.905521	-0.644848	-0.160099	0.526607	-0.680034	-0.846575	0.890451	-0.198046	0.795869	0.395931	-0.63047	0.618789	0.370766	0.345891	0.879206	0.748593	0.505365	-0.351666	-0.389928	-0.337301	0.441104
AT4G39955	0.560894	0.692449	-0.801468	0.558696	0.644466	0.735707	-0.287312	0.666043	-0.573207	0.624105	-0.0619794	0.55905	-0.351161	-0.248957	0.182422	0.573744	0.180482	-0.0893986	0.44193	0.0780735	0.204298	0.505328	0.660802	0.86319	0.0262876	0.716112	0.904256	0.785558	-0.925681	-0.664753	-0.0769945	0.622093	-0.671844	-0.894908	0.944022	-0.0795224	0.865074	0.47857	-0.67383	0.710622	0.52431	0.437675	0.921918	0.822245	0.614673	-0.231391	-0.329115	-0.371724	0.468581
AT4G29070	0.49882	0.739806	-0.766922	0.546882	0.751636	0.75007	-0.325669	0.688672	-0.610879	0.642583	-0.0769414	0.541729	-0.372304	-0.264838	0.245567	0.520705	0.14695	-0.125455	0.525536	0.250334	0.208606	0.369255	0.710781	0.840845	0.137984	0.637969	0.89609	0.715779	-0.849659	-0.593797	0.0641544	0.658356	-0.58583	-0.852002	0.897271	-0.106496	0.777987	0.42328	-0.582396	0.695759	0.340451	0.44534	0.872868	0.76679	0.603779	-0.273657	-0.29775	-0.388915	0.429001
AT5G62480	0.490895	0.477251	-0.859854	0.433154	0.509701	0.463755	-0.261518	0.374213	-0.27253	0.405169	-0.128283	0.391517	-0.412566	-0.251621	0.000850174	0.337997	0.125184	-0.119922	0.304871	0.0916131	0.110761	0.14558	0.468763	0.554787	0.240858	0.480675	0.658114	0.416149	-0.671706	-0.416286	-0.0624811	0.432512	-0.405708	-0.69962	0.672173	-0.164373	0.526635	0.244171	-0.328871	0.440681	0.252449	0.296123	0.644818	0.608532	0.355401	-0.28506	-0.230226	-0.198231	0.432039
AT5G40382	0.553414	0.497683	-0.875218	0.647651	0.552054	0.555971	-0.486123	0.498927	-0.411323	0.533351	0.038812	0.354943	-0.336134	-0.424001	-0.0571344	0.529068	0.0158369	0.00387103	0.273487	0.0168841	0.0160563	0.425641	0.526945	0.783629	0.00554767	0.540281	0.79081	0.734916	-0.906992	-0.644743	-0.307706	0.395529	-0.705702	-0.852245	0.851127	-0.328374	0.739409	0.366624	-0.62923	0.555445	0.359088	0.244975	0.841987	0.734696	0.36938	-0.448032	-0.510304	-0.241812	0.445973
AT1G23780	0.514523	0.848991	-0.655201	0.360973	0.712834	0.825353	-0.270727	0.703875	-0.677816	0.758693	-0.0641373	0.593742	-0.26108	-0.279624	0.290635	0.622693	0.184396	-0.148854	0.587021	0.276974	0.250509	0.432405	0.785276	0.870367	0.295132	0.67094	0.929853	0.705971	-0.808203	-0.589412	0.170162	0.737943	-0.520907	-0.856157	0.902377	-0.0881625	0.749496	0.428106	-0.65007	0.814358	0.488238	0.497179	0.855846	0.773235	0.626588	-0.227672	-0.230446	-0.486853	0.436828
AT3G62260	0.450471	0.567953	-0.881893	0.616685	0.632845	0.587254	-0.220821	0.58663	-0.467988	0.516822	0.0113173	0.430366	-0.473371	-0.100802	0.170724	0.407396	0.210495	-0.106004	0.390229	0.122748	0.152868	0.3009	0.621009	0.764502	0.0595877	0.699639	0.777251	0.684653	-0.827811	-0.569854	-0.0682001	0.496489	-0.60233	-0.784926	0.818919	-0.0298033	0.723132	0.455003	-0.387325	0.555182	0.321728	0.28279	0.794261	0.695962	0.533683	-0.157217	-0.250553	-0.226024	0.353799
AT4G32910	0.593491	0.516913	-0.880802	0.594037	0.584084	0.551964	-0.489081	0.449472	-0.385433	0.567829	0.0458516	0.350983	-0.370549	-0.413609	0.00911951	0.523092	0.0248299	-0.0332274	0.326413	0.0251577	-0.00500034	0.434322	0.536638	0.805858	0.00922273	0.510387	0.778477	0.711993	-0.88093	-0.609103	-0.293239	0.417612	-0.665987	-0.810014	0.83105	-0.310616	0.727538	0.390331	-0.603681	0.569619	0.392155	0.261463	0.830108	0.674599	0.35961	-0.446614	-0.469698	-0.248194	0.454995
AT5G13170	0.586322	0.563554	-0.873149	0.607729	0.629853	0.613367	-0.439413	0.552242	-0.481446	0.503396	-0.0902277	0.412238	-0.36359	-0.356145	0.0696976	0.438248	0.0548807	-0.116682	0.352875	0.108105	0.0600146	0.392257	0.601357	0.772838	0.00473546	0.594311	0.829437	0.696466	-0.92373	-0.670274	-0.198127	0.493295	-0.683944	-0.844228	0.879769	-0.250737	0.79785	0.339324	-0.640582	0.576876	0.328181	0.317185	0.844757	0.735515	0.487666	-0.389407	-0.449344	-0.292301	0.408134
AT1G28670	-0.500002	-0.460703	0.881792	-0.635143	-0.576485	-0.462064	0.49729	-0.442954	0.40189	-0.445579	-0.0499873	-0.317024	0.365629	0.372505	-0.0190637	-0.36112	-0.023736	0.0181659	-0.271546	-0.0720296	-0.0371603	-0.256908	-0.472263	-0.679809	0.0503556	-0.460919	-0.716658	-0.662387	0.816592	0.617401	0.278947	-0.329162	0.676255	0.746751	-0.757321	0.289842	-0.679993	-0.322448	0.501894	-0.432264	-0.173182	-0.172154	-0.754857	-0.617875	-0.326926	0.440159	0.429136	0.21913	-0.352485
AT5G17850	0.475515	0.567918	-0.898334	0.569369	0.59757	0.585982	-0.378495	0.53723	-0.541851	0.520874	-0.0500956	0.380142	-0.300077	-0.292654	0.138506	0.449375	0.0621335	-0.0538602	0.343812	0.0516495	0.079465	0.264748	0.618508	0.757369	0.0773728	0.644456	0.798894	0.706374	-0.849971	-0.633729	-0.130978	0.49088	-0.636984	-0.78882	0.849349	-0.197268	0.793122	0.348501	-0.527793	0.557688	0.295184	0.289918	0.796749	0.706281	0.513746	-0.327315	-0.341645	-0.347816	0.346563
AT2G46940	0.500075	0.653682	-0.821929	0.593889	0.656434	0.659051	-0.403109	0.61219	-0.534889	0.586563	-0.0254171	0.435907	-0.333513	-0.325901	0.160333	0.482737	0.0535065	-0.082383	0.425201	0.176977	0.0950741	0.412596	0.642207	0.81478	0.142902	0.586458	0.858771	0.735271	-0.893799	-0.655885	-0.107084	0.528376	-0.674665	-0.855767	0.882707	-0.210572	0.795002	0.4136	-0.611234	0.64845	0.337838	0.326644	0.845404	0.770543	0.50428	-0.342326	-0.369225	-0.347098	0.367295
AT3G62770	0.460359	0.879565	-0.586616	0.350765	0.680502	0.884124	0.0505265	0.809933	-0.590985	0.80131	-0.00762579	0.618545	-0.318368	-0.0660832	0.381684	0.719837	0.346108	-0.114848	0.590013	0.233865	0.306868	0.59092	0.786729	0.89399	0.330951	0.793571	0.911594	0.730669	-0.764977	-0.54177	0.223309	0.748868	-0.480833	-0.86213	0.900677	0.105118	0.772754	0.559189	-0.529205	0.849982	0.709893	0.584963	0.829622	0.8054	0.743906	0.075076	-0.130293	-0.46824	0.499517
AT2G33280	0.456111	0.542013	-0.749922	0.680902	0.578972	0.582273	-0.482422	0.577335	-0.53656	0.503393	0.0195632	0.431833	-0.296814	-0.384953	0.0211743	0.472276	-0.000416384	0.0378831	0.267529	0.113317	0.130276	0.401191	0.523671	0.755027	-0.18443	0.578614	0.807001	0.798555	-0.853147	-0.660876	-0.202161	0.453518	-0.732486	-0.829382	0.857186	-0.264941	0.800957	0.389679	-0.646255	0.535	0.237616	0.293919	0.862885	0.726029	0.484349	-0.402628	-0.464234	-0.334394	0.338706
AT1G48000	0.567222	0.638456	-0.846201	0.595766	0.627904	0.663299	-0.400841	0.603605	-0.506326	0.583002	-0.00190647	0.466268	-0.327888	-0.359966	0.116735	0.519	0.0881015	-0.0570497	0.392574	0.0803858	0.135992	0.44999	0.637733	0.813151	0.0918365	0.618851	0.866726	0.741432	-0.913924	-0.681672	-0.144014	0.513527	-0.699456	-0.873375	0.900224	-0.226129	0.794211	0.376196	-0.635234	0.622918	0.407285	0.327684	0.848471	0.75451	0.511834	-0.351161	-0.409893	-0.366095	0.422022
AT1G68500	0.533531	0.607657	-0.85344	0.659526	0.611835	0.654467	-0.41239	0.618058	-0.502421	0.559769	-0.00225355	0.422583	-0.349625	-0.343561	0.0850439	0.522327	0.0982601	-0.0309886	0.339379	0.0401933	0.0797652	0.467787	0.619776	0.836966	0.028421	0.649406	0.861739	0.778184	-0.93738	-0.672824	-0.178987	0.514508	-0.729058	-0.877978	0.913365	-0.234736	0.824298	0.40203	-0.6552	0.621718	0.41034	0.301019	0.87532	0.784009	0.523356	-0.350564	-0.451095	-0.336277	0.409113
AT1G09795	0.527997	0.52909	-0.722896	0.583973	0.502687	0.613651	-0.426606	0.574927	-0.494649	0.547075	-0.00226175	0.338148	-0.316479	-0.30339	0.00259078	0.542206	0.0511531	-0.0934447	0.261807	0.082637	-0.0336934	0.584297	0.555738	0.82034	-0.151323	0.616387	0.783815	0.78342	-0.893929	-0.665912	-0.243307	0.476919	-0.707467	-0.802044	0.858417	-0.244814	0.802579	0.404642	-0.741687	0.630372	0.4395	0.236758	0.866514	0.710298	0.464822	-0.330959	-0.502772	-0.328358	0.319412
AT1G06780	0.474201	0.728112	-0.766674	0.496404	0.639701	0.717142	-0.326626	0.633206	-0.609733	0.649954	-0.0242187	0.483173	-0.263819	-0.331303	0.2154	0.580461	0.152931	-0.0655879	0.439166	0.0654355	0.154272	0.454137	0.692705	0.864648	0.109671	0.66012	0.903071	0.792605	-0.900578	-0.697965	-0.100218	0.583293	-0.683432	-0.876065	0.924329	-0.170591	0.85822	0.434819	-0.696589	0.701994	0.485766	0.381915	0.860798	0.800893	0.563761	-0.270201	-0.356139	-0.384309	0.447026
AT1G04690	0.578148	0.730437	-0.748607	0.541819	0.683192	0.754116	-0.261723	0.67261	-0.571552	0.648439	-0.0401464	0.654153	-0.349182	-0.212355	0.233587	0.525283	0.188202	-0.0380587	0.473763	0.115657	0.322851	0.458321	0.660752	0.847477	0.01966	0.698418	0.897848	0.753748	-0.846713	-0.526319	0.0443095	0.701432	-0.545244	-0.873842	0.919079	-0.00218196	0.824894	0.547681	-0.611317	0.729533	0.482821	0.540995	0.947919	0.83224	0.680993	-0.209262	-0.229431	-0.393881	0.480418
AT1G69260	0.520466	0.579437	-0.857177	0.645331	0.623586	0.64222	-0.384504	0.596764	-0.510952	0.569932	0.0170658	0.465455	-0.359566	-0.295844	0.105227	0.509469	0.115705	-0.0618085	0.380605	0.0464943	0.150395	0.459373	0.625695	0.834216	-0.0220268	0.647363	0.842782	0.782639	-0.946281	-0.687004	-0.205162	0.490403	-0.732138	-0.86503	0.903675	-0.17276	0.805756	0.431571	-0.651396	0.623875	0.388708	0.297991	0.886033	0.770638	0.496967	-0.312483	-0.393589	-0.304056	0.401837
AT2G16070	0.56096	0.566985	-0.802553	0.642839	0.580708	0.612856	-0.452225	0.532772	-0.458305	0.558007	0.00819115	0.507319	-0.386149	-0.363093	0.0359506	0.52831	0.0410279	-0.0565833	0.385665	0.0537222	0.161187	0.49204	0.570118	0.822586	-0.0616117	0.549547	0.832256	0.753543	-0.894468	-0.621046	-0.168776	0.504731	-0.682702	-0.850715	0.869542	-0.211393	0.737844	0.39752	-0.634256	0.596329	0.38685	0.290089	0.868465	0.7153	0.415291	-0.387776	-0.424674	-0.282752	0.430757
AT2G38540	0.600084	0.410058	-0.880901	0.701619	0.610298	0.518884	-0.436524	0.507894	-0.374281	0.386683	-0.0180323	0.424862	-0.352041	-0.363284	-0.0170822	0.388465	0.123035	0.0733212	0.245516	-0.11315	0.159291	0.242599	0.440992	0.662848	-0.104863	0.539623	0.727218	0.639696	-0.862958	-0.544805	-0.26061	0.385488	-0.64688	-0.78635	0.797305	-0.210909	0.694213	0.308454	-0.536948	0.424681	0.258569	0.322668	0.825517	0.721966	0.448956	-0.424585	-0.451698	-0.180782	0.520266
AT4G12410	0.533053	0.426317	-0.912104	0.651292	0.539836	0.481381	-0.50227	0.443997	-0.387417	0.448861	0.0145625	0.30288	-0.346058	-0.411467	-0.0518289	0.437781	0.0108757	-0.0154866	0.235456	0.00749642	-0.00619132	0.315665	0.484193	0.70943	-0.028821	0.521554	0.733537	0.687006	-0.881754	-0.663133	-0.342039	0.322966	-0.729131	-0.79321	0.800934	-0.340668	0.704447	0.292471	-0.569399	0.464421	0.258989	0.175144	0.780915	0.665082	0.328414	-0.459225	-0.492597	-0.215914	0.385537
AT1G68570	0.552221	0.634849	-0.850256	0.566928	0.624073	0.644831	-0.446693	0.569192	-0.537219	0.574175	-0.0403361	0.4476	-0.289029	-0.401052	0.104778	0.494142	0.0602788	-0.0680859	0.391999	0.0801414	0.112811	0.386374	0.636156	0.80489	0.0932683	0.569749	0.866245	0.729335	-0.913263	-0.672594	-0.157214	0.519331	-0.671911	-0.865903	0.894013	-0.256294	0.795448	0.357904	-0.668887	0.621539	0.358995	0.318993	0.846939	0.765694	0.465086	-0.400501	-0.419847	-0.33653	0.433835
AT1G79270	0.506387	0.579511	-0.855006	0.61138	0.625511	0.60307	-0.428134	0.556633	-0.507896	0.536052	-0.043937	0.439188	-0.379355	-0.323975	0.0821917	0.465405	0.0556223	-0.0993138	0.387793	0.162059	0.105761	0.367178	0.579778	0.770805	0.0170544	0.568003	0.821071	0.711802	-0.880033	-0.659286	-0.153995	0.48596	-0.68124	-0.828867	0.855052	-0.205518	0.761902	0.37628	-0.587319	0.5788	0.289229	0.29212	0.837102	0.710562	0.440338	-0.369376	-0.38013	-0.3058	0.37917
AT1G73210	0.374331	0.334434	-0.877648	0.65934	0.495859	0.397142	-0.42522	0.379297	-0.386774	0.326896	-0.0167964	0.371087	-0.372997	-0.242812	0.0389564	0.281104	-0.0109392	-0.0602031	0.255722	-0.0224782	0.155978	0.191965	0.440225	0.602165	-0.161653	0.482439	0.626251	0.598714	-0.766426	-0.577893	-0.246803	0.304924	-0.63431	-0.658249	0.698441	-0.158715	0.634812	0.258327	-0.416424	0.342088	0.0924931	0.142147	0.700908	0.536645	0.340917	-0.354468	-0.300935	-0.228446	0.248204
AT5G56160	0.537652	0.58732	-0.826221	0.581513	0.59527	0.647604	-0.381168	0.600903	-0.569563	0.567834	-0.0451325	0.448067	-0.29288	-0.298871	0.166238	0.526737	0.0612583	-0.102403	0.381086	0.0697184	0.120392	0.460305	0.612382	0.819524	-0.0787416	0.624096	0.833277	0.796581	-0.91681	-0.733491	-0.196221	0.491235	-0.73515	-0.827623	0.895337	-0.174279	0.844713	0.381397	-0.686886	0.6195	0.394888	0.299105	0.866846	0.726583	0.497902	-0.30077	-0.389684	-0.379779	0.363743
AT1G55760	0.486174	0.78024	-0.705783	0.515397	0.629297	0.79036	-0.304512	0.722349	-0.665227	0.704476	-0.0337827	0.540907	-0.259288	-0.30148	0.22195	0.654257	0.132092	-0.0706439	0.463505	0.161288	0.181666	0.561605	0.713545	0.907771	0.0798126	0.703288	0.945544	0.839985	-0.89879	-0.702791	-0.0120809	0.660299	-0.682196	-0.906143	0.96124	-0.127407	0.888204	0.476997	-0.728619	0.768978	0.545186	0.43613	0.904218	0.812934	0.614907	-0.237773	-0.348168	-0.469176	0.424991
AT2G30540	0.440759	0.184295	-0.676071	0.599567	0.285506	0.250575	-0.580405	0.20243	-0.198831	0.274486	0.183822	0.115734	-0.230889	-0.427914	-0.18616	0.331625	-0.0315509	0.106548	0.019888	-0.348641	-0.148236	0.47443	0.247564	0.607868	-0.308247	0.345641	0.518463	0.668203	-0.811169	-0.594472	-0.627882	0.0858798	-0.765216	-0.60257	0.628163	-0.387695	0.637081	0.306659	-0.664764	0.316606	0.328372	-0.0475089	0.663954	0.541658	0.157605	-0.486033	-0.588483	-0.0455212	0.276745
AT5G20630	-0.540546	-0.659853	0.813574	-0.565327	-0.626743	-0.655154	0.333599	-0.563124	0.445302	-0.575627	0.0566905	-0.562333	0.459781	0.279824	-0.0382496	-0.511421	-0.234399	0.0244343	-0.383829	-0.06482	-0.208603	-0.353336	-0.564338	-0.7854	-0.0703119	-0.634241	-0.847509	-0.656763	0.805816	0.443127	-0.0159633	-0.657768	0.514646	0.848327	-0.856604	0.105301	-0.706807	-0.463432	0.539202	-0.639091	-0.421365	-0.427257	-0.890171	-0.788354	-0.53205	0.310045	0.296321	0.284444	-0.531728
AT1G53090	0.425768	0.416858	-0.723592	0.569142	0.50307	0.393484	-0.457951	0.388912	-0.290133	0.372409	0.0268491	0.322048	-0.379343	-0.343055	-0.0699284	0.25014	0.0928697	-0.0284126	0.289131	0.192647	0.080736	0.145326	0.389795	0.540747	0.119115	0.295055	0.622186	0.452888	-0.670016	-0.408279	-0.0856547	0.340157	-0.48989	-0.646045	0.604104	-0.233494	0.41228	0.250461	-0.370519	0.37163	0.069909	0.112719	0.603414	0.519141	0.12875	-0.433752	-0.323455	-0.0938445	0.345564
AT1G02390	0.493818	0.67845	-0.832196	0.61923	0.684757	0.707744	-0.306001	0.656152	-0.564617	0.59266	-0.0571759	0.518573	-0.410972	-0.22104	0.202312	0.515124	0.14596	-0.105841	0.454369	0.116129	0.175221	0.445032	0.685125	0.86194	0.0441872	0.712054	0.889312	0.776677	-0.912184	-0.638795	-0.0471977	0.614532	-0.666964	-0.872825	0.928481	-0.0944292	0.851449	0.466611	-0.591932	0.67271	0.406543	0.38969	0.898484	0.801613	0.627225	-0.23473	-0.327299	-0.350156	0.400092
AT3G55330	-0.565792	-0.688673	0.829597	-0.560001	-0.656327	-0.69959	0.386608	-0.596719	0.504353	-0.612169	0.0558388	-0.497304	0.360736	0.36247	-0.117545	-0.556721	-0.11485	0.0629025	-0.430999	-0.0783335	-0.124733	-0.451233	-0.650679	-0.84272	-0.160864	-0.632288	-0.894184	-0.717528	0.900975	0.609158	0.0755399	-0.604744	0.633348	0.887798	-0.914767	0.207187	-0.804002	-0.413498	0.636698	-0.678793	-0.464927	-0.409949	-0.875894	-0.797832	-0.555181	0.355224	0.387219	0.357267	-0.486801
AT4G14500	0.222126	0.146041	-0.813116	0.587313	0.364081	0.166563	-0.285804	0.202359	-0.0837271	0.105512	0.0124656	0.114172	-0.54648	-0.0354863	-0.0609412	0.0410345	0.193055	-0.102686	0.101584	-0.111084	-0.0443945	0.0377687	0.236134	0.387835	-0.104351	0.347014	0.366094	0.311037	-0.557866	-0.305756	-0.234317	0.164949	-0.435989	-0.40572	0.430653	-0.0744413	0.374171	0.198993	-0.141328	0.129028	-0.00291731	-0.0769871	0.46122	0.341827	0.173207	-0.225256	-0.215349	0.0125469	0.172101
AT5G53870	0.57567	0.59651	-0.885401	0.607642	0.659161	0.636927	-0.396673	0.585657	-0.502856	0.525485	-0.0660127	0.447861	-0.371612	-0.325619	0.104514	0.459669	0.100573	-0.0962775	0.382458	0.0853438	0.111677	0.3667	0.623729	0.784135	0.0600922	0.633781	0.847313	0.709801	-0.923118	-0.667829	-0.162279	0.507226	-0.683831	-0.86252	0.891405	-0.210039	0.79867	0.361112	-0.607844	0.592928	0.344414	0.336896	0.857287	0.770629	0.530728	-0.351301	-0.413693	-0.297671	0.430057
AT1G67050	-0.553414	-0.572339	0.835623	-0.561884	-0.58384	-0.595507	0.398042	-0.496923	0.390236	-0.528675	0.0791889	-0.419285	0.316654	0.409168	-0.0632667	-0.497179	-0.0741879	0.00578867	-0.365719	-0.0122866	-0.0760674	-0.319469	-0.562181	-0.754351	-0.249219	-0.518019	-0.800879	-0.625512	0.837847	0.512617	0.0990404	-0.515957	0.575618	0.821983	-0.823261	0.266463	-0.670334	-0.318679	0.546883	-0.589195	-0.387379	-0.329561	-0.77599	-0.752961	-0.395112	0.398508	0.375879	0.254525	-0.493743
AT5G42370	0.499081	0.697243	-0.6045	0.447694	0.550362	0.765982	-0.316153	0.665122	-0.603057	0.653497	-0.0586241	0.536758	-0.156673	-0.348652	0.187952	0.690544	0.097775	-0.00884853	0.410211	0.0175065	0.189119	0.599789	0.600504	0.835227	0.0424347	0.617657	0.863961	0.760989	-0.835075	-0.643017	-0.049535	0.619805	-0.630945	-0.829187	0.893194	-0.126477	0.84129	0.406752	-0.781253	0.728984	0.623768	0.489702	0.864617	0.755406	0.596299	-0.279472	-0.34916	-0.517245	0.472577
AT3G19500	0.44322	0.390843	-0.7501	0.535796	0.478525	0.404779	-0.630055	0.318936	-0.452294	0.32795	-0.0934525	0.324184	-0.247075	-0.492759	-0.0810984	0.354281	-0.135619	-0.0221311	0.182103	-0.0703776	0.0275884	0.201725	0.382607	0.589669	-0.231565	0.373517	0.658141	0.609073	-0.728929	-0.579054	-0.290296	0.344199	-0.609694	-0.668366	0.705371	-0.383346	0.692052	0.157734	-0.620316	0.355175	0.0907629	0.19531	0.73695	0.575615	0.356669	-0.574354	-0.51033	-0.289142	0.324043
AT5G60580	0.497366	0.590109	-0.87474	0.60216	0.561452	0.601079	-0.457808	0.536196	-0.514658	0.543649	-0.0375687	0.423394	-0.310061	-0.373538	0.0602029	0.49369	0.00689678	-0.0434734	0.336289	0.0694335	0.0865026	0.368573	0.59078	0.781543	0.0681043	0.581825	0.830925	0.725094	-0.870059	-0.640037	-0.145562	0.505926	-0.661943	-0.837016	0.868835	-0.257269	0.781289	0.351422	-0.606487	0.587659	0.325381	0.278235	0.833021	0.731165	0.456324	-0.404136	-0.393477	-0.372556	0.363287
AT3G12580	0.562636	0.650708	-0.845378	0.615668	0.642095	0.701863	-0.363988	0.628291	-0.539742	0.616661	-0.0492192	0.529801	-0.340233	-0.3471	0.0930092	0.607362	0.0858737	-0.0118668	0.394261	0.0635973	0.169023	0.44262	0.624857	0.8554	0.0549978	0.671835	0.898129	0.787126	-0.913232	-0.634379	-0.121082	0.581367	-0.664019	-0.92179	0.93944	-0.18319	0.836389	0.446322	-0.636265	0.675029	0.462828	0.441449	0.926872	0.837931	0.567909	-0.335136	-0.397779	-0.340673	0.513088
AT1G44760	0.588606	0.562575	-0.769736	0.672344	0.586253	0.647977	-0.474312	0.606976	-0.484909	0.586706	0.0597091	0.403892	-0.267104	-0.410394	0.0822019	0.555043	0.0346102	0.0351439	0.321057	0.0394599	0.0570519	0.56338	0.573818	0.856732	-0.054556	0.581798	0.838823	0.819628	-0.945625	-0.680997	-0.253719	0.466792	-0.767473	-0.859872	0.900265	-0.274032	0.813695	0.431241	-0.730047	0.63686	0.458789	0.307115	0.882449	0.748872	0.455613	-0.405278	-0.496294	-0.331954	0.411869
AT5G10930	0.468415	0.583759	-0.808494	0.577989	0.603286	0.61218	-0.415421	0.554496	-0.480321	0.552427	0.0178849	0.403125	-0.373462	-0.319355	0.0774904	0.493	0.0980964	-0.106543	0.375528	0.103477	0.0922633	0.43601	0.60627	0.778565	0.0313097	0.578351	0.797966	0.695915	-0.864372	-0.658868	-0.154176	0.471883	-0.68333	-0.796028	0.835584	-0.224185	0.729912	0.342694	-0.610306	0.576091	0.330461	0.242878	0.800935	0.663033	0.455018	-0.345607	-0.401777	-0.354764	0.348686
AT5G52410	0.478494	0.541819	-0.623604	0.523846	0.460071	0.641651	-0.40061	0.593714	-0.618315	0.603342	0.040284	0.416331	-0.109703	-0.310542	0.154962	0.566926	0.0344343	-0.045482	0.339173	0.0063561	0.118245	0.567858	0.615981	0.852737	-0.132125	0.58267	0.788312	0.84915	-0.898069	-0.706123	-0.205086	0.475513	-0.725081	-0.774676	0.857367	-0.170039	0.78168	0.40169	-0.815831	0.680088	0.472504	0.214745	0.839175	0.703831	0.396365	-0.286041	-0.394856	-0.364191	0.283216
AT4G37970	0.510626	0.444041	-0.787949	0.556728	0.546405	0.532523	-0.468416	0.437995	-0.475841	0.500358	0.00573142	0.378795	-0.310708	-0.337803	0.0374696	0.499327	0.00223303	-0.0911153	0.310594	-0.0339791	0.055657	0.472414	0.509219	0.772171	-0.226939	0.547355	0.732802	0.752752	-0.895172	-0.706691	-0.376534	0.37059	-0.733266	-0.759522	0.820871	-0.227674	0.79794	0.379064	-0.705629	0.543866	0.368385	0.258155	0.849023	0.65312	0.421505	-0.385789	-0.452773	-0.266297	0.369035
AT1G22490	0.530372	0.387289	-0.791346	0.575384	0.520168	0.467854	-0.617405	0.417713	-0.498618	0.439205	0.0239165	0.247467	-0.176018	-0.469818	0.00343565	0.409993	-0.117363	-0.0155914	0.206225	0.00624071	-0.0453028	0.35002	0.463381	0.688995	-0.232484	0.453817	0.688225	0.721656	-0.857329	-0.728363	-0.4197	0.281024	-0.749756	-0.704966	0.77347	-0.3845	0.772196	0.256791	-0.713862	0.448668	0.204417	0.181355	0.77937	0.57768	0.354196	-0.536473	-0.542854	-0.325496	0.283693
AT5G44670	0.478473	0.590566	-0.764496	0.627394	0.59474	0.58741	-0.480158	0.549357	-0.503074	0.549224	0.0373522	0.478274	-0.290584	-0.378744	0.0286684	0.449285	0.0581746	0.0376901	0.367564	0.0461654	0.1762	0.344789	0.53989	0.770356	0.0360696	0.459867	0.813523	0.737102	-0.850246	-0.5207	-0.120254	0.510148	-0.600286	-0.832148	0.832858	-0.216715	0.708913	0.436762	-0.642201	0.601358	0.234944	0.268284	0.875657	0.822221	0.383322	-0.416565	-0.386324	-0.246206	0.41885
AT1G22690	-0.524688	-0.505243	0.90238	-0.642684	-0.609795	-0.533704	0.340344	-0.496148	0.384339	-0.457229	5.86692e-05	-0.432344	0.504361	0.202569	-0.0186826	-0.372972	-0.22755	0.0682675	-0.304559	0.0158299	-0.1236	-0.336601	-0.52703	-0.74083	0.0903792	-0.648362	-0.763303	-0.683385	0.880387	0.548064	0.210876	-0.472468	0.639182	0.801634	-0.827948	0.116842	-0.742147	-0.458458	0.521716	-0.527071	-0.314947	-0.265364	-0.862852	-0.756555	-0.492481	0.273786	0.35398	0.158057	-0.421254
AT1G53000	0.489269	0.696618	-0.648062	0.57071	0.682059	0.73662	-0.333946	0.664772	-0.576175	0.697554	0.089363	0.632378	-0.326069	-0.292477	0.140055	0.594294	0.180383	0.0227362	0.46498	0.1582	0.347443	0.483065	0.643858	0.861682	-0.0665564	0.616732	0.872313	0.784781	-0.820482	-0.528865	-0.00177468	0.632263	-0.572396	-0.86175	0.882886	-0.0695231	0.729265	0.539945	-0.642443	0.704575	0.4145	0.478501	0.92944	0.765926	0.554891	-0.274741	-0.303436	-0.348126	0.498589
AT1G68020	0.319546	0.505995	-0.830742	0.54105	0.549813	0.518309	-0.221496	0.495857	-0.425097	0.474325	-0.0157288	0.368497	-0.50014	-0.0652723	0.111351	0.383187	0.18479	-0.212399	0.368562	0.16173	0.0955286	0.326137	0.565742	0.707376	0.0195867	0.616824	0.697974	0.613034	-0.778319	-0.584217	-0.124026	0.430946	-0.587642	-0.711826	0.742253	-0.0319765	0.661702	0.408438	-0.406292	0.520019	0.277703	0.188996	0.728856	0.605646	0.424322	-0.142181	-0.221683	-0.210368	0.270017
AT5G03190	0.514863	0.519374	-0.878656	0.584706	0.599567	0.581984	-0.364218	0.511038	-0.465715	0.558491	0.00484288	0.404079	-0.398243	-0.26733	0.0562954	0.51557	0.100563	-0.121266	0.389812	0.0829873	0.0745686	0.4344	0.59051	0.803078	-0.00630292	0.621742	0.791863	0.73341	-0.924846	-0.69036	-0.261987	0.428601	-0.708811	-0.822962	0.857977	-0.169499	0.76826	0.426682	-0.59019	0.595748	0.390616	0.268643	0.838351	0.703051	0.416478	-0.304985	-0.381796	-0.228221	0.4064
AT1G77520	0.306587	0.360513	-0.631999	0.604984	0.468848	0.512511	-0.157997	0.530601	-0.435694	0.379636	0.0166743	0.416938	-0.349827	-0.0309082	0.0867738	0.42372	0.138449	-0.0559737	0.269611	-0.00871322	0.189793	0.497019	0.457251	0.664732	-0.274518	0.696095	0.639597	0.699446	-0.805476	-0.636805	-0.252791	0.346955	-0.691309	-0.686961	0.746691	0.0589803	0.761789	0.462777	-0.503151	0.475295	0.396518	0.307284	0.75423	0.619299	0.552904	-0.0732218	-0.269668	-0.202425	0.26959
AT5G59220	0.532879	0.612789	-0.840733	0.619437	0.633638	0.670595	-0.367213	0.626706	-0.543638	0.584084	-0.00232571	0.467256	-0.347227	-0.282545	0.135609	0.517031	0.106101	-0.096262	0.401418	0.0885786	0.138624	0.487266	0.656494	0.84574	0.0030197	0.669252	0.863336	0.790028	-0.955147	-0.717381	-0.184813	0.509613	-0.735299	-0.877035	0.919565	-0.165733	0.834853	0.432681	-0.667711	0.650662	0.412553	0.317964	0.888456	0.780053	0.535642	-0.292085	-0.397082	-0.329898	0.387034
AT3G03850	-0.562551	-0.700451	0.798771	-0.583171	-0.626103	-0.712154	0.3625	-0.671765	0.578454	-0.63171	0.00840267	-0.521879	0.275478	0.318712	-0.191606	-0.50981	-0.120298	0.0517138	-0.416512	-0.124364	-0.197365	-0.459945	-0.675065	-0.850836	-0.0802506	-0.628047	-0.900652	-0.79382	0.914513	0.657012	0.0710994	-0.587728	0.671003	0.892996	-0.925438	0.163269	-0.813388	-0.443458	0.689239	-0.6984	-0.41673	-0.347876	-0.89426	-0.822616	-0.524383	0.291765	0.347417	0.3855	-0.401208
AT5G18080	-0.577652	-0.659262	0.791687	-0.574248	-0.650747	-0.678053	0.491469	-0.586585	0.580098	-0.583812	0.0885055	-0.512764	0.23706	0.44641	-0.123589	-0.504183	0.0012332	0.0188157	-0.407815	-0.0834985	-0.154395	-0.377845	-0.622576	-0.819387	-0.0705605	-0.543761	-0.890369	-0.753495	0.902659	0.61607	0.108425	-0.587902	0.635121	0.884808	-0.913037	0.259319	-0.822183	-0.38659	0.721794	-0.666358	-0.343036	-0.411982	-0.906906	-0.835995	-0.513255	0.448686	0.416574	0.355931	-0.460054
AT4G23870	0.525467	0.628224	-0.841829	0.606198	0.692705	0.670428	-0.349203	0.603946	-0.492082	0.566744	-0.0354524	0.449629	-0.455846	-0.224422	0.149993	0.482206	0.176203	-0.122337	0.425297	0.0681699	0.097671	0.442937	0.651426	0.842972	0.0303034	0.676699	0.837955	0.723063	-0.904404	-0.585863	-0.094418	0.585204	-0.639699	-0.824662	0.88866	-0.129745	0.805898	0.448227	-0.598548	0.647971	0.38821	0.34605	0.890744	0.770515	0.603605	-0.275025	-0.367998	-0.314117	0.401344
AT1G29240	0.513665	0.646051	-0.859267	0.523321	0.640846	0.62908	-0.228943	0.56055	-0.433591	0.553001	-0.04608	0.492145	-0.43003	-0.18419	0.200996	0.416952	0.227894	-0.117125	0.433131	0.089632	0.184576	0.333724	0.638638	0.768582	0.199558	0.649938	0.815368	0.641259	-0.835434	-0.540051	-0.0354532	0.561755	-0.563548	-0.817955	0.836473	-0.0686666	0.717294	0.440978	-0.476456	0.625463	0.402776	0.349105	0.804806	0.763563	0.53237	-0.18755	-0.222355	-0.261894	0.421566
AT2G42680	0.422396	0.473827	-0.42298	0.376458	0.300291	0.589884	-0.312591	0.496352	-0.524936	0.580114	-0.0483117	0.43642	-0.0331741	-0.330459	0.0787187	0.643407	-0.174752	-0.116325	0.338039	0.151179	0.116336	0.642462	0.520632	0.762489	-0.0472979	0.407214	0.701724	0.732923	-0.747097	-0.649438	-0.185686	0.400917	-0.583457	-0.740252	0.740037	-0.181872	0.631113	0.31965	-0.744776	0.663408	0.529253	0.269139	0.714605	0.610515	0.23781	-0.251191	-0.362948	-0.294053	0.300119
AT3G21270	0.477891	0.588972	-0.853429	0.61632	0.655598	0.568054	-0.392748	0.499889	-0.399298	0.54729	0.0238473	0.437761	-0.418794	-0.341802	0.0920302	0.469332	0.0829791	-0.00985301	0.418441	0.069795	0.122024	0.31389	0.546008	0.770113	0.160178	0.479808	0.797437	0.667042	-0.823769	-0.523838	-0.135778	0.468719	-0.592239	-0.820865	0.807676	-0.203157	0.686581	0.424247	-0.4694	0.557149	0.299797	0.312719	0.803027	0.739303	0.396269	-0.368684	-0.350527	-0.195756	0.487262
AT5G18200	0.505971	0.654094	-0.751856	0.519305	0.574996	0.691183	-0.281728	0.611545	-0.550339	0.673026	0.0694802	0.462101	-0.296233	-0.249547	0.164131	0.612737	0.165811	-0.067294	0.399619	0.0283778	0.136604	0.597687	0.670286	0.89892	-0.039694	0.692245	0.859391	0.841906	-0.919026	-0.693567	-0.192003	0.534589	-0.696514	-0.856076	0.917036	-0.119175	0.856703	0.522143	-0.705771	0.710954	0.568692	0.338305	0.885354	0.764826	0.535104	-0.199289	-0.367699	-0.342961	0.420113
AT5G64710	0.353772	-0.113909	-0.36193	0.40956	0.129796	-0.00487177	-0.708455	-0.0660074	0.0352979	0.026304	0.164209	-0.0403047	-0.109658	-0.512847	-0.440346	0.0411142	-0.181184	0.0914154	-0.14089	-0.187129	-0.185817	0.191005	0.0354824	0.226884	-0.244393	0.0129355	0.183443	0.2407	-0.48258	-0.287347	-0.54324	-0.114044	-0.463448	-0.301529	0.260696	-0.53264	0.137486	-0.0222086	-0.498125	0.0630268	-0.0772833	-0.186334	0.357336	0.22467	-0.121275	-0.653527	-0.558734	0.0804542	0.0858415
AT1G32560	0.625675	0.453327	-0.796785	0.62869	0.506209	0.492755	-0.507946	0.499897	-0.333275	0.486648	0.139114	0.255814	-0.230471	-0.506618	-0.109772	0.475079	0.0464239	0.132821	0.169176	-0.0208283	-0.0344679	0.398417	0.408118	0.682664	-0.00882856	0.403552	0.726745	0.690323	-0.845727	-0.610572	-0.376508	0.271972	-0.687286	-0.801741	0.77117	-0.399118	0.671084	0.326416	-0.622488	0.455886	0.336355	0.197242	0.761339	0.688816	0.266074	-0.494649	-0.596679	-0.191965	0.501977
AT1G28960	0.520655	0.764015	-0.741268	0.547306	0.703751	0.781659	-0.253761	0.740385	-0.568116	0.642855	-0.0407471	0.508817	-0.38088	-0.237981	0.227525	0.57195	0.244014	-0.0747106	0.439332	0.152304	0.166638	0.466202	0.70473	0.857552	0.134728	0.737465	0.90455	0.733794	-0.847904	-0.589058	0.0624138	0.676316	-0.60584	-0.867444	0.915604	-0.104467	0.810429	0.436105	-0.597498	0.706449	0.493347	0.456	0.872534	0.786811	0.697309	-0.206568	-0.342547	-0.429901	0.454946
AT3G55840	0.529605	0.538964	-0.907392	0.647005	0.572141	0.555058	-0.379598	0.519937	-0.399383	0.502854	0.00658915	0.421509	-0.400245	-0.305439	0.0249649	0.415425	0.0844943	-0.0310261	0.308716	0.0882024	0.114634	0.332772	0.566521	0.741036	0.0838481	0.595694	0.792952	0.676523	-0.859043	-0.575689	-0.161426	0.458552	-0.630295	-0.839017	0.834441	-0.215817	0.705292	0.389285	-0.492275	0.541224	0.299863	0.26504	0.808332	0.733199	0.430489	-0.338565	-0.36496	-0.243494	0.390648
AT1G19490	0.437432	0.614168	-0.783743	0.605535	0.602705	0.596351	-0.500192	0.515329	-0.497399	0.555186	0.0488663	0.444664	-0.308839	-0.415997	0.0602907	0.479573	0.0413622	0.000517076	0.383041	-0.00418271	0.133619	0.40166	0.586152	0.803806	0.0630365	0.483159	0.831626	0.727707	-0.871593	-0.593354	-0.169041	0.494879	-0.64621	-0.833625	0.847642	-0.258832	0.751285	0.400009	-0.652065	0.589023	0.31043	0.270003	0.838004	0.759045	0.422786	-0.439863	-0.424358	-0.286937	0.42394
AT5G62150	0.582578	0.612369	-0.856066	0.523292	0.630342	0.632868	-0.390849	0.531372	-0.442677	0.579255	-0.0325039	0.484408	-0.30358	-0.38593	0.0923857	0.478645	0.0662794	-0.0531994	0.411023	0.10756	0.172783	0.341333	0.609433	0.748919	0.209496	0.523313	0.822962	0.61842	-0.846837	-0.570656	-0.115358	0.509322	-0.556694	-0.845762	0.839835	-0.22077	0.694216	0.354225	-0.568465	0.607024	0.365817	0.396004	0.809298	0.734085	0.446222	-0.388343	-0.340045	-0.318553	0.494403
AT3G06170	0.437335	0.80476	-0.722753	0.393991	0.664474	0.806002	-0.156913	0.719441	-0.659813	0.701078	-0.0933961	0.54936	-0.315403	-0.154464	0.316506	0.614754	0.253863	-0.197484	0.540965	0.16833	0.228489	0.461678	0.777689	0.863911	0.201143	0.743922	0.900466	0.724142	-0.830543	-0.638403	0.117056	0.706398	-0.560907	-0.830897	0.909682	-0.00865385	0.815689	0.4208	-0.625586	0.765545	0.522145	0.43696	0.839638	0.763104	0.669982	-0.0977186	-0.21194	-0.494359	0.402766
AT1G29680	0.518042	0.268958	-0.901834	0.463606	0.479671	0.300202	-0.553385	0.131141	-0.186152	0.290344	-0.153486	0.230223	-0.366357	-0.449434	-0.0777486	0.302095	-0.110647	-0.0644413	0.224102	-0.100733	-0.0769168	0.0575377	0.304704	0.500216	0.0402863	0.265416	0.522862	0.363875	-0.630652	-0.377398	-0.26742	0.292402	-0.428891	-0.542385	0.574786	-0.362683	0.498908	0.092899	-0.362351	0.28104	0.111388	0.203558	0.59523	0.424278	0.204368	-0.574333	-0.365811	-0.197545	0.404123
AT1G56600	0.536681	0.620149	-0.779595	0.510817	0.586229	0.656998	-0.409842	0.581037	-0.568562	0.568034	-0.0587627	0.394499	-0.293101	-0.313632	0.178004	0.531625	0.0615021	-0.153412	0.391022	0.0692974	0.0348237	0.513674	0.627744	0.821025	-0.0278473	0.620807	0.828876	0.758349	-0.900295	-0.741683	-0.17074	0.513245	-0.728198	-0.789514	0.879622	-0.208577	0.852164	0.342488	-0.717614	0.632345	0.444599	0.280016	0.828919	0.67542	0.528141	-0.321701	-0.417543	-0.435986	0.324244
AT3G26742	0.460765	0.345075	-0.808031	0.670685	0.542361	0.445084	-0.500434	0.44549	-0.449878	0.376287	-0.0118331	0.320621	-0.289829	-0.356932	0.0652909	0.401552	-0.0882253	-0.0388571	0.281748	-0.00112653	0.0659229	0.273766	0.431724	0.661336	-0.204531	0.424029	0.657426	0.697105	-0.81695	-0.683191	-0.323938	0.257022	-0.74171	-0.686063	0.731754	-0.264459	0.68101	0.215739	-0.534673	0.373744	0.133268	0.13992	0.72922	0.554087	0.304133	-0.428448	-0.45646	-0.235885	0.30002
AT5G28150	0.543861	0.693069	-0.653027	0.637704	0.568388	0.684705	-0.478091	0.681461	-0.577306	0.620927	0.100684	0.447171	-0.137006	-0.50183	0.106858	0.550849	0.0419934	0.170185	0.275311	0.102281	0.13511	0.496773	0.596893	0.830211	0.010006	0.59081	0.901447	0.862319	-0.866021	-0.657474	-0.111945	0.531121	-0.741237	-0.897643	0.911558	-0.328808	0.820183	0.427855	-0.730734	0.646034	0.41868	0.346212	0.855751	0.797415	0.506895	-0.414723	-0.494134	-0.414719	0.399918
AT1G80850	-0.577417	-0.596959	0.822872	-0.577178	-0.568972	-0.625003	0.378395	-0.528646	0.416026	-0.565332	0.0310323	-0.476529	0.394248	0.346714	-0.0083055	-0.551075	-0.163113	0.0138973	-0.336416	-0.00662319	-0.101848	-0.465771	-0.537208	-0.804043	-0.040328	-0.620416	-0.836908	-0.710659	0.882919	0.566591	0.159248	-0.55035	0.641744	0.861848	-0.875262	0.192022	-0.762403	-0.447769	0.630056	-0.634932	-0.505764	-0.367337	-0.875257	-0.77779	-0.466778	0.349297	0.390513	0.26788	-0.514095
AT4G11350	0.56806	0.607076	-0.825863	0.662455	0.677286	0.638499	-0.410304	0.636748	-0.543673	0.532708	-0.00243109	0.4723	-0.358954	-0.315904	0.0956627	0.453833	0.124473	-0.00654476	0.354879	0.0968508	0.152948	0.376795	0.569218	0.786859	-0.0966598	0.612528	0.853784	0.778536	-0.905414	-0.640699	-0.165091	0.512086	-0.68919	-0.864445	0.894301	-0.170996	0.836035	0.451095	-0.626232	0.580811	0.306084	0.364474	0.909273	0.800342	0.548226	-0.348704	-0.434095	-0.278197	0.45309
AT2G47710	0.456625	0.819699	-0.642083	0.416992	0.624555	0.815838	-0.266708	0.721429	-0.66211	0.730516	-0.0784711	0.544129	-0.233161	-0.302235	0.250838	0.69841	0.108968	-0.123792	0.531303	0.21012	0.178237	0.540788	0.731911	0.885021	0.259268	0.638791	0.929462	0.757935	-0.828937	-0.651085	0.098219	0.688495	-0.589761	-0.874855	0.915641	-0.124978	0.805111	0.405012	-0.689309	0.793512	0.554183	0.448996	0.842303	0.783772	0.58762	-0.224384	-0.305826	-0.505202	0.432645
AT1G44000	-0.532176	-0.654494	0.831908	-0.545417	-0.611119	-0.674541	0.326385	-0.585771	0.511576	-0.590607	0.0409932	-0.456582	0.330804	0.297594	-0.149128	-0.540733	-0.168908	0.0371798	-0.359547	0.0271796	-0.107195	-0.440059	-0.647402	-0.84482	-0.0870586	-0.71594	-0.862838	-0.762107	0.901235	0.61655	0.124747	-0.585007	0.660276	0.861276	-0.914284	0.176678	-0.843209	-0.440715	0.65005	-0.676354	-0.498718	-0.373396	-0.881911	-0.821465	-0.60391	0.273033	0.36189	0.352854	-0.437081
AT5G63130	0.514176	0.487325	-0.865651	0.636241	0.549081	0.445608	-0.472787	0.468748	-0.398698	0.411982	0.0727549	0.250799	-0.358497	-0.328818	0.0494588	0.314129	0.0680683	0.00686722	0.248287	0.0273067	-0.0442804	0.266626	0.457184	0.673679	0.0166846	0.474335	0.718631	0.670849	-0.816685	-0.603098	-0.250269	0.330055	-0.682745	-0.728643	0.748129	-0.270136	0.711207	0.35123	-0.472173	0.425571	0.214108	0.113486	0.724134	0.643452	0.348926	-0.403572	-0.441875	-0.1922	0.317795
AT4G18300	0.514577	0.750167	-0.742731	0.489659	0.629712	0.767486	-0.268844	0.673896	-0.569612	0.677738	-0.0434893	0.534799	-0.280151	-0.299104	0.244025	0.623845	0.162309	-0.10286	0.508791	0.0968778	0.195105	0.528698	0.723305	0.876418	0.237314	0.653473	0.911077	0.746579	-0.894516	-0.663448	0.00450664	0.627583	-0.645625	-0.877614	0.921199	-0.124098	0.795099	0.403971	-0.664077	0.739199	0.559689	0.397193	0.831618	0.77853	0.551369	-0.226719	-0.309946	-0.427086	0.45411
AT5G01240	-0.57418	-0.495787	0.879902	-0.623732	-0.608145	-0.549227	0.395228	-0.48956	0.384558	-0.462772	0.0348231	-0.442176	0.442072	0.301251	0.00639229	-0.411556	-0.157345	0.0509922	-0.30069	-0.0229698	-0.114904	-0.362215	-0.498759	-0.722896	0.0784443	-0.604436	-0.773327	-0.663359	0.889374	0.591717	0.250436	-0.451861	0.662761	0.820288	-0.833994	0.178595	-0.746799	-0.413379	0.577197	-0.529321	-0.347212	-0.331486	-0.857858	-0.735189	-0.467188	0.355965	0.394961	0.194877	-0.467568
AT2G12550	0.531737	0.685815	-0.767897	0.457101	0.582827	0.658007	-0.355199	0.523581	-0.461136	0.625109	-0.0269742	0.472689	-0.357485	-0.320036	0.0837589	0.541129	0.111871	-0.10269	0.404791	0.0585592	0.0987271	0.486892	0.627228	0.827607	0.144457	0.572528	0.844817	0.684401	-0.833758	-0.533616	-0.087928	0.59934	-0.531452	-0.844151	0.85996	-0.19102	0.760364	0.4512	-0.643379	0.693841	0.484219	0.372869	0.859704	0.7865	0.512736	-0.311845	-0.357602	-0.322857	0.462839
AT4G00200	0.548207	0.559985	-0.717264	0.510725	0.555107	0.664292	-0.508289	0.572478	-0.560537	0.564	-0.0667711	0.420523	-0.144907	-0.443211	0.0789124	0.527332	-0.0896568	-0.125177	0.382543	0.104649	0.0911519	0.516382	0.631731	0.777943	0.0517399	0.49044	0.808682	0.69981	-0.913167	-0.720635	-0.203198	0.469211	-0.675432	-0.816155	0.862018	-0.307936	0.763306	0.254949	-0.817062	0.643865	0.352934	0.303653	0.825785	0.709951	0.4385	-0.448226	-0.472425	-0.441579	0.334689
AT2G37340	0.539548	0.526428	-0.815898	0.648317	0.566215	0.598584	-0.455287	0.53849	-0.453291	0.537515	0.00974879	0.443984	-0.297889	-0.407582	0.0215832	0.537455	-0.0396402	0.00187803	0.317349	0.0348402	0.112891	0.472895	0.534915	0.791217	-0.0355653	0.525339	0.810884	0.751149	-0.896162	-0.657404	-0.274809	0.425349	-0.693168	-0.867884	0.864998	-0.266969	0.778531	0.387071	-0.649149	0.575029	0.382504	0.3385	0.863947	0.749233	0.435573	-0.417916	-0.469664	-0.287553	0.454507
AT2G37900	0.485646	0.548974	-0.808561	0.614439	0.618637	0.612526	-0.382125	0.546714	-0.526058	0.574863	0.0524487	0.465942	-0.351613	-0.277018	0.107454	0.534089	0.0976615	-0.0456485	0.378394	-0.00291554	0.153235	0.484128	0.586588	0.845927	-0.143778	0.636242	0.816384	0.820983	-0.931986	-0.69381	-0.286311	0.453988	-0.737658	-0.842341	0.887638	-0.139887	0.840405	0.498198	-0.66837	0.61992	0.416262	0.325436	0.909078	0.761319	0.505268	-0.300386	-0.39385	-0.252998	0.422569
AT1G29640	0.5788	0.677153	-0.802656	0.582874	0.635665	0.703451	-0.371136	0.637982	-0.529908	0.620643	-0.0254893	0.567426	-0.342812	-0.315834	0.149807	0.521649	0.134663	-0.0602404	0.434462	0.139784	0.233607	0.442275	0.632272	0.825364	0.0718513	0.608011	0.88017	0.729291	-0.876962	-0.600494	-0.0355976	0.604052	-0.626097	-0.874019	0.895867	-0.133614	0.751914	0.429907	-0.636879	0.676008	0.423445	0.391688	0.889635	0.768994	0.507646	-0.32057	-0.315411	-0.378838	0.447656
AT1G07390	0.485392	0.494189	-0.830485	0.59217	0.465284	0.529001	-0.47678	0.472081	-0.463653	0.513594	0.0448953	0.364434	-0.259649	-0.407049	-0.047738	0.526289	0.0341684	0.011056	0.234053	-0.0891957	0.0470039	0.428946	0.511003	0.770232	-0.0420609	0.560597	0.777638	0.779329	-0.903961	-0.689851	-0.336165	0.377743	-0.749906	-0.83383	0.845316	-0.308962	0.763036	0.359407	-0.704039	0.56245	0.3807	0.169706	0.838954	0.762469	0.357221	-0.40939	-0.475104	-0.267134	0.377481
AT4G27990	0.522442	0.792611	-0.721561	0.493907	0.63962	0.808777	-0.235448	0.730736	-0.651805	0.698173	-0.0912563	0.585741	-0.278279	-0.257268	0.270878	0.663024	0.155346	-0.0992241	0.503691	0.130628	0.216778	0.548123	0.722487	0.907053	0.133201	0.722165	0.950771	0.823668	-0.895604	-0.678448	0.0364917	0.692898	-0.652479	-0.910405	0.966713	-0.0742542	0.886062	0.46802	-0.695832	0.784065	0.58393	0.469668	0.905847	0.843578	0.644159	-0.180372	-0.301029	-0.460511	0.456254
AT3G48020	0.555752	0.731014	-0.797772	0.504237	0.644978	0.749328	-0.283635	0.671165	-0.571012	0.648809	-0.0482891	0.524881	-0.3207	-0.275167	0.206304	0.578427	0.154253	-0.126692	0.469024	0.131342	0.177801	0.505763	0.714464	0.852224	0.177037	0.703379	0.908885	0.745881	-0.909496	-0.692985	-0.0394016	0.60709	-0.661903	-0.891431	0.931676	-0.130861	0.829103	0.414578	-0.651585	0.717913	0.518743	0.405807	0.862194	0.789036	0.607076	-0.234907	-0.33045	-0.426453	0.427566
AT3G44735	0.493664	0.315108	-0.833208	0.70669	0.43299	0.348465	-0.606463	0.353227	-0.284995	0.34286	0.0732067	0.232495	-0.33437	-0.448904	-0.157477	0.296577	-0.0288229	0.0651131	0.10076	0.00277584	-0.0546134	0.280247	0.325429	0.617963	-0.163754	0.365132	0.635429	0.641521	-0.808747	-0.564142	-0.407327	0.233122	-0.70789	-0.716233	0.695556	-0.387947	0.599513	0.297509	-0.56188	0.366542	0.140457	0.0541404	0.734099	0.603866	0.161585	-0.541718	-0.510864	-0.114458	0.311381
AT1G71260	0.331703	-0.066276	-0.507502	0.511533	0.0523801	-0.0299282	-0.723211	-0.0529044	-0.0200426	0.156568	0.308647	-0.0523406	0.00412173	-0.651404	-0.41206	0.228856	-0.268393	0.316206	-0.205899	-0.270939	-0.187186	0.220473	-0.0435826	0.326111	-0.339331	-0.0502713	0.267462	0.482466	-0.521901	-0.43991	-0.745004	-0.225582	-0.61898	-0.414518	0.342734	-0.600135	0.290779	0.116522	-0.502855	0.0541874	0.0426965	-0.204103	0.405171	0.271436	-0.290273	-0.687773	-0.595529	0.0661403	0.226438
AT4G30120	0.390637	0.715374	-0.463346	0.353028	0.410684	0.686087	0.019569	0.680851	-0.434475	0.669497	0.292701	0.5022	-0.199547	-0.0624925	0.235951	0.562319	0.428049	0.0343686	0.367043	-0.0512425	0.323649	0.681238	0.634587	0.776377	0.181698	0.665504	0.763589	0.697058	-0.7208	-0.534743	0.00473002	0.493424	-0.525846	-0.757203	0.755367	0.101392	0.631135	0.560895	-0.548196	0.678591	0.761769	0.293897	0.683492	0.678903	0.523274	0.0825589	-0.175348	-0.323736	0.408664
AT2G25820	0.524661	0.642458	-0.763987	0.56796	0.59735	0.72047	-0.28867	0.671414	-0.621018	0.60235	-0.0628893	0.575795	-0.297754	-0.208454	0.200908	0.545775	0.114488	-0.109047	0.412328	0.100914	0.253498	0.513317	0.657705	0.846177	-0.109498	0.716793	0.870984	0.812707	-0.907408	-0.691916	-0.0912827	0.597046	-0.678511	-0.863785	0.92933	-0.0479998	0.86648	0.46196	-0.698346	0.692171	0.465142	0.411743	0.925508	0.783508	0.614845	-0.204481	-0.303271	-0.414349	0.374995
AT5G62040	0.535783	0.539783	-0.858017	0.651524	0.630156	0.620048	-0.419001	0.57403	-0.503073	0.541993	0.00619818	0.443742	-0.340994	-0.346381	0.0399316	0.512372	0.080818	-0.0441587	0.356467	0.0353145	0.125798	0.426184	0.603373	0.812439	-0.0222711	0.630157	0.835647	0.772863	-0.96348	-0.703198	-0.267954	0.445043	-0.743593	-0.883825	0.901158	-0.223492	0.801039	0.406059	-0.662731	0.599931	0.362148	0.310726	0.887675	0.793368	0.478864	-0.365572	-0.45651	-0.241043	0.444806
AT1G43245	0.63872	0.80964	-0.64094	0.384781	0.668074	0.841331	-0.267462	0.739499	-0.597992	0.772017	-0.0578123	0.482213	-0.175112	-0.360606	0.261178	0.705856	0.144113	-0.0667807	0.520625	0.21441	0.105356	0.536691	0.736412	0.886759	0.3352	0.611688	0.915143	0.718195	-0.827939	-0.574665	0.101441	0.693649	-0.523983	-0.85735	0.906769	-0.179372	0.763084	0.39569	-0.691709	0.813683	0.612035	0.506364	0.830359	0.775053	0.572256	-0.259163	-0.359313	-0.487596	0.523322
AT1G56650	0.447123	0.701577	-0.613008	0.470492	0.540779	0.767674	-0.264001	0.713298	-0.711598	0.638591	-0.0912587	0.525455	-0.174855	-0.218072	0.29299	0.644548	0.0830015	-0.11772	0.445848	0.0836641	0.187248	0.598859	0.67099	0.869782	-0.0702741	0.687267	0.871413	0.840366	-0.857023	-0.724165	-0.00753965	0.634575	-0.681268	-0.801858	0.913676	-0.0452144	0.901081	0.409981	-0.763586	0.729738	0.558009	0.39274	0.860684	0.725914	0.622239	-0.167631	-0.309643	-0.53472	0.322831
AT3G15520	-0.589731	-0.767593	0.673693	-0.41574	-0.578218	-0.760479	0.375388	-0.656159	0.621205	-0.661285	0.101331	-0.544063	0.110607	0.449686	-0.183589	-0.621007	-0.0521957	0.00136172	-0.427535	-0.101022	-0.186041	-0.450182	-0.645599	-0.803666	-0.235424	-0.56858	-0.914574	-0.721579	0.826018	0.616625	-0.0316975	-0.652283	0.573598	0.875732	-0.904515	0.223417	-0.804435	-0.345484	0.740197	-0.730721	-0.52365	-0.479678	-0.840611	-0.809501	-0.549159	0.363758	0.355784	0.506183	-0.489769
AT3G22560	0.561586	0.63852	-0.827767	0.627959	0.635017	0.692268	-0.394346	0.647452	-0.548936	0.617072	-0.00435259	0.480429	-0.3123	-0.364589	0.101614	0.591336	0.0977356	-0.018032	0.382474	0.0850104	0.134771	0.481015	0.619341	0.854077	0.0162184	0.642553	0.889162	0.812634	-0.941131	-0.701567	-0.176195	0.526196	-0.735694	-0.907719	0.934089	-0.213194	0.837684	0.431757	-0.6887	0.662072	0.445649	0.36699	0.908021	0.807018	0.512612	-0.344835	-0.435161	-0.347761	0.469602
AT1G45249	0.492737	0.625226	-0.841488	0.618056	0.637726	0.635176	-0.410277	0.598731	-0.526874	0.57309	0.0193563	0.413595	-0.366466	-0.314002	0.114686	0.479792	0.11265	-0.0753888	0.381537	0.123585	0.0853249	0.426609	0.632813	0.822773	0.0419039	0.62419	0.851473	0.761792	-0.917053	-0.684656	-0.167816	0.499341	-0.71858	-0.853283	0.887576	-0.210348	0.803533	0.425067	-0.62708	0.619933	0.351725	0.276027	0.852651	0.75006	0.490994	-0.335794	-0.40509	-0.31259	0.371007
AT2G21820	0.508132	0.598746	-0.838267	0.657303	0.616368	0.647023	-0.454291	0.615991	-0.54449	0.558725	-0.00146196	0.419512	-0.309403	-0.389089	0.0621263	0.53543	0.0452037	-0.010232	0.319868	0.0680008	0.0890067	0.428339	0.605763	0.820018	-0.0219464	0.626321	0.859413	0.790334	-0.919141	-0.697808	-0.202139	0.490589	-0.734975	-0.879825	0.908896	-0.272281	0.831316	0.376827	-0.669875	0.599498	0.352933	0.316528	0.879583	0.771876	0.518966	-0.396469	-0.480593	-0.355183	0.410432
AT5G40800	0.493932	0.428962	-0.796925	0.626463	0.565639	0.519732	-0.500897	0.482517	-0.495531	0.468816	0.0285551	0.339708	-0.318409	-0.331268	0.042859	0.446721	0.0157176	-0.0722615	0.289345	0.00523268	0.0385068	0.41637	0.507856	0.756887	-0.240265	0.544094	0.725629	0.76177	-0.898004	-0.713475	-0.352152	0.349769	-0.767831	-0.745623	0.810601	-0.243661	0.774388	0.349813	-0.678328	0.505959	0.273284	0.18953	0.833085	0.638004	0.40262	-0.402195	-0.475437	-0.260443	0.313839
AT5G63370	0.457618	0.602128	-0.880117	0.571012	0.611662	0.599142	-0.346505	0.540629	-0.536217	0.518529	-0.0809861	0.419896	-0.385484	-0.230217	0.175444	0.46087	0.101495	-0.111318	0.394796	0.0143174	0.0844656	0.309537	0.618728	0.798491	0.0693954	0.645825	0.813956	0.728507	-0.858415	-0.610457	-0.0967956	0.538242	-0.637731	-0.795381	0.857007	-0.139745	0.805355	0.387109	-0.534193	0.592938	0.333472	0.270738	0.830598	0.753336	0.533339	-0.275016	-0.320079	-0.305208	0.351707
AT1G11170	0.548528	0.629859	-0.859314	0.601954	0.609546	0.664455	-0.410001	0.596996	-0.519444	0.588827	-0.0431323	0.434625	-0.355149	-0.346453	0.0952287	0.562402	0.0954663	-0.0677927	0.371726	0.0539301	0.0696833	0.442987	0.625784	0.844924	0.0600572	0.63962	0.864158	0.761556	-0.909383	-0.651886	-0.13255	0.552158	-0.688299	-0.86277	0.906811	-0.230643	0.806574	0.379915	-0.64794	0.643552	0.427934	0.310412	0.872666	0.764254	0.50501	-0.354786	-0.42452	-0.362453	0.424754
AT1G07720	0.477388	0.556161	-0.880169	0.634777	0.61362	0.570818	-0.346083	0.56609	-0.431475	0.488999	0.00316382	0.384383	-0.430813	-0.23811	0.067344	0.374791	0.165281	-0.0772244	0.335677	0.154806	0.0901728	0.311537	0.589419	0.725519	0.110549	0.631655	0.784671	0.645126	-0.857432	-0.593449	-0.115495	0.468083	-0.642473	-0.80577	0.819176	-0.166218	0.701598	0.389151	-0.473928	0.539573	0.274683	0.25009	0.779313	0.701442	0.465735	-0.293577	-0.338165	-0.247692	0.346034
AT1G15310	0.53216	0.643943	-0.829431	0.593517	0.653993	0.669973	-0.422037	0.586629	-0.541254	0.581962	-0.0394599	0.489793	-0.341537	-0.3455	0.151095	0.536099	0.0862069	-0.0558829	0.41382	0.000631517	0.140762	0.439709	0.615927	0.844922	0.00503967	0.598055	0.865036	0.770695	-0.907631	-0.639243	-0.1456	0.560533	-0.676302	-0.854254	0.905784	-0.190853	0.839751	0.41381	-0.679621	0.643164	0.4035	0.36104	0.904397	0.792818	0.549441	-0.359543	-0.399502	-0.360781	0.448865
AT5G13330	0.467174	0.556558	-0.879851	0.606584	0.547036	0.572282	-0.278492	0.54359	-0.446396	0.492147	-0.0392472	0.45179	-0.383867	-0.231649	0.0682868	0.473116	0.125728	-0.0338007	0.319818	-0.0134061	0.140213	0.336511	0.54217	0.752316	0.0733822	0.624661	0.799864	0.70475	-0.853607	-0.587627	-0.170286	0.47178	-0.61755	-0.850795	0.843407	-0.117924	0.767635	0.430175	-0.499841	0.561259	0.395081	0.314554	0.830095	0.801781	0.484052	-0.248365	-0.33014	-0.207804	0.456973
AT5G57900	0.439649	0.658745	-0.833083	0.56259	0.657016	0.678448	-0.270514	0.614482	-0.532504	0.579834	-0.070571	0.507306	-0.416148	-0.206537	0.204458	0.522856	0.133013	-0.15059	0.478357	0.127731	0.18712	0.394219	0.670642	0.814307	0.134148	0.657272	0.846641	0.702028	-0.855169	-0.629102	-0.0236835	0.572022	-0.62404	-0.833034	0.872395	-0.085939	0.770813	0.393927	-0.52139	0.634365	0.382228	0.354832	0.825118	0.734514	0.562265	-0.217436	-0.278668	-0.353657	0.393403
AT3G13040	0.514262	0.732282	-0.711992	0.525463	0.655478	0.738005	-0.358987	0.685551	-0.668928	0.629358	-0.10723	0.492308	-0.27432	-0.305035	0.258315	0.560649	0.0782519	-0.128967	0.479542	0.19538	0.123229	0.458511	0.6851	0.868864	0.0445892	0.622056	0.908369	0.804897	-0.8819	-0.688919	-0.00463544	0.633271	-0.671245	-0.849584	0.918794	-0.14997	0.858047	0.402527	-0.694666	0.707929	0.419018	0.37437	0.867043	0.768528	0.555191	-0.280904	-0.368641	-0.406642	0.382521
AT5G04250	0.532558	0.590267	-0.842744	0.596261	0.566779	0.6234	-0.445401	0.584591	-0.555253	0.530522	-0.0544901	0.389821	-0.299256	-0.370857	0.0503083	0.519824	0.0550366	-0.0434036	0.273375	0.054322	0.0361261	0.41575	0.571668	0.790909	-0.078154	0.646567	0.843373	0.77719	-0.898136	-0.709567	-0.215878	0.497336	-0.723565	-0.851187	0.897991	-0.26632	0.862958	0.360887	-0.687889	0.587477	0.384082	0.309307	0.870841	0.748982	0.527848	-0.383847	-0.47605	-0.375484	0.391005
AT5G59440	0.530614	0.645309	-0.653158	0.564124	0.594718	0.715105	-0.449548	0.640495	-0.5902	0.688034	0.0271489	0.498873	-0.142748	-0.48525	0.0941155	0.692624	-0.0383321	0.0781337	0.380734	0.127072	0.161216	0.526645	0.579368	0.860772	-0.0102598	0.50681	0.872363	0.83041	-0.857841	-0.647525	-0.163499	0.525432	-0.662174	-0.889308	0.898331	-0.27118	0.795887	0.432464	-0.76108	0.697855	0.463015	0.453294	0.900043	0.779703	0.445247	-0.420927	-0.461418	-0.392328	0.516403
AT4G21570	0.555906	0.620926	-0.841314	0.606525	0.637097	0.678767	-0.387894	0.635203	-0.543657	0.564061	-0.0467491	0.4561	-0.305693	-0.32576	0.165035	0.495499	0.0964246	-0.0755933	0.379026	0.0864773	0.130983	0.436556	0.645474	0.813921	0.0321888	0.650135	0.857847	0.752054	-0.92576	-0.697635	-0.14402	0.528494	-0.71462	-0.855837	0.908289	-0.198746	0.825096	0.368192	-0.669297	0.630249	0.392673	0.341685	0.863474	0.756914	0.550793	-0.326047	-0.394254	-0.393495	0.386635
AT4G16600	0.490468	0.593964	-0.8668	0.614024	0.566914	0.557951	-0.444502	0.500266	-0.435997	0.498998	0.023613	0.386851	-0.374522	-0.378173	0.0317912	0.455457	0.105035	0.0139815	0.28921	-0.0688805	0.0705296	0.320021	0.565929	0.765859	0.0702402	0.571348	0.809723	0.697397	-0.828649	-0.553849	-0.137556	0.49421	-0.623383	-0.813886	0.832825	-0.277363	0.736515	0.339545	-0.536026	0.519525	0.325163	0.228632	0.797174	0.729472	0.469358	-0.396748	-0.441305	-0.286767	0.42257
AT5G18060	-0.588565	-0.65296	0.788718	-0.573234	-0.632439	-0.669521	0.498817	-0.580579	0.575111	-0.566774	0.0961896	-0.501206	0.236134	0.456351	-0.111989	-0.505018	-0.00189104	0.0188623	-0.39242	-0.0676204	-0.135624	-0.390517	-0.606953	-0.810462	-0.0539237	-0.546965	-0.889416	-0.753455	0.905981	0.634649	0.118611	-0.579	0.656334	0.879564	-0.912149	0.269226	-0.830741	-0.368693	0.728989	-0.650908	-0.361223	-0.396825	-0.894348	-0.81995	-0.506836	0.45555	0.434483	0.360746	-0.45721
AT1G64107	0.321712	0.10147	-0.787297	0.686415	0.340125	0.0883364	-0.644053	0.0876949	-0.0816096	0.148762	0.177788	0.0510998	-0.408633	-0.361475	-0.24081	0.0933641	-0.0529607	0.167052	-0.0282745	-0.233629	-0.145292	0.0337073	0.111582	0.441146	-0.28981	0.134158	0.375956	0.424353	-0.541997	-0.21931	-0.412627	0.105109	-0.427725	-0.433058	0.430982	-0.340744	0.397282	0.255743	-0.260335	0.0930585	-0.0804136	-0.0756851	0.557001	0.365365	0.0470533	-0.588313	-0.454353	0.0501698	0.275115
AT5G13820	0.514878	0.619073	-0.863661	0.632224	0.643738	0.661417	-0.305078	0.628882	-0.52763	0.581117	0.00426212	0.522587	-0.389135	-0.224	0.15387	0.508078	0.168677	-0.0567474	0.408982	0.0565646	0.210846	0.426633	0.617564	0.832526	-0.00530875	0.671319	0.856939	0.780746	-0.920086	-0.650417	-0.15025	0.529736	-0.685023	-0.877739	0.905615	-0.0776779	0.819948	0.493754	-0.596489	0.640911	0.417488	0.361464	0.908408	0.809118	0.544129	-0.242835	-0.319441	-0.28688	0.446004
AT1G78610	0.526763	0.491696	-0.872802	0.664659	0.582103	0.548801	-0.470031	0.52723	-0.460137	0.506091	0.0407506	0.327644	-0.375645	-0.309223	0.0263765	0.420837	0.0775687	-0.0572701	0.27969	0.0758369	0.000618354	0.419961	0.545566	0.787034	-0.117259	0.587878	0.77407	0.750373	-0.922262	-0.663223	-0.299785	0.413674	-0.72806	-0.801494	0.8463	-0.238615	0.785662	0.427513	-0.635866	0.554826	0.309214	0.212527	0.85524	0.699695	0.418176	-0.384065	-0.455997	-0.242887	0.340974
AT2G28500	0.51288	0.619513	-0.870772	0.656586	0.655116	0.657974	-0.34257	0.637906	-0.528796	0.556636	-0.0020186	0.473473	-0.393175	-0.242795	0.138496	0.464897	0.132134	-0.0652305	0.388643	0.106793	0.162332	0.394652	0.658328	0.818232	0.041438	0.695972	0.856522	0.754732	-0.909855	-0.639437	-0.0985186	0.541283	-0.675706	-0.864861	0.902248	-0.137358	0.80443	0.435143	-0.557981	0.615515	0.345272	0.329445	0.872416	0.776794	0.577513	-0.27522	-0.357634	-0.322074	0.376725
AT1G23860	0.52853	0.408018	-0.860936	0.655147	0.54991	0.522848	-0.394538	0.46711	-0.38454	0.495009	0.0942938	0.447573	-0.333543	-0.315846	0.0132014	0.515238	0.0921073	0.0496764	0.294162	-0.194366	0.197064	0.373779	0.477398	0.757411	-0.137898	0.524507	0.713416	0.725089	-0.867608	-0.575569	-0.336714	0.347977	-0.657801	-0.784963	0.798616	-0.16651	0.685529	0.386472	-0.574669	0.493478	0.366406	0.26317	0.851308	0.708819	0.383485	-0.354851	-0.407544	-0.187137	0.504794
AT1G14730	0.369935	-0.0108083	-0.791418	0.510066	0.301753	0.0655948	-0.651658	-0.0699795	-0.0428395	0.0794525	-0.0925847	0.131037	-0.34298	-0.470042	-0.298575	0.181469	-0.232298	0.0267307	0.029549	-0.233195	-0.091864	-0.0629057	0.0652488	0.311819	-0.209462	0.0776258	0.30647	0.252996	-0.481784	-0.259845	-0.409037	0.0738596	-0.374681	-0.380904	0.380081	-0.410309	0.308673	-0.0238001	-0.264202	0.0412125	-0.102791	0.0389456	0.474723	0.256742	0.00213261	-0.669599	-0.409162	-0.0449998	0.319161
AT4G18810	0.430146	0.612591	-0.72252	0.607347	0.578159	0.643289	-0.347909	0.591315	-0.570026	0.567261	-0.0256837	0.483374	-0.373099	-0.208176	0.155323	0.515258	0.119936	-0.100457	0.407005	0.0386062	0.133554	0.5044	0.620395	0.877357	-0.10717	0.645134	0.838077	0.832051	-0.897828	-0.617259	-0.110896	0.57896	-0.684503	-0.82171	0.886937	-0.0890059	0.825703	0.498555	-0.672052	0.67388	0.413373	0.271738	0.90019	0.790234	0.511561	-0.233762	-0.349623	-0.265993	0.338468
AT5G54870	0.487543	0.788586	-0.676616	0.408067	0.617095	0.771364	-0.183004	0.696029	-0.574598	0.658545	-0.128662	0.543023	-0.267587	-0.260772	0.231965	0.618801	0.244567	-0.0400326	0.453858	0.142978	0.196233	0.363767	0.654666	0.800129	0.324918	0.670079	0.885802	0.662466	-0.755871	-0.498964	0.167414	0.716498	-0.487742	-0.845397	0.865447	-0.0726907	0.732577	0.406234	-0.566137	0.741765	0.549565	0.501797	0.812991	0.814771	0.601696	-0.183783	-0.226724	-0.418276	0.516342
AT4G26080	0.483376	0.673656	-0.791671	0.559724	0.646485	0.699741	-0.341733	0.657184	-0.5852	0.58761	-0.0560859	0.454472	-0.365313	-0.236563	0.197122	0.50348	0.136278	-0.164693	0.44236	0.162923	0.110576	0.4631	0.684035	0.837322	0.075682	0.670683	0.865403	0.743755	-0.903394	-0.689998	-0.0608959	0.576804	-0.686007	-0.836583	0.896451	-0.13288	0.816547	0.39937	-0.644799	0.671294	0.400198	0.313366	0.852064	0.744087	0.569364	-0.258371	-0.350279	-0.388629	0.334834
AT5G67310	0.521023	0.542895	-0.771673	0.408168	0.484589	0.542218	-0.0731908	0.511151	-0.331439	0.479932	-0.0790653	0.528112	-0.327062	-0.105456	0.12341	0.363596	0.187055	-0.0616039	0.37134	0.179472	0.288646	0.205549	0.472038	0.559179	0.283715	0.503017	0.68301	0.442435	-0.631852	-0.369582	0.0657049	0.488227	-0.31846	-0.724036	0.676469	0.061839	0.527337	0.395051	-0.272349	0.518677	0.376779	0.4282	0.665754	0.65468	0.393928	-0.111243	-0.061026	-0.21713	0.476658
AT4G05100	0.521533	0.597521	-0.795399	0.591497	0.541111	0.644273	-0.434474	0.610917	-0.568555	0.543991	-0.0361458	0.38604	-0.250037	-0.350501	0.137523	0.529188	0.035718	-0.0837062	0.33376	0.0203463	0.0449166	0.499729	0.615425	0.821419	-0.0236526	0.611734	0.8383	0.799946	-0.922694	-0.748266	-0.186175	0.487163	-0.766238	-0.822525	0.894217	-0.25081	0.843791	0.319699	-0.729904	0.612339	0.411339	0.219581	0.832721	0.724362	0.486122	-0.344089	-0.458778	-0.421428	0.311687
AT3G24750	0.495565	0.557939	-0.750985	0.685615	0.554496	0.598287	-0.530587	0.586935	-0.491437	0.489433	0.0209782	0.374428	-0.272922	-0.435755	0.0331815	0.463854	0.00319349	-0.00508297	0.30201	0.016732	0.0502422	0.475996	0.565247	0.788058	-0.00542997	0.504334	0.821213	0.763945	-0.917443	-0.673467	-0.20342	0.445047	-0.755303	-0.835047	0.859491	-0.328519	0.761989	0.308381	-0.714761	0.557229	0.30068	0.181062	0.8186	0.746682	0.411284	-0.448833	-0.536076	-0.315983	0.337366
AT4G29190	0.504284	0.832756	-0.692292	0.436089	0.683835	0.805973	-0.284764	0.727614	-0.624805	0.714271	-0.0613832	0.494089	-0.255938	-0.301667	0.2825	0.592643	0.137115	-0.11606	0.525796	0.257047	0.143403	0.475669	0.756963	0.858094	0.310882	0.626607	0.921173	0.706144	-0.819486	-0.598148	0.133711	0.699518	-0.544625	-0.849356	0.902394	-0.148758	0.79282	0.402014	-0.634674	0.763985	0.471887	0.446764	0.817747	0.763705	0.61539	-0.243256	-0.303235	-0.512324	0.409156
AT2G36290	0.488295	0.642401	-0.73689	0.602706	0.549817	0.664275	-0.471327	0.623301	-0.617791	0.611046	0.0246481	0.465107	-0.177246	-0.455632	0.0506555	0.585846	0.0174925	0.0553175	0.321443	0.103827	0.138076	0.471632	0.604563	0.827409	-0.0105021	0.614661	0.894771	0.845089	-0.914212	-0.734041	-0.178571	0.509184	-0.759862	-0.904171	0.925346	-0.282682	0.844366	0.412034	-0.748725	0.651727	0.409079	0.332866	0.874099	0.78964	0.463379	-0.4119	-0.458667	-0.386293	0.402401
AT2G40170	0.448023	0.461129	-0.769267	0.414139	0.396606	0.486583	-0.383769	0.396287	-0.381213	0.458677	-0.0668974	0.372843	-0.185944	-0.357269	-0.0279634	0.375703	-0.065898	-0.130233	0.288254	0.119965	0.112989	0.31384	0.503394	0.593762	0.162943	0.353046	0.673483	0.488622	-0.735912	-0.550114	-0.188008	0.36723	-0.455191	-0.723684	0.696687	-0.239048	0.572655	0.228372	-0.558703	0.493217	0.262992	0.236199	0.657624	0.596753	0.239056	-0.378074	-0.310882	-0.287181	0.35164
AT5G56190	0.46281	0.687628	-0.756828	0.493833	0.599182	0.642955	-0.333554	0.553492	-0.478267	0.556301	-0.0816764	0.47667	-0.34468	-0.315711	0.111903	0.506272	0.136364	-0.043359	0.408475	0.0492831	0.116502	0.367784	0.578755	0.767658	0.253043	0.57219	0.842665	0.656437	-0.810748	-0.5196	-0.0162397	0.596228	-0.556169	-0.837462	0.840786	-0.167281	0.749322	0.415783	-0.573588	0.653873	0.424232	0.377576	0.820225	0.825009	0.523151	-0.308751	-0.312896	-0.303558	0.460116
AT2G43420	0.521588	0.648294	-0.656266	0.593094	0.635564	0.725864	-0.350826	0.631315	-0.505114	0.618417	-0.0516374	0.602339	-0.234819	-0.400481	0.152221	0.624598	-0.00295816	0.0650222	0.436459	0.0845034	0.267151	0.53707	0.563585	0.817674	0.0312879	0.533987	0.865456	0.754287	-0.840169	-0.564275	-0.0734576	0.58702	-0.608659	-0.880317	0.892989	-0.157836	0.805716	0.45485	-0.670918	0.675238	0.476032	0.561677	0.891883	0.804388	0.56053	-0.339448	-0.357048	-0.390902	0.538954
AT1G79610	0.58536	0.713715	-0.73155	0.533691	0.679225	0.759356	-0.341614	0.68267	-0.615459	0.672384	-0.0703764	0.54877	-0.273981	-0.329985	0.225529	0.607442	0.0928631	-0.0824524	0.481927	0.158694	0.182395	0.492302	0.666333	0.891608	0.0424029	0.602709	0.913207	0.800568	-0.904822	-0.653431	-0.0762584	0.619332	-0.637203	-0.899416	0.932194	-0.134332	0.838587	0.465884	-0.717103	0.742159	0.496622	0.472951	0.925607	0.821628	0.546652	-0.29621	-0.372032	-0.347157	0.513909
AT1G27150	0.479707	0.579106	-0.837433	0.622381	0.610777	0.616432	-0.391388	0.566795	-0.447123	0.525054	-0.0410233	0.424633	-0.435442	-0.294906	0.043078	0.480684	0.121841	-0.0834948	0.3394	0.110876	0.0904963	0.382874	0.581349	0.771268	0.0363194	0.613934	0.802128	0.670592	-0.841285	-0.571115	-0.0966064	0.53118	-0.626765	-0.814367	0.839886	-0.205079	0.717865	0.359258	-0.555861	0.576284	0.322788	0.29799	0.830504	0.707084	0.496187	-0.33947	-0.387178	-0.323667	0.388571
AT3G17180	0.533563	0.48965	-0.891335	0.627696	0.593109	0.532765	-0.507664	0.440115	-0.393665	0.505572	0.0171358	0.375811	-0.380844	-0.417127	-0.0287471	0.480236	0.0318849	-0.0218307	0.303363	-0.0488035	0.0505311	0.357101	0.523335	0.76889	-0.0342509	0.499219	0.765849	0.688474	-0.875255	-0.58318	-0.290533	0.416397	-0.647818	-0.807448	0.822984	-0.308589	0.718885	0.345065	-0.604547	0.519403	0.298289	0.254116	0.839272	0.706616	0.386241	-0.467259	-0.481889	-0.227957	0.465199
AT1G22650	-0.480257	-0.54088	0.855123	-0.570152	-0.514358	-0.531979	0.501371	-0.508508	0.471476	-0.491371	-0.0103636	-0.246612	0.296731	0.412636	0.0163334	-0.458928	-0.0525865	0.0207695	-0.215615	-0.0677855	0.0742644	-0.31265	-0.524522	-0.710449	-0.0405943	-0.544271	-0.76202	-0.668338	0.81031	0.642982	0.199529	-0.415374	0.668199	0.758276	-0.795895	0.355733	-0.728382	-0.261958	0.580931	-0.490724	-0.282557	-0.166606	-0.739669	-0.619265	-0.390465	0.450743	0.490282	0.367448	-0.330894
AT5G13270	0.136254	0.248566	-0.276729	0.375066	0.111846	0.298295	-0.313986	0.32096	-0.346157	0.348923	0.190411	0.0491587	-0.0554404	-0.185239	-0.0504699	0.367538	0.0791494	0.0284428	0.00842279	-0.0994684	-0.155414	0.536653	0.315564	0.588943	-0.221335	0.427536	0.437694	0.678522	-0.629951	-0.54044	-0.36851	0.157098	-0.669873	-0.475119	0.519827	-0.2172	0.509093	0.349979	-0.672213	0.455154	0.381997	-0.143051	0.52684	0.480716	0.128692	-0.15765	-0.376734	-0.101215	-0.00184608
AT2G46950	0.568673	0.184279	-0.812742	0.529065	0.296821	0.219528	-0.569514	0.212711	-0.148393	0.297398	0.193722	0.0282168	-0.264967	-0.455961	-0.30473	0.258198	-0.00289655	0.0261216	-0.0192916	-0.0608807	-0.202926	0.2448	0.298744	0.498593	-0.0764352	0.321328	0.495142	0.491936	-0.728759	-0.555646	-0.533726	0.0358275	-0.617973	-0.606049	0.561943	-0.483389	0.431535	0.158477	-0.469507	0.246525	0.177522	-0.102157	0.55002	0.422385	0.0228536	-0.536063	-0.597188	-0.0192124	0.295941
AT5G01720	0.439455	0.465366	-0.81699	0.575129	0.51154	0.458437	-0.461597	0.386094	-0.337314	0.383482	-0.102539	0.38545	-0.458451	-0.313175	-0.10202	0.334734	0.0595057	-0.0762265	0.258186	0.0288191	0.0674191	0.17347	0.440899	0.629511	0.0101526	0.414054	0.679425	0.501202	-0.688595	-0.339805	-0.0522594	0.505929	-0.404189	-0.699155	0.693438	-0.22525	0.551392	0.268277	-0.435637	0.435782	0.135594	0.220079	0.748599	0.641733	0.341766	-0.433632	-0.36767	-0.181539	0.403721
AT5G52660	0.526815	0.733184	-0.684892	0.548619	0.61485	0.759212	-0.38198	0.718987	-0.640421	0.667209	0.00417518	0.504433	-0.222498	-0.366339	0.181766	0.616822	0.0976123	-0.0497847	0.429523	0.155194	0.166595	0.560481	0.679404	0.871087	0.0421068	0.627014	0.917598	0.826928	-0.903086	-0.723905	-0.0551881	0.591018	-0.71807	-0.884853	0.932751	-0.197065	0.837884	0.403503	-0.758945	0.713143	0.477423	0.360702	0.874298	0.770696	0.541498	-0.308714	-0.420019	-0.464823	0.400324
AT5G45630	0.494893	0.501261	-0.91149	0.686706	0.574775	0.509689	-0.463744	0.507226	-0.457217	0.434291	-0.00469014	0.352177	-0.360005	-0.328136	0.0376625	0.368637	0.0071593	-0.00500169	0.269348	0.0153712	0.0448671	0.264407	0.523724	0.726933	-0.00137802	0.546843	0.773243	0.707999	-0.859971	-0.598677	-0.22112	0.412516	-0.657874	-0.807307	0.82063	-0.250702	0.763481	0.361392	-0.507874	0.482152	0.211598	0.217675	0.813241	0.739636	0.443544	-0.40583	-0.434544	-0.222945	0.356822
AT5G02970	0.431817	0.401798	-0.904309	0.709578	0.568793	0.379714	-0.430174	0.365614	-0.273629	0.391396	0.113154	0.289935	-0.507091	-0.288112	-0.0411283	0.318241	0.132476	0.0486123	0.23416	-0.048166	0.00724923	0.249917	0.40479	0.688295	-0.0645615	0.498923	0.680851	0.670763	-0.826222	-0.523527	-0.346935	0.294413	-0.683991	-0.747312	0.733207	-0.228062	0.665405	0.458831	-0.396088	0.402345	0.211633	0.138592	0.761109	0.676916	0.308799	-0.372135	-0.403559	-0.00653313	0.402103
AT3G13750	-0.579084	-0.690145	0.806356	-0.587742	-0.635112	-0.691624	0.396312	-0.630939	0.529638	-0.632636	-0.00324445	-0.51856	0.32282	0.369121	-0.110549	-0.53662	-0.146238	0.00610199	-0.388712	-0.121778	-0.175124	-0.43985	-0.624457	-0.83728	-0.0693382	-0.622392	-0.896908	-0.771031	0.894751	0.617578	0.0876455	-0.587403	0.662169	0.89903	-0.91477	0.200312	-0.788192	-0.45622	0.666276	-0.680311	-0.430264	-0.379579	-0.900453	-0.810242	-0.502812	0.347107	0.374291	0.351213	-0.468427
AT3G25990	0.564968	0.584435	-0.733098	0.532779	0.503094	0.609123	-0.479697	0.552025	-0.512725	0.481448	-0.107542	0.364938	-0.303102	-0.391838	-0.0289846	0.505045	0.0673153	-0.083403	0.23321	0.0156398	-0.0320865	0.460566	0.536916	0.76052	-0.0651808	0.61395	0.815829	0.725287	-0.862092	-0.638059	-0.159994	0.536774	-0.676778	-0.81522	0.859916	-0.313723	0.802055	0.292089	-0.748877	0.595474	0.404323	0.252179	0.849317	0.755781	0.513123	-0.407906	-0.533883	-0.358879	0.35949
AT1G67920	0.627848	0.540973	-0.886044	0.591176	0.634503	0.554316	-0.411842	0.516384	-0.374341	0.474012	0.0153066	0.31955	-0.365198	-0.338784	0.121211	0.367907	0.0940226	-0.0635983	0.33672	0.0378516	5.55205e-05	0.360013	0.568831	0.728379	0.142563	0.546006	0.770656	0.636634	-0.8835	-0.624887	-0.225179	0.399265	-0.666929	-0.78692	0.810574	-0.264104	0.733169	0.333513	-0.526479	0.516617	0.342921	0.251287	0.757158	0.687324	0.464105	-0.371453	-0.439091	-0.244843	0.397722
AT4G18710	-0.461891	-0.274815	0.821186	-0.539957	-0.319139	-0.298278	0.343213	-0.301542	0.134583	-0.269992	-0.0760188	-0.12977	0.373129	0.285844	0.140165	-0.287162	-0.181465	-0.0264046	-0.00430207	0.152997	0.112438	-0.269316	-0.291784	-0.512012	0.0319438	-0.483546	-0.530734	-0.486621	0.702754	0.519336	0.39714	-0.16908	0.622809	0.619402	-0.599086	0.287261	-0.526371	-0.228558	0.399524	-0.286088	-0.345795	-0.0349274	-0.569195	-0.495018	-0.230773	0.321416	0.425233	0.0967785	-0.337304
AT3G55910	0.542245	0.575446	-0.907939	0.606873	0.649532	0.619951	-0.35518	0.545999	-0.46767	0.534352	-0.0435402	0.509254	-0.454612	-0.254758	0.0601003	0.474411	0.14935	-0.0862508	0.383095	0.0592862	0.184143	0.336557	0.592117	0.777067	0.0061349	0.656523	0.820964	0.673455	-0.869759	-0.573218	-0.125895	0.540529	-0.598286	-0.843873	0.865218	-0.120083	0.753442	0.419592	-0.526686	0.582481	0.357027	0.383545	0.881341	0.744203	0.544102	-0.319917	-0.335156	-0.274423	0.473546
AT5G09640	0.52228	0.297209	-0.899642	0.700188	0.44177	0.369943	-0.520076	0.358779	-0.278804	0.335594	-0.00409234	0.315262	-0.371081	-0.403502	-0.205535	0.371487	-0.0303228	0.0509226	0.15028	-0.0509745	0.0357893	0.214742	0.330325	0.58675	-0.120859	0.398579	0.63492	0.597338	-0.78096	-0.505719	-0.314096	0.276413	-0.615008	-0.723474	0.704285	-0.322037	0.57741	0.238176	-0.462966	0.336977	0.125547	0.122206	0.737639	0.618792	0.20383	-0.497324	-0.47648	-0.136424	0.399135
AT2G42220	-0.626862	-0.706522	0.778143	-0.495911	-0.649338	-0.722877	0.424905	-0.608527	0.570307	-0.628975	0.0962683	-0.509499	0.251523	0.439416	-0.132146	-0.601308	-0.0806453	0.0274808	-0.420911	-0.0808441	-0.125903	-0.432646	-0.628369	-0.823988	-0.13178	-0.620393	-0.905817	-0.734925	0.883555	0.640541	0.0651471	-0.618377	0.643331	0.879576	-0.922373	0.245979	-0.831924	-0.368229	0.708232	-0.690987	-0.487154	-0.462402	-0.881437	-0.792051	-0.565885	0.404477	0.410702	0.430576	-0.509679
AT1G23550	0.429216	0.656724	-0.681315	0.384964	0.467229	0.578659	-0.384975	0.503697	-0.506495	0.53673	-0.111246	0.395628	-0.13797	-0.43421	0.0828912	0.495783	0.0137568	0.0114126	0.337108	0.132672	0.0693829	0.247194	0.503157	0.651165	0.343919	0.419981	0.782514	0.582605	-0.689454	-0.513543	0.0239906	0.525783	-0.492964	-0.76151	0.749873	-0.265938	0.651296	0.272567	-0.555813	0.587595	0.344169	0.315604	0.682074	0.709553	0.341373	-0.390108	-0.294101	-0.379583	0.404133
AT3G10230	-0.630525	-0.482387	0.807671	-0.571321	-0.517048	-0.545981	0.39489	-0.462784	0.344784	-0.448812	0.0714206	-0.470703	0.336046	0.337564	0.00721718	-0.427414	-0.0928397	-0.0154835	-0.250463	0.0806084	-0.133171	-0.390019	-0.437951	-0.690955	0.0609042	-0.537906	-0.739588	-0.635881	0.821495	0.484812	0.200217	-0.487559	0.569058	0.786436	-0.802014	0.188007	-0.717055	-0.382024	0.612423	-0.542122	-0.403795	-0.366067	-0.85311	-0.757207	-0.465241	0.368782	0.372209	0.260261	-0.474693
AT3G05510	0.550355	0.682952	-0.725718	0.595311	0.66914	0.698772	-0.449828	0.63339	-0.574137	0.578601	-0.0212801	0.530416	-0.302111	-0.381566	0.141236	0.530465	0.0644168	-0.0117837	0.422512	0.047404	0.182382	0.46275	0.609079	0.829451	-0.00117126	0.572432	0.886441	0.767115	-0.879136	-0.613244	-0.0763187	0.591205	-0.650416	-0.863907	0.90129	-0.193813	0.831625	0.414824	-0.691585	0.643282	0.392311	0.41351	0.904087	0.798736	0.591081	-0.391792	-0.43356	-0.375364	0.46281
AT5G23050	0.423046	0.767218	-0.688615	0.459837	0.669733	0.777521	-0.132853	0.753812	-0.610078	0.723337	0.0557541	0.439491	-0.335507	-0.155111	0.257268	0.6594	0.286774	-0.114328	0.487119	0.224489	0.128664	0.538686	0.742101	0.882494	0.195606	0.770231	0.886633	0.785499	-0.859219	-0.701686	-0.00800432	0.580934	-0.663712	-0.857153	0.901481	-0.0501471	0.814102	0.504601	-0.580951	0.74648	0.573997	0.394884	0.815547	0.75116	0.624488	-0.0767621	-0.305219	-0.38199	0.422329
AT5G20010	0.614083	0.193447	-0.761069	0.625777	0.340253	0.278277	-0.663308	0.22045	-0.223755	0.335955	0.117107	0.223865	-0.189323	-0.547789	-0.251069	0.352433	-0.134046	0.154578	0.0675277	-0.204719	-0.0407544	0.260711	0.253705	0.587066	-0.233973	0.219403	0.54915	0.608068	-0.746002	-0.439655	-0.472677	0.168365	-0.573492	-0.643249	0.624009	-0.438221	0.497727	0.230651	-0.576949	0.312984	0.169863	0.0472613	0.701547	0.550576	0.0342064	-0.631165	-0.580303	-0.0352953	0.420659
AT5G15190	0.548285	0.64513	-0.828812	0.607214	0.661661	0.693298	-0.439966	0.630664	-0.580048	0.618999	-0.0229763	0.467374	-0.297593	-0.369791	0.140104	0.551794	0.0322712	-0.0730967	0.428345	0.134067	0.121829	0.460068	0.660007	0.854939	0.0431088	0.603624	0.88372	0.786199	-0.935398	-0.701523	-0.149416	0.537696	-0.705932	-0.879913	0.923658	-0.227123	0.833635	0.401851	-0.690713	0.664774	0.37622	0.355728	0.892906	0.77193	0.514775	-0.378821	-0.424803	-0.382151	0.412953
AT2G33380	0.481754	0.496446	-0.800113	0.613289	0.543194	0.591525	-0.355646	0.568905	-0.51751	0.462801	-0.0571678	0.422285	-0.33492	-0.225507	0.131888	0.445246	0.0732896	-0.134072	0.324619	0.040971	0.119573	0.468024	0.571191	0.756434	-0.157655	0.655085	0.769576	0.744567	-0.904172	-0.737475	-0.222701	0.438354	-0.758203	-0.775881	0.850222	-0.132937	0.814033	0.342028	-0.646093	0.545846	0.364635	0.247659	0.817224	0.662446	0.512289	-0.260838	-0.375481	-0.349206	0.280479
AT5G23210	-0.539551	-0.591673	0.87399	-0.625224	-0.692038	-0.606595	0.381156	-0.546804	0.426984	-0.527099	0.0278406	-0.476962	0.455783	0.303774	-0.100273	-0.430122	-0.149157	0.0512751	-0.389092	-0.109263	-0.157849	-0.317724	-0.563608	-0.759172	-0.0317409	-0.576822	-0.812093	-0.65966	0.846472	0.549395	0.122224	-0.519838	0.608015	0.827082	-0.839459	0.165968	-0.729764	-0.41811	0.51341	-0.560042	-0.303022	-0.377959	-0.850599	-0.730589	-0.503559	0.347532	0.347513	0.25399	-0.477681
AT3G61830	0.460809	0.615115	-0.731758	0.645478	0.632431	0.650737	-0.450574	0.637045	-0.609472	0.606579	0.0959977	0.431971	-0.258552	-0.372624	0.147289	0.563593	0.0368433	0.0227871	0.375617	0.0919636	0.139701	0.445367	0.621886	0.852834	-0.077497	0.591658	0.849676	0.851712	-0.883834	-0.711792	-0.177003	0.464462	-0.754317	-0.842266	0.882486	-0.231377	0.805017	0.413452	-0.654269	0.60346	0.342628	0.286449	0.85659	0.714898	0.486271	-0.366788	-0.458388	-0.344499	0.377937
[truncated: 169 more rows]
[truncated: 956 more columns]

## Sheet: FT-ICR-MS variable correlations
m/z	1,3-Dihydroxyaceton	Adenine	Adenosine, 5-methylthio-	Alanine	Alanine, beta-	Arabinose	Arabitol	Arginine	Ascorbic acid	Asparagine	Aspartic acid	Benzoic acid	Benzoic acid, 2,5-dihydroxy-	beta-D-Galactopyranoside, 1-isopropyl-, 1-thio-	Butanoic acid, 2,4-dihydroxy-	Butyric acid, 2,4-diamino-, DL-	Butyric acid, 2-amino-, DL-	Citric acid	Cysteine	Cysteine, N-acetyl-	Cytosine	Dehydroascorbic acid dimer	Erythritol	Erythronic acid	Erythrose	Ethanolamine	Fructose	Fumaric acid	Galactinol	Galactonic acid	Galactosamine, N-acetyl-	Glucoheptose	Gluconic acid	Glucosamine, N-acetyl-	Glucose	Glucose-6-phosphate	Glucuronic acid-3,6-lactone	Glutamic acid	Glutamine, DL-	Glutaric acid, 2-oxo-	Glutaric acid, 3-hydroxy-3-methyl-	Glutaric acid, 3-oxo-	Glyceraldehyde	Glyceric acid	Glycerol	Glycerol-2-phosphate	Glycerophosphoglycerol	Glycine	Glycolic acid
[truncated: 663 more rows]
[truncated: 114 more columns]
