# Supplementary material for: Relationships between drought, heat and air humidity responses revealed by transcriptome-metabolome co-analysis
Source: BMC Plant Biol. 2017 Jul 10;17:120. doi: 10.1186/s12870-017-1062-y (PMC5504741; doi:10.1186/s12870-017-1062-y)
Supplement: Supplementary file 6 — Results lists for network communities of correlated genes and metabolic masses. The graph structure of each network community shown in Fig. 5b and c is given in dot format readable by Graphviz (http://www.graphviz.org), and significantly enriched GO terms for each community are provided as lists. (XLSX 1518 kb) [file 12870_2017_1062_MOESM6_ESM.xlsx]

## Sheet: README
The following sheets contain information about each community in the correlation network shown in Figure 5b.
For each community, there are two consecutive sheets: the graph structure of the community in dot format and the table of enriched GO terms.
The dot format can be directly used to visualize the members and structure of the community using the open source Graphviz tool (http://www.graphviz.org).
Ellipse-shaped nodes represent mass features from the metabolomic data and box-shaped nodes represent genes from the gene expression data.
Edges are marked by "--" between nodes names and indicate positive correlations greater than 0.85 with adjusted p-value < 0.00001.

## Sheet: CommunityC1.dot
graph G {graph [overlap=false outputorder=edgesfirst];
node [style=filled fillcolor=white];
223.082349388 [label="223.08235", shape=ellipse]
259.059016154 [label="259.05902", shape=ellipse]
AT2G31560 [shape=box]
AT4G30120 [shape=box]
223.082349388 -- "259.059016154" [style=solid]
259.059016154 -- "AT2G31560" [style=solid]
223.082349388 -- "AT4G30120" [style=solid]
}

## Sheet: GO enrichment C1
No significant results

## Sheet: CommunityC2.dot
graph G {graph [overlap=false outputorder=edgesfirst];
node [style=filled fillcolor=white];
228.095863786 [label="228.09586", shape=ellipse]
AT1G72180 [shape=box]
AT1G04640 [shape=box]
228.095863786 -- "AT1G72180" [style=solid]
228.095863786 -- "AT1G04640" [style=solid]
AT1G72180 -- "AT1G04640" [style=solid]
}

## Sheet: GO enrichment C2
No significant results

## Sheet: CommunityC3.dot
graph G {graph [overlap=false outputorder=edgesfirst];
node [style=filled fillcolor=white];
295.067112692 [label="295.06711", shape=ellipse]
339.140911635 [label="339.14091", shape=ellipse]
341.108931538 [label="341.10893", shape=ellipse]
377.08562875 [label="377.08563", shape=ellipse]
379.082713077 [label="379.08271", shape=ellipse]
456.172331053 [label="456.17233", shape=ellipse]
457.119902019 [label="457.11990", shape=ellipse]
501.193691538 [label="501.19369", shape=ellipse]
372.106576905 [label="372.10658", shape=ellipse]
521.172414762 [label="521.17241", shape=ellipse]
378.08899973 [label="378.08900", shape=ellipse]
457.12380963 [label="457.12381", shape=ellipse]
488.162119516 [label="488.16212", shape=ellipse]
504.20872641 [label="504.20873", shape=ellipse]
340.137963457 [label="340.13796", shape=ellipse]
541.135483269 [label="541.13548", shape=ellipse]
619.172692125 [label="619.17269", shape=ellipse]
487.178118393 [label="487.17812", shape=ellipse]
377.076738 [label="377.07674", shape=ellipse]
387.114420714 [label="387.11442", shape=ellipse]
AT2G25690 [shape=box]
AT5G16600 [shape=box]
AT5G25390 [shape=box]
AT2G45360 [shape=box]
AT1G64660 [shape=box]
AT2G41200 [shape=box]
AT1G09530 [shape=box]
AT5G25220 [shape=box]
AT5G57910 [shape=box]
AT4G22220 [shape=box]
AT3G10410 [shape=box]
AT5G54165 [shape=box]
AT4G04020 [shape=box]
AT1G27300 [shape=box]
AT5G50240 [shape=box]
AT4G33550 [shape=box]
AT5G04010 [shape=box]
AT1G14490 [shape=box]
AT4G30935 [shape=box]
AT5G01520 [shape=box]
AT3G09770 [shape=box]
AT2G36780 [shape=box]
AT2G41475 [shape=box]
AT1G70480 [shape=box]
AT1G44960 [shape=box]
AT1G24600 [shape=box]
AT2G14260 [shape=box]
AT1G73880 [shape=box]
AT5G11770 [shape=box]
AT5G65380 [shape=box]
AT4G24290 [shape=box]
AT1G67370 [shape=box]
AT5G05987 [shape=box]
AT1G75840 [shape=box]
AT3G05520 [shape=box]
AT3G01570 [shape=box]
AT1G13990 [shape=box]
AT4G02860 [shape=box]
AT2G16770 [shape=box]
AT1G20440 [shape=box]
AT4G02360 [shape=box]
AT1G22370 [shape=box]
AT5G24610 [shape=box]
AT4G34280 [shape=box]
AT4G23670 [shape=box]
AT5G66400 [shape=box]
AT4G19230 [shape=box]
AT2G42950 [shape=box]
AT3G26790 [shape=box]
AT3G10340 [shape=box]
AT5G22860 [shape=box]
AT4G25440 [shape=box]
ATCG00270 [shape=box]
AT1G69360 [shape=box]
AT1G16850 [shape=box]
AT5G16120 [shape=box]
AT1G54100 [shape=box]
AT4G34990 [shape=box]
AT1G44810 [shape=box]
AT2G27830 [shape=box]
AT5G12840 [shape=box]
AT4G00430 [shape=box]
AT4G34000 [shape=box]
AT2G04240 [shape=box]
AT3G03310 [shape=box]
AT5G45810 [shape=box]
AT5G58660 [shape=box]
AT2G20770 [shape=box]
AT5G51680 [shape=box]
AT3G25870 [shape=box]
AT3G48690 [shape=box]
AT3G29575 [shape=box]
AT5G42200 [shape=box]
AT1G54570 [shape=box]
AT3G58270 [shape=box]
AT5G63160 [shape=box]
AT4G17030 [shape=box]
AT5G53710 [shape=box]
AT1G68360 [shape=box]
AT4G35790 [shape=box]
AT1G80570 [shape=box]
AT4G12580 [shape=box]
AT1G23740 [shape=box]
AT5G60360 [shape=box]
AT1G47960 [shape=box]
AT5G59320 [shape=box]
AT2G39260 [shape=box]
AT4G03820 [shape=box]
AT5G06370 [shape=box]
AT2G36800 [shape=box]
AT5G07330 [shape=box]
AT4G14290 [shape=box]
AT1G68140 [shape=box]
AT3G12955 [shape=box]
AT1G73010 [shape=box]
AT1G17840 [shape=box]
AT5G64430 [shape=box]
AT1G43130 [shape=box]
AT3G46450 [shape=box]
AT4G01060 [shape=box]
AT3G12510 [shape=box]
AT1G61690 [shape=box]
AT1G77000 [shape=box]
AT3G49130 [shape=box]
AT1G48750 [shape=box]
AT3G03230 [shape=box]
AT1G59640 [shape=box]
AT3G11690 [shape=box]
AT3G21790 [shape=box]
AT2G32900 [shape=box]
AT4G17550 [shape=box]
AT3G52470 [shape=box]
AT1G22480 [shape=box]
AT4G16190 [shape=box]
AT1G09500 [shape=box]
AT5G49530 [shape=box]
AT1G69790 [shape=box]
AT3G63010 [shape=box]
AT4G30830 [shape=box]
AT1G69480 [shape=box]
AT4G39210 [shape=box]
AT3G05640 [shape=box]
AT1G17830 [shape=box]
AT3G57380 [shape=box]
AT1G01720 [shape=box]
AT4G14950 [shape=box]
AT5G47020 [shape=box]
AT1G07590 [shape=box]
ATCG00720 [shape=box]
AT4G40010 [shape=box]
AT3G01100 [shape=box]
AT5G37540 [shape=box]
AT1G30220 [shape=box]
AT5G25610 [shape=box]
AT3G54820 [shape=box]
AT5G66460 [shape=box]
AT1G56280 [shape=box]
AT3G15534 [shape=box]
AT3G55610 [shape=box]
AT3G29090 [shape=box]
AT2G03240 [shape=box]
AT3G58150 [shape=box]
AT1G34630 [shape=box]
AT4G24000 [shape=box]
AT5G63350 [shape=box]
AT4G27520 [shape=box]
AT2G41190 [shape=box]
AT3G16990 [shape=box]
AT1G48590 [shape=box]
AT4G01940 [shape=box]
AT1G07430 [shape=box]
AT3G02140 [shape=box]
AT1G33260 [shape=box]
AT3G20290 [shape=box]
AT5G59330 [shape=box]
AT1G58360 [shape=box]
AT1G64810 [shape=box]
AT5G48180 [shape=box]
AT3G52920 [shape=box]
AT2G35490 [shape=box]
AT3G57020 [shape=box]
AT1G35190 [shape=box]
AT3G54680 [shape=box]
AT5G52230 [shape=box]
AT3G20910 [shape=box]
AT3G54390 [shape=box]
AT5G57610 [shape=box]
AT1G69295 [shape=box]
AT1G07500 [shape=box]
AT5G54430 [shape=box]
AT2G39020 [shape=box]
AT5G13310 [shape=box]
AT3G62090 [shape=box]
AT5G35660 [shape=box]
AT1G45616 [shape=box]
AT4G18280 [shape=box]
AT3G23570 [shape=box]
AT5G18830 [shape=box]
AT4G23880 [shape=box]
AT2G47770 [shape=box]
AT3G24520 [shape=box]
AT3G23920 [shape=box]
AT4G08980 [shape=box]
AT3G53980 [shape=box]
AT1G15330 [shape=box]
AT5G09930 [shape=box]
AT3G19100 [shape=box]
AT2G42560 [shape=box]
AT2G43710 [shape=box]
AT5G02640 [shape=box]
AT1G78070 [shape=box]
AT2G12400 [shape=box]
AT3G55640 [shape=box]
AT2G16720 [shape=box]
AT4G17840 [shape=box]
AT1G52827 [shape=box]
AT1G16515 [shape=box]
AT1G78340 [shape=box]
AT3G01350 [shape=box]
AT5G14640 [shape=box]
AT1G17940 [shape=box]
AT5G16380 [shape=box]
AT2G46660 [shape=box]
AT2G02370 [shape=box]
AT1G05870 [shape=box]
AT3G20300 [shape=box]
AT1G69540 [shape=box]
AT4G25580 [shape=box]
AT2G35550 [shape=box]
AT4G33150 [shape=box]
AT1G23330 [shape=box]
AT4G18660 [shape=box]
AT5G52300 [shape=box]
AT1G54160 [shape=box]
AT2G43580 [shape=box]
AT2G46270 [shape=box]
AT1G67300 [shape=box]
AT1G31790 [shape=box]
AT1G21000 [shape=box]
AT5G43150 [shape=box]
AT1G12064 [shape=box]
AT4G02880 [shape=box]
AT5G02020 [shape=box]
AT4G01130 [shape=box]
AT1G20160 [shape=box]
AT1G52920 [shape=box]
AT1G28260 [shape=box]
AT3G45830 [shape=box]
AT3G27210 [shape=box]
AT3G14595 [shape=box]
AT2G33590 [shape=box]
AT1G71960 [shape=box]
AT3G30210 [shape=box]
AT3G63000 [shape=box]
AT2G23110 [shape=box]
AT5G62620 [shape=box]
AT5G25110 [shape=box]
AT1G63720 [shape=box]
AT4G13800 [shape=box]
AT3G19620 [shape=box]
AT2G36750 [shape=box]
AT5G13880 [shape=box]
AT3G16170 [shape=box]
AT4G02280 [shape=box]
AT5G37260 [shape=box]
AT5G59310 [shape=box]
AT5G16630 [shape=box]
AT3G05210 [shape=box]
AT3G10770 [shape=box]
AT1G48320 [shape=box]
AT4G01610 [shape=box]
AT1G50260 [shape=box]
AT3G08860 [shape=box]
AT4G13110 [shape=box]
AT1G54830 [shape=box]
AT5G02420 [shape=box]
AT2G46680 [shape=box]
AT2G01490 [shape=box]
AT5G11110 [shape=box]
AT4G15910 [shape=box]
AT3G11410 [shape=box]
AT5G47590 [shape=box]
AT3G14360 [shape=box]
AT3G19290 [shape=box]
AT1G30190 [shape=box]
AT5G57150 [shape=box]
AT2G24420 [shape=box]
AT2G05580 [shape=box]
AT5G54080 [shape=box]
AT5G30500 [shape=box]
AT3G16030 [shape=box]
AT4G36600 [shape=box]
AT5G22290 [shape=box]
AT1G02310 [shape=box]
AT1G52690 [shape=box]
AT5G05220 [shape=box]
AT4G21440 [shape=box]
AT3G50940 [shape=box]
AT3G50980 [shape=box]
AT3G13672 [shape=box]
AT3G14590 [shape=box]
AT4G29400 [shape=box]
AT5G64230 [shape=box]
AT1G72770 [shape=box]
AT4G23630 [shape=box]
AT1G67856 [shape=box]
AT3G61900 [shape=box]
AT3G47080 [shape=box]
AT2G34850 [shape=box]
AT2G02390 [shape=box]
AT2G35070 [shape=box]
AT5G15250 [shape=box]
AT3G13130 [shape=box]
AT3G15790 [shape=box]
AT3G61630 [shape=box]
AT3G23000 [shape=box]
AT1G64180 [shape=box]
AT3G51810 [shape=box]
AT5G47640 [shape=box]
AT1G33480 [shape=box]
AT1G19400 [shape=box]
AT1G46768 [shape=box]
AT3G56310 [shape=box]
AT1G60190 [shape=box]
AT5G47560 [shape=box]
AT4G35300 [shape=box]
AT4G32250 [shape=box]
AT5G04660 [shape=box]
AT4G22820 [shape=box]
AT1G06460 [shape=box]
AT4G17020 [shape=box]
AT1G02850 [shape=box]
AT1G06180 [shape=box]
AT4G13010 [shape=box]
AT3G11420 [shape=box]
AT1G73220 [shape=box]
AT1G11910 [shape=box]
AT5G37300 [shape=box]
AT1G78390 [shape=box]
AT3G50910 [shape=box]
AT1G52565 [shape=box]
AT3G28007 [shape=box]
AT3G04240 [shape=box]
AT3G53040 [shape=box]
AT5G53120 [shape=box]
AT5G07920 [shape=box]
AT3G17520 [shape=box]
AT1G10040 [shape=box]
AT4G01870 [shape=box]
AT5G61820 [shape=box]
AT5G50920 [shape=box]
AT1G78380 [shape=box]
AT5G16680 [shape=box]
AT1G13195 [shape=box]
AT5G09530 [shape=box]
AT1G75400 [shape=box]
AT1G73040 [shape=box]
AT3G27025 [shape=box]
AT1G55680 [shape=box]
AT1G23040 [shape=box]
AT2G41870 [shape=box]
AT5G17210 [shape=box]
AT3G15780 [shape=box]
AT1G20460 [shape=box]
AT1G55280 [shape=box]
AT5G57790 [shape=box]
AT5G07680 [shape=box]
AT3G48580 [shape=box]
AT1G07040 [shape=box]
AT4G22950 [shape=box]
AT5G47180 [shape=box]
AT2G37650 [shape=box]
AT1G79520 [shape=box]
AT5G10300 [shape=box]
AT1G62290 [shape=box]
AT4G36900 [shape=box]
AT2G36640 [shape=box]
AT1G49450 [shape=box]
AT1G12950 [shape=box]
AT5G22460 [shape=box]
AT5G02550 [shape=box]
AT4G16760 [shape=box]
AT4G34860 [shape=box]
AT5G42290 [shape=box]
AT2G39800 [shape=box]
AT1G49970 [shape=box]
AT3G61220 [shape=box]
AT4G01985 [shape=box]
AT1G14770 [shape=box]
AT2G37760 [shape=box]
AT4G37790 [shape=box]
AT5G65140 [shape=box]
AT3G48000 [shape=box]
AT1G30500 [shape=box]
AT5G51040 [shape=box]
AT3G44880 [shape=box]
AT1G17530 [shape=box]
AT5G47400 [shape=box]
AT5G57040 [shape=box]
AT5G43840 [shape=box]
AT1G02205 [shape=box]
AT2G46260 [shape=box]
AT1G02305 [shape=box]
AT4G21930 [shape=box]
AT1G21670 [shape=box]
AT1G69800 [shape=box]
AT2G27490 [shape=box]
AT1G09960 [shape=box]
AT4G39360 [shape=box]
AT3G18560 [shape=box]
AT1G21410 [shape=box]
AT3G56080 [shape=box]
AT1G27200 [shape=box]
AT4G25850 [shape=box]
AT1G12420 [shape=box]
AT4G14580 [shape=box]
AT5G19470 [shape=box]
AT5G06510 [shape=box]
AT4G00440 [shape=box]
AT2G18050 [shape=box]
AT3G17790 [shape=box]
AT3G15350 [shape=box]
AT3G15670 [shape=box]
AT2G18090 [shape=box]
AT1G05100 [shape=box]
AT1G70720 [shape=box]
AT3G53960 [shape=box]
AT2G19810 [shape=box]
AT1G72125 [shape=box]
AT1G32870 [shape=box]
AT5G45310 [shape=box]
AT5G57050 [shape=box]
AT4G30960 [shape=box]
AT1G31750 [shape=box]
AT1G70300 [shape=box]
AT4G30470 [shape=box]
AT3G47600 [shape=box]
AT2G22470 [shape=box]
AT1G06570 [shape=box]
AT3G22840 [shape=box]
AT2G41330 [shape=box]
AT5G62090 [shape=box]
AT1G79900 [shape=box]
AT1G07870 [shape=box]
AT1G80110 [shape=box]
AT5G45690 [shape=box]
AT3G22830 [shape=box]
AT2G30550 [shape=box]
AT2G41210 [shape=box]
AT1G53210 [shape=box]
AT2G24540 [shape=box]
AT5G60910 [shape=box]
AT5G05110 [shape=box]
AT1G52080 [shape=box]
AT3G05260 [shape=box]
AT5G63300 [shape=box]
AT3G28270 [shape=box]
AT3G12960 [shape=box]
AT3G56320 [shape=box]
AT1G04220 [shape=box]
AT4G32920 [shape=box]
AT3G57520 [shape=box]
AT4G35560 [shape=box]
AT4G39955 [shape=box]
AT4G29070 [shape=box]
AT5G40382 [shape=box]
AT3G62260 [shape=box]
AT5G62480 [shape=box]
AT5G13170 [shape=box]
AT5G17850 [shape=box]
AT2G46940 [shape=box]
AT1G48000 [shape=box]
AT2G29525 [shape=box]
AT1G68500 [shape=box]
AT1G09795 [shape=box]
AT2G33280 [shape=box]
AT1G06780 [shape=box]
AT1G04690 [shape=box]
AT1G23780 [shape=box]
AT1G69260 [shape=box]
AT2G16070 [shape=box]
AT2G38540 [shape=box]
AT4G12410 [shape=box]
AT1G68570 [shape=box]
AT1G79270 [shape=box]
AT1G73210 [shape=box]
AT1G80130 [shape=box]
AT5G56160 [shape=box]
AT1G55760 [shape=box]
AT1G53090 [shape=box]
AT2G30540 [shape=box]
AT1G02390 [shape=box]
AT4G14500 [shape=box]
AT5G53870 [shape=box]
AT5G60580 [shape=box]
AT5G10930 [shape=box]
AT4G37970 [shape=box]
AT3G19500 [shape=box]
AT5G44670 [shape=box]
AT1G22490 [shape=box]
AT1G53000 [shape=box]
AT5G03190 [shape=box]
AT1G44760 [shape=box]
AT1G77520 [shape=box]
AT5G59220 [shape=box]
AT1G68020 [shape=box]
AT1G29240 [shape=box]
AT3G21270 [shape=box]
AT5G18200 [shape=box]
AT4G23870 [shape=box]
AT1G32560 [shape=box]
AT1G28960 [shape=box]
AT3G55840 [shape=box]
AT1G19490 [shape=box]
AT5G62150 [shape=box]
AT1G56600 [shape=box]
AT3G26742 [shape=box]
AT5G28150 [shape=box]
AT4G11350 [shape=box]
AT3G06170 [shape=box]
AT1G29680 [shape=box]
AT2G47710 [shape=box]
AT5G63130 [shape=box]
AT4G18300 [shape=box]
AT2G12550 [shape=box]
AT2G37900 [shape=box]
AT1G29640 [shape=box]
AT1G07390 [shape=box]
AT4G00200 [shape=box]
AT3G48020 [shape=box]
AT4G27990 [shape=box]
AT3G44735 [shape=box]
AT2G25820 [shape=box]
AT5G62040 [shape=box]
AT1G43245 [shape=box]
AT3G22560 [shape=box]
AT1G45249 [shape=box]
AT2G21820 [shape=box]
AT5G63370 [shape=box]
AT1G11170 [shape=box]
AT1G07720 [shape=box]
AT1G15310 [shape=box]
AT5G40800 [shape=box]
AT5G13330 [shape=box]
AT5G57900 [shape=box]
AT3G13040 [shape=box]
AT5G04250 [shape=box]
AT4G21570 [shape=box]
AT4G16600 [shape=box]
AT5G13820 [shape=box]
AT1G78610 [shape=box]
AT1G64107 [shape=box]
AT5G52410 [shape=box]
AT2G28500 [shape=box]
AT4G18810 [shape=box]
AT1G14730 [shape=box]
AT4G26080 [shape=box]
AT4G05100 [shape=box]
AT3G24750 [shape=box]
AT5G67310 [shape=box]
AT2G40170 [shape=box]
AT4G29190 [shape=box]
AT2G36290 [shape=box]
AT5G56190 [shape=box]
AT1G79610 [shape=box]
AT1G27150 [shape=box]
AT3G17180 [shape=box]
AT2G46950 [shape=box]
AT5G01720 [shape=box]
AT5G45630 [shape=box]
AT5G54870 [shape=box]
AT5G02970 [shape=box]
AT3G25990 [shape=box]
AT1G67920 [shape=box]
AT3G55910 [shape=box]
AT1G23550 [shape=box]
AT5G52660 [shape=box]
AT5G09640 [shape=box]
AT3G05510 [shape=box]
AT5G15190 [shape=box]
AT2G33380 [shape=box]
AT1G33270 [shape=box]
AT3G61830 [shape=box]
AT5G66120 [shape=box]
AT5G20010 [shape=box]
AT3G62990 [shape=box]
AT5G16550 [shape=box]
AT3G61980 [shape=box]
AT3G57010 [shape=box]
AT1G04830 [shape=box]
AT2G45600 [shape=box]
AT4G34230 [shape=box]
AT2G16990 [shape=box]
AT3G60690 [shape=box]
AT5G47530 [shape=box]
AT5G50170 [shape=box]
AT1G28150 [shape=box]
AT3G27870 [shape=box]
AT1G64110 [shape=box]
AT1G02770 [shape=box]
AT3G03170 [shape=box]
AT5G42510 [shape=box]
AT4G17280 [shape=box]
AT2G35060 [shape=box]
AT1G19190 [shape=box]
AT3G61890 [shape=box]
AT1G67340 [shape=box]
AT1G53080 [shape=box]
AT4G38730 [shape=box]
AT5G45160 [shape=box]
AT1G01240 [shape=box]
AT5G65110 [shape=box]
AT4G20910 [shape=box]
AT5G04370 [shape=box]
AT5G52390 [shape=box]
AT1G17744 [shape=box]
AT5G24080 [shape=box]
AT4G08570 [shape=box]
AT4G34710 [shape=box]
AT3G20500 [shape=box]
AT3G20250 [shape=box]
AT3G62730 [shape=box]
AT5G43950 [shape=box]
AT1G17020 [shape=box]
AT1G22990 [shape=box]
AT3G03470 [shape=box]
AT5G66780 [shape=box]
AT1G07985 [shape=box]
AT5G44005 [shape=box]
AT4G20460 [shape=box]
AT5G04760 [shape=box]
AT4G33950 [shape=box]
AT1G05340 [shape=box]
AT1G56650 [shape=box]
AT3G28840 [shape=box]
AT1G54575 [shape=box]
AT5G52420 [shape=box]
AT3G11020 [shape=box]
AT5G28080 [shape=box]
AT5G65990 [shape=box]
AT1G73680 [shape=box]
AT1G09510 [shape=box]
AT1G21400 [shape=box]
AT1G07900 [shape=box]
AT1G64970 [shape=box]
AT5G46180 [shape=box]
AT1G69270 [shape=box]
AT1G06430 [shape=box]
AT1G11210 [shape=box]
AT5G03210 [shape=box]
AT3G14880 [shape=box]
AT5G57840 [shape=box]
AT5G60160 [shape=box]
AT5G62130 [shape=box]
AT4G31750 [shape=box]
AT1G70920 [shape=box]
AT1G24580 [shape=box]
AT5G06760 [shape=box]
AT1G53100 [shape=box]
AT1G24330 [shape=box]
AT4G18830 [shape=box]
AT3G14560 [shape=box]
AT5G04000 [shape=box]
AT2G28400 [shape=box]
AT5G02560 [shape=box]
AT3G48390 [shape=box]
AT5G38240 [shape=box]
AT5G15500 [shape=box]
AT2G30300 [shape=box]
AT4G18980 [shape=box]
AT2G35300 [shape=box]
AT4G27410 [shape=box]
AT5G19875 [shape=box]
AT5G24880 [shape=box]
AT4G31860 [shape=box]
AT4G39800 [shape=box]
AT5G43850 [shape=box]
AT5G43400 [shape=box]
AT4G27390 [shape=box]
AT5G49990 [shape=box]
AT3G48510 [shape=box]
AT3G25290 [shape=box]
AT3G17000 [shape=box]
AT3G13784 [shape=box]
AT2G28840 [shape=box]
AT3G14440 [shape=box]
AT3G02990 [shape=box]
AT1G69430 [shape=box]
AT3G52850 [shape=box]
AT3G58170 [shape=box]
AT1G07230 [shape=box]
AT5G06190 [shape=box]
AT1G68490 [shape=box]
AT5G40790 [shape=box]
AT3G48240 [shape=box]
AT1G21460 [shape=box]
AT1G01570 [shape=box]
AT4G30460 [shape=box]
AT3G27250 [shape=box]
AT2G35540 [shape=box]
AT3G19170 [shape=box]
AT2G32800 [shape=box]
AT5G50360 [shape=box]
AT1G77450 [shape=box]
AT1G80160 [shape=box]
AT5G01200 [shape=box]
AT2G47780 [shape=box]
AT1G05510 [shape=box]
AT3G18310 [shape=box]
AT1G32340 [shape=box]
AT3G22550 [shape=box]
AT2G38340 [shape=box]
AT3G49760 [shape=box]
295.067112692 -- "339.140911635" [style=solid]
295.067112692 -- "340.137963457" [style=solid]
339.140911635 -- "340.137963457" [style=solid]
295.067112692 -- "341.108931538" [style=solid]
339.140911635 -- "341.108931538" [style=solid]
341.108931538 -- "377.08562875" [style=solid]
341.108931538 -- "378.08899973" [style=solid]
341.108931538 -- "379.082713077" [style=solid]
377.08562875 -- "379.082713077" [style=solid]
341.108931538 -- "456.172331053" [style=solid]
295.067112692 -- "457.119902019" [style=solid]
339.140911635 -- "457.119902019" [style=solid]
341.108931538 -- "457.119902019" [style=solid]
377.08562875 -- "457.119902019" [style=solid]
379.082713077 -- "457.119902019" [style=solid]
456.172331053 -- "457.119902019" [style=solid]
341.108931538 -- "457.12380963" [style=solid]
457.119902019 -- "457.12380963" [style=solid]
457.119902019 -- "487.178118393" [style=solid]
339.140911635 -- "488.162119516" [style=solid]
341.108931538 -- "488.162119516" [style=solid]
457.119902019 -- "488.162119516" [style=solid]
341.108931538 -- "501.193691538" [style=solid]
377.08562875 -- "501.193691538" [style=solid]
379.082713077 -- "501.193691538" [style=solid]
457.119902019 -- "501.193691538" [style=solid]
456.172331053 -- "504.20872641" [style=solid]
341.108931538 -- "521.172414762" [style=solid]
457.119902019 -- "521.172414762" [style=solid]
501.193691538 -- "521.172414762" [style=solid]
372.106576905 -- "541.135483269" [style=solid]
295.067112692 -- "AT2G25690" [style=solid]
339.140911635 -- "AT2G25690" [style=solid]
341.108931538 -- "AT2G25690" [style=solid]
457.119902019 -- "AT2G25690" [style=solid]
341.108931538 -- "AT5G16600" [style=solid]
521.172414762 -- "AT5G16600" [style=solid]
295.067112692 -- "AT5G25390" [style=solid]
339.140911635 -- "AT5G25390" [style=solid]
457.119902019 -- "AT5G25390" [style=solid]
AT2G25690 -- "AT5G25390" [style=solid]
341.108931538 -- "AT2G45360" [style=solid]
377.08562875 -- "AT2G45360" [style=solid]
379.082713077 -- "AT2G45360" [style=solid]
457.119902019 -- "AT2G45360" [style=solid]
501.193691538 -- "AT2G45360" [style=solid]
295.067112692 -- "AT1G64660" [style=solid]
339.140911635 -- "AT1G64660" [style=solid]
341.108931538 -- "AT1G64660" [style=solid]
377.08562875 -- "AT1G64660" [style=solid]
378.08899973 -- "AT1G64660" [style=solid]
456.172331053 -- "AT1G64660" [style=solid]
457.119902019 -- "AT1G64660" [style=solid]
457.12380963 -- "AT1G64660" [style=solid]
488.162119516 -- "AT1G64660" [style=solid]
501.193691538 -- "AT1G64660" [style=solid]
504.20872641 -- "AT1G64660" [style=solid]
521.172414762 -- "AT1G64660" [style=solid]
AT2G25690 -- "AT1G64660" [style=solid]
AT5G16600 -- "AT1G64660" [style=solid]
AT5G25390 -- "AT1G64660" [style=solid]
341.108931538 -- "AT2G41200" [style=solid]
377.08562875 -- "AT2G41200" [style=solid]
379.082713077 -- "AT2G41200" [style=solid]
457.119902019 -- "AT2G41200" [style=solid]
501.193691538 -- "AT2G41200" [style=solid]
521.172414762 -- "AT2G41200" [style=solid]
AT5G16600 -- "AT2G41200" [style=solid]
AT2G45360 -- "AT2G41200" [style=solid]
AT1G64660 -- "AT2G41200" [style=solid]
341.108931538 -- "AT1G09530" [style=solid]
457.119902019 -- "AT1G09530" [style=solid]
501.193691538 -- "AT1G09530" [style=solid]
AT5G16600 -- "AT1G09530" [style=solid]
AT1G64660 -- "AT1G09530" [style=solid]
AT2G41200 -- "AT1G09530" [style=solid]
341.108931538 -- "AT5G25220" [style=solid]
377.08562875 -- "AT5G25220" [style=solid]
379.082713077 -- "AT5G25220" [style=solid]
501.193691538 -- "AT5G25220" [style=solid]
AT5G16600 -- "AT5G25220" [style=solid]
AT2G41200 -- "AT5G25220" [style=solid]
AT1G09530 -- "AT5G25220" [style=solid]
341.108931538 -- "AT5G57910" [style=solid]
377.08562875 -- "AT5G57910" [style=solid]
379.082713077 -- "AT5G57910" [style=solid]
457.119902019 -- "AT5G57910" [style=solid]
501.193691538 -- "AT5G57910" [style=solid]
521.172414762 -- "AT5G57910" [style=solid]
AT2G25690 -- "AT5G57910" [style=solid]
AT5G16600 -- "AT5G57910" [style=solid]
AT2G45360 -- "AT5G57910" [style=solid]
AT1G64660 -- "AT5G57910" [style=solid]
AT2G41200 -- "AT5G57910" [style=solid]
AT1G09530 -- "AT5G57910" [style=solid]
AT5G25220 -- "AT5G57910" [style=solid]
341.108931538 -- "AT1G14490" [style=solid]
377.08562875 -- "AT1G14490" [style=solid]
379.082713077 -- "AT1G14490" [style=solid]
457.119902019 -- "AT1G14490" [style=solid]
501.193691538 -- "AT1G14490" [style=solid]
AT2G45360 -- "AT1G14490" [style=solid]
AT1G64660 -- "AT1G14490" [style=solid]
AT2G41200 -- "AT1G14490" [style=solid]
AT5G25220 -- "AT1G14490" [style=solid]
AT5G57910 -- "AT1G14490" [style=solid]
341.108931538 -- "AT4G22220" [style=solid]
372.106576905 -- "AT4G22220" [style=solid]
377.08562875 -- "AT4G22220" [style=solid]
379.082713077 -- "AT4G22220" [style=solid]
457.119902019 -- "AT4G22220" [style=solid]
501.193691538 -- "AT4G22220" [style=solid]
AT5G16600 -- "AT4G22220" [style=solid]
AT2G45360 -- "AT4G22220" [style=solid]
AT1G64660 -- "AT4G22220" [style=solid]
AT2G41200 -- "AT4G22220" [style=solid]
AT1G09530 -- "AT4G22220" [style=solid]
AT5G25220 -- "AT4G22220" [style=solid]
AT5G57910 -- "AT4G22220" [style=solid]
377.08562875 -- "AT5G04010" [style=solid]
379.082713077 -- "AT5G04010" [style=solid]
AT2G45360 -- "AT5G04010" [style=solid]
AT5G57910 -- "AT5G04010" [style=solid]
295.067112692 -- "AT4G04020" [style=solid]
341.108931538 -- "AT4G04020" [style=solid]
457.119902019 -- "AT4G04020" [style=solid]
AT2G25690 -- "AT4G04020" [style=solid]
AT5G25390 -- "AT4G04020" [style=solid]
AT1G64660 -- "AT4G04020" [style=solid]
AT4G22220 -- "AT4G04020" [style=solid]
341.108931538 -- "AT3G10410" [style=solid]
457.119902019 -- "AT3G10410" [style=solid]
501.193691538 -- "AT3G10410" [style=solid]
AT1G64660 -- "AT3G10410" [style=solid]
AT2G41200 -- "AT3G10410" [style=solid]
AT1G09530 -- "AT3G10410" [style=solid]
AT4G22220 -- "AT3G10410" [style=solid]
341.108931538 -- "AT5G54165" [style=solid]
377.08562875 -- "AT5G54165" [style=solid]
501.193691538 -- "AT5G54165" [style=solid]
AT5G16600 -- "AT5G54165" [style=solid]
AT1G64660 -- "AT5G54165" [style=solid]
AT2G41200 -- "AT5G54165" [style=solid]
AT1G09530 -- "AT5G54165" [style=solid]
AT5G25220 -- "AT5G54165" [style=solid]
AT5G57910 -- "AT5G54165" [style=solid]
AT4G22220 -- "AT5G54165" [style=solid]
341.108931538 -- "AT1G27300" [style=solid]
377.08562875 -- "AT1G27300" [style=solid]
378.08899973 -- "AT1G27300" [style=solid]
379.082713077 -- "AT1G27300" [style=solid]
457.119902019 -- "AT1G27300" [style=solid]
501.193691538 -- "AT1G27300" [style=solid]
AT1G64660 -- "AT1G27300" [style=solid]
AT2G41200 -- "AT1G27300" [style=solid]
AT5G57910 -- "AT1G27300" [style=solid]
341.108931538 -- "AT5G50240" [style=solid]
372.106576905 -- "AT5G50240" [style=solid]
457.119902019 -- "AT5G50240" [style=solid]
501.193691538 -- "AT5G50240" [style=solid]
AT5G16600 -- "AT5G50240" [style=solid]
AT1G64660 -- "AT5G50240" [style=solid]
AT2G41200 -- "AT5G50240" [style=solid]
AT1G09530 -- "AT5G50240" [style=solid]
AT5G25220 -- "AT5G50240" [style=solid]
AT4G22220 -- "AT5G50240" [style=solid]
AT3G10410 -- "AT5G50240" [style=solid]
AT5G54165 -- "AT5G50240" [style=solid]
295.067112692 -- "AT4G33550" [style=solid]
339.140911635 -- "AT4G33550" [style=solid]
340.137963457 -- "AT4G33550" [style=solid]
341.108931538 -- "AT4G33550" [style=solid]
378.08899973 -- "AT4G33550" [style=solid]
457.119902019 -- "AT4G33550" [style=solid]
488.162119516 -- "AT4G33550" [style=solid]
501.193691538 -- "AT4G33550" [style=solid]
541.135483269 -- "AT4G33550" [style=solid]
AT2G25690 -- "AT4G33550" [style=solid]
AT5G16600 -- "AT4G33550" [style=solid]
AT5G25390 -- "AT4G33550" [style=solid]
AT1G64660 -- "AT4G33550" [style=solid]
AT2G41200 -- "AT4G33550" [style=solid]
AT1G09530 -- "AT4G33550" [style=solid]
AT5G57910 -- "AT4G33550" [style=solid]
AT4G22220 -- "AT4G33550" [style=solid]
AT4G04020 -- "AT4G33550" [style=solid]
AT3G10410 -- "AT4G33550" [style=solid]
AT1G27300 -- "AT4G33550" [style=solid]
AT5G50240 -- "AT4G33550" [style=solid]
341.108931538 -- "AT4G30935" [style=solid]
457.119902019 -- "AT4G30935" [style=solid]
AT2G25690 -- "AT4G30935" [style=solid]
AT2G45360 -- "AT4G30935" [style=solid]
AT1G64660 -- "AT4G30935" [style=solid]
AT1G09530 -- "AT4G30935" [style=solid]
AT5G57910 -- "AT4G30935" [style=solid]
AT4G22220 -- "AT4G30935" [style=solid]
AT4G04020 -- "AT4G30935" [style=solid]
AT4G33550 -- "AT4G30935" [style=solid]
377.08562875 -- "AT2G36780" [style=solid]
379.082713077 -- "AT2G36780" [style=solid]
501.193691538 -- "AT2G36780" [style=solid]
AT5G57910 -- "AT2G36780" [style=solid]
AT5G04010 -- "AT2G36780" [style=solid]
341.108931538 -- "AT5G01520" [style=solid]
377.08562875 -- "AT5G01520" [style=solid]
457.119902019 -- "AT5G01520" [style=solid]
501.193691538 -- "AT5G01520" [style=solid]
AT2G25690 -- "AT5G01520" [style=solid]
AT5G25390 -- "AT5G01520" [style=solid]
AT2G45360 -- "AT5G01520" [style=solid]
AT1G64660 -- "AT5G01520" [style=solid]
AT1G09530 -- "AT5G01520" [style=solid]
AT5G57910 -- "AT5G01520" [style=solid]
AT1G14490 -- "AT5G01520" [style=solid]
AT4G04020 -- "AT5G01520" [style=solid]
AT1G27300 -- "AT5G01520" [style=solid]
AT4G33550 -- "AT5G01520" [style=solid]
AT4G30935 -- "AT5G01520" [style=solid]
377.08562875 -- "AT1G44960" [style=solid]
379.082713077 -- "AT1G44960" [style=solid]
AT2G45360 -- "AT1G44960" [style=solid]
AT2G41200 -- "AT1G44960" [style=solid]
AT5G25220 -- "AT1G44960" [style=solid]
AT4G22220 -- "AT1G44960" [style=solid]
AT5G54165 -- "AT1G44960" [style=solid]
AT5G50240 -- "AT1G44960" [style=solid]
341.108931538 -- "AT3G09770" [style=solid]
377.08562875 -- "AT3G09770" [style=solid]
379.082713077 -- "AT3G09770" [style=solid]
457.119902019 -- "AT3G09770" [style=solid]
501.193691538 -- "AT3G09770" [style=solid]
AT5G16600 -- "AT3G09770" [style=solid]
AT2G45360 -- "AT3G09770" [style=solid]
AT1G64660 -- "AT3G09770" [style=solid]
AT2G41200 -- "AT3G09770" [style=solid]
AT1G09530 -- "AT3G09770" [style=solid]
AT5G57910 -- "AT3G09770" [style=solid]
AT1G14490 -- "AT3G09770" [style=solid]
AT3G10410 -- "AT3G09770" [style=solid]
AT5G54165 -- "AT3G09770" [style=solid]
AT1G27300 -- "AT3G09770" [style=solid]
AT5G50240 -- "AT3G09770" [style=solid]
AT4G33550 -- "AT3G09770" [style=solid]
AT4G30935 -- "AT3G09770" [style=solid]
AT5G01520 -- "AT3G09770" [style=solid]
341.108931538 -- "AT2G41475" [style=solid]
457.119902019 -- "AT2G41475" [style=solid]
AT2G25690 -- "AT2G41475" [style=solid]
AT1G64660 -- "AT2G41475" [style=solid]
AT1G09530 -- "AT2G41475" [style=solid]
AT5G57910 -- "AT2G41475" [style=solid]
AT4G04020 -- "AT2G41475" [style=solid]
AT4G33550 -- "AT2G41475" [style=solid]
AT5G01520 -- "AT2G41475" [style=solid]
AT3G09770 -- "AT2G41475" [style=solid]
341.108931538 -- "AT1G70480" [style=solid]
501.193691538 -- "AT1G70480" [style=solid]
341.108931538 -- "AT1G24600" [style=solid]
377.08562875 -- "AT1G24600" [style=solid]
378.08899973 -- "AT1G24600" [style=solid]
379.082713077 -- "AT1G24600" [style=solid]
457.119902019 -- "AT1G24600" [style=solid]
501.193691538 -- "AT1G24600" [style=solid]
AT2G25690 -- "AT1G24600" [style=solid]
AT5G16600 -- "AT1G24600" [style=solid]
AT2G45360 -- "AT1G24600" [style=solid]
AT1G64660 -- "AT1G24600" [style=solid]
AT2G41200 -- "AT1G24600" [style=solid]
AT1G09530 -- "AT1G24600" [style=solid]
AT5G25220 -- "AT1G24600" [style=solid]
AT5G57910 -- "AT1G24600" [style=solid]
AT1G14490 -- "AT1G24600" [style=solid]
AT4G22220 -- "AT1G24600" [style=solid]
AT5G04010 -- "AT1G24600" [style=solid]
AT5G54165 -- "AT1G24600" [style=solid]
AT1G27300 -- "AT1G24600" [style=solid]
AT4G33550 -- "AT1G24600" [style=solid]
AT4G30935 -- "AT1G24600" [style=solid]
AT2G36780 -- "AT1G24600" [style=solid]
AT5G01520 -- "AT1G24600" [style=solid]
AT3G09770 -- "AT1G24600" [style=solid]
AT2G41475 -- "AT1G24600" [style=solid]
AT1G70480 -- "AT1G24600" [style=solid]
341.108931538 -- "AT1G75840" [style=solid]
457.119902019 -- "AT1G75840" [style=solid]
541.135483269 -- "AT1G75840" [style=solid]
AT1G64660 -- "AT1G75840" [style=solid]
AT1G09530 -- "AT1G75840" [style=solid]
AT4G22220 -- "AT1G75840" [style=solid]
AT5G50240 -- "AT1G75840" [style=solid]
AT4G33550 -- "AT1G75840" [style=solid]
377.08562875 -- "AT2G14260" [style=solid]
379.082713077 -- "AT2G14260" [style=solid]
AT5G16600 -- "AT2G14260" [style=solid]
AT2G41200 -- "AT2G14260" [style=solid]
AT1G09530 -- "AT2G14260" [style=solid]
AT5G25220 -- "AT2G14260" [style=solid]
AT5G57910 -- "AT2G14260" [style=solid]
AT4G22220 -- "AT2G14260" [style=solid]
AT3G10410 -- "AT2G14260" [style=solid]
AT5G54165 -- "AT2G14260" [style=solid]
AT5G50240 -- "AT2G14260" [style=solid]
AT1G44960 -- "AT2G14260" [style=solid]
AT3G09770 -- "AT2G14260" [style=solid]
AT1G24600 -- "AT2G14260" [style=solid]
341.108931538 -- "AT1G73880" [style=solid]
377.08562875 -- "AT1G73880" [style=solid]
379.082713077 -- "AT1G73880" [style=solid]
457.119902019 -- "AT1G73880" [style=solid]
501.193691538 -- "AT1G73880" [style=solid]
AT2G45360 -- "AT1G73880" [style=solid]
AT1G64660 -- "AT1G73880" [style=solid]
AT5G57910 -- "AT1G73880" [style=solid]
AT1G14490 -- "AT1G73880" [style=solid]
AT1G27300 -- "AT1G73880" [style=solid]
AT4G33550 -- "AT1G73880" [style=solid]
AT2G36780 -- "AT1G73880" [style=solid]
AT5G01520 -- "AT1G73880" [style=solid]
AT3G09770 -- "AT1G73880" [style=solid]
AT1G24600 -- "AT1G73880" [style=solid]
377.08562875 -- "AT5G65380" [style=solid]
379.082713077 -- "AT5G65380" [style=solid]
AT2G41200 -- "AT5G65380" [style=solid]
AT5G54165 -- "AT5G65380" [style=solid]
AT1G27300 -- "AT5G65380" [style=solid]
AT5G50240 -- "AT5G65380" [style=solid]
AT2G14260 -- "AT5G65380" [style=solid]
341.108931538 -- "AT5G11770" [style=solid]
377.08562875 -- "AT5G11770" [style=solid]
379.082713077 -- "AT5G11770" [style=solid]
501.193691538 -- "AT5G11770" [style=solid]
AT2G45360 -- "AT5G11770" [style=solid]
AT5G57910 -- "AT5G11770" [style=solid]
AT4G22220 -- "AT5G11770" [style=solid]
AT5G04010 -- "AT5G11770" [style=solid]
AT5G01520 -- "AT5G11770" [style=solid]
AT1G24600 -- "AT5G11770" [style=solid]
AT1G73880 -- "AT5G11770" [style=solid]
341.108931538 -- "AT1G20440" [style=solid]
457.119902019 -- "AT1G20440" [style=solid]
AT2G25690 -- "AT1G20440" [style=solid]
AT5G25390 -- "AT1G20440" [style=solid]
AT1G64660 -- "AT1G20440" [style=solid]
AT4G04020 -- "AT1G20440" [style=solid]
AT5G01520 -- "AT1G20440" [style=solid]
AT5G11770 -- "AT1G20440" [style=solid]
377.08562875 -- "AT4G24290" [style=solid]
379.082713077 -- "AT4G24290" [style=solid]
AT3G09770 -- "AT4G24290" [style=solid]
AT2G14260 -- "AT4G24290" [style=solid]
AT5G65380 -- "AT4G24290" [style=solid]
AT5G11770 -- "AT4G24290" [style=solid]
341.108931538 -- "AT1G13990" [style=solid]
377.08562875 -- "AT1G13990" [style=solid]
379.082713077 -- "AT1G13990" [style=solid]
457.119902019 -- "AT1G13990" [style=solid]
501.193691538 -- "AT1G13990" [style=solid]
AT1G64660 -- "AT1G13990" [style=solid]
AT5G57910 -- "AT1G13990" [style=solid]
AT4G22220 -- "AT1G13990" [style=solid]
AT3G10410 -- "AT1G13990" [style=solid]
AT1G27300 -- "AT1G13990" [style=solid]
AT4G33550 -- "AT1G13990" [style=solid]
AT5G01520 -- "AT1G13990" [style=solid]
AT3G09770 -- "AT1G13990" [style=solid]
AT1G70480 -- "AT1G13990" [style=solid]
AT1G24600 -- "AT1G13990" [style=solid]
AT5G65380 -- "AT1G13990" [style=solid]
AT4G24290 -- "AT1G13990" [style=solid]
341.108931538 -- "AT1G67370" [style=solid]
457.119902019 -- "AT1G67370" [style=solid]
AT2G41200 -- "AT1G67370" [style=solid]
AT1G09530 -- "AT1G67370" [style=solid]
AT3G10410 -- "AT1G67370" [style=solid]
AT5G50240 -- "AT1G67370" [style=solid]
AT4G33550 -- "AT1G67370" [style=solid]
AT3G09770 -- "AT1G67370" [style=solid]
AT5G65380 -- "AT1G67370" [style=solid]
341.108931538 -- "AT3G05520" [style=solid]
457.119902019 -- "AT3G05520" [style=solid]
AT2G25690 -- "AT3G05520" [style=solid]
AT1G64660 -- "AT3G05520" [style=solid]
AT4G04020 -- "AT3G05520" [style=solid]
AT4G33550 -- "AT3G05520" [style=solid]
AT4G30935 -- "AT3G05520" [style=solid]
AT5G01520 -- "AT3G05520" [style=solid]
AT2G41475 -- "AT3G05520" [style=solid]
377.08562875 -- "AT5G05987" [style=solid]
379.082713077 -- "AT5G05987" [style=solid]
AT2G41200 -- "AT5G05987" [style=solid]
AT5G25220 -- "AT5G05987" [style=solid]
AT5G57910 -- "AT5G05987" [style=solid]
AT4G22220 -- "AT5G05987" [style=solid]
AT5G54165 -- "AT5G05987" [style=solid]
AT1G44960 -- "AT5G05987" [style=solid]
AT1G24600 -- "AT5G05987" [style=solid]
AT1G73880 -- "AT5G05987" [style=solid]
341.108931538 -- "AT3G01570" [style=solid]
377.08562875 -- "AT3G01570" [style=solid]
379.082713077 -- "AT3G01570" [style=solid]
501.193691538 -- "AT3G01570" [style=solid]
521.172414762 -- "AT3G01570" [style=solid]
AT5G16600 -- "AT3G01570" [style=solid]
AT2G45360 -- "AT3G01570" [style=solid]
AT1G64660 -- "AT3G01570" [style=solid]
AT2G41200 -- "AT3G01570" [style=solid]
AT1G09530 -- "AT3G01570" [style=solid]
AT5G25220 -- "AT3G01570" [style=solid]
AT5G57910 -- "AT3G01570" [style=solid]
AT4G22220 -- "AT3G01570" [style=solid]
AT5G54165 -- "AT3G01570" [style=solid]
AT1G27300 -- "AT3G01570" [style=solid]
AT5G50240 -- "AT3G01570" [style=solid]
AT4G33550 -- "AT3G01570" [style=solid]
AT1G44960 -- "AT3G01570" [style=solid]
AT3G09770 -- "AT3G01570" [style=solid]
AT1G24600 -- "AT3G01570" [style=solid]
AT1G73880 -- "AT3G01570" [style=solid]
AT1G67370 -- "AT3G01570" [style=solid]
AT5G05987 -- "AT3G01570" [style=solid]
619.172692125 -- "AT4G02860" [style=solid]
AT5G16600 -- "AT4G02860" [style=solid]
AT2G41200 -- "AT4G02860" [style=solid]
AT1G09530 -- "AT4G02860" [style=solid]
AT5G54165 -- "AT4G02860" [style=solid]
AT5G50240 -- "AT4G02860" [style=solid]
AT1G75840 -- "AT4G02860" [style=solid]
AT5G65380 -- "AT4G02860" [style=solid]
AT1G67370 -- "AT4G02860" [style=solid]
341.108931538 -- "AT2G16770" [style=solid]
372.106576905 -- "AT2G16770" [style=solid]
377.08562875 -- "AT2G16770" [style=solid]
378.08899973 -- "AT2G16770" [style=solid]
379.082713077 -- "AT2G16770" [style=solid]
457.119902019 -- "AT2G16770" [style=solid]
501.193691538 -- "AT2G16770" [style=solid]
521.172414762 -- "AT2G16770" [style=solid]
AT2G25690 -- "AT2G16770" [style=solid]
AT5G16600 -- "AT2G16770" [style=solid]
AT2G45360 -- "AT2G16770" [style=solid]
AT1G64660 -- "AT2G16770" [style=solid]
AT2G41200 -- "AT2G16770" [style=solid]
AT1G09530 -- "AT2G16770" [style=solid]
AT5G25220 -- "AT2G16770" [style=solid]
AT5G57910 -- "AT2G16770" [style=solid]
AT1G14490 -- "AT2G16770" [style=solid]
AT4G22220 -- "AT2G16770" [style=solid]
AT5G54165 -- "AT2G16770" [style=solid]
AT1G27300 -- "AT2G16770" [style=solid]
AT5G50240 -- "AT2G16770" [style=solid]
AT4G33550 -- "AT2G16770" [style=solid]
AT4G30935 -- "AT2G16770" [style=solid]
AT5G01520 -- "AT2G16770" [style=solid]
AT3G09770 -- "AT2G16770" [style=solid]
AT2G41475 -- "AT2G16770" [style=solid]
AT1G24600 -- "AT2G16770" [style=solid]
AT1G75840 -- "AT2G16770" [style=solid]
AT1G73880 -- "AT2G16770" [style=solid]
AT5G11770 -- "AT2G16770" [style=solid]
AT3G05520 -- "AT2G16770" [style=solid]
AT5G05987 -- "AT2G16770" [style=solid]
AT3G01570 -- "AT2G16770" [style=solid]
341.108931538 -- "AT1G22370" [style=solid]
377.08562875 -- "AT1G22370" [style=solid]
379.082713077 -- "AT1G22370" [style=solid]
457.119902019 -- "AT1G22370" [style=solid]
501.193691538 -- "AT1G22370" [style=solid]
AT5G16600 -- "AT1G22370" [style=solid]
AT2G45360 -- "AT1G22370" [style=solid]
AT1G64660 -- "AT1G22370" [style=solid]
AT2G41200 -- "AT1G22370" [style=solid]
AT1G09530 -- "AT1G22370" [style=solid]
AT5G57910 -- "AT1G22370" [style=solid]
AT4G22220 -- "AT1G22370" [style=solid]
AT5G54165 -- "AT1G22370" [style=solid]
AT1G27300 -- "AT1G22370" [style=solid]
AT5G50240 -- "AT1G22370" [style=solid]
AT4G33550 -- "AT1G22370" [style=solid]
AT3G09770 -- "AT1G22370" [style=solid]
AT1G24600 -- "AT1G22370" [style=solid]
AT2G14260 -- "AT1G22370" [style=solid]
AT1G73880 -- "AT1G22370" [style=solid]
AT5G65380 -- "AT1G22370" [style=solid]
AT1G13990 -- "AT1G22370" [style=solid]
AT1G67370 -- "AT1G22370" [style=solid]
AT5G05987 -- "AT1G22370" [style=solid]
AT3G01570 -- "AT1G22370" [style=solid]
AT4G02860 -- "AT1G22370" [style=solid]
AT2G16770 -- "AT1G22370" [style=solid]
295.067112692 -- "AT4G02360" [style=solid]
339.140911635 -- "AT4G02360" [style=solid]
341.108931538 -- "AT4G02360" [style=solid]
457.119902019 -- "AT4G02360" [style=solid]
AT2G25690 -- "AT4G02360" [style=solid]
AT5G25390 -- "AT4G02360" [style=solid]
AT1G64660 -- "AT4G02360" [style=solid]
AT5G57910 -- "AT4G02360" [style=solid]
AT4G04020 -- "AT4G02360" [style=solid]
AT4G33550 -- "AT4G02360" [style=solid]
AT5G01520 -- "AT4G02360" [style=solid]
AT3G09770 -- "AT4G02360" [style=solid]
AT2G41475 -- "AT4G02360" [style=solid]
AT1G70480 -- "AT4G02360" [style=solid]
AT1G24600 -- "AT4G02360" [style=solid]
AT1G20440 -- "AT4G02360" [style=solid]
AT1G13990 -- "AT4G02360" [style=solid]
AT2G16770 -- "AT4G02360" [style=solid]
341.108931538 -- "AT5G24610" [style=solid]
457.119902019 -- "AT5G24610" [style=solid]
AT2G25690 -- "AT5G24610" [style=solid]
AT5G25390 -- "AT5G24610" [style=solid]
AT1G64660 -- "AT5G24610" [style=solid]
AT5G57910 -- "AT5G24610" [style=solid]
AT4G04020 -- "AT5G24610" [style=solid]
AT4G33550 -- "AT5G24610" [style=solid]
AT5G01520 -- "AT5G24610" [style=solid]
AT2G41475 -- "AT5G24610" [style=solid]
AT1G20440 -- "AT5G24610" [style=solid]
AT3G05520 -- "AT5G24610" [style=solid]
AT4G02360 -- "AT5G24610" [style=solid]
341.108931538 -- "AT4G34280" [style=solid]
457.119902019 -- "AT4G34280" [style=solid]
501.193691538 -- "AT4G34280" [style=solid]
AT1G64660 -- "AT4G34280" [style=solid]
AT2G41200 -- "AT4G34280" [style=solid]
AT1G09530 -- "AT4G34280" [style=solid]
AT5G57910 -- "AT4G34280" [style=solid]
AT1G14490 -- "AT4G34280" [style=solid]
AT3G10410 -- "AT4G34280" [style=solid]
AT1G27300 -- "AT4G34280" [style=solid]
AT5G50240 -- "AT4G34280" [style=solid]
AT4G33550 -- "AT4G34280" [style=solid]
AT5G01520 -- "AT4G34280" [style=solid]
AT3G09770 -- "AT4G34280" [style=solid]
AT1G24600 -- "AT4G34280" [style=solid]
AT1G73880 -- "AT4G34280" [style=solid]
AT5G65380 -- "AT4G34280" [style=solid]
AT4G24290 -- "AT4G34280" [style=solid]
AT1G13990 -- "AT4G34280" [style=solid]
AT2G16770 -- "AT4G34280" [style=solid]
AT1G22370 -- "AT4G34280" [style=solid]
341.108931538 -- "AT4G23670" [style=solid]
457.119902019 -- "AT4G23670" [style=solid]
619.172692125 -- "AT4G23670" [style=solid]
AT5G16600 -- "AT4G23670" [style=solid]
AT1G64660 -- "AT4G23670" [style=solid]
AT2G41200 -- "AT4G23670" [style=solid]
AT1G09530 -- "AT4G23670" [style=solid]
AT4G22220 -- "AT4G23670" [style=solid]
AT3G10410 -- "AT4G23670" [style=solid]
AT5G54165 -- "AT4G23670" [style=solid]
AT5G50240 -- "AT4G23670" [style=solid]
AT4G33550 -- "AT4G23670" [style=solid]
AT3G09770 -- "AT4G23670" [style=solid]
AT2G41475 -- "AT4G23670" [style=solid]
AT1G75840 -- "AT4G23670" [style=solid]
AT1G67370 -- "AT4G23670" [style=solid]
AT4G02860 -- "AT4G23670" [style=solid]
AT1G22370 -- "AT4G23670" [style=solid]
295.067112692 -- "AT5G66400" [style=solid]
339.140911635 -- "AT5G66400" [style=solid]
341.108931538 -- "AT5G66400" [style=solid]
377.08562875 -- "AT5G66400" [style=solid]
378.08899973 -- "AT5G66400" [style=solid]
379.082713077 -- "AT5G66400" [style=solid]
456.172331053 -- "AT5G66400" [style=solid]
457.119902019 -- "AT5G66400" [style=solid]
457.12380963 -- "AT5G66400" [style=solid]
488.162119516 -- "AT5G66400" [style=solid]
501.193691538 -- "AT5G66400" [style=solid]
504.20872641 -- "AT5G66400" [style=solid]
521.172414762 -- "AT5G66400" [style=solid]
AT2G25690 -- "AT5G66400" [style=solid]
AT5G16600 -- "AT5G66400" [style=solid]
AT5G25390 -- "AT5G66400" [style=solid]
AT2G45360 -- "AT5G66400" [style=solid]
AT1G64660 -- "AT5G66400" [style=solid]
AT2G41200 -- "AT5G66400" [style=solid]
AT1G09530 -- "AT5G66400" [style=solid]
AT5G57910 -- "AT5G66400" [style=solid]
AT1G14490 -- "AT5G66400" [style=solid]
AT4G22220 -- "AT5G66400" [style=solid]
AT4G04020 -- "AT5G66400" [style=solid]
AT3G10410 -- "AT5G66400" [style=solid]
AT5G54165 -- "AT5G66400" [style=solid]
AT1G27300 -- "AT5G66400" [style=solid]
AT4G33550 -- "AT5G66400" [style=solid]
AT4G30935 -- "AT5G66400" [style=solid]
AT5G01520 -- "AT5G66400" [style=solid]
AT3G09770 -- "AT5G66400" [style=solid]
AT2G41475 -- "AT5G66400" [style=solid]
AT1G24600 -- "AT5G66400" [style=solid]
AT1G73880 -- "AT5G66400" [style=solid]
AT5G11770 -- "AT5G66400" [style=solid]
AT1G20440 -- "AT5G66400" [style=solid]
AT1G13990 -- "AT5G66400" [style=solid]
AT3G05520 -- "AT5G66400" [style=solid]
AT3G01570 -- "AT5G66400" [style=solid]
AT2G16770 -- "AT5G66400" [style=solid]
AT1G22370 -- "AT5G66400" [style=solid]
AT4G02360 -- "AT5G66400" [style=solid]
AT5G24610 -- "AT5G66400" [style=solid]
AT4G34280 -- "AT5G66400" [style=solid]
340.137963457 -- "AT4G34990" [style=solid]
341.108931538 -- "AT4G34990" [style=solid]
457.119902019 -- "AT4G34990" [style=solid]
AT4G22220 -- "AT4G34990" [style=solid]
AT3G10410 -- "AT4G34990" [style=solid]
AT5G50240 -- "AT4G34990" [style=solid]
AT4G33550 -- "AT4G34990" [style=solid]
AT1G75840 -- "AT4G34990" [style=solid]
AT4G23670 -- "AT4G34990" [style=solid]
377.08562875 -- "AT5G16120" [style=solid]
379.082713077 -- "AT5G16120" [style=solid]
AT5G57910 -- "AT5G16120" [style=solid]
AT1G14490 -- "AT5G16120" [style=solid]
AT1G27300 -- "AT5G16120" [style=solid]
AT2G36780 -- "AT5G16120" [style=solid]
AT1G24600 -- "AT5G16120" [style=solid]
AT1G73880 -- "AT5G16120" [style=solid]
341.108931538 -- "AT4G19230" [style=solid]
457.119902019 -- "AT4G19230" [style=solid]
501.193691538 -- "AT4G19230" [style=solid]
AT2G25690 -- "AT4G19230" [style=solid]
AT1G64660 -- "AT4G19230" [style=solid]
AT5G57910 -- "AT4G19230" [style=solid]
AT1G14490 -- "AT4G19230" [style=solid]
AT1G27300 -- "AT4G19230" [style=solid]
AT4G33550 -- "AT4G19230" [style=solid]
AT5G01520 -- "AT4G19230" [style=solid]
AT3G09770 -- "AT4G19230" [style=solid]
AT2G41475 -- "AT4G19230" [style=solid]
AT1G70480 -- "AT4G19230" [style=solid]
AT1G24600 -- "AT4G19230" [style=solid]
AT1G73880 -- "AT4G19230" [style=solid]
AT1G20440 -- "AT4G19230" [style=solid]
AT1G13990 -- "AT4G19230" [style=solid]
AT2G16770 -- "AT4G19230" [style=solid]
AT4G02360 -- "AT4G19230" [style=solid]
AT5G24610 -- "AT4G19230" [style=solid]
AT4G34280 -- "AT4G19230" [style=solid]
AT5G66400 -- "AT4G19230" [style=solid]
377.08562875 -- "AT2G42950" [style=solid]
379.082713077 -- "AT2G42950" [style=solid]
AT2G41200 -- "AT2G42950" [style=solid]
AT5G57910 -- "AT2G42950" [style=solid]
AT4G22220 -- "AT2G42950" [style=solid]
AT5G04010 -- "AT2G42950" [style=solid]
AT5G54165 -- "AT2G42950" [style=solid]
AT2G36780 -- "AT2G42950" [style=solid]
AT2G14260 -- "AT2G42950" [style=solid]
AT5G65380 -- "AT2G42950" [style=solid]
377.08562875 -- "AT5G45810" [style=solid]
379.082713077 -- "AT5G45810" [style=solid]
AT1G27300 -- "AT5G45810" [style=solid]
AT2G36780 -- "AT5G45810" [style=solid]
AT1G70480 -- "AT5G45810" [style=solid]
AT1G24600 -- "AT5G45810" [style=solid]
AT1G73880 -- "AT5G45810" [style=solid]
AT1G13990 -- "AT5G45810" [style=solid]
457.119902019 -- "AT3G26790" [style=solid]
AT2G25690 -- "AT3G26790" [style=solid]
AT5G25390 -- "AT3G26790" [style=solid]
AT4G04020 -- "AT3G26790" [style=solid]
AT5G01520 -- "AT3G26790" [style=solid]
AT1G20440 -- "AT3G26790" [style=solid]
AT1G13990 -- "AT3G26790" [style=solid]
AT4G02360 -- "AT3G26790" [style=solid]
AT5G24610 -- "AT3G26790" [style=solid]
AT5G66400 -- "AT3G26790" [style=solid]
341.108931538 -- "AT5G22860" [style=solid]
378.08899973 -- "AT5G22860" [style=solid]
457.119902019 -- "AT5G22860" [style=solid]
501.193691538 -- "AT5G22860" [style=solid]
AT5G16600 -- "AT5G22860" [style=solid]
AT1G64660 -- "AT5G22860" [style=solid]
AT2G41200 -- "AT5G22860" [style=solid]
AT1G09530 -- "AT5G22860" [style=solid]
AT5G57910 -- "AT5G22860" [style=solid]
AT1G14490 -- "AT5G22860" [style=solid]
AT4G22220 -- "AT5G22860" [style=solid]
AT5G54165 -- "AT5G22860" [style=solid]
AT1G27300 -- "AT5G22860" [style=solid]
AT5G50240 -- "AT5G22860" [style=solid]
AT4G33550 -- "AT5G22860" [style=solid]
AT3G09770 -- "AT5G22860" [style=solid]
AT2G41475 -- "AT5G22860" [style=solid]
AT1G24600 -- "AT5G22860" [style=solid]
AT1G73880 -- "AT5G22860" [style=solid]
AT5G65380 -- "AT5G22860" [style=solid]
AT1G67370 -- "AT5G22860" [style=solid]
AT5G05987 -- "AT5G22860" [style=solid]
AT3G01570 -- "AT5G22860" [style=solid]
AT4G02860 -- "AT5G22860" [style=solid]
AT2G16770 -- "AT5G22860" [style=solid]
AT1G22370 -- "AT5G22860" [style=solid]
AT4G34280 -- "AT5G22860" [style=solid]
AT4G23670 -- "AT5G22860" [style=solid]
AT5G66400 -- "AT5G22860" [style=solid]
AT4G19230 -- "AT5G22860" [style=solid]
341.108931538 -- "ATCG00270" [style=solid]
457.119902019 -- "ATCG00270" [style=solid]
AT4G04020 -- "ATCG00270" [style=solid]
AT5G01520 -- "ATCG00270" [style=solid]
AT3G09770 -- "ATCG00270" [style=solid]
AT1G13990 -- "ATCG00270" [style=solid]
AT4G34280 -- "ATCG00270" [style=solid]
AT5G66400 -- "ATCG00270" [style=solid]
377.08562875 -- "AT4G25440" [style=solid]
379.082713077 -- "AT4G25440" [style=solid]
AT2G41200 -- "AT4G25440" [style=solid]
AT5G25220 -- "AT4G25440" [style=solid]
AT5G57910 -- "AT4G25440" [style=solid]
AT4G22220 -- "AT4G25440" [style=solid]
AT5G54165 -- "AT4G25440" [style=solid]
AT1G44960 -- "AT4G25440" [style=solid]
AT1G24600 -- "AT4G25440" [style=solid]
AT2G14260 -- "AT4G25440" [style=solid]
AT5G65380 -- "AT4G25440" [style=solid]
AT5G11770 -- "AT4G25440" [style=solid]
AT5G05987 -- "AT4G25440" [style=solid]
AT2G42950 -- "AT4G25440" [style=solid]
341.108931538 -- "AT1G69360" [style=solid]
457.119902019 -- "AT1G69360" [style=solid]
AT1G64660 -- "AT1G69360" [style=solid]
AT1G09530 -- "AT1G69360" [style=solid]
AT5G57910 -- "AT1G69360" [style=solid]
AT3G10410 -- "AT1G69360" [style=solid]
AT4G33550 -- "AT1G69360" [style=solid]
AT5G01520 -- "AT1G69360" [style=solid]
AT3G09770 -- "AT1G69360" [style=solid]
AT2G41475 -- "AT1G69360" [style=solid]
AT1G24600 -- "AT1G69360" [style=solid]
AT1G13990 -- "AT1G69360" [style=solid]
AT1G22370 -- "AT1G69360" [style=solid]
AT4G02360 -- "AT1G69360" [style=solid]
AT4G34280 -- "AT1G69360" [style=solid]
AT5G66400 -- "AT1G69360" [style=solid]
341.108931538 -- "AT3G10340" [style=solid]
AT2G25690 -- "AT3G10340" [style=solid]
AT1G64660 -- "AT3G10340" [style=solid]
AT5G57910 -- "AT3G10340" [style=solid]
AT1G14490 -- "AT3G10340" [style=solid]
AT5G01520 -- "AT3G10340" [style=solid]
AT1G70480 -- "AT3G10340" [style=solid]
AT1G24600 -- "AT3G10340" [style=solid]
AT1G20440 -- "AT3G10340" [style=solid]
AT4G02360 -- "AT3G10340" [style=solid]
AT5G24610 -- "AT3G10340" [style=solid]
AT5G66400 -- "AT3G10340" [style=solid]
AT4G19230 -- "AT3G10340" [style=solid]
295.067112692 -- "AT1G16850" [style=solid]
341.108931538 -- "AT1G16850" [style=solid]
457.119902019 -- "AT1G16850" [style=solid]
457.12380963 -- "AT1G16850" [style=solid]
501.193691538 -- "AT1G16850" [style=solid]
AT2G25690 -- "AT1G16850" [style=solid]
AT5G25390 -- "AT1G16850" [style=solid]
AT1G64660 -- "AT1G16850" [style=solid]
AT5G57910 -- "AT1G16850" [style=solid]
AT4G04020 -- "AT1G16850" [style=solid]
AT1G27300 -- "AT1G16850" [style=solid]
AT4G33550 -- "AT1G16850" [style=solid]
AT4G30935 -- "AT1G16850" [style=solid]
AT5G01520 -- "AT1G16850" [style=solid]
AT3G09770 -- "AT1G16850" [style=solid]
AT2G41475 -- "AT1G16850" [style=solid]
AT1G24600 -- "AT1G16850" [style=solid]
AT1G73880 -- "AT1G16850" [style=solid]
AT1G20440 -- "AT1G16850" [style=solid]
AT3G05520 -- "AT1G16850" [style=solid]
AT2G16770 -- "AT1G16850" [style=solid]
AT4G02360 -- "AT1G16850" [style=solid]
AT5G24610 -- "AT1G16850" [style=solid]
AT5G66400 -- "AT1G16850" [style=solid]
AT4G19230 -- "AT1G16850" [style=solid]
AT3G26790 -- "AT1G16850" [style=solid]
AT3G10340 -- "AT1G16850" [style=solid]
541.135483269 -- "AT1G44810" [style=solid]
AT2G41200 -- "AT1G44810" [style=solid]
AT1G09530 -- "AT1G44810" [style=solid]
AT5G25220 -- "AT1G44810" [style=solid]
AT4G22220 -- "AT1G44810" [style=solid]
AT3G10410 -- "AT1G44810" [style=solid]
AT5G54165 -- "AT1G44810" [style=solid]
AT5G50240 -- "AT1G44810" [style=solid]
AT1G44960 -- "AT1G44810" [style=solid]
AT1G67370 -- "AT1G44810" [style=solid]
AT5G05987 -- "AT1G44810" [style=solid]
AT3G01570 -- "AT1G44810" [style=solid]
AT4G02860 -- "AT1G44810" [style=solid]
AT2G16770 -- "AT1G44810" [style=solid]
AT1G22370 -- "AT1G44810" [style=solid]
AT4G23670 -- "AT1G44810" [style=solid]
AT5G22860 -- "AT1G44810" [style=solid]
AT4G25440 -- "AT1G44810" [style=solid]
341.108931538 -- "AT1G54100" [style=solid]
457.119902019 -- "AT1G54100" [style=solid]
501.193691538 -- "AT1G54100" [style=solid]
AT2G25690 -- "AT1G54100" [style=solid]
AT5G25390 -- "AT1G54100" [style=solid]
AT1G64660 -- "AT1G54100" [style=solid]
AT5G57910 -- "AT1G54100" [style=solid]
AT4G04020 -- "AT1G54100" [style=solid]
AT1G27300 -- "AT1G54100" [style=solid]
AT4G33550 -- "AT1G54100" [style=solid]
AT5G01520 -- "AT1G54100" [style=solid]
AT3G09770 -- "AT1G54100" [style=solid]
AT2G41475 -- "AT1G54100" [style=solid]
AT1G70480 -- "AT1G54100" [style=solid]
AT1G24600 -- "AT1G54100" [style=solid]
AT1G73880 -- "AT1G54100" [style=solid]
AT5G11770 -- "AT1G54100" [style=solid]
AT1G20440 -- "AT1G54100" [style=solid]
AT1G13990 -- "AT1G54100" [style=solid]
AT2G16770 -- "AT1G54100" [style=solid]
AT4G02360 -- "AT1G54100" [style=solid]
AT5G24610 -- "AT1G54100" [style=solid]
AT4G34280 -- "AT1G54100" [style=solid]
AT5G66400 -- "AT1G54100" [style=solid]
AT4G19230 -- "AT1G54100" [style=solid]
AT3G26790 -- "AT1G54100" [style=solid]
ATCG00270 -- "AT1G54100" [style=solid]
AT1G69360 -- "AT1G54100" [style=solid]
AT3G10340 -- "AT1G54100" [style=solid]
AT1G16850 -- "AT1G54100" [style=solid]
341.108931538 -- "AT2G27830" [style=solid]
457.119902019 -- "AT2G27830" [style=solid]
501.193691538 -- "AT2G27830" [style=solid]
AT2G45360 -- "AT2G27830" [style=solid]
AT1G64660 -- "AT2G27830" [style=solid]
AT2G41200 -- "AT2G27830" [style=solid]
AT1G09530 -- "AT2G27830" [style=solid]
AT5G57910 -- "AT2G27830" [style=solid]
AT1G14490 -- "AT2G27830" [style=solid]
AT1G27300 -- "AT2G27830" [style=solid]
AT4G33550 -- "AT2G27830" [style=solid]
AT5G01520 -- "AT2G27830" [style=solid]
AT3G09770 -- "AT2G27830" [style=solid]
AT2G41475 -- "AT2G27830" [style=solid]
AT1G24600 -- "AT2G27830" [style=solid]
AT1G73880 -- "AT2G27830" [style=solid]
AT5G11770 -- "AT2G27830" [style=solid]
AT1G20440 -- "AT2G27830" [style=solid]
AT1G13990 -- "AT2G27830" [style=solid]
AT2G16770 -- "AT2G27830" [style=solid]
AT1G22370 -- "AT2G27830" [style=solid]
AT4G02360 -- "AT2G27830" [style=solid]
AT4G34280 -- "AT2G27830" [style=solid]
AT5G66400 -- "AT2G27830" [style=solid]
AT5G16120 -- "AT2G27830" [style=solid]
AT4G19230 -- "AT2G27830" [style=solid]
AT5G22860 -- "AT2G27830" [style=solid]
AT1G69360 -- "AT2G27830" [style=solid]
AT3G10340 -- "AT2G27830" [style=solid]
AT1G16850 -- "AT2G27830" [style=solid]
AT1G54100 -- "AT2G27830" [style=solid]
341.108931538 -- "AT5G12840" [style=solid]
372.106576905 -- "AT5G12840" [style=solid]
457.119902019 -- "AT5G12840" [style=solid]
501.193691538 -- "AT5G12840" [style=solid]
521.172414762 -- "AT5G12840" [style=solid]
AT5G16600 -- "AT5G12840" [style=solid]
AT2G45360 -- "AT5G12840" [style=solid]
AT1G64660 -- "AT5G12840" [style=solid]
AT2G41200 -- "AT5G12840" [style=solid]
AT1G09530 -- "AT5G12840" [style=solid]
AT5G25220 -- "AT5G12840" [style=solid]
AT5G57910 -- "AT5G12840" [style=solid]
AT4G22220 -- "AT5G12840" [style=solid]
AT5G54165 -- "AT5G12840" [style=solid]
AT5G50240 -- "AT5G12840" [style=solid]
AT4G33550 -- "AT5G12840" [style=solid]
AT3G09770 -- "AT5G12840" [style=solid]
AT1G24600 -- "AT5G12840" [style=solid]
AT2G14260 -- "AT5G12840" [style=solid]
AT5G65380 -- "AT5G12840" [style=solid]
AT1G67370 -- "AT5G12840" [style=solid]
AT5G05987 -- "AT5G12840" [style=solid]
AT3G01570 -- "AT5G12840" [style=solid]
AT4G02860 -- "AT5G12840" [style=solid]
AT2G16770 -- "AT5G12840" [style=solid]
AT1G22370 -- "AT5G12840" [style=solid]
AT4G34280 -- "AT5G12840" [style=solid]
AT4G23670 -- "AT5G12840" [style=solid]
AT5G66400 -- "AT5G12840" [style=solid]
AT4G34990 -- "AT5G12840" [style=solid]
AT5G22860 -- "AT5G12840" [style=solid]
AT1G44810 -- "AT5G12840" [style=solid]
341.108931538 -- "AT4G00430" [style=solid]
377.08562875 -- "AT4G00430" [style=solid]
379.082713077 -- "AT4G00430" [style=solid]
457.119902019 -- "AT4G00430" [style=solid]
501.193691538 -- "AT4G00430" [style=solid]
AT5G16600 -- "AT4G00430" [style=solid]
AT2G45360 -- "AT4G00430" [style=solid]
AT1G64660 -- "AT4G00430" [style=solid]
AT2G41200 -- "AT4G00430" [style=solid]
AT1G09530 -- "AT4G00430" [style=solid]
AT5G25220 -- "AT4G00430" [style=solid]
AT5G57910 -- "AT4G00430" [style=solid]
AT4G22220 -- "AT4G00430" [style=solid]
AT3G10410 -- "AT4G00430" [style=solid]
AT5G54165 -- "AT4G00430" [style=solid]
AT1G27300 -- "AT4G00430" [style=solid]
AT5G50240 -- "AT4G00430" [style=solid]
AT4G33550 -- "AT4G00430" [style=solid]
AT2G36780 -- "AT4G00430" [style=solid]
AT1G44960 -- "AT4G00430" [style=solid]
AT3G09770 -- "AT4G00430" [style=solid]
AT1G24600 -- "AT4G00430" [style=solid]
AT2G14260 -- "AT4G00430" [style=solid]
AT1G73880 -- "AT4G00430" [style=solid]
AT5G65380 -- "AT4G00430" [style=solid]
AT1G13990 -- "AT4G00430" [style=solid]
AT1G67370 -- "AT4G00430" [style=solid]
AT5G05987 -- "AT4G00430" [style=solid]
AT3G01570 -- "AT4G00430" [style=solid]
AT2G16770 -- "AT4G00430" [style=solid]
AT1G22370 -- "AT4G00430" [style=solid]
AT4G34280 -- "AT4G00430" [style=solid]
AT5G66400 -- "AT4G00430" [style=solid]
AT2G42950 -- "AT4G00430" [style=solid]
AT5G22860 -- "AT4G00430" [style=solid]
AT4G25440 -- "AT4G00430" [style=solid]
AT1G69360 -- "AT4G00430" [style=solid]
AT1G44810 -- "AT4G00430" [style=solid]
AT2G27830 -- "AT4G00430" [style=solid]
AT5G12840 -- "AT4G00430" [style=solid]
295.067112692 -- "AT4G34000" [style=solid]
339.140911635 -- "AT4G34000" [style=solid]
340.137963457 -- "AT4G34000" [style=solid]
341.108931538 -- "AT4G34000" [style=solid]
457.119902019 -- "AT4G34000" [style=solid]
AT2G25690 -- "AT4G34000" [style=solid]
AT5G16600 -- "AT4G34000" [style=solid]
AT1G64660 -- "AT4G34000" [style=solid]
AT2G41200 -- "AT4G34000" [style=solid]
AT1G09530 -- "AT4G34000" [style=solid]
AT4G04020 -- "AT4G34000" [style=solid]
AT3G10410 -- "AT4G34000" [style=solid]
AT5G54165 -- "AT4G34000" [style=solid]
AT5G50240 -- "AT4G34000" [style=solid]
AT4G33550 -- "AT4G34000" [style=solid]
AT4G30935 -- "AT4G34000" [style=solid]
AT5G01520 -- "AT4G34000" [style=solid]
AT3G09770 -- "AT4G34000" [style=solid]
AT2G41475 -- "AT4G34000" [style=solid]
AT1G24600 -- "AT4G34000" [style=solid]
AT1G67370 -- "AT4G34000" [style=solid]
AT4G02860 -- "AT4G34000" [style=solid]
AT2G16770 -- "AT4G34000" [style=solid]
AT1G22370 -- "AT4G34000" [style=solid]
AT4G34280 -- "AT4G34000" [style=solid]
AT4G23670 -- "AT4G34000" [style=solid]
AT5G66400 -- "AT4G34000" [style=solid]
AT4G34990 -- "AT4G34000" [style=solid]
AT5G22860 -- "AT4G34000" [style=solid]
AT1G69360 -- "AT4G34000" [style=solid]
AT1G16850 -- "AT4G34000" [style=solid]
AT5G12840 -- "AT4G34000" [style=solid]
AT4G00430 -- "AT4G34000" [style=solid]
341.108931538 -- "AT2G04240" [style=solid]
377.08562875 -- "AT2G04240" [style=solid]
378.08899973 -- "AT2G04240" [style=solid]
379.082713077 -- "AT2G04240" [style=solid]
457.119902019 -- "AT2G04240" [style=solid]
501.193691538 -- "AT2G04240" [style=solid]
521.172414762 -- "AT2G04240" [style=solid]
AT2G25690 -- "AT2G04240" [style=solid]
AT5G16600 -- "AT2G04240" [style=solid]
AT2G45360 -- "AT2G04240" [style=solid]
AT1G64660 -- "AT2G04240" [style=solid]
AT2G41200 -- "AT2G04240" [style=solid]
AT1G09530 -- "AT2G04240" [style=solid]
AT5G25220 -- "AT2G04240" [style=solid]
AT5G57910 -- "AT2G04240" [style=solid]
AT1G14490 -- "AT2G04240" [style=solid]
AT4G22220 -- "AT2G04240" [style=solid]
AT4G04020 -- "AT2G04240" [style=solid]
AT3G10410 -- "AT2G04240" [style=solid]
AT5G54165 -- "AT2G04240" [style=solid]
AT1G27300 -- "AT2G04240" [style=solid]
AT5G50240 -- "AT2G04240" [style=solid]
AT4G33550 -- "AT2G04240" [style=solid]
AT4G30935 -- "AT2G04240" [style=solid]
AT5G01520 -- "AT2G04240" [style=solid]
AT3G09770 -- "AT2G04240" [style=solid]
AT2G41475 -- "AT2G04240" [style=solid]
AT1G24600 -- "AT2G04240" [style=solid]
AT1G75840 -- "AT2G04240" [style=solid]
AT2G14260 -- "AT2G04240" [style=solid]
AT1G73880 -- "AT2G04240" [style=solid]
AT1G13990 -- "AT2G04240" [style=solid]
AT1G67370 -- "AT2G04240" [style=solid]
AT3G05520 -- "AT2G04240" [style=solid]
AT5G05987 -- "AT2G04240" [style=solid]
AT3G01570 -- "AT2G04240" [style=solid]
AT2G16770 -- "AT2G04240" [style=solid]
AT1G22370 -- "AT2G04240" [style=solid]
AT4G02360 -- "AT2G04240" [style=solid]
AT5G24610 -- "AT2G04240" [style=solid]
AT4G34280 -- "AT2G04240" [style=solid]
AT4G23670 -- "AT2G04240" [style=solid]
AT5G66400 -- "AT2G04240" [style=solid]
AT4G34990 -- "AT2G04240" [style=solid]
AT4G19230 -- "AT2G04240" [style=solid]
AT5G22860 -- "AT2G04240" [style=solid]
ATCG00270 -- "AT2G04240" [style=solid]
AT1G69360 -- "AT2G04240" [style=solid]
AT1G16850 -- "AT2G04240" [style=solid]
AT1G44810 -- "AT2G04240" [style=solid]
AT1G54100 -- "AT2G04240" [style=solid]
AT2G27830 -- "AT2G04240" [style=solid]
AT5G12840 -- "AT2G04240" [style=solid]
AT4G00430 -- "AT2G04240" [style=solid]
AT4G34000 -- "AT2G04240" [style=solid]
341.108931538 -- "AT3G03310" [style=solid]
377.08562875 -- "AT3G03310" [style=solid]
378.08899973 -- "AT3G03310" [style=solid]
379.082713077 -- "AT3G03310" [style=solid]
457.119902019 -- "AT3G03310" [style=solid]
501.193691538 -- "AT3G03310" [style=solid]
521.172414762 -- "AT3G03310" [style=solid]
AT5G16600 -- "AT3G03310" [style=solid]
AT2G45360 -- "AT3G03310" [style=solid]
AT1G64660 -- "AT3G03310" [style=solid]
AT2G41200 -- "AT3G03310" [style=solid]
AT1G09530 -- "AT3G03310" [style=solid]
AT5G25220 -- "AT3G03310" [style=solid]
AT5G57910 -- "AT3G03310" [style=solid]
AT1G14490 -- "AT3G03310" [style=solid]
AT4G22220 -- "AT3G03310" [style=solid]
AT5G04010 -- "AT3G03310" [style=solid]
AT3G10410 -- "AT3G03310" [style=solid]
AT5G54165 -- "AT3G03310" [style=solid]
AT1G27300 -- "AT3G03310" [style=solid]
AT5G50240 -- "AT3G03310" [style=solid]
AT4G33550 -- "AT3G03310" [style=solid]
AT4G30935 -- "AT3G03310" [style=solid]
AT5G01520 -- "AT3G03310" [style=solid]
AT1G44960 -- "AT3G03310" [style=solid]
AT3G09770 -- "AT3G03310" [style=solid]
AT2G41475 -- "AT3G03310" [style=solid]
AT1G24600 -- "AT3G03310" [style=solid]
AT1G75840 -- "AT3G03310" [style=solid]
AT2G14260 -- "AT3G03310" [style=solid]
AT1G73880 -- "AT3G03310" [style=solid]
AT5G65380 -- "AT3G03310" [style=solid]
AT5G11770 -- "AT3G03310" [style=solid]
AT4G24290 -- "AT3G03310" [style=solid]
AT1G13990 -- "AT3G03310" [style=solid]
AT1G67370 -- "AT3G03310" [style=solid]
AT3G05520 -- "AT3G03310" [style=solid]
AT5G05987 -- "AT3G03310" [style=solid]
AT3G01570 -- "AT3G03310" [style=solid]
AT4G02860 -- "AT3G03310" [style=solid]
AT2G16770 -- "AT3G03310" [style=solid]
AT1G22370 -- "AT3G03310" [style=solid]
AT4G34280 -- "AT3G03310" [style=solid]
AT4G23670 -- "AT3G03310" [style=solid]
AT5G66400 -- "AT3G03310" [style=solid]
AT4G34990 -- "AT3G03310" [style=solid]
AT5G16120 -- "AT3G03310" [style=solid]
AT4G19230 -- "AT3G03310" [style=solid]
AT2G42950 -- "AT3G03310" [style=solid]
AT5G22860 -- "AT3G03310" [style=solid]
AT4G25440 -- "AT3G03310" [style=solid]
AT1G69360 -- "AT3G03310" [style=solid]
AT1G44810 -- "AT3G03310" [style=solid]
AT1G54100 -- "AT3G03310" [style=solid]
AT2G27830 -- "AT3G03310" [style=solid]
AT5G12840 -- "AT3G03310" [style=solid]
AT4G00430 -- "AT3G03310" [style=solid]
AT4G34000 -- "AT3G03310" [style=solid]
AT2G04240 -- "AT3G03310" [style=solid]
341.108931538 -- "AT5G58660" [style=solid]
378.08899973 -- "AT5G58660" [style=solid]
457.119902019 -- "AT5G58660" [style=solid]
501.193691538 -- "AT5G58660" [style=solid]
AT2G25690 -- "AT5G58660" [style=solid]
AT1G64660 -- "AT5G58660" [style=solid]
AT1G09530 -- "AT5G58660" [style=solid]
AT5G57910 -- "AT5G58660" [style=solid]
AT4G04020 -- "AT5G58660" [style=solid]
AT1G27300 -- "AT5G58660" [style=solid]
AT4G33550 -- "AT5G58660" [style=solid]
AT5G01520 -- "AT5G58660" [style=solid]
AT3G09770 -- "AT5G58660" [style=solid]
AT2G41475 -- "AT5G58660" [style=solid]
AT1G24600 -- "AT5G58660" [style=solid]
AT1G73880 -- "AT5G58660" [style=solid]
AT1G20440 -- "AT5G58660" [style=solid]
AT1G13990 -- "AT5G58660" [style=solid]
AT2G16770 -- "AT5G58660" [style=solid]
AT4G02360 -- "AT5G58660" [style=solid]
AT4G34280 -- "AT5G58660" [style=solid]
AT5G66400 -- "AT5G58660" [style=solid]
AT4G19230 -- "AT5G58660" [style=solid]
AT3G26790 -- "AT5G58660" [style=solid]
AT5G22860 -- "AT5G58660" [style=solid]
AT1G69360 -- "AT5G58660" [style=solid]
AT3G10340 -- "AT5G58660" [style=solid]
AT1G16850 -- "AT5G58660" [style=solid]
AT1G54100 -- "AT5G58660" [style=solid]
AT2G27830 -- "AT5G58660" [style=solid]
AT4G34000 -- "AT5G58660" [style=solid]
AT2G04240 -- "AT5G58660" [style=solid]
AT3G03310 -- "AT5G58660" [style=solid]
379.082713077 -- "AT2G36800" [style=solid]
501.193691538 -- "AT2G36800" [style=solid]
AT5G25220 -- "AT2G36800" [style=solid]
AT5G57910 -- "AT2G36800" [style=solid]
AT2G36780 -- "AT2G36800" [style=solid]
AT1G24600 -- "AT2G36800" [style=solid]
AT1G73880 -- "AT2G36800" [style=solid]
AT5G65380 -- "AT2G36800" [style=solid]
AT5G16120 -- "AT2G36800" [style=solid]
AT5G45810 -- "AT2G36800" [style=solid]
AT4G25440 -- "AT2G36800" [style=solid]
AT4G00430 -- "AT2G36800" [style=solid]
AT3G03310 -- "AT2G36800" [style=solid]
341.108931538 -- "AT2G20770" [style=solid]
377.08562875 -- "AT2G20770" [style=solid]
378.08899973 -- "AT2G20770" [style=solid]
379.082713077 -- "AT2G20770" [style=solid]
456.172331053 -- "AT2G20770" [style=solid]
457.119902019 -- "AT2G20770" [style=solid]
501.193691538 -- "AT2G20770" [style=solid]
521.172414762 -- "AT2G20770" [style=solid]
AT2G25690 -- "AT2G20770" [style=solid]
AT5G16600 -- "AT2G20770" [style=solid]
AT5G25390 -- "AT2G20770" [style=solid]
AT2G45360 -- "AT2G20770" [style=solid]
AT1G64660 -- "AT2G20770" [style=solid]
AT2G41200 -- "AT2G20770" [style=solid]
AT1G09530 -- "AT2G20770" [style=solid]
AT5G25220 -- "AT2G20770" [style=solid]
AT5G57910 -- "AT2G20770" [style=solid]
AT1G14490 -- "AT2G20770" [style=solid]
AT4G22220 -- "AT2G20770" [style=solid]
AT4G04020 -- "AT2G20770" [style=solid]
AT5G54165 -- "AT2G20770" [style=solid]
AT1G27300 -- "AT2G20770" [style=solid]
AT5G50240 -- "AT2G20770" [style=solid]
AT4G33550 -- "AT2G20770" [style=solid]
AT4G30935 -- "AT2G20770" [style=solid]
AT5G01520 -- "AT2G20770" [style=solid]
AT3G09770 -- "AT2G20770" [style=solid]
AT2G41475 -- "AT2G20770" [style=solid]
AT1G70480 -- "AT2G20770" [style=solid]
AT1G24600 -- "AT2G20770" [style=solid]
AT2G14260 -- "AT2G20770" [style=solid]
AT1G73880 -- "AT2G20770" [style=solid]
AT5G11770 -- "AT2G20770" [style=solid]
AT1G20440 -- "AT2G20770" [style=solid]
AT4G24290 -- "AT2G20770" [style=solid]
AT1G13990 -- "AT2G20770" [style=solid]
AT3G05520 -- "AT2G20770" [style=solid]
AT3G01570 -- "AT2G20770" [style=solid]
AT2G16770 -- "AT2G20770" [style=solid]
AT1G22370 -- "AT2G20770" [style=solid]
AT4G02360 -- "AT2G20770" [style=solid]
AT5G24610 -- "AT2G20770" [style=solid]
AT4G34280 -- "AT2G20770" [style=solid]
AT5G66400 -- "AT2G20770" [style=solid]
AT5G16120 -- "AT2G20770" [style=solid]
AT4G19230 -- "AT2G20770" [style=solid]
AT5G22860 -- "AT2G20770" [style=solid]
AT1G69360 -- "AT2G20770" [style=solid]
AT3G10340 -- "AT2G20770" [style=solid]
AT1G16850 -- "AT2G20770" [style=solid]
AT1G54100 -- "AT2G20770" [style=solid]
AT2G27830 -- "AT2G20770" [style=solid]
AT5G12840 -- "AT2G20770" [style=solid]
AT4G00430 -- "AT2G20770" [style=solid]
AT4G34000 -- "AT2G20770" [style=solid]
AT2G04240 -- "AT2G20770" [style=solid]
AT3G03310 -- "AT2G20770" [style=solid]
AT5G58660 -- "AT2G20770" [style=solid]
341.108931538 -- "AT5G51680" [style=solid]
377.08562875 -- "AT5G51680" [style=solid]
378.08899973 -- "AT5G51680" [style=solid]
379.082713077 -- "AT5G51680" [style=solid]
457.119902019 -- "AT5G51680" [style=solid]
501.193691538 -- "AT5G51680" [style=solid]
521.172414762 -- "AT5G51680" [style=solid]
AT2G45360 -- "AT5G51680" [style=solid]
AT1G64660 -- "AT5G51680" [style=solid]
AT2G41200 -- "AT5G51680" [style=solid]
AT1G09530 -- "AT5G51680" [style=solid]
AT5G25220 -- "AT5G51680" [style=solid]
AT5G57910 -- "AT5G51680" [style=solid]
AT1G14490 -- "AT5G51680" [style=solid]
AT4G22220 -- "AT5G51680" [style=solid]
AT5G54165 -- "AT5G51680" [style=solid]
AT1G27300 -- "AT5G51680" [style=solid]
AT4G33550 -- "AT5G51680" [style=solid]
AT4G30935 -- "AT5G51680" [style=solid]
AT5G01520 -- "AT5G51680" [style=solid]
AT3G09770 -- "AT5G51680" [style=solid]
AT1G70480 -- "AT5G51680" [style=solid]
AT1G24600 -- "AT5G51680" [style=solid]
AT1G73880 -- "AT5G51680" [style=solid]
AT5G11770 -- "AT5G51680" [style=solid]
AT1G13990 -- "AT5G51680" [style=solid]
AT3G01570 -- "AT5G51680" [style=solid]
AT2G16770 -- "AT5G51680" [style=solid]
AT4G02360 -- "AT5G51680" [style=solid]
AT4G34280 -- "AT5G51680" [style=solid]
AT5G66400 -- "AT5G51680" [style=solid]
AT5G16120 -- "AT5G51680" [style=solid]
AT4G19230 -- "AT5G51680" [style=solid]
AT5G22860 -- "AT5G51680" [style=solid]
AT4G25440 -- "AT5G51680" [style=solid]
AT3G10340 -- "AT5G51680" [style=solid]
AT1G16850 -- "AT5G51680" [style=solid]
AT1G54100 -- "AT5G51680" [style=solid]
AT2G27830 -- "AT5G51680" [style=solid]
AT4G00430 -- "AT5G51680" [style=solid]
AT2G04240 -- "AT5G51680" [style=solid]
AT3G03310 -- "AT5G51680" [style=solid]
AT5G58660 -- "AT5G51680" [style=solid]
AT2G20770 -- "AT5G51680" [style=solid]
341.108931538 -- "AT3G25870" [style=solid]
377.08562875 -- "AT3G25870" [style=solid]
378.08899973 -- "AT3G25870" [style=solid]
379.082713077 -- "AT3G25870" [style=solid]
457.119902019 -- "AT3G25870" [style=solid]
501.193691538 -- "AT3G25870" [style=solid]
521.172414762 -- "AT3G25870" [style=solid]
AT2G25690 -- "AT3G25870" [style=solid]
AT5G16600 -- "AT3G25870" [style=solid]
AT2G45360 -- "AT3G25870" [style=solid]
AT1G64660 -- "AT3G25870" [style=solid]
AT2G41200 -- "AT3G25870" [style=solid]
AT1G09530 -- "AT3G25870" [style=solid]
AT5G25220 -- "AT3G25870" [style=solid]
AT5G57910 -- "AT3G25870" [style=solid]
AT1G14490 -- "AT3G25870" [style=solid]
AT4G22220 -- "AT3G25870" [style=solid]
AT4G04020 -- "AT3G25870" [style=solid]
AT3G10410 -- "AT3G25870" [style=solid]
AT5G54165 -- "AT3G25870" [style=solid]
AT1G27300 -- "AT3G25870" [style=solid]
AT5G50240 -- "AT3G25870" [style=solid]
AT4G33550 -- "AT3G25870" [style=solid]
AT4G30935 -- "AT3G25870" [style=solid]
AT5G01520 -- "AT3G25870" [style=solid]
AT3G09770 -- "AT3G25870" [style=solid]
AT2G41475 -- "AT3G25870" [style=solid]
AT1G24600 -- "AT3G25870" [style=solid]
AT1G75840 -- "AT3G25870" [style=solid]
AT2G14260 -- "AT3G25870" [style=solid]
AT1G73880 -- "AT3G25870" [style=solid]
AT5G11770 -- "AT3G25870" [style=solid]
AT1G13990 -- "AT3G25870" [style=solid]
AT1G67370 -- "AT3G25870" [style=solid]
AT3G05520 -- "AT3G25870" [style=solid]
AT5G05987 -- "AT3G25870" [style=solid]
AT3G01570 -- "AT3G25870" [style=solid]
AT2G16770 -- "AT3G25870" [style=solid]
AT1G22370 -- "AT3G25870" [style=solid]
AT4G02360 -- "AT3G25870" [style=solid]
AT4G34280 -- "AT3G25870" [style=solid]
AT4G23670 -- "AT3G25870" [style=solid]
AT5G66400 -- "AT3G25870" [style=solid]
AT4G34990 -- "AT3G25870" [style=solid]
AT4G19230 -- "AT3G25870" [style=solid]
AT5G22860 -- "AT3G25870" [style=solid]
ATCG00270 -- "AT3G25870" [style=solid]
AT1G69360 -- "AT3G25870" [style=solid]
AT1G16850 -- "AT3G25870" [style=solid]
AT1G44810 -- "AT3G25870" [style=solid]
AT1G54100 -- "AT3G25870" [style=solid]
AT2G27830 -- "AT3G25870" [style=solid]
AT5G12840 -- "AT3G25870" [style=solid]
AT4G00430 -- "AT3G25870" [style=solid]
AT4G34000 -- "AT3G25870" [style=solid]
AT2G04240 -- "AT3G25870" [style=solid]
AT3G03310 -- "AT3G25870" [style=solid]
AT5G58660 -- "AT3G25870" [style=solid]
AT2G20770 -- "AT3G25870" [style=solid]
AT5G51680 -- "AT3G25870" [style=solid]
[truncated: 99,204 more rows]

## Sheet: GO enrichment C3
IDs	names	pvalues	pvalues.adjusted	overlappingVariables
GO:0009415	response to water stimulus	2.8247e-28	2.14621e-24	AT1G01720,AT1G02205,AT1G11210,AT1G20440,AT1G32560,AT1G32870,AT1G45249,AT1G46768,AT1G54100,AT1G54160,AT1G56280,AT1G56600,AT1G63720,AT1G64660,AT1G69260,AT1G69270,AT1G78380,AT1G80160,AT2G18050,AT2G30550,AT2G33380,AT2G33590,AT2G35300,AT2G37760,AT2G38340,AT2G39800,AT2G46270,AT2G46680,AT3G05640,AT3G11020,AT3G11410,AT3G14440,AT3G17000,AT3G19290,AT3G20300,AT3G23920,AT3G50980,AT3G61890,AT3G63010,AT4G00430…
GO:0009414	response to water deprivation	7.20851e-28	2.73851e-24	AT1G01720,AT1G02205,AT1G11210,AT1G20440,AT1G32560,AT1G32870,AT1G45249,AT1G46768,AT1G54100,AT1G54160,AT1G56280,AT1G56600,AT1G63720,AT1G64660,AT1G69260,AT1G69270,AT1G78380,AT1G80160,AT2G18050,AT2G30550,AT2G33380,AT2G33590,AT2G35300,AT2G37760,AT2G38340,AT2G39800,AT2G46270,AT2G46680,AT3G05640,AT3G11020,AT3G11410,AT3G14440,AT3G17000,AT3G19290,AT3G20300,AT3G23920,AT3G61890,AT3G63010,AT4G00430,AT4G02280…
GO:0009737	response to abscisic acid stimulus	5.17185e-23	1.30986e-19	AT1G01720,AT1G05510,AT1G07430,AT1G11210,AT1G12420,AT1G17020,AT1G17840,AT1G20440,AT1G45249,AT1G48000,AT1G52920,AT1G54100,AT1G54160,AT1G56600,AT1G63720,AT1G69260,AT1G69270,AT1G71960,AT2G16720,AT2G33380,AT2G33590,AT2G35300,AT2G39800,AT2G40170,AT2G46270,AT2G46680,AT2G47770,AT3G02140,AT3G05640,AT3G11410,AT3G14440,AT3G19290,AT3G20300,AT3G29575,AT3G30210,AT3G47600,AT3G51810,AT3G55610,AT3G61890,AT3G63010…
GO:0006970	response to osmotic stress	2.1805e-19	4.14186e-16	AT1G01720,AT1G04220,AT1G06180,AT1G11910,AT1G16850,AT1G17840,AT1G20440,AT1G32560,AT1G45249,AT1G48000,AT1G53210,AT1G54100,AT1G56600,AT1G56650,AT1G63720,AT1G69260,AT1G69270,AT1G78380,AT1G79900,AT1G80160,AT2G04240,AT2G16720,AT2G33380,AT2G35300,AT2G37760,AT2G38340,AT2G39800,AT2G43710,AT2G46270,AT2G46680,AT2G47770,AT3G02140,AT3G05640,AT3G11410,AT3G14440,AT3G19290,AT3G20290,AT3G20300,AT3G23000,AT3G47600…
GO:0097305	response to alcohol	4.09745e-19	6.22648e-16	AT1G01720,AT1G05510,AT1G07430,AT1G11210,AT1G12420,AT1G17020,AT1G17840,AT1G20440,AT1G45249,AT1G48000,AT1G52920,AT1G54100,AT1G54160,AT1G56600,AT1G63720,AT1G69260,AT1G69270,AT1G71960,AT2G16720,AT2G33380,AT2G33590,AT2G35300,AT2G39800,AT2G40170,AT2G46270,AT2G46680,AT2G47770,AT3G02140,AT3G05640,AT3G11410,AT3G14440,AT3G19290,AT3G20300,AT3G29575,AT3G30210,AT3G47600,AT3G51810,AT3G55610,AT3G61890,AT3G63010…
GO:0033993	response to lipid	1.58847e-17	2.01154e-14	AT1G01720,AT1G05510,AT1G06180,AT1G07430,AT1G09530,AT1G11210,AT1G12420,AT1G17020,AT1G17840,AT1G20440,AT1G45249,AT1G48000,AT1G52920,AT1G54100,AT1G54160,AT1G56600,AT1G63720,AT1G69260,AT1G69270,AT1G71960,AT2G04240,AT2G16720,AT2G33380,AT2G33590,AT2G35300,AT2G39800,AT2G40170,AT2G46270,AT2G46680,AT2G47770,AT3G02140,AT3G05640,AT3G11410,AT3G14440,AT3G19290,AT3G20300,AT3G29575,AT3G30210,AT3G47600,AT3G51810…
GO:0009651	response to salt stress	2.04001e-17	2.21429e-14	AT1G01720,AT1G06180,AT1G11910,AT1G16850,AT1G17840,AT1G20440,AT1G45249,AT1G48000,AT1G53210,AT1G54100,AT1G56600,AT1G56650,AT1G63720,AT1G69260,AT1G69270,AT1G78380,AT1G80160,AT2G04240,AT2G16720,AT2G33380,AT2G37760,AT2G38340,AT2G39800,AT2G43710,AT2G46270,AT2G46680,AT2G47770,AT3G02140,AT3G05640,AT3G11410,AT3G14440,AT3G19290,AT3G20290,AT3G20300,AT3G23000,AT3G47600,AT3G55610,AT3G61890,AT3G63010,AT4G01060…
GO:1901700	response to oxygen-containing compound	2.94007e-16	2.79233e-13	AT1G01720,AT1G02205,AT1G05340,AT1G05510,AT1G06180,AT1G07390,AT1G07430,AT1G09530,AT1G11210,AT1G12420,AT1G13195,AT1G17020,AT1G17840,AT1G20440,AT1G21400,AT1G32560,AT1G32870,AT1G45249,AT1G46768,AT1G48000,AT1G52920,AT1G53210,AT1G54100,AT1G54160,AT1G56280,AT1G56600,AT1G56650,AT1G59640,AT1G63720,AT1G64660,AT1G69260,AT1G69270,AT1G70480,AT1G71960,AT1G78380,AT1G80160,AT2G04240,AT2G16720,AT2G18050,AT2G22470…
GO:0042538	hyperosmotic salinity response	3.47499e-15	2.93366e-12	AT1G01720,AT1G63720,AT1G69260,AT1G69270,AT1G80160,AT2G33380,AT2G39800,AT2G46270,AT2G46680,AT3G05640,AT3G11410,AT3G14440,AT3G20290,AT3G20300,AT3G55610,AT3G63010,AT4G05100,AT4G21440,AT4G26080,AT4G27410,AT4G30960,AT4G34710,AT5G13820,AT5G46180,AT5G57050,AT5G59220,AT5G59310,AT5G59320
GO:0006972	hyperosmotic response	1.59293e-14	1.21031e-11	AT1G01720,AT1G11910,AT1G20440,AT1G63720,AT1G69260,AT1G69270,AT1G79900,AT1G80160,AT2G33380,AT2G39800,AT2G46270,AT2G46680,AT3G05640,AT3G11410,AT3G14440,AT3G20290,AT3G20300,AT3G55610,AT3G63010,AT4G05100,AT4G21440,AT4G26080,AT4G27410,AT4G30960,AT4G34710,AT5G13820,AT5G14640,AT5G46180,AT5G57050,AT5G59220,AT5G59310,AT5G59320,AT5G60360
GO:0010035	response to inorganic substance	2.2219e-14	1.53473e-11	AT1G01720,AT1G02205,AT1G07390,AT1G07590,AT1G11210,AT1G11910,AT1G20440,AT1G32560,AT1G32870,AT1G45249,AT1G46768,AT1G48000,AT1G52827,AT1G53210,AT1G54100,AT1G54160,AT1G56280,AT1G56600,AT1G56650,AT1G63720,AT1G64660,AT1G69260,AT1G69270,AT1G78380,AT1G80160,AT2G16770,AT2G18050,AT2G22470,AT2G30550,AT2G33380,AT2G33590,AT2G35300,AT2G37760,AT2G38340,AT2G39800,AT2G46270,AT2G46680,AT3G05640,AT3G11020,AT3G11410…
GO:0042221	response to chemical stimulus	6.03198e-14	3.81925e-11	AT1G01720,AT1G02205,AT1G05340,AT1G05510,AT1G06180,AT1G07390,AT1G07430,AT1G07590,AT1G09530,AT1G11210,AT1G11910,AT1G12420,AT1G12950,AT1G13195,AT1G15310,AT1G15330,AT1G17020,AT1G17840,AT1G20440,AT1G21400,AT1G21410,AT1G23550,AT1G32560,AT1G32870,AT1G44760,AT1G45249,AT1G45616,AT1G46768,AT1G48000,AT1G52827,AT1G52920,AT1G53210,AT1G54100,AT1G54160,AT1G56280,AT1G56600,AT1G56650,AT1G59640,AT1G63720,AT1G64660…
GO:0009719	response to endogenous stimulus	7.13133e-14	4.16799e-11	AT1G01720,AT1G05340,AT1G05510,AT1G06180,AT1G07430,AT1G09530,AT1G11210,AT1G12420,AT1G13195,AT1G17020,AT1G17840,AT1G20440,AT1G21410,AT1G45249,AT1G48000,AT1G52920,AT1G54100,AT1G54160,AT1G56600,AT1G56650,AT1G59640,AT1G63720,AT1G69260,AT1G69270,AT1G70480,AT1G71960,AT2G04240,AT2G16720,AT2G30550,AT2G33380,AT2G33590,AT2G35300,AT2G39800,AT2G40170,AT2G43580,AT2G43710,AT2G46270,AT2G46680,AT2G47770,AT3G02140…
GO:0009725	response to hormone stimulus	9.58835e-14	5.20373e-11	AT1G01720,AT1G05510,AT1G06180,AT1G07430,AT1G09530,AT1G11210,AT1G12420,AT1G17020,AT1G17840,AT1G20440,AT1G21410,AT1G45249,AT1G48000,AT1G52920,AT1G54100,AT1G54160,AT1G56600,AT1G56650,AT1G59640,AT1G63720,AT1G69260,AT1G69270,AT1G70480,AT1G71960,AT2G04240,AT2G16720,AT2G30550,AT2G33380,AT2G33590,AT2G35300,AT2G39800,AT2G40170,AT2G43580,AT2G43710,AT2G46270,AT2G46680,AT2G47770,AT3G02140,AT3G05640,AT3G11410…
GO:0009628	response to abiotic stimulus	7.04613e-13	3.5691e-10	AT1G01720,AT1G02205,AT1G04220,AT1G06180,AT1G06460,AT1G07390,AT1G07720,AT1G09530,AT1G11210,AT1G11910,AT1G13990,AT1G16850,AT1G17840,AT1G20440,AT1G21400,AT1G23740,AT1G32560,AT1G32870,AT1G45249,AT1G46768,AT1G48000,AT1G53090,AT1G53210,AT1G54100,AT1G54160,AT1G56280,AT1G56600,AT1G56650,AT1G63720,AT1G64660,AT1G67370,AT1G69260,AT1G69270,AT1G75840,AT1G77000,AT1G78380,AT1G79900,AT1G80160,AT2G04240,AT2G16720…
GO:0010033	response to organic substance	1.72795e-12	8.20561e-10	AT1G01720,AT1G05340,AT1G05510,AT1G06180,AT1G07430,AT1G09530,AT1G11210,AT1G12420,AT1G13195,AT1G15310,AT1G17020,AT1G17840,AT1G20440,AT1G21400,AT1G21410,AT1G23550,AT1G44760,AT1G45249,AT1G45616,AT1G48000,AT1G52920,AT1G54100,AT1G54160,AT1G56600,AT1G56650,AT1G59640,AT1G63720,AT1G69260,AT1G69270,AT1G70480,AT1G71960,AT1G77450,AT1G78340,AT1G78380,AT2G02390,AT2G04240,AT2G16720,AT2G24540,AT2G30550,AT2G33380…
GO:0071215	cellular response to abscisic acid stimulus	1.88794e-10	8.43797e-08	AT1G01720,AT1G07430,AT1G45249,AT1G52920,AT1G54160,AT1G63720,AT1G69260,AT1G69270,AT2G46270,AT2G46680,AT3G02140,AT3G11410,AT3G19290,AT3G29575,AT3G63010,AT4G01870,AT4G05100,AT4G21440,AT4G26080,AT4G27410,AT4G33950,AT4G34000,AT4G34710,AT4G35790,AT5G13170,AT5G52300,AT5G57050,AT5G59220,AT5G61820
GO:0009738	abscisic acid mediated signaling pathway	2.35113e-10	9.92439e-08	AT1G01720,AT1G07430,AT1G45249,AT1G52920,AT1G54160,AT1G63720,AT1G69260,AT1G69270,AT2G46270,AT2G46680,AT3G02140,AT3G11410,AT3G19290,AT3G29575,AT3G63010,AT4G01870,AT4G05100,AT4G21440,AT4G26080,AT4G27410,AT4G33950,AT4G34000,AT4G34710,AT4G35790,AT5G52300,AT5G57050,AT5G59220,AT5G61820
GO:0006950	response to stress	9.30633e-10	3.72155e-07	AT1G01720,AT1G02205,AT1G02310,AT1G04220,AT1G06180,AT1G06460,AT1G07390,AT1G07720,AT1G11210,AT1G11910,AT1G15310,AT1G16850,AT1G17840,AT1G20440,AT1G21400,AT1G22990,AT1G23740,AT1G30500,AT1G32560,AT1G32870,AT1G45249,AT1G45616,AT1G46768,AT1G48000,AT1G52827,AT1G53090,AT1G53210,AT1G54100,AT1G54160,AT1G55280,AT1G56280,AT1G56600,AT1G56650,AT1G63720,AT1G64660,AT1G67370,AT1G69260,AT1G69270,AT1G69480,AT1G73010…
GO:0097306	cellular response to alcohol	4.5522e-09	1.72938e-06	AT1G01720,AT1G07430,AT1G45249,AT1G52920,AT1G54160,AT1G63720,AT1G69260,AT1G69270,AT2G46270,AT2G46680,AT3G02140,AT3G11410,AT3G19290,AT3G29575,AT3G63010,AT4G01870,AT4G05100,AT4G21440,AT4G26080,AT4G27410,AT4G33950,AT4G34000,AT4G34710,AT4G35790,AT5G13170,AT5G52300,AT5G57050,AT5G59220,AT5G61820
GO:0050896	response to stimulus	1.12953e-08	4.08675e-06	AT1G01720,AT1G02205,AT1G02310,AT1G04220,AT1G05340,AT1G05510,AT1G06180,AT1G06460,AT1G07390,AT1G07430,AT1G07590,AT1G07720,AT1G09530,AT1G11210,AT1G11910,AT1G12420,AT1G12950,AT1G13195,AT1G13990,AT1G15310,AT1G15330,AT1G16850,AT1G17020,AT1G17840,AT1G20440,AT1G21400,AT1G21410,AT1G22990,AT1G23550,AT1G23740,AT1G30500,AT1G32340,AT1G32560,AT1G32870,AT1G44760,AT1G45249,AT1G45616,AT1G46768,AT1G48000,AT1G52827…
GO:0009266	response to temperature stimulus	7.03614e-08	2.43003e-05	AT1G04220,AT1G06460,AT1G07390,AT1G07720,AT1G11210,AT1G11910,AT1G20440,AT1G23740,AT1G46768,AT1G56600,AT1G56650,AT1G69270,AT1G77000,AT2G33380,AT2G33590,AT2G37760,AT2G38340,AT2G40170,AT2G46680,AT3G01570,AT3G02990,AT3G05640,AT3G11020,AT3G11410,AT3G14440,AT3G20300,AT3G22840,AT3G23000,AT3G27210,AT3G51810,AT3G63010,AT4G04020,AT4G22950,AT4G26080,AT4G27410,AT4G34710,AT4G35790,AT5G04250,AT5G04660,AT5G04760…
GO:0019375	galactolipid biosynthetic process	8.74017e-08	2.8873e-05	AT1G02310,AT1G22990,AT1G30500,AT1G32870,AT1G54160,AT1G73010,AT1G73220,AT1G78380,AT2G30550,AT3G17000,AT3G17790,AT4G02280,AT4G31860,AT5G11110,AT5G57910
GO:0019374	galactolipid metabolic process	1.00547e-07	3.18314e-05	AT1G02310,AT1G22990,AT1G30500,AT1G32870,AT1G54160,AT1G73010,AT1G73220,AT1G78380,AT2G30550,AT3G17000,AT3G17790,AT4G02280,AT4G31860,AT5G11110,AT5G57910
GO:0071396	cellular response to lipid	2.57775e-07	7.83428e-05	AT1G01720,AT1G07430,AT1G09530,AT1G45249,AT1G52920,AT1G54160,AT1G63720,AT1G69260,AT1G69270,AT2G46270,AT2G46680,AT3G02140,AT3G11410,AT3G19290,AT3G29575,AT3G63010,AT4G01870,AT4G05100,AT4G21440,AT4G26080,AT4G27410,AT4G33950,AT4G34000,AT4G34710,AT4G35790,AT5G13170,AT5G52300,AT5G57050,AT5G59220,AT5G61820
GO:0009409	response to cold	3.7782e-07	0.000110411	AT1G04220,AT1G07720,AT1G11210,AT1G20440,AT1G23740,AT1G46768,AT1G56600,AT1G56650,AT1G69270,AT2G33380,AT2G37760,AT2G40170,AT2G46680,AT3G01570,AT3G05640,AT3G11410,AT3G14440,AT3G20300,AT3G22840,AT3G23000,AT3G51810,AT3G63010,AT4G04020,AT4G22950,AT4G26080,AT4G27410,AT4G34710,AT4G35790,AT5G04660,AT5G06760,AT5G13330,AT5G25610,AT5G45160,AT5G52300,AT5G57050,AT5G59220,AT5G59310,AT5G59320,AT5G66400
GO:0006664	glycolipid metabolic process	4.76784e-07	0.000134171	AT1G02310,AT1G22990,AT1G30500,AT1G32870,AT1G54160,AT1G73010,AT1G73220,AT1G78380,AT2G30550,AT3G17000,AT3G17790,AT3G56310,AT4G02280,AT4G31860,AT5G11110,AT5G57910
GO:0009247	glycolipid biosynthetic process	5.33561e-07	0.000144785	AT1G02310,AT1G22990,AT1G30500,AT1G32870,AT1G54160,AT1G73010,AT1G73220,AT1G78380,AT2G30550,AT3G17000,AT3G17790,AT4G02280,AT4G31860,AT5G11110,AT5G57910
GO:0016036	cellular response to phosphate starvation	5.93132e-07	0.000155401	AT1G02310,AT1G22990,AT1G30500,AT1G32870,AT1G54160,AT1G69480,AT1G73010,AT1G73220,AT1G78380,AT2G03240,AT2G30550,AT3G17000,AT3G17790,AT4G31860,AT5G18200,AT5G57910
GO:0044248	cellular catabolic process	1.38408e-06	0.000350541	AT1G02205,AT1G04830,AT1G06430,AT1G09795,AT1G21410,AT1G21670,AT1G23550,AT1G23740,AT1G23780,AT1G28960,AT1G53000,AT1G53210,AT1G54100,AT1G59640,AT1G64660,AT1G73040,AT1G73880,AT1G77000,AT1G77450,AT1G78340,AT1G78380,AT1G80570,AT2G02390,AT2G19810,AT2G27830,AT2G39260,AT2G43580,AT2G43710,AT2G47780,AT3G05210,AT3G10340,AT3G13040,AT3G13672,AT3G16170,AT3G17000,AT3G17520,AT3G19170,AT3G22830,AT3G24520,AT3G44880…
GO:0009062	fatty acid catabolic process	3.36978e-06	0.000825921	AT1G23780,AT1G59640,AT1G73880,AT1G78380,AT2G02390,AT2G47780,AT3G17000,AT3G17520,AT3G56310,AT4G01610,AT4G16760,AT5G06370,AT5G45160,AT5G46180,AT5G48180,AT5G51040,AT5G54080,AT5G60160,AT5G65110
GO:0072329	monocarboxylic acid catabolic process	4.52911e-06	0.00107538	AT1G23780,AT1G59640,AT1G73880,AT1G78380,AT2G02390,AT2G47780,AT3G17000,AT3G17520,AT3G56310,AT4G01610,AT4G16760,AT5G06370,AT5G45160,AT5G46180,AT5G48180,AT5G51040,AT5G54080,AT5G60160,AT5G65110
GO:0046467	membrane lipid biosynthetic process	5.46906e-06	0.00125921	AT1G02310,AT1G22990,AT1G30500,AT1G32870,AT1G54160,AT1G73010,AT1G73220,AT1G78380,AT2G29525,AT2G30550,AT3G17000,AT3G17790,AT4G02280,AT4G31860,AT5G11110,AT5G57910
GO:0001071	nucleic acid binding transcription factor activity	5.90178e-06	0.00128119	AT1G01720,AT1G06180,AT1G09530,AT1G19490,AT1G22490,AT1G30500,AT1G32870,AT1G45249,AT1G46768,AT1G48000,AT1G54160,AT1G54830,AT1G56280,AT1G56650,AT1G59640,AT1G68360,AT1G69540,AT1G70920,AT1G77450,AT2G16720,AT2G16770,AT2G19810,AT2G25820,AT2G35550,AT2G37650,AT2G38340,AT2G46270,AT2G46680,AT3G02990,AT3G11020,AT3G13040,AT3G19290,AT3G19500,AT3G20910,AT3G21270,AT3G22830,AT3G24520,AT3G25990,AT3G26790,AT3G30210…
GO:0003700	sequence-specific DNA binding transcription factor activity	5.90178e-06	0.00128119	AT1G01720,AT1G06180,AT1G09530,AT1G19490,AT1G22490,AT1G30500,AT1G32870,AT1G45249,AT1G46768,AT1G48000,AT1G54160,AT1G54830,AT1G56280,AT1G56650,AT1G59640,AT1G68360,AT1G69540,AT1G70920,AT1G77450,AT2G16720,AT2G16770,AT2G19810,AT2G25820,AT2G35550,AT2G37650,AT2G38340,AT2G46270,AT2G46680,AT3G02990,AT3G11020,AT3G13040,AT3G19290,AT3G19500,AT3G20910,AT3G21270,AT3G22830,AT3G24520,AT3G25990,AT3G26790,AT3G30210…
GO:0016054	organic acid catabolic process	7.36699e-06	0.00151282	AT1G09795,AT1G23740,AT1G23780,AT1G59640,AT1G64660,AT1G73880,AT1G78380,AT2G02390,AT2G43710,AT2G47780,AT3G10340,AT3G16170,AT3G17000,AT3G17520,AT3G56310,AT4G01610,AT4G16760,AT4G33150,AT4G34710,AT5G06370,AT5G45160,AT5G46180,AT5G48180,AT5G51040,AT5G54080,AT5G60160,AT5G65110
GO:0046395	carboxylic acid catabolic process	7.36699e-06	0.00151282	AT1G09795,AT1G23740,AT1G23780,AT1G59640,AT1G64660,AT1G73880,AT1G78380,AT2G02390,AT2G43710,AT2G47780,AT3G10340,AT3G16170,AT3G17000,AT3G17520,AT3G56310,AT4G01610,AT4G16760,AT4G33150,AT4G34710,AT5G06370,AT5G45160,AT5G46180,AT5G48180,AT5G51040,AT5G54080,AT5G60160,AT5G65110
GO:0009787	regulation of abscisic acid mediated signaling pathway	1.1189e-05	0.0022372	AT1G01720,AT1G07430,AT1G52920,AT3G02140,AT3G11410,AT4G26080,AT4G35790,AT5G57050,AT5G59220
GO:0010260	organ senescence	1.31343e-05	0.00255883	AT1G17020,AT1G73220,AT1G73680,AT4G18980,AT4G32250,AT5G13170,AT5G13330,AT5G13820,AT5G46180,AT5G52300,AT5G54870,AT5G59220
GO:0007568	aging	1.54649e-05	0.00278731	AT1G17020,AT1G73220,AT1G73680,AT3G08860,AT4G18980,AT4G32250,AT5G13170,AT5G13330,AT5G13820,AT5G46180,AT5G52300,AT5G54870,AT5G59220,AT5G60360,AT5G65380
GO:1901419	regulation of response to alcohol	1.55011e-05	0.00278731	AT1G01720,AT1G07430,AT1G52920,AT3G02140,AT3G11410,AT4G26080,AT4G35790,AT5G57050,AT5G59220
GO:0009788	negative regulation of abscisic acid mediated signaling pathway	1.5789e-05	0.00278731	AT1G01720,AT1G07430,AT3G02140,AT3G11410,AT4G26080,AT5G57050,AT5G59220
GO:1901420	negative regulation of response to alcohol	1.5789e-05	0.00278731	AT1G01720,AT1G07430,AT3G02140,AT3G11410,AT4G26080,AT5G57050,AT5G59220
GO:1901701	cellular response to oxygen-containing compound	1.61413e-05	0.00278731	AT1G01720,AT1G07430,AT1G09530,AT1G32870,AT1G45249,AT1G52920,AT1G53210,AT1G54160,AT1G56650,AT1G63720,AT1G64660,AT1G69260,AT1G69270,AT1G78380,AT2G30550,AT2G40170,AT2G43710,AT2G46270,AT2G46680,AT3G02140,AT3G11410,AT3G17000,AT3G19170,AT3G19290,AT3G29575,AT3G51810,AT3G60690,AT3G63010,AT4G01870,AT4G05100,AT4G16190,AT4G16760,AT4G21440,AT4G26080,AT4G27410,AT4G31860,AT4G33950,AT4G34000,AT4G34710,AT4G35790…
GO:0016602	CCAAT-binding factor complex	1.86402e-05	0.00310838	AT1G30500,AT1G54160,AT3G20910,AT5G06510,AT5G12840
GO:0006643	membrane lipid metabolic process	1.91884e-05	0.00310838	AT1G02310,AT1G22990,AT1G30500,AT1G32870,AT1G54160,AT1G73010,AT1G73220,AT1G78380,AT2G29525,AT2G30550,AT3G17000,AT3G17790,AT3G56310,AT4G02280,AT4G31860,AT5G11110,AT5G57910
GO:0009889	regulation of biosynthetic process	1.92279e-05	0.00310838	AT1G01720,AT1G02310,AT1G06180,AT1G09530,AT1G19490,AT1G21410,AT1G22490,AT1G22990,AT1G30500,AT1G32870,AT1G44810,AT1G45249,AT1G46768,AT1G48000,AT1G54160,AT1G54830,AT1G56280,AT1G56650,AT1G59640,AT1G68360,AT1G69260,AT1G70920,AT1G73010,AT1G73220,AT1G77450,AT1G79270,AT2G16720,AT2G16770,AT2G18090,AT2G19810,AT2G25820,AT2G35550,AT2G36290,AT2G37650,AT2G38340,AT2G46270,AT2G46680,AT3G02140,AT3G02990,AT3G11020…
GO:0044282	small molecule catabolic process	2.59017e-05	0.00401635	AT1G09795,AT1G23740,AT1G23780,AT1G59640,AT1G64660,AT1G73880,AT1G78380,AT2G02390,AT2G43710,AT2G47780,AT3G10340,AT3G16170,AT3G17000,AT3G17520,AT3G56310,AT4G01610,AT4G16760,AT4G33150,AT4G34710,AT5G06370,AT5G45160,AT5G46180,AT5G48180,AT5G51040,AT5G54080,AT5G60160,AT5G65110
GO:0044712	single-organism catabolic process	2.59017e-05	0.00401635	AT1G09795,AT1G23740,AT1G23780,AT1G59640,AT1G64660,AT1G73880,AT1G78380,AT2G02390,AT2G43710,AT2G47780,AT3G10340,AT3G16170,AT3G17000,AT3G17520,AT3G56310,AT4G01610,AT4G16760,AT4G33150,AT4G34710,AT5G06370,AT5G45160,AT5G46180,AT5G48180,AT5G51040,AT5G54080,AT5G60160,AT5G65110
GO:0044242	cellular lipid catabolic process	2.72914e-05	0.0041472	AT1G23780,AT1G59640,AT1G73880,AT1G78380,AT2G02390,AT2G47780,AT3G17000,AT3G17520,AT3G56310,AT4G01610,AT4G16760,AT5G06370,AT5G45160,AT5G46180,AT5G48180,AT5G51040,AT5G54080,AT5G60160,AT5G65110
GO:0019395	fatty acid oxidation	3.41315e-05	0.00508493	AT1G23780,AT1G78380,AT2G02390,AT3G17000,AT3G56310,AT4G01610,AT4G16760,AT5G04660,AT5G06370,AT5G45160,AT5G46180,AT5G48180,AT5G54080,AT5G60160,AT5G65110
GO:0016042	lipid catabolic process	4.64016e-05	0.00673924	AT1G23780,AT1G59640,AT1G73880,AT1G78380,AT2G02390,AT2G47780,AT3G17000,AT3G17520,AT3G56310,AT4G01610,AT4G16760,AT5G06370,AT5G45160,AT5G46180,AT5G48180,AT5G51040,AT5G54080,AT5G60160,AT5G65110
GO:0044255	cellular lipid metabolic process	4.84531e-05	0.00673924	AT1G02310,AT1G02390,AT1G04220,AT1G06570,AT1G07720,AT1G22990,AT1G23740,AT1G23780,AT1G30500,AT1G32870,AT1G53000,AT1G54160,AT1G54570,AT1G59640,AT1G73010,AT1G73220,AT1G73680,AT1G73880,AT1G78380,AT1G78390,AT2G02390,AT2G04240,AT2G19810,AT2G29525,AT2G30550,AT2G33380,AT2G35550,AT2G40170,AT2G41210,AT2G43710,AT2G47780,AT3G05510,AT3G14440,AT3G17000,AT3G17520,AT3G17790,AT3G26790,AT3G56310,AT4G01610,AT4G02280…
GO:0006355	regulation of transcription, DNA-dependent	4.87836e-05	0.00673924	AT1G01720,AT1G02310,AT1G06180,AT1G09530,AT1G19490,AT1G21410,AT1G22490,AT1G22990,AT1G30500,AT1G32870,AT1G44810,AT1G45249,AT1G46768,AT1G48000,AT1G54160,AT1G54830,AT1G56280,AT1G56650,AT1G59640,AT1G68360,AT1G69260,AT1G70920,AT1G73010,AT1G73220,AT1G77450,AT2G16720,AT2G16770,AT2G18090,AT2G19810,AT2G25820,AT2G35550,AT2G37650,AT2G38340,AT2G46270,AT2G46680,AT3G02140,AT3G02990,AT3G11020,AT3G13040,AT3G15780…
GO:2001141	regulation of RNA biosynthetic process	4.87836e-05	0.00673924	AT1G01720,AT1G02310,AT1G06180,AT1G09530,AT1G19490,AT1G21410,AT1G22490,AT1G22990,AT1G30500,AT1G32870,AT1G44810,AT1G45249,AT1G46768,AT1G48000,AT1G54160,AT1G54830,AT1G56280,AT1G56650,AT1G59640,AT1G68360,AT1G69260,AT1G70920,AT1G73010,AT1G73220,AT1G77450,AT2G16720,AT2G16770,AT2G18090,AT2G19810,AT2G25820,AT2G35550,AT2G37650,AT2G38340,AT2G46270,AT2G46680,AT3G02140,AT3G02990,AT3G11020,AT3G13040,AT3G15780…
GO:0009753	response to jasmonic acid stimulus	5.05226e-05	0.00685483	AT1G01720,AT1G06180,AT1G56650,AT1G59640,AT1G63720,AT1G69260,AT1G69270,AT1G70480,AT2G16720,AT2G30550,AT2G43710,AT2G46270,AT3G47600,AT3G63010,AT4G01060,AT4G05100,AT4G16760,AT4G21440,AT4G26080,AT4G27410,AT4G34710,AT4G34990,AT5G04250,AT5G10300,AT5G13330,AT5G37260,AT5G52660,AT5G57150,AT5G59220
GO:0034440	lipid oxidation	5.30775e-05	0.00698558	AT1G23780,AT1G78380,AT2G02390,AT3G17000,AT3G56310,AT4G01610,AT4G16760,AT5G04660,AT5G06370,AT5G45160,AT5G46180,AT5G48180,AT5G54080,AT5G60160,AT5G65110
GO:0006631	fatty acid metabolic process	5.3325e-05	0.00698558	AT1G04220,AT1G07720,AT1G23740,AT1G23780,AT1G59640,AT1G73680,AT1G73880,AT1G78380,AT2G02390,AT2G33380,AT2G43710,AT2G47780,AT3G17000,AT3G17520,AT3G56310,AT4G01610,AT4G16760,AT4G33950,AT5G04660,AT5G06370,AT5G45160,AT5G46180,AT5G48180,AT5G51040,AT5G54080,AT5G60160,AT5G65110
GO:0003677	DNA binding	5.86875e-05	0.00754832	AT1G01720,AT1G06180,AT1G09530,AT1G19490,AT1G22490,AT1G32870,AT1G45249,AT1G46768,AT1G48000,AT1G54160,AT1G54830,AT1G56280,AT1G56650,AT1G59640,AT1G67370,AT1G69540,AT1G70920,AT1G77450,AT2G16720,AT2G16770,AT2G18050,AT2G18090,AT2G25820,AT2G35550,AT2G38340,AT2G41870,AT2G46270,AT2G46680,AT3G02990,AT3G05210,AT3G11020,AT3G15790,AT3G19290,AT3G20910,AT3G21270,AT3G22830,AT3G24520,AT3G25990,AT3G26790,AT3G30210…
GO:0051252	regulation of RNA metabolic process	5.96077e-05	0.00754832	AT1G01720,AT1G02310,AT1G06180,AT1G09530,AT1G19490,AT1G21410,AT1G22490,AT1G22990,AT1G30500,AT1G32870,AT1G44810,AT1G45249,AT1G46768,AT1G48000,AT1G54160,AT1G54830,AT1G56280,AT1G56650,AT1G59640,AT1G68360,AT1G69260,AT1G70920,AT1G73010,AT1G73220,AT1G77450,AT2G16720,AT2G16770,AT2G18090,AT2G19810,AT2G25820,AT2G35550,AT2G37650,AT2G38340,AT2G46270,AT2G46680,AT3G02140,AT3G02990,AT3G11020,AT3G13040,AT3G15780…
GO:0031326	regulation of cellular biosynthetic process	6.50246e-05	0.00802749	AT1G01720,AT1G02310,AT1G06180,AT1G09530,AT1G19490,AT1G21410,AT1G22490,AT1G22990,AT1G30500,AT1G32870,AT1G44810,AT1G45249,AT1G46768,AT1G48000,AT1G54160,AT1G54830,AT1G56280,AT1G56650,AT1G59640,AT1G68360,AT1G69260,AT1G70920,AT1G73010,AT1G73220,AT1G77450,AT2G16720,AT2G16770,AT2G18090,AT2G19810,AT2G25820,AT2G35550,AT2G37650,AT2G38340,AT2G46270,AT2G46680,AT3G02140,AT3G02990,AT3G11020,AT3G13040,AT3G15780…
GO:0070887	cellular response to chemical stimulus	6.55047e-05	0.00802749	AT1G01720,AT1G07430,AT1G09530,AT1G15310,AT1G21410,AT1G32870,AT1G45249,AT1G52920,AT1G53210,AT1G54100,AT1G54160,AT1G56650,AT1G63720,AT1G64660,AT1G69260,AT1G69270,AT1G78380,AT2G16720,AT2G16770,AT2G30550,AT2G35550,AT2G40170,AT2G43580,AT2G43710,AT2G46270,AT2G46680,AT3G02140,AT3G11410,AT3G17000,AT3G19170,AT3G19290,AT3G29575,AT3G49760,AT3G51810,AT3G56310,AT3G60690,AT3G63010,AT4G01870,AT4G05100,AT4G16190…
GO:0016701	oxidoreductase activity, acting on single donors with incorporation of molecular oxygen	6.72842e-05	0.00811469	AT1G06570,AT1G73680,AT1G78390,AT3G14440,AT3G44880,AT5G43850,AT5G54080
GO:0006561	proline biosynthetic process	7.0238e-05	0.00833857	AT1G79900,AT2G39800,AT3G55610,AT5G46180
GO:0031669	cellular response to nutrient levels	8.30283e-05	0.00970537	AT1G02310,AT1G21400,AT1G22990,AT1G30500,AT1G32870,AT1G54160,AT1G64660,AT1G69480,AT1G73010,AT1G73220,AT1G78380,AT2G03240,AT2G30550,AT3G08860,AT3G17000,AT3G17790,AT3G54820,AT4G00430,AT4G31860,AT5G18200,AT5G57910
GO:0010556	regulation of macromolecule biosynthetic process	8.8882e-05	0.0100795	AT1G01720,AT1G02310,AT1G06180,AT1G09530,AT1G19490,AT1G21410,AT1G22490,AT1G22990,AT1G30500,AT1G32870,AT1G44810,AT1G45249,AT1G46768,AT1G48000,AT1G54160,AT1G54830,AT1G56280,AT1G56650,AT1G59640,AT1G68360,AT1G69260,AT1G70920,AT1G73010,AT1G73220,AT1G77450,AT2G16720,AT2G16770,AT2G18090,AT2G19810,AT2G25820,AT2G35550,AT2G37650,AT2G38340,AT2G46270,AT2G46680,AT3G02140,AT3G02990,AT3G11020,AT3G13040,AT3G15780…
GO:2000112	regulation of cellular macromolecule biosynthetic process	8.8882e-05	0.0100795	AT1G01720,AT1G02310,AT1G06180,AT1G09530,AT1G19490,AT1G21410,AT1G22490,AT1G22990,AT1G30500,AT1G32870,AT1G44810,AT1G45249,AT1G46768,AT1G48000,AT1G54160,AT1G54830,AT1G56280,AT1G56650,AT1G59640,AT1G68360,AT1G69260,AT1G70920,AT1G73010,AT1G73220,AT1G77450,AT2G16720,AT2G16770,AT2G18090,AT2G19810,AT2G25820,AT2G35550,AT2G37650,AT2G38340,AT2G46270,AT2G46680,AT3G02140,AT3G02990,AT3G11020,AT3G13040,AT3G15780…
GO:0009723	response to ethylene stimulus	9.13786e-05	0.0100875	AT1G54100,AT1G56650,AT1G63720,AT1G69260,AT1G69270,AT2G16720,AT2G43580,AT2G46270,AT3G47600,AT3G63010,AT4G01870,AT4G05100,AT4G21440,AT4G26080,AT4G27410,AT4G34000,AT4G34710,AT4G34990,AT5G13330,AT5G37260,AT5G52660,AT5G59220,AT5G60360
GO:0006635	fatty acid beta-oxidation	9.16084e-05	0.0100875	AT1G23780,AT1G78380,AT2G02390,AT3G17000,AT3G56310,AT4G01610,AT4G16760,AT5G06370,AT5G45160,AT5G46180,AT5G48180,AT5G54080,AT5G60160,AT5G65110
GO:0015996	chlorophyll catabolic process	0.000110105	0.0118779	AT1G54100,AT1G73040,AT2G19810,AT3G13040,AT3G44880,AT5G01520,AT5G43150,AT5G54080
GO:0051171	regulation of nitrogen compound metabolic process	0.000110994	0.0118779	AT1G01720,AT1G02310,AT1G04830,AT1G06180,AT1G09530,AT1G19490,AT1G21410,AT1G22490,AT1G22990,AT1G30500,AT1G32870,AT1G44810,AT1G45249,AT1G46768,AT1G48000,AT1G54160,AT1G54830,AT1G56280,AT1G56650,AT1G59640,AT1G67370,AT1G68360,AT1G69260,AT1G70920,AT1G73010,AT1G73220,AT1G77450,AT2G16720,AT2G16770,AT2G18090,AT2G19810,AT2G25820,AT2G35550,AT2G37650,AT2G38340,AT2G46270,AT2G46680,AT3G02140,AT3G02990,AT3G11020…
GO:0010262	somatic embryogenesis	0.000114453	0.0120779	AT1G54160,AT3G20910,AT3G26790,AT5G12840
GO:0071214	cellular response to abiotic stimulus	0.000121496	0.0126455	AT1G09530,AT1G32870,AT1G53210,AT1G54160,AT1G64660,AT1G78380,AT2G24540,AT2G30550,AT3G17000,AT3G22840,AT3G62090,AT4G31860,AT5G13170,AT5G57910
GO:0046149	pigment catabolic process	0.000126099	0.0129473	AT1G54100,AT1G73040,AT2G19810,AT3G13040,AT3G44880,AT5G01520,AT5G43150,AT5G54080
GO:0009267	cellular response to starvation	0.000132767	0.0131679	AT1G02310,AT1G21400,AT1G22990,AT1G30500,AT1G32870,AT1G54160,AT1G64660,AT1G69480,AT1G73010,AT1G73220,AT1G78380,AT2G03240,AT2G30550,AT3G17000,AT3G17790,AT3G54820,AT4G00430,AT4G31860,AT5G18200,AT5G57910
GO:0000303	response to superoxide	0.000133264	0.0131679	AT1G54100,AT1G56650,AT1G69270,AT2G46270,AT3G63010,AT4G26080,AT4G34000
GO:0016702	oxidoreductase activity, acting on single donors with incorporation of molecular oxygen, incorporation of two atoms of oxygen	0.000133447	0.0131679	AT1G06570,AT1G73680,AT1G78390,AT3G14440,AT5G43850,AT5G54080
GO:0006787	porphyrin-containing compound catabolic process	0.000163859	0.0157595	AT1G54100,AT1G73040,AT2G19810,AT3G13040,AT3G44880,AT5G01520,AT5G43150,AT5G54080
GO:0033015	tetrapyrrole catabolic process	0.000163859	0.0157595	AT1G54100,AT1G73040,AT2G19810,AT3G13040,AT3G44880,AT5G01520,AT5G43150,AT5G54080
GO:0031667	response to nutrient levels	0.000175639	0.016278	AT1G02310,AT1G21400,AT1G22990,AT1G30500,AT1G32870,AT1G54160,AT1G64660,AT1G69480,AT1G73010,AT1G73220,AT1G78380,AT2G03240,AT2G30550,AT3G08860,AT3G17000,AT3G17790,AT3G54820,AT4G00430,AT4G31860,AT5G18200,AT5G57910
GO:0010468	regulation of gene expression	0.000182143	0.016278	AT1G01720,AT1G02310,AT1G06180,AT1G09530,AT1G15310,AT1G19490,AT1G21410,AT1G22490,AT1G22990,AT1G30500,AT1G32870,AT1G44810,AT1G45249,AT1G46768,AT1G48000,AT1G54160,AT1G54830,AT1G56280,AT1G56650,AT1G59640,AT1G64810,AT1G68360,AT1G69260,AT1G70920,AT1G73010,AT1G73220,AT1G77450,AT2G16720,AT2G16770,AT2G18090,AT2G19810,AT2G25820,AT2G35550,AT2G37650,AT2G38340,AT2G46270,AT2G46680,AT3G02140,AT3G02990,AT3G11020…
GO:0080090	regulation of primary metabolic process	0.000183367	0.016278	AT1G01720,AT1G02310,AT1G04830,AT1G06180,AT1G09530,AT1G19490,AT1G21410,AT1G22490,AT1G22990,AT1G23740,AT1G30500,AT1G32870,AT1G44810,AT1G45249,AT1G46768,AT1G48000,AT1G54160,AT1G54830,AT1G56280,AT1G56650,AT1G59640,AT1G67370,AT1G68360,AT1G69260,AT1G70920,AT1G73010,AT1G73220,AT1G77450,AT1G79270,AT2G16720,AT2G16770,AT2G18090,AT2G19810,AT2G25820,AT2G35550,AT2G36290,AT2G37650,AT2G38340,AT2G46270,AT2G46680…
GO:0019219	regulation of nucleobase-containing compound metabolic process	0.000183495	0.016278	AT1G01720,AT1G02310,AT1G04830,AT1G06180,AT1G09530,AT1G19490,AT1G21410,AT1G22490,AT1G22990,AT1G30500,AT1G32870,AT1G44810,AT1G45249,AT1G46768,AT1G48000,AT1G54160,AT1G54830,AT1G56280,AT1G56650,AT1G59640,AT1G67370,AT1G68360,AT1G69260,AT1G70920,AT1G73010,AT1G73220,AT1G77450,AT2G16720,AT2G16770,AT2G18090,AT2G19810,AT2G25820,AT2G35550,AT2G37650,AT2G38340,AT2G46270,AT2G46680,AT3G02140,AT3G02990,AT3G11020…
GO:0042594	response to starvation	0.000185111	0.016278	AT1G02310,AT1G21400,AT1G22990,AT1G30500,AT1G32870,AT1G54160,AT1G64660,AT1G69480,AT1G73010,AT1G73220,AT1G78380,AT2G03240,AT2G30550,AT3G17000,AT3G17790,AT3G54820,AT4G00430,AT4G31860,AT5G18200,AT5G57910
GO:0051187	cofactor catabolic process	0.000185964	0.016278	AT1G54100,AT1G73040,AT2G19810,AT3G13040,AT3G44880,AT5G01520,AT5G43150,AT5G54080
GO:0009404	toxin metabolic process	0.00018639	0.016278	AT1G23550,AT1G77450,AT1G78340,AT1G78380,AT2G02390,AT3G17000,AT3G22830,AT3G24520,AT3G50910,AT4G01870,AT5G01720,AT5G13330,AT5G48180,AT5G62480,ATCG00720
GO:0009407	toxin catabolic process	0.00018639	0.016278	AT1G23550,AT1G77450,AT1G78340,AT1G78380,AT2G02390,AT3G17000,AT3G22830,AT3G24520,AT3G50910,AT4G01870,AT5G01720,AT5G13330,AT5G48180,AT5G62480,ATCG00720
GO:0032870	cellular response to hormone stimulus	0.000196616	0.016976	AT1G01720,AT1G07430,AT1G09530,AT1G21410,AT1G45249,AT1G52920,AT1G54100,AT1G54160,AT1G63720,AT1G69260,AT1G69270,AT2G16720,AT2G30550,AT2G43580,AT2G43710,AT2G46270,AT2G46680,AT3G02140,AT3G11410,AT3G19290,AT3G29575,AT3G56310,AT3G63010,AT4G01870,AT4G05100,AT4G21440,AT4G26080,AT4G27410,AT4G33950,AT4G34000,AT4G34710,AT4G34990,AT4G35790,AT5G06370,AT5G13170,AT5G52300,AT5G57050,AT5G57900,AT5G59220,AT5G61820
GO:0006351	transcription, DNA-dependent	0.000205542	0.0175472	AT1G01720,AT1G02310,AT1G06180,AT1G09530,AT1G19490,AT1G21410,AT1G22490,AT1G22990,AT1G30500,AT1G32870,AT1G44810,AT1G45249,AT1G46768,AT1G48000,AT1G54160,AT1G54830,AT1G56280,AT1G56650,AT1G59640,AT1G68360,AT1G69260,AT1G70920,AT1G73010,AT1G73220,AT1G77450,AT2G16720,AT2G16770,AT2G18090,AT2G19810,AT2G25820,AT2G35550,AT2G37650,AT2G38340,AT2G46270,AT2G46680,AT3G02140,AT3G02990,AT3G11020,AT3G13040,AT3G15780…
GO:0004722	protein serine/threonine phosphatase activity	0.000210161	0.0177423	AT1G07430,AT1G72770,AT3G05640,AT3G11410,AT3G17790,AT3G19100,AT3G20500,AT3G62260,AT4G26080,AT4G31750,AT4G31860,AT5G57050,AT5G59220
GO:0032774	RNA biosynthetic process	0.000214762	0.0179315	AT1G01720,AT1G02310,AT1G06180,AT1G09530,AT1G19490,AT1G21410,AT1G22490,AT1G22990,AT1G30500,AT1G32870,AT1G44810,AT1G45249,AT1G46768,AT1G48000,AT1G54160,AT1G54830,AT1G56280,AT1G56650,AT1G59640,AT1G68360,AT1G69260,AT1G70920,AT1G73010,AT1G73220,AT1G77450,AT2G16720,AT2G16770,AT2G18090,AT2G19810,AT2G25820,AT2G35550,AT2G37650,AT2G38340,AT2G46270,AT2G46680,AT3G02140,AT3G02990,AT3G11020,AT3G13040,AT3G15780…
GO:0071495	cellular response to endogenous stimulus	0.000224177	0.0182017	AT1G01720,AT1G07430,AT1G09530,AT1G21410,AT1G45249,AT1G52920,AT1G54100,AT1G54160,AT1G63720,AT1G69260,AT1G69270,AT2G16720,AT2G30550,AT2G43580,AT2G43710,AT2G46270,AT2G46680,AT3G02140,AT3G11410,AT3G19290,AT3G29575,AT3G56310,AT3G63010,AT4G01870,AT4G05100,AT4G21440,AT4G26080,AT4G27410,AT4G33950,AT4G34000,AT4G34710,AT4G34990,AT4G35790,AT5G06370,AT5G13170,AT5G52300,AT5G57050,AT5G57900,AT5G59220,AT5G61820
GO:0010162	seed dormancy process	0.000225186	0.0182017	AT1G07430,AT1G17020,AT1G52920,AT1G59640,AT1G78390,AT2G35300,AT2G40170,AT3G02990,AT3G15670,AT3G51810,AT3G63010,AT4G01610,AT4G19230
GO:0022611	dormancy process	0.000225186	0.0182017	AT1G07430,AT1G17020,AT1G52920,AT1G59640,AT1G78390,AT2G35300,AT2G40170,AT3G02990,AT3G15670,AT3G51810,AT3G63010,AT4G01610,AT4G19230
GO:0010154	fruit development	0.000238666	0.0190883	AT1G07430,AT1G17020,AT1G32560,AT1G52690,AT1G52920,AT1G54160,AT1G59640,AT1G69270,AT1G78390,AT2G34850,AT2G35300,AT2G36640,AT2G40170,AT2G42560,AT2G46660,AT3G02990,AT3G15670,AT3G17520,AT3G20910,AT3G26790,AT3G44880,AT3G51810,AT3G53040,AT3G55610,AT3G61630,AT3G63010,AT4G01610,AT4G02280,AT4G19230,AT4G34710,AT4G36600,AT4G39800,AT5G06760,AT5G12840,AT5G60910,AT5G65380
GO:0006560	proline metabolic process	0.000257898	0.019995	AT1G79900,AT2G39800,AT3G55610,AT5G46180
GO:0009830	cell wall modification involved in abscission	0.000257898	0.019995	AT1G17020,AT1G48000,AT1G52690,AT3G08860
GO:0044277	cell wall disassembly	0.000257898	0.019995	AT1G17020,AT1G48000,AT1G52690,AT3G08860
GO:0009755	hormone-mediated signaling pathway	0.00028813	0.0221132	AT1G01720,AT1G07430,AT1G09530,AT1G45249,AT1G52920,AT1G54100,AT1G54160,AT1G63720,AT1G69260,AT1G69270,AT2G16720,AT2G30550,AT2G43580,AT2G43710,AT2G46270,AT2G46680,AT3G02140,AT3G11410,AT3G19290,AT3G29575,AT3G56310,AT3G63010,AT4G01870,AT4G05100,AT4G21440,AT4G26080,AT4G27410,AT4G33950,AT4G34000,AT4G34710,AT4G34990,AT4G35790,AT5G06370,AT5G52300,AT5G57050,AT5G57900,AT5G59220,AT5G61820
GO:0009813	flavonoid biosynthetic process	0.000304249	0.0231169	AT1G04220,AT1G17020,AT1G56650,AT1G79270,AT2G24540,AT2G36290,AT3G22840,AT3G23000,AT3G27210,AT3G53960,AT3G57020,AT3G61220,AT4G34230,AT5G06510,AT5G47180,AT5G60910
GO:0010431	seed maturation	0.000341003	0.0256529	AT1G07430,AT1G17020,AT1G52920,AT1G59640,AT1G78390,AT2G35300,AT2G40170,AT3G02990,AT3G15670,AT3G51810,AT3G63010,AT4G01610,AT4G02280,AT4G19230
GO:0031668	cellular response to extracellular stimulus	0.000349559	0.0260387	AT1G02310,AT1G21400,AT1G22990,AT1G30500,AT1G32870,AT1G54160,AT1G64660,AT1G69480,AT1G73010,AT1G73220,AT1G78380,AT2G03240,AT2G30550,AT3G08860,AT3G17000,AT3G17790,AT3G54820,AT4G00430,AT4G31860,AT5G18200,AT5G57910
GO:0071496	cellular response to external stimulus	0.000364238	0.0268688	AT1G02310,AT1G21400,AT1G22990,AT1G30500,AT1G32870,AT1G54160,AT1G64660,AT1G69480,AT1G73010,AT1G73220,AT1G78380,AT2G03240,AT2G30550,AT3G08860,AT3G17000,AT3G17790,AT3G54820,AT4G00430,AT4G31860,AT5G18200,AT5G57910
GO:0009812	flavonoid metabolic process	0.000368849	0.0269472	AT1G04220,AT1G09530,AT1G17020,AT1G56650,AT1G79270,AT2G24540,AT2G36290,AT3G22840,AT3G23000,AT3G27210,AT3G53960,AT3G57020,AT3G61220,AT4G34230,AT5G06510,AT5G47180,AT5G60910
GO:0009809	lignin biosynthetic process	0.000419105	0.0303272	AT1G09500,AT1G09510,AT1G77520,AT2G33590,AT4G30470,AT4G34230,AT4G37970
GO:0006629	lipid metabolic process	0.000428233	0.0306954	AT1G02310,AT1G02390,AT1G04220,AT1G06570,AT1G07720,AT1G11910,AT1G22990,AT1G23740,AT1G23780,AT1G30500,AT1G32870,AT1G33270,AT1G53000,AT1G54160,AT1G54570,AT1G59640,AT1G62290,AT1G73010,AT1G73220,AT1G73680,AT1G73880,AT1G78380,AT1G78390,AT2G02390,AT2G04240,AT2G19810,AT2G29525,AT2G30550,AT2G33380,AT2G35550,AT2G36800,AT2G40170,AT2G41210,AT2G43710,AT2G47780,AT3G03310,AT3G05510,AT3G14360,AT3G14440,AT3G17000…
GO:0043565	sequence-specific DNA binding	0.000498468	0.0353959	AT1G19490,AT1G45249,AT1G54830,AT1G56280,AT1G70920,AT2G16770,AT2G46270,AT2G46680,AT3G02990,AT3G15790,AT3G19290,AT3G22830,AT3G24520,AT3G49760,AT3G61890,AT4G30935,AT4G34000,AT4G37790,AT5G13820,AT5G25220,AT5G43840,AT5G47640,AT5G52230
GO:0048316	seed development	0.000513427	0.0361206	AT1G07430,AT1G17020,AT1G32560,AT1G52690,AT1G52920,AT1G54160,AT1G59640,AT1G69270,AT1G78390,AT2G34850,AT2G35300,AT2G36640,AT2G40170,AT2G42560,AT2G46660,AT3G02990,AT3G15670,AT3G17520,AT3G20910,AT3G26790,AT3G44880,AT3G51810,AT3G53040,AT3G55610,AT3G61630,AT3G63010,AT4G01610,AT4G02280,AT4G19230,AT4G34710,AT4G36600,AT4G39800,AT5G06760,AT5G12840
GO:0030258	lipid modification	0.000546126	0.0380685	AT1G23780,AT1G78380,AT2G02390,AT3G17000,AT3G56310,AT4G01610,AT4G16760,AT5G04660,AT5G06370,AT5G45160,AT5G46180,AT5G48180,AT5G54080,AT5G60160,AT5G65110
GO:0060255	regulation of macromolecule metabolic process	0.000571724	0.0394905	AT1G01720,AT1G02310,AT1G06180,AT1G09530,AT1G15310,AT1G19490,AT1G21410,AT1G22490,AT1G22990,AT1G30500,AT1G32870,AT1G44810,AT1G45249,AT1G46768,AT1G48000,AT1G54160,AT1G54830,AT1G56280,AT1G56650,AT1G59640,AT1G64810,AT1G67370,AT1G68360,AT1G69260,AT1G70920,AT1G73010,AT1G73220,AT1G77450,AT2G16720,AT2G16770,AT2G18090,AT2G19810,AT2G25820,AT2G35550,AT2G37650,AT2G38340,AT2G46270,AT2G46680,AT3G02140,AT3G02990…
GO:0008287	protein serine/threonine phosphatase complex	0.000606881	0.0415413	AT1G07430,AT1G72770,AT3G62260,AT4G26080,AT4G31750,AT4G31860,AT5G57050
GO:0019748	secondary metabolic process	0.000655479	0.0443962	AT1G04220,AT1G09500,AT1G09510,AT1G23550,AT1G23740,AT1G77450,AT1G77520,AT1G78340,AT1G78380,AT1G79270,AT2G02390,AT2G33590,AT2G36290,AT2G43710,AT3G17000,AT3G22830,AT3G24520,AT3G26790,AT3G50910,AT4G01870,AT4G27520,AT4G30470,AT4G34230,AT4G37970,AT4G39800,AT5G01720,AT5G09640,AT5G13330,AT5G48180,AT5G62480,ATCG00720
GO:0009056	catabolic process	0.000660276	0.0443962	AT1G02205,AT1G04830,AT1G06430,AT1G09795,AT1G11910,AT1G20440,AT1G21410,AT1G21670,AT1G23550,AT1G23740,AT1G23780,AT1G28960,AT1G53000,AT1G53210,AT1G54100,AT1G59640,AT1G64660,AT1G73040,AT1G73880,AT1G77000,AT1G77450,AT1G78340,AT1G78380,AT1G80570,AT2G02390,AT2G19810,AT2G27830,AT2G39260,AT2G43580,AT2G43710,AT2G47780,AT3G05210,AT3G10340,AT3G13040,AT3G13672,AT3G16170,AT3G17000,AT3G17520,AT3G19170,AT3G22830…
GO:0009991	response to extracellular stimulus	0.000684032	0.0455901	AT1G02310,AT1G21400,AT1G22990,AT1G30500,AT1G32870,AT1G54160,AT1G64660,AT1G69480,AT1G73010,AT1G73220,AT1G78380,AT2G03240,AT2G30550,AT3G08860,AT3G17000,AT3G17790,AT3G54820,AT4G00430,AT4G31860,AT5G18200,AT5G57910
GO:0019222	regulation of metabolic process	0.000743606	0.0491297	AT1G01720,AT1G02305,AT1G02310,AT1G04830,AT1G06180,AT1G09530,AT1G15310,AT1G19490,AT1G20160,AT1G21410,AT1G22490,AT1G22990,AT1G23740,AT1G30500,AT1G32870,AT1G44810,AT1G45249,AT1G46768,AT1G48000,AT1G54160,AT1G54830,AT1G56280,AT1G56650,AT1G59640,AT1G64810,AT1G67370,AT1G68360,AT1G69260,AT1G70920,AT1G73010,AT1G73220,AT1G77450,AT1G79270,AT2G16720,AT2G16770,AT2G18090,AT2G19810,AT2G25820,AT2G35550,AT2G36290…

## Sheet: CommunityC4.dot
graph G {graph [overlap=false outputorder=edgesfirst];
node [style=filled fillcolor=white];
539.138357391 [label="539.13836", shape=ellipse]
333.059249615 [label="333.05925", shape=ellipse]
663.246536304 [label="663.24654", shape=ellipse]
AT2G17787 [shape=box]
AT1G72650 [shape=box]
AT4G21170 [shape=box]
AT5G09225 [shape=box]
AT3G04000 [shape=box]
AT3G54000 [shape=box]
ATMG00640 [shape=box]
AT2G45920 [shape=box]
AT2G31890 [shape=box]
AT3G46920 [shape=box]
AT4G11960 [shape=box]
AT3G57360 [shape=box]
AT1G27420 [shape=box]
AT1G65560 [shape=box]
AT5G66052 [shape=box]
AT4G31430 [shape=box]
AT1G09140 [shape=box]
AT4G36930 [shape=box]
AT5G25280 [shape=box]
AT5G03970 [shape=box]
AT2G01008 [shape=box]
AT3G03950 [shape=box]
AT2G46610 [shape=box]
AT5G63830 [shape=box]
AT1G72090 [shape=box]
AT2G38800 [shape=box]
AT4G21320 [shape=box]
AT5G23230 [shape=box]
AT4G31351 [shape=box]
AT5G14800 [shape=box]
AT3G14750 [shape=box]
AT4G38440 [shape=box]
AT1G20920 [shape=box]
AT4G19220 [shape=box]
AT5G16110 [shape=box]
AT1G10240 [shape=box]
AT5G51410 [shape=box]
AT3G24500 [shape=box]
AT5G04910 [shape=box]
AT3G12770 [shape=box]
AT1G78930 [shape=box]
AT2G41750 [shape=box]
AT3G23020 [shape=box]
AT4G31354 [shape=box]
AT3G10030 [shape=box]
AT4G02750 [shape=box]
AT5G58470 [shape=box]
AT3G13224 [shape=box]
AT1G05970 [shape=box]
AT4G38020 [shape=box]
AT3G46230 [shape=box]
AT4G32910 [shape=box]
AT3G62770 [shape=box]
AT5G42370 [shape=box]
AT3G12580 [shape=box]
AT2G42680 [shape=box]
AT5G64710 [shape=box]
AT2G37340 [shape=box]
AT1G71260 [shape=box]
AT5G59440 [shape=box]
AT1G23860 [shape=box]
AT2G43420 [shape=box]
AT5G13270 [shape=box]
AT5G23050 [shape=box]
AT1G55460 [shape=box]
AT1G17460 [shape=box]
AT1G49530 [shape=box]
AT3G42860 [shape=box]
AT3G62330 [shape=box]
AT4G15090 [shape=box]
AT3G03330 [shape=box]
AT1G51200 [shape=box]
AT3G21740 [shape=box]
AT5G19740 [shape=box]
AT4G09830 [shape=box]
AT3G48830 [shape=box]
AT3G44440 [shape=box]
AT2G21710 [shape=box]
539.138357391 -- "663.246536304" [style=solid]
333.059249615 -- "AT2G17787" [style=solid]
333.059249615 -- "AT1G72650" [style=solid]
AT2G17787 -- "AT1G72650" [style=solid]
333.059249615 -- "AT4G21170" [style=solid]
AT2G17787 -- "AT4G21170" [style=solid]
AT1G72650 -- "AT4G21170" [style=solid]
539.138357391 -- "AT5G09225" [style=solid]
AT2G17787 -- "AT5G09225" [style=solid]
AT1G72650 -- "AT5G09225" [style=solid]
333.059249615 -- "AT3G04000" [style=solid]
AT2G17787 -- "AT3G04000" [style=solid]
AT1G72650 -- "AT3G04000" [style=solid]
AT4G21170 -- "AT3G04000" [style=solid]
333.059249615 -- "AT3G54000" [style=solid]
AT2G17787 -- "AT3G54000" [style=solid]
AT1G72650 -- "AT3G54000" [style=solid]
AT4G21170 -- "AT3G54000" [style=solid]
AT5G09225 -- "AT3G54000" [style=solid]
AT3G04000 -- "AT3G54000" [style=solid]
333.059249615 -- "ATMG00640" [style=solid]
AT2G17787 -- "ATMG00640" [style=solid]
AT1G72650 -- "ATMG00640" [style=solid]
AT4G21170 -- "ATMG00640" [style=solid]
AT5G09225 -- "ATMG00640" [style=solid]
AT3G04000 -- "ATMG00640" [style=solid]
AT3G54000 -- "ATMG00640" [style=solid]
333.059249615 -- "AT2G45920" [style=solid]
AT2G17787 -- "AT2G45920" [style=solid]
AT1G72650 -- "AT2G45920" [style=solid]
AT4G21170 -- "AT2G45920" [style=solid]
AT5G09225 -- "AT2G45920" [style=solid]
AT3G04000 -- "AT2G45920" [style=solid]
AT3G54000 -- "AT2G45920" [style=solid]
ATMG00640 -- "AT2G45920" [style=solid]
333.059249615 -- "AT2G31890" [style=solid]
AT2G17787 -- "AT2G31890" [style=solid]
AT1G72650 -- "AT2G31890" [style=solid]
AT4G21170 -- "AT2G31890" [style=solid]
AT3G04000 -- "AT2G31890" [style=solid]
AT3G54000 -- "AT2G31890" [style=solid]
ATMG00640 -- "AT2G31890" [style=solid]
AT2G45920 -- "AT2G31890" [style=solid]
333.059249615 -- "AT3G46920" [style=solid]
AT2G17787 -- "AT3G46920" [style=solid]
AT1G72650 -- "AT3G46920" [style=solid]
AT4G21170 -- "AT3G46920" [style=solid]
AT5G09225 -- "AT3G46920" [style=solid]
AT3G04000 -- "AT3G46920" [style=solid]
AT3G54000 -- "AT3G46920" [style=solid]
ATMG00640 -- "AT3G46920" [style=solid]
AT2G45920 -- "AT3G46920" [style=solid]
AT2G31890 -- "AT3G46920" [style=solid]
333.059249615 -- "AT4G11960" [style=solid]
539.138357391 -- "AT4G11960" [style=solid]
AT2G17787 -- "AT4G11960" [style=solid]
AT1G72650 -- "AT4G11960" [style=solid]
AT4G21170 -- "AT4G11960" [style=solid]
AT5G09225 -- "AT4G11960" [style=solid]
AT3G04000 -- "AT4G11960" [style=solid]
AT3G54000 -- "AT4G11960" [style=solid]
ATMG00640 -- "AT4G11960" [style=solid]
AT2G45920 -- "AT4G11960" [style=solid]
AT2G31890 -- "AT4G11960" [style=solid]
AT3G46920 -- "AT4G11960" [style=solid]
333.059249615 -- "AT3G57360" [style=solid]
AT2G17787 -- "AT3G57360" [style=solid]
AT1G72650 -- "AT3G57360" [style=solid]
AT4G21170 -- "AT3G57360" [style=solid]
AT3G04000 -- "AT3G57360" [style=solid]
AT3G54000 -- "AT3G57360" [style=solid]
ATMG00640 -- "AT3G57360" [style=solid]
AT2G45920 -- "AT3G57360" [style=solid]
AT2G31890 -- "AT3G57360" [style=solid]
AT3G46920 -- "AT3G57360" [style=solid]
333.059249615 -- "AT1G27420" [style=solid]
AT2G17787 -- "AT1G27420" [style=solid]
AT1G72650 -- "AT1G27420" [style=solid]
AT4G21170 -- "AT1G27420" [style=solid]
AT5G09225 -- "AT1G27420" [style=solid]
AT3G04000 -- "AT1G27420" [style=solid]
AT3G54000 -- "AT1G27420" [style=solid]
ATMG00640 -- "AT1G27420" [style=solid]
AT2G45920 -- "AT1G27420" [style=solid]
AT2G31890 -- "AT1G27420" [style=solid]
AT3G46920 -- "AT1G27420" [style=solid]
AT4G11960 -- "AT1G27420" [style=solid]
AT3G57360 -- "AT1G27420" [style=solid]
333.059249615 -- "AT1G65560" [style=solid]
AT2G17787 -- "AT1G65560" [style=solid]
AT1G72650 -- "AT1G65560" [style=solid]
AT4G21170 -- "AT1G65560" [style=solid]
AT5G09225 -- "AT1G65560" [style=solid]
AT3G04000 -- "AT1G65560" [style=solid]
AT3G54000 -- "AT1G65560" [style=solid]
ATMG00640 -- "AT1G65560" [style=solid]
AT2G45920 -- "AT1G65560" [style=solid]
AT2G31890 -- "AT1G65560" [style=solid]
AT3G46920 -- "AT1G65560" [style=solid]
AT4G11960 -- "AT1G65560" [style=solid]
AT3G57360 -- "AT1G65560" [style=solid]
AT1G27420 -- "AT1G65560" [style=solid]
539.138357391 -- "AT5G66052" [style=solid]
AT2G17787 -- "AT5G66052" [style=solid]
AT1G72650 -- "AT5G66052" [style=solid]
AT5G09225 -- "AT5G66052" [style=solid]
AT3G54000 -- "AT5G66052" [style=solid]
ATMG00640 -- "AT5G66052" [style=solid]
AT2G45920 -- "AT5G66052" [style=solid]
AT3G46920 -- "AT5G66052" [style=solid]
AT4G11960 -- "AT5G66052" [style=solid]
AT1G27420 -- "AT5G66052" [style=solid]
AT1G65560 -- "AT5G66052" [style=solid]
333.059249615 -- "AT4G31430" [style=solid]
AT2G17787 -- "AT4G31430" [style=solid]
AT1G72650 -- "AT4G31430" [style=solid]
AT4G21170 -- "AT4G31430" [style=solid]
AT5G09225 -- "AT4G31430" [style=solid]
AT3G04000 -- "AT4G31430" [style=solid]
AT3G54000 -- "AT4G31430" [style=solid]
ATMG00640 -- "AT4G31430" [style=solid]
AT2G45920 -- "AT4G31430" [style=solid]
AT2G31890 -- "AT4G31430" [style=solid]
AT3G46920 -- "AT4G31430" [style=solid]
AT4G11960 -- "AT4G31430" [style=solid]
AT3G57360 -- "AT4G31430" [style=solid]
AT1G27420 -- "AT4G31430" [style=solid]
AT1G65560 -- "AT4G31430" [style=solid]
AT5G66052 -- "AT4G31430" [style=solid]
333.059249615 -- "AT1G09140" [style=solid]
AT2G17787 -- "AT1G09140" [style=solid]
AT1G72650 -- "AT1G09140" [style=solid]
AT4G21170 -- "AT1G09140" [style=solid]
AT5G09225 -- "AT1G09140" [style=solid]
AT3G04000 -- "AT1G09140" [style=solid]
AT3G54000 -- "AT1G09140" [style=solid]
ATMG00640 -- "AT1G09140" [style=solid]
AT2G45920 -- "AT1G09140" [style=solid]
AT2G31890 -- "AT1G09140" [style=solid]
AT3G46920 -- "AT1G09140" [style=solid]
AT4G11960 -- "AT1G09140" [style=solid]
AT3G57360 -- "AT1G09140" [style=solid]
AT1G27420 -- "AT1G09140" [style=solid]
AT1G65560 -- "AT1G09140" [style=solid]
AT5G66052 -- "AT1G09140" [style=solid]
AT4G31430 -- "AT1G09140" [style=solid]
333.059249615 -- "AT4G36930" [style=solid]
AT2G17787 -- "AT4G36930" [style=solid]
AT1G72650 -- "AT4G36930" [style=solid]
AT4G21170 -- "AT4G36930" [style=solid]
AT5G09225 -- "AT4G36930" [style=solid]
AT3G04000 -- "AT4G36930" [style=solid]
AT3G54000 -- "AT4G36930" [style=solid]
ATMG00640 -- "AT4G36930" [style=solid]
AT2G45920 -- "AT4G36930" [style=solid]
AT2G31890 -- "AT4G36930" [style=solid]
AT3G46920 -- "AT4G36930" [style=solid]
AT4G11960 -- "AT4G36930" [style=solid]
AT3G57360 -- "AT4G36930" [style=solid]
AT1G27420 -- "AT4G36930" [style=solid]
AT1G65560 -- "AT4G36930" [style=solid]
AT5G66052 -- "AT4G36930" [style=solid]
AT4G31430 -- "AT4G36930" [style=solid]
AT1G09140 -- "AT4G36930" [style=solid]
333.059249615 -- "AT5G25280" [style=solid]
AT2G17787 -- "AT5G25280" [style=solid]
AT1G72650 -- "AT5G25280" [style=solid]
AT4G21170 -- "AT5G25280" [style=solid]
AT5G09225 -- "AT5G25280" [style=solid]
AT3G04000 -- "AT5G25280" [style=solid]
AT3G54000 -- "AT5G25280" [style=solid]
ATMG00640 -- "AT5G25280" [style=solid]
AT2G45920 -- "AT5G25280" [style=solid]
AT2G31890 -- "AT5G25280" [style=solid]
AT3G46920 -- "AT5G25280" [style=solid]
AT4G11960 -- "AT5G25280" [style=solid]
AT3G57360 -- "AT5G25280" [style=solid]
AT1G27420 -- "AT5G25280" [style=solid]
AT1G65560 -- "AT5G25280" [style=solid]
AT5G66052 -- "AT5G25280" [style=solid]
AT4G31430 -- "AT5G25280" [style=solid]
AT1G09140 -- "AT5G25280" [style=solid]
AT4G36930 -- "AT5G25280" [style=solid]
333.059249615 -- "AT5G03970" [style=solid]
AT2G17787 -- "AT5G03970" [style=solid]
AT1G72650 -- "AT5G03970" [style=solid]
AT4G21170 -- "AT5G03970" [style=solid]
AT5G09225 -- "AT5G03970" [style=solid]
AT3G04000 -- "AT5G03970" [style=solid]
AT3G54000 -- "AT5G03970" [style=solid]
ATMG00640 -- "AT5G03970" [style=solid]
AT2G45920 -- "AT5G03970" [style=solid]
AT2G31890 -- "AT5G03970" [style=solid]
AT3G46920 -- "AT5G03970" [style=solid]
AT4G11960 -- "AT5G03970" [style=solid]
AT3G57360 -- "AT5G03970" [style=solid]
AT1G27420 -- "AT5G03970" [style=solid]
AT1G65560 -- "AT5G03970" [style=solid]
AT5G66052 -- "AT5G03970" [style=solid]
AT4G31430 -- "AT5G03970" [style=solid]
AT1G09140 -- "AT5G03970" [style=solid]
AT4G36930 -- "AT5G03970" [style=solid]
AT5G25280 -- "AT5G03970" [style=solid]
333.059249615 -- "AT2G01008" [style=solid]
AT2G17787 -- "AT2G01008" [style=solid]
AT1G72650 -- "AT2G01008" [style=solid]
AT4G21170 -- "AT2G01008" [style=solid]
AT5G09225 -- "AT2G01008" [style=solid]
AT3G04000 -- "AT2G01008" [style=solid]
AT3G54000 -- "AT2G01008" [style=solid]
ATMG00640 -- "AT2G01008" [style=solid]
AT2G45920 -- "AT2G01008" [style=solid]
AT2G31890 -- "AT2G01008" [style=solid]
AT3G46920 -- "AT2G01008" [style=solid]
AT4G11960 -- "AT2G01008" [style=solid]
AT3G57360 -- "AT2G01008" [style=solid]
AT1G27420 -- "AT2G01008" [style=solid]
AT1G65560 -- "AT2G01008" [style=solid]
AT5G66052 -- "AT2G01008" [style=solid]
AT4G31430 -- "AT2G01008" [style=solid]
AT1G09140 -- "AT2G01008" [style=solid]
AT4G36930 -- "AT2G01008" [style=solid]
AT5G25280 -- "AT2G01008" [style=solid]
AT5G03970 -- "AT2G01008" [style=solid]
333.059249615 -- "AT3G03950" [style=solid]
AT2G17787 -- "AT3G03950" [style=solid]
AT1G72650 -- "AT3G03950" [style=solid]
AT4G21170 -- "AT3G03950" [style=solid]
AT3G04000 -- "AT3G03950" [style=solid]
AT3G54000 -- "AT3G03950" [style=solid]
ATMG00640 -- "AT3G03950" [style=solid]
AT2G45920 -- "AT3G03950" [style=solid]
AT2G31890 -- "AT3G03950" [style=solid]
AT3G46920 -- "AT3G03950" [style=solid]
AT4G11960 -- "AT3G03950" [style=solid]
AT3G57360 -- "AT3G03950" [style=solid]
AT1G27420 -- "AT3G03950" [style=solid]
AT1G65560 -- "AT3G03950" [style=solid]
AT5G66052 -- "AT3G03950" [style=solid]
AT4G31430 -- "AT3G03950" [style=solid]
AT1G09140 -- "AT3G03950" [style=solid]
AT4G36930 -- "AT3G03950" [style=solid]
AT5G25280 -- "AT3G03950" [style=solid]
AT5G03970 -- "AT3G03950" [style=solid]
AT2G01008 -- "AT3G03950" [style=solid]
333.059249615 -- "AT2G46610" [style=solid]
AT2G17787 -- "AT2G46610" [style=solid]
AT1G72650 -- "AT2G46610" [style=solid]
AT4G21170 -- "AT2G46610" [style=solid]
AT5G09225 -- "AT2G46610" [style=solid]
AT3G04000 -- "AT2G46610" [style=solid]
AT3G54000 -- "AT2G46610" [style=solid]
ATMG00640 -- "AT2G46610" [style=solid]
AT2G45920 -- "AT2G46610" [style=solid]
AT2G31890 -- "AT2G46610" [style=solid]
AT3G46920 -- "AT2G46610" [style=solid]
AT4G11960 -- "AT2G46610" [style=solid]
AT3G57360 -- "AT2G46610" [style=solid]
AT1G27420 -- "AT2G46610" [style=solid]
AT1G65560 -- "AT2G46610" [style=solid]
AT5G66052 -- "AT2G46610" [style=solid]
AT4G31430 -- "AT2G46610" [style=solid]
AT1G09140 -- "AT2G46610" [style=solid]
AT4G36930 -- "AT2G46610" [style=solid]
AT5G25280 -- "AT2G46610" [style=solid]
AT5G03970 -- "AT2G46610" [style=solid]
AT2G01008 -- "AT2G46610" [style=solid]
AT3G03950 -- "AT2G46610" [style=solid]
333.059249615 -- "AT5G63830" [style=solid]
AT2G17787 -- "AT5G63830" [style=solid]
AT1G72650 -- "AT5G63830" [style=solid]
AT4G21170 -- "AT5G63830" [style=solid]
AT5G09225 -- "AT5G63830" [style=solid]
AT3G04000 -- "AT5G63830" [style=solid]
AT3G54000 -- "AT5G63830" [style=solid]
ATMG00640 -- "AT5G63830" [style=solid]
AT2G45920 -- "AT5G63830" [style=solid]
AT2G31890 -- "AT5G63830" [style=solid]
AT3G46920 -- "AT5G63830" [style=solid]
AT4G11960 -- "AT5G63830" [style=solid]
AT3G57360 -- "AT5G63830" [style=solid]
AT1G27420 -- "AT5G63830" [style=solid]
AT1G65560 -- "AT5G63830" [style=solid]
AT5G66052 -- "AT5G63830" [style=solid]
AT4G31430 -- "AT5G63830" [style=solid]
AT1G09140 -- "AT5G63830" [style=solid]
AT4G36930 -- "AT5G63830" [style=solid]
AT5G25280 -- "AT5G63830" [style=solid]
AT5G03970 -- "AT5G63830" [style=solid]
AT2G01008 -- "AT5G63830" [style=solid]
AT3G03950 -- "AT5G63830" [style=solid]
AT2G46610 -- "AT5G63830" [style=solid]
333.059249615 -- "AT1G72090" [style=solid]
AT2G17787 -- "AT1G72090" [style=solid]
AT1G72650 -- "AT1G72090" [style=solid]
AT4G21170 -- "AT1G72090" [style=solid]
AT5G09225 -- "AT1G72090" [style=solid]
AT3G04000 -- "AT1G72090" [style=solid]
AT3G54000 -- "AT1G72090" [style=solid]
ATMG00640 -- "AT1G72090" [style=solid]
AT2G45920 -- "AT1G72090" [style=solid]
AT2G31890 -- "AT1G72090" [style=solid]
AT3G46920 -- "AT1G72090" [style=solid]
AT4G11960 -- "AT1G72090" [style=solid]
AT3G57360 -- "AT1G72090" [style=solid]
AT1G27420 -- "AT1G72090" [style=solid]
AT1G65560 -- "AT1G72090" [style=solid]
AT5G66052 -- "AT1G72090" [style=solid]
AT4G31430 -- "AT1G72090" [style=solid]
AT1G09140 -- "AT1G72090" [style=solid]
AT4G36930 -- "AT1G72090" [style=solid]
AT5G25280 -- "AT1G72090" [style=solid]
AT5G03970 -- "AT1G72090" [style=solid]
AT2G01008 -- "AT1G72090" [style=solid]
AT3G03950 -- "AT1G72090" [style=solid]
AT2G46610 -- "AT1G72090" [style=solid]
AT5G63830 -- "AT1G72090" [style=solid]
333.059249615 -- "AT2G38800" [style=solid]
539.138357391 -- "AT2G38800" [style=solid]
AT2G17787 -- "AT2G38800" [style=solid]
AT1G72650 -- "AT2G38800" [style=solid]
AT4G21170 -- "AT2G38800" [style=solid]
AT5G09225 -- "AT2G38800" [style=solid]
AT3G04000 -- "AT2G38800" [style=solid]
AT3G54000 -- "AT2G38800" [style=solid]
ATMG00640 -- "AT2G38800" [style=solid]
AT2G45920 -- "AT2G38800" [style=solid]
AT2G31890 -- "AT2G38800" [style=solid]
AT3G46920 -- "AT2G38800" [style=solid]
AT4G11960 -- "AT2G38800" [style=solid]
AT3G57360 -- "AT2G38800" [style=solid]
AT1G27420 -- "AT2G38800" [style=solid]
AT1G65560 -- "AT2G38800" [style=solid]
AT5G66052 -- "AT2G38800" [style=solid]
AT4G31430 -- "AT2G38800" [style=solid]
AT1G09140 -- "AT2G38800" [style=solid]
AT4G36930 -- "AT2G38800" [style=solid]
AT5G25280 -- "AT2G38800" [style=solid]
AT5G03970 -- "AT2G38800" [style=solid]
AT2G01008 -- "AT2G38800" [style=solid]
AT3G03950 -- "AT2G38800" [style=solid]
AT2G46610 -- "AT2G38800" [style=solid]
AT5G63830 -- "AT2G38800" [style=solid]
AT1G72090 -- "AT2G38800" [style=solid]
333.059249615 -- "AT4G21320" [style=solid]
AT2G17787 -- "AT4G21320" [style=solid]
AT1G72650 -- "AT4G21320" [style=solid]
AT4G21170 -- "AT4G21320" [style=solid]
AT5G09225 -- "AT4G21320" [style=solid]
AT3G04000 -- "AT4G21320" [style=solid]
AT3G54000 -- "AT4G21320" [style=solid]
ATMG00640 -- "AT4G21320" [style=solid]
AT2G45920 -- "AT4G21320" [style=solid]
AT2G31890 -- "AT4G21320" [style=solid]
AT3G46920 -- "AT4G21320" [style=solid]
AT4G11960 -- "AT4G21320" [style=solid]
AT3G57360 -- "AT4G21320" [style=solid]
AT1G27420 -- "AT4G21320" [style=solid]
AT1G65560 -- "AT4G21320" [style=solid]
AT5G66052 -- "AT4G21320" [style=solid]
AT4G31430 -- "AT4G21320" [style=solid]
AT1G09140 -- "AT4G21320" [style=solid]
AT4G36930 -- "AT4G21320" [style=solid]
AT5G25280 -- "AT4G21320" [style=solid]
AT5G03970 -- "AT4G21320" [style=solid]
AT2G01008 -- "AT4G21320" [style=solid]
AT3G03950 -- "AT4G21320" [style=solid]
AT2G46610 -- "AT4G21320" [style=solid]
AT5G63830 -- "AT4G21320" [style=solid]
AT1G72090 -- "AT4G21320" [style=solid]
AT2G38800 -- "AT4G21320" [style=solid]
333.059249615 -- "AT5G23230" [style=solid]
AT2G17787 -- "AT5G23230" [style=solid]
AT1G72650 -- "AT5G23230" [style=solid]
AT4G21170 -- "AT5G23230" [style=solid]
AT3G04000 -- "AT5G23230" [style=solid]
AT3G54000 -- "AT5G23230" [style=solid]
ATMG00640 -- "AT5G23230" [style=solid]
AT2G45920 -- "AT5G23230" [style=solid]
AT2G31890 -- "AT5G23230" [style=solid]
AT3G46920 -- "AT5G23230" [style=solid]
AT4G11960 -- "AT5G23230" [style=solid]
AT3G57360 -- "AT5G23230" [style=solid]
AT1G27420 -- "AT5G23230" [style=solid]
AT1G65560 -- "AT5G23230" [style=solid]
AT5G66052 -- "AT5G23230" [style=solid]
AT4G31430 -- "AT5G23230" [style=solid]
AT1G09140 -- "AT5G23230" [style=solid]
AT4G36930 -- "AT5G23230" [style=solid]
AT5G25280 -- "AT5G23230" [style=solid]
AT5G03970 -- "AT5G23230" [style=solid]
AT2G01008 -- "AT5G23230" [style=solid]
AT3G03950 -- "AT5G23230" [style=solid]
AT2G46610 -- "AT5G23230" [style=solid]
AT5G63830 -- "AT5G23230" [style=solid]
AT1G72090 -- "AT5G23230" [style=solid]
AT2G38800 -- "AT5G23230" [style=solid]
AT4G21320 -- "AT5G23230" [style=solid]
333.059249615 -- "AT4G31351" [style=solid]
AT2G17787 -- "AT4G31351" [style=solid]
AT1G72650 -- "AT4G31351" [style=solid]
AT4G21170 -- "AT4G31351" [style=solid]
AT5G09225 -- "AT4G31351" [style=solid]
AT3G04000 -- "AT4G31351" [style=solid]
AT3G54000 -- "AT4G31351" [style=solid]
ATMG00640 -- "AT4G31351" [style=solid]
AT2G45920 -- "AT4G31351" [style=solid]
AT2G31890 -- "AT4G31351" [style=solid]
AT3G46920 -- "AT4G31351" [style=solid]
AT4G11960 -- "AT4G31351" [style=solid]
AT3G57360 -- "AT4G31351" [style=solid]
AT1G27420 -- "AT4G31351" [style=solid]
AT1G65560 -- "AT4G31351" [style=solid]
AT5G66052 -- "AT4G31351" [style=solid]
AT4G31430 -- "AT4G31351" [style=solid]
AT1G09140 -- "AT4G31351" [style=solid]
AT4G36930 -- "AT4G31351" [style=solid]
AT5G25280 -- "AT4G31351" [style=solid]
AT5G03970 -- "AT4G31351" [style=solid]
AT2G01008 -- "AT4G31351" [style=solid]
AT3G03950 -- "AT4G31351" [style=solid]
AT2G46610 -- "AT4G31351" [style=solid]
AT5G63830 -- "AT4G31351" [style=solid]
AT1G72090 -- "AT4G31351" [style=solid]
AT2G38800 -- "AT4G31351" [style=solid]
AT4G21320 -- "AT4G31351" [style=solid]
AT5G23230 -- "AT4G31351" [style=solid]
333.059249615 -- "AT5G14800" [style=solid]
AT2G17787 -- "AT5G14800" [style=solid]
AT1G72650 -- "AT5G14800" [style=solid]
AT4G21170 -- "AT5G14800" [style=solid]
AT3G04000 -- "AT5G14800" [style=solid]
AT3G54000 -- "AT5G14800" [style=solid]
ATMG00640 -- "AT5G14800" [style=solid]
AT2G45920 -- "AT5G14800" [style=solid]
AT2G31890 -- "AT5G14800" [style=solid]
AT3G46920 -- "AT5G14800" [style=solid]
AT3G57360 -- "AT5G14800" [style=solid]
AT1G27420 -- "AT5G14800" [style=solid]
AT1G65560 -- "AT5G14800" [style=solid]
AT5G66052 -- "AT5G14800" [style=solid]
AT4G31430 -- "AT5G14800" [style=solid]
AT1G09140 -- "AT5G14800" [style=solid]
AT4G36930 -- "AT5G14800" [style=solid]
AT5G25280 -- "AT5G14800" [style=solid]
AT5G03970 -- "AT5G14800" [style=solid]
AT2G01008 -- "AT5G14800" [style=solid]
AT3G03950 -- "AT5G14800" [style=solid]
AT2G46610 -- "AT5G14800" [style=solid]
AT5G63830 -- "AT5G14800" [style=solid]
AT1G72090 -- "AT5G14800" [style=solid]
AT2G38800 -- "AT5G14800" [style=solid]
AT4G21320 -- "AT5G14800" [style=solid]
AT5G23230 -- "AT5G14800" [style=solid]
AT4G31351 -- "AT5G14800" [style=solid]
333.059249615 -- "AT3G14750" [style=solid]
AT2G17787 -- "AT3G14750" [style=solid]
AT1G72650 -- "AT3G14750" [style=solid]
AT4G21170 -- "AT3G14750" [style=solid]
AT3G04000 -- "AT3G14750" [style=solid]
AT3G54000 -- "AT3G14750" [style=solid]
ATMG00640 -- "AT3G14750" [style=solid]
AT2G45920 -- "AT3G14750" [style=solid]
AT2G31890 -- "AT3G14750" [style=solid]
AT3G46920 -- "AT3G14750" [style=solid]
AT4G11960 -- "AT3G14750" [style=solid]
AT3G57360 -- "AT3G14750" [style=solid]
AT1G27420 -- "AT3G14750" [style=solid]
AT1G65560 -- "AT3G14750" [style=solid]
AT4G31430 -- "AT3G14750" [style=solid]
AT1G09140 -- "AT3G14750" [style=solid]
AT4G36930 -- "AT3G14750" [style=solid]
AT5G25280 -- "AT3G14750" [style=solid]
AT5G03970 -- "AT3G14750" [style=solid]
AT2G01008 -- "AT3G14750" [style=solid]
AT3G03950 -- "AT3G14750" [style=solid]
AT2G46610 -- "AT3G14750" [style=solid]
AT5G63830 -- "AT3G14750" [style=solid]
AT1G72090 -- "AT3G14750" [style=solid]
AT2G38800 -- "AT3G14750" [style=solid]
AT4G21320 -- "AT3G14750" [style=solid]
AT5G23230 -- "AT3G14750" [style=solid]
AT4G31351 -- "AT3G14750" [style=solid]
AT5G14800 -- "AT3G14750" [style=solid]
333.059249615 -- "AT4G38440" [style=solid]
AT2G17787 -- "AT4G38440" [style=solid]
AT1G72650 -- "AT4G38440" [style=solid]
AT4G21170 -- "AT4G38440" [style=solid]
AT5G09225 -- "AT4G38440" [style=solid]
AT3G04000 -- "AT4G38440" [style=solid]
AT3G54000 -- "AT4G38440" [style=solid]
ATMG00640 -- "AT4G38440" [style=solid]
AT2G45920 -- "AT4G38440" [style=solid]
AT2G31890 -- "AT4G38440" [style=solid]
AT3G46920 -- "AT4G38440" [style=solid]
AT4G11960 -- "AT4G38440" [style=solid]
AT3G57360 -- "AT4G38440" [style=solid]
AT1G27420 -- "AT4G38440" [style=solid]
AT1G65560 -- "AT4G38440" [style=solid]
AT5G66052 -- "AT4G38440" [style=solid]
AT4G31430 -- "AT4G38440" [style=solid]
AT1G09140 -- "AT4G38440" [style=solid]
AT4G36930 -- "AT4G38440" [style=solid]
AT5G25280 -- "AT4G38440" [style=solid]
AT5G03970 -- "AT4G38440" [style=solid]
AT2G01008 -- "AT4G38440" [style=solid]
AT3G03950 -- "AT4G38440" [style=solid]
AT2G46610 -- "AT4G38440" [style=solid]
AT5G63830 -- "AT4G38440" [style=solid]
AT1G72090 -- "AT4G38440" [style=solid]
AT2G38800 -- "AT4G38440" [style=solid]
AT4G21320 -- "AT4G38440" [style=solid]
AT5G23230 -- "AT4G38440" [style=solid]
AT4G31351 -- "AT4G38440" [style=solid]
AT5G14800 -- "AT4G38440" [style=solid]
AT3G14750 -- "AT4G38440" [style=solid]
333.059249615 -- "AT1G20920" [style=solid]
AT2G17787 -- "AT1G20920" [style=solid]
AT1G72650 -- "AT1G20920" [style=solid]
AT4G21170 -- "AT1G20920" [style=solid]
AT3G04000 -- "AT1G20920" [style=solid]
AT3G54000 -- "AT1G20920" [style=solid]
ATMG00640 -- "AT1G20920" [style=solid]
AT2G45920 -- "AT1G20920" [style=solid]
AT2G31890 -- "AT1G20920" [style=solid]
AT3G46920 -- "AT1G20920" [style=solid]
AT4G11960 -- "AT1G20920" [style=solid]
AT3G57360 -- "AT1G20920" [style=solid]
AT1G27420 -- "AT1G20920" [style=solid]
AT1G65560 -- "AT1G20920" [style=solid]
AT5G66052 -- "AT1G20920" [style=solid]
AT4G31430 -- "AT1G20920" [style=solid]
AT1G09140 -- "AT1G20920" [style=solid]
AT4G36930 -- "AT1G20920" [style=solid]
AT5G25280 -- "AT1G20920" [style=solid]
AT5G03970 -- "AT1G20920" [style=solid]
AT2G01008 -- "AT1G20920" [style=solid]
AT3G03950 -- "AT1G20920" [style=solid]
AT2G46610 -- "AT1G20920" [style=solid]
AT5G63830 -- "AT1G20920" [style=solid]
AT1G72090 -- "AT1G20920" [style=solid]
AT2G38800 -- "AT1G20920" [style=solid]
AT4G21320 -- "AT1G20920" [style=solid]
AT5G23230 -- "AT1G20920" [style=solid]
AT4G31351 -- "AT1G20920" [style=solid]
AT5G14800 -- "AT1G20920" [style=solid]
AT3G14750 -- "AT1G20920" [style=solid]
AT4G38440 -- "AT1G20920" [style=solid]
333.059249615 -- "AT4G19220" [style=solid]
AT2G17787 -- "AT4G19220" [style=solid]
AT1G72650 -- "AT4G19220" [style=solid]
AT4G21170 -- "AT4G19220" [style=solid]
AT3G54000 -- "AT4G19220" [style=solid]
ATMG00640 -- "AT4G19220" [style=solid]
AT2G45920 -- "AT4G19220" [style=solid]
AT2G31890 -- "AT4G19220" [style=solid]
AT3G46920 -- "AT4G19220" [style=solid]
AT3G57360 -- "AT4G19220" [style=solid]
AT1G27420 -- "AT4G19220" [style=solid]
AT1G65560 -- "AT4G19220" [style=solid]
AT4G31430 -- "AT4G19220" [style=solid]
AT1G09140 -- "AT4G19220" [style=solid]
AT4G36930 -- "AT4G19220" [style=solid]
AT5G25280 -- "AT4G19220" [style=solid]
AT5G03970 -- "AT4G19220" [style=solid]
AT2G01008 -- "AT4G19220" [style=solid]
AT3G03950 -- "AT4G19220" [style=solid]
AT2G46610 -- "AT4G19220" [style=solid]
AT5G63830 -- "AT4G19220" [style=solid]
AT1G72090 -- "AT4G19220" [style=solid]
AT2G38800 -- "AT4G19220" [style=solid]
AT4G21320 -- "AT4G19220" [style=solid]
AT5G23230 -- "AT4G19220" [style=solid]
AT4G31351 -- "AT4G19220" [style=solid]
AT5G14800 -- "AT4G19220" [style=solid]
AT3G14750 -- "AT4G19220" [style=solid]
AT4G38440 -- "AT4G19220" [style=solid]
AT1G20920 -- "AT4G19220" [style=solid]
333.059249615 -- "AT5G16110" [style=solid]
AT2G17787 -- "AT5G16110" [style=solid]
AT1G72650 -- "AT5G16110" [style=solid]
AT4G21170 -- "AT5G16110" [style=solid]
AT3G04000 -- "AT5G16110" [style=solid]
AT3G54000 -- "AT5G16110" [style=solid]
ATMG00640 -- "AT5G16110" [style=solid]
AT2G45920 -- "AT5G16110" [style=solid]
AT2G31890 -- "AT5G16110" [style=solid]
AT3G46920 -- "AT5G16110" [style=solid]
AT4G11960 -- "AT5G16110" [style=solid]
AT3G57360 -- "AT5G16110" [style=solid]
AT1G27420 -- "AT5G16110" [style=solid]
AT1G65560 -- "AT5G16110" [style=solid]
AT5G66052 -- "AT5G16110" [style=solid]
AT4G31430 -- "AT5G16110" [style=solid]
AT1G09140 -- "AT5G16110" [style=solid]
AT4G36930 -- "AT5G16110" [style=solid]
AT5G25280 -- "AT5G16110" [style=solid]
AT5G03970 -- "AT5G16110" [style=solid]
AT2G01008 -- "AT5G16110" [style=solid]
AT3G03950 -- "AT5G16110" [style=solid]
AT2G46610 -- "AT5G16110" [style=solid]
AT5G63830 -- "AT5G16110" [style=solid]
AT1G72090 -- "AT5G16110" [style=solid]
AT2G38800 -- "AT5G16110" [style=solid]
AT4G21320 -- "AT5G16110" [style=solid]
AT5G23230 -- "AT5G16110" [style=solid]
AT4G31351 -- "AT5G16110" [style=solid]
AT5G14800 -- "AT5G16110" [style=solid]
AT3G14750 -- "AT5G16110" [style=solid]
AT4G38440 -- "AT5G16110" [style=solid]
AT1G20920 -- "AT5G16110" [style=solid]
AT4G19220 -- "AT5G16110" [style=solid]
333.059249615 -- "AT1G10240" [style=solid]
AT2G17787 -- "AT1G10240" [style=solid]
AT1G72650 -- "AT1G10240" [style=solid]
AT4G21170 -- "AT1G10240" [style=solid]
AT3G04000 -- "AT1G10240" [style=solid]
AT3G54000 -- "AT1G10240" [style=solid]
ATMG00640 -- "AT1G10240" [style=solid]
AT2G45920 -- "AT1G10240" [style=solid]
AT2G31890 -- "AT1G10240" [style=solid]
AT3G46920 -- "AT1G10240" [style=solid]
AT4G11960 -- "AT1G10240" [style=solid]
AT3G57360 -- "AT1G10240" [style=solid]
AT1G27420 -- "AT1G10240" [style=solid]
AT1G65560 -- "AT1G10240" [style=solid]
AT5G66052 -- "AT1G10240" [style=solid]
AT4G31430 -- "AT1G10240" [style=solid]
AT1G09140 -- "AT1G10240" [style=solid]
AT4G36930 -- "AT1G10240" [style=solid]
AT5G25280 -- "AT1G10240" [style=solid]
AT5G03970 -- "AT1G10240" [style=solid]
AT2G01008 -- "AT1G10240" [style=solid]
AT3G03950 -- "AT1G10240" [style=solid]
AT2G46610 -- "AT1G10240" [style=solid]
AT5G63830 -- "AT1G10240" [style=solid]
AT1G72090 -- "AT1G10240" [style=solid]
AT2G38800 -- "AT1G10240" [style=solid]
AT4G21320 -- "AT1G10240" [style=solid]
AT5G23230 -- "AT1G10240" [style=solid]
AT4G31351 -- "AT1G10240" [style=solid]
AT5G14800 -- "AT1G10240" [style=solid]
AT3G14750 -- "AT1G10240" [style=solid]
AT4G38440 -- "AT1G10240" [style=solid]
AT1G20920 -- "AT1G10240" [style=solid]
AT4G19220 -- "AT1G10240" [style=solid]
AT5G16110 -- "AT1G10240" [style=solid]
333.059249615 -- "AT5G51410" [style=solid]
AT2G17787 -- "AT5G51410" [style=solid]
AT1G72650 -- "AT5G51410" [style=solid]
AT4G21170 -- "AT5G51410" [style=solid]
AT5G09225 -- "AT5G51410" [style=solid]
AT3G04000 -- "AT5G51410" [style=solid]
AT3G54000 -- "AT5G51410" [style=solid]
ATMG00640 -- "AT5G51410" [style=solid]
AT2G45920 -- "AT5G51410" [style=solid]
AT2G31890 -- "AT5G51410" [style=solid]
AT3G46920 -- "AT5G51410" [style=solid]
AT4G11960 -- "AT5G51410" [style=solid]
AT3G57360 -- "AT5G51410" [style=solid]
AT1G27420 -- "AT5G51410" [style=solid]
AT1G65560 -- "AT5G51410" [style=solid]
AT5G66052 -- "AT5G51410" [style=solid]
AT4G31430 -- "AT5G51410" [style=solid]
AT1G09140 -- "AT5G51410" [style=solid]
AT4G36930 -- "AT5G51410" [style=solid]
AT5G25280 -- "AT5G51410" [style=solid]
AT5G03970 -- "AT5G51410" [style=solid]
AT2G01008 -- "AT5G51410" [style=solid]
AT3G03950 -- "AT5G51410" [style=solid]
AT2G46610 -- "AT5G51410" [style=solid]
AT5G63830 -- "AT5G51410" [style=solid]
AT1G72090 -- "AT5G51410" [style=solid]
AT2G38800 -- "AT5G51410" [style=solid]
AT4G21320 -- "AT5G51410" [style=solid]
AT5G23230 -- "AT5G51410" [style=solid]
AT4G31351 -- "AT5G51410" [style=solid]
AT5G14800 -- "AT5G51410" [style=solid]
AT3G14750 -- "AT5G51410" [style=solid]
AT4G38440 -- "AT5G51410" [style=solid]
AT1G20920 -- "AT5G51410" [style=solid]
AT4G19220 -- "AT5G51410" [style=solid]
AT5G16110 -- "AT5G51410" [style=solid]
AT1G10240 -- "AT5G51410" [style=solid]
333.059249615 -- "AT3G24500" [style=solid]
AT2G17787 -- "AT3G24500" [style=solid]
AT1G72650 -- "AT3G24500" [style=solid]
AT4G21170 -- "AT3G24500" [style=solid]
AT3G04000 -- "AT3G24500" [style=solid]
AT3G54000 -- "AT3G24500" [style=solid]
ATMG00640 -- "AT3G24500" [style=solid]
AT2G45920 -- "AT3G24500" [style=solid]
AT2G31890 -- "AT3G24500" [style=solid]
AT3G46920 -- "AT3G24500" [style=solid]
AT4G11960 -- "AT3G24500" [style=solid]
AT3G57360 -- "AT3G24500" [style=solid]
AT1G27420 -- "AT3G24500" [style=solid]
AT1G65560 -- "AT3G24500" [style=solid]
AT5G66052 -- "AT3G24500" [style=solid]
AT4G31430 -- "AT3G24500" [style=solid]
AT1G09140 -- "AT3G24500" [style=solid]
AT4G36930 -- "AT3G24500" [style=solid]
AT5G25280 -- "AT3G24500" [style=solid]
AT5G03970 -- "AT3G24500" [style=solid]
AT2G01008 -- "AT3G24500" [style=solid]
AT3G03950 -- "AT3G24500" [style=solid]
AT2G46610 -- "AT3G24500" [style=solid]
AT5G63830 -- "AT3G24500" [style=solid]
AT1G72090 -- "AT3G24500" [style=solid]
AT2G38800 -- "AT3G24500" [style=solid]
AT4G21320 -- "AT3G24500" [style=solid]
AT5G23230 -- "AT3G24500" [style=solid]
AT4G31351 -- "AT3G24500" [style=solid]
AT5G14800 -- "AT3G24500" [style=solid]
AT3G14750 -- "AT3G24500" [style=solid]
AT4G38440 -- "AT3G24500" [style=solid]
AT1G20920 -- "AT3G24500" [style=solid]
AT4G19220 -- "AT3G24500" [style=solid]
AT5G16110 -- "AT3G24500" [style=solid]
AT1G10240 -- "AT3G24500" [style=solid]
AT5G51410 -- "AT3G24500" [style=solid]
333.059249615 -- "AT5G04910" [style=solid]
AT2G17787 -- "AT5G04910" [style=solid]
AT1G72650 -- "AT5G04910" [style=solid]
AT4G21170 -- "AT5G04910" [style=solid]
AT3G04000 -- "AT5G04910" [style=solid]
AT3G54000 -- "AT5G04910" [style=solid]
ATMG00640 -- "AT5G04910" [style=solid]
AT2G45920 -- "AT5G04910" [style=solid]
AT2G31890 -- "AT5G04910" [style=solid]
AT3G46920 -- "AT5G04910" [style=solid]
AT4G11960 -- "AT5G04910" [style=solid]
AT3G57360 -- "AT5G04910" [style=solid]
AT1G27420 -- "AT5G04910" [style=solid]
AT1G65560 -- "AT5G04910" [style=solid]
AT4G31430 -- "AT5G04910" [style=solid]
AT1G09140 -- "AT5G04910" [style=solid]
AT4G36930 -- "AT5G04910" [style=solid]
AT5G25280 -- "AT5G04910" [style=solid]
AT5G03970 -- "AT5G04910" [style=solid]
AT2G01008 -- "AT5G04910" [style=solid]
AT3G03950 -- "AT5G04910" [style=solid]
AT2G46610 -- "AT5G04910" [style=solid]
AT5G63830 -- "AT5G04910" [style=solid]
AT1G72090 -- "AT5G04910" [style=solid]
AT2G38800 -- "AT5G04910" [style=solid]
AT4G21320 -- "AT5G04910" [style=solid]
AT5G23230 -- "AT5G04910" [style=solid]
AT4G31351 -- "AT5G04910" [style=solid]
AT5G14800 -- "AT5G04910" [style=solid]
AT3G14750 -- "AT5G04910" [style=solid]
AT4G38440 -- "AT5G04910" [style=solid]
AT1G20920 -- "AT5G04910" [style=solid]
AT4G19220 -- "AT5G04910" [style=solid]
AT5G16110 -- "AT5G04910" [style=solid]
AT1G10240 -- "AT5G04910" [style=solid]
AT5G51410 -- "AT5G04910" [style=solid]
AT3G24500 -- "AT5G04910" [style=solid]
333.059249615 -- "AT3G12770" [style=solid]
AT2G17787 -- "AT3G12770" [style=solid]
AT1G72650 -- "AT3G12770" [style=solid]
AT4G21170 -- "AT3G12770" [style=solid]
AT3G04000 -- "AT3G12770" [style=solid]
AT3G54000 -- "AT3G12770" [style=solid]
ATMG00640 -- "AT3G12770" [style=solid]
AT2G45920 -- "AT3G12770" [style=solid]
AT2G31890 -- "AT3G12770" [style=solid]
AT3G46920 -- "AT3G12770" [style=solid]
AT4G11960 -- "AT3G12770" [style=solid]
AT3G57360 -- "AT3G12770" [style=solid]
AT1G27420 -- "AT3G12770" [style=solid]
AT1G65560 -- "AT3G12770" [style=solid]
AT5G66052 -- "AT3G12770" [style=solid]
AT4G31430 -- "AT3G12770" [style=solid]
AT1G09140 -- "AT3G12770" [style=solid]
AT4G36930 -- "AT3G12770" [style=solid]
AT5G25280 -- "AT3G12770" [style=solid]
AT5G03970 -- "AT3G12770" [style=solid]
AT2G01008 -- "AT3G12770" [style=solid]
AT3G03950 -- "AT3G12770" [style=solid]
AT2G46610 -- "AT3G12770" [style=solid]
AT5G63830 -- "AT3G12770" [style=solid]
AT1G72090 -- "AT3G12770" [style=solid]
AT2G38800 -- "AT3G12770" [style=solid]
AT4G21320 -- "AT3G12770" [style=solid]
AT5G23230 -- "AT3G12770" [style=solid]
AT4G31351 -- "AT3G12770" [style=solid]
AT5G14800 -- "AT3G12770" [style=solid]
AT3G14750 -- "AT3G12770" [style=solid]
AT4G38440 -- "AT3G12770" [style=solid]
AT1G20920 -- "AT3G12770" [style=solid]
AT4G19220 -- "AT3G12770" [style=solid]
AT5G16110 -- "AT3G12770" [style=solid]
AT1G10240 -- "AT3G12770" [style=solid]
AT5G51410 -- "AT3G12770" [style=solid]
AT3G24500 -- "AT3G12770" [style=solid]
AT5G04910 -- "AT3G12770" [style=solid]
333.059249615 -- "AT1G78930" [style=solid]
AT2G17787 -- "AT1G78930" [style=solid]
AT1G72650 -- "AT1G78930" [style=solid]
AT4G21170 -- "AT1G78930" [style=solid]
AT5G09225 -- "AT1G78930" [style=solid]
AT3G04000 -- "AT1G78930" [style=solid]
AT3G54000 -- "AT1G78930" [style=solid]
ATMG00640 -- "AT1G78930" [style=solid]
AT2G45920 -- "AT1G78930" [style=solid]
AT2G31890 -- "AT1G78930" [style=solid]
AT3G46920 -- "AT1G78930" [style=solid]
AT4G11960 -- "AT1G78930" [style=solid]
AT3G57360 -- "AT1G78930" [style=solid]
AT1G27420 -- "AT1G78930" [style=solid]
AT1G65560 -- "AT1G78930" [style=solid]
AT5G66052 -- "AT1G78930" [style=solid]
AT4G31430 -- "AT1G78930" [style=solid]
AT1G09140 -- "AT1G78930" [style=solid]
AT4G36930 -- "AT1G78930" [style=solid]
AT5G25280 -- "AT1G78930" [style=solid]
AT5G03970 -- "AT1G78930" [style=solid]
AT2G01008 -- "AT1G78930" [style=solid]
AT3G03950 -- "AT1G78930" [style=solid]
AT2G46610 -- "AT1G78930" [style=solid]
AT5G63830 -- "AT1G78930" [style=solid]
AT1G72090 -- "AT1G78930" [style=solid]
AT2G38800 -- "AT1G78930" [style=solid]
AT4G21320 -- "AT1G78930" [style=solid]
AT5G23230 -- "AT1G78930" [style=solid]
AT4G31351 -- "AT1G78930" [style=solid]
AT5G14800 -- "AT1G78930" [style=solid]
AT3G14750 -- "AT1G78930" [style=solid]
AT4G38440 -- "AT1G78930" [style=solid]
AT1G20920 -- "AT1G78930" [style=solid]
AT4G19220 -- "AT1G78930" [style=solid]
AT5G16110 -- "AT1G78930" [style=solid]
AT1G10240 -- "AT1G78930" [style=solid]
AT5G51410 -- "AT1G78930" [style=solid]
AT3G24500 -- "AT1G78930" [style=solid]
AT5G04910 -- "AT1G78930" [style=solid]
AT3G12770 -- "AT1G78930" [style=solid]
333.059249615 -- "AT2G41750" [style=solid]
AT2G17787 -- "AT2G41750" [style=solid]
AT1G72650 -- "AT2G41750" [style=solid]
AT2G45920 -- "AT2G41750" [style=solid]
AT3G46920 -- "AT2G41750" [style=solid]
AT1G27420 -- "AT2G41750" [style=solid]
AT4G31430 -- "AT2G41750" [style=solid]
AT1G09140 -- "AT2G41750" [style=solid]
AT4G36930 -- "AT2G41750" [style=solid]
AT5G25280 -- "AT2G41750" [style=solid]
AT5G03970 -- "AT2G41750" [style=solid]
AT2G01008 -- "AT2G41750" [style=solid]
AT2G46610 -- "AT2G41750" [style=solid]
AT1G72090 -- "AT2G41750" [style=solid]
AT2G38800 -- "AT2G41750" [style=solid]
AT4G21320 -- "AT2G41750" [style=solid]
AT4G31351 -- "AT2G41750" [style=solid]
AT4G38440 -- "AT2G41750" [style=solid]
AT5G16110 -- "AT2G41750" [style=solid]
AT3G24500 -- "AT2G41750" [style=solid]
AT1G78930 -- "AT2G41750" [style=solid]
333.059249615 -- "AT3G23020" [style=solid]
AT2G17787 -- "AT3G23020" [style=solid]
AT1G72650 -- "AT3G23020" [style=solid]
AT4G21170 -- "AT3G23020" [style=solid]
AT5G09225 -- "AT3G23020" [style=solid]
AT3G04000 -- "AT3G23020" [style=solid]
AT3G54000 -- "AT3G23020" [style=solid]
ATMG00640 -- "AT3G23020" [style=solid]
AT2G45920 -- "AT3G23020" [style=solid]
AT2G31890 -- "AT3G23020" [style=solid]
AT3G46920 -- "AT3G23020" [style=solid]
AT4G11960 -- "AT3G23020" [style=solid]
AT3G57360 -- "AT3G23020" [style=solid]
AT1G27420 -- "AT3G23020" [style=solid]
AT1G65560 -- "AT3G23020" [style=solid]
AT5G66052 -- "AT3G23020" [style=solid]
AT4G31430 -- "AT3G23020" [style=solid]
AT1G09140 -- "AT3G23020" [style=solid]
AT4G36930 -- "AT3G23020" [style=solid]
AT5G25280 -- "AT3G23020" [style=solid]
AT5G03970 -- "AT3G23020" [style=solid]
AT2G01008 -- "AT3G23020" [style=solid]
AT3G03950 -- "AT3G23020" [style=solid]
AT2G46610 -- "AT3G23020" [style=solid]
AT5G63830 -- "AT3G23020" [style=solid]
AT1G72090 -- "AT3G23020" [style=solid]
AT2G38800 -- "AT3G23020" [style=solid]
AT4G21320 -- "AT3G23020" [style=solid]
AT5G23230 -- "AT3G23020" [style=solid]
AT4G31351 -- "AT3G23020" [style=solid]
AT5G14800 -- "AT3G23020" [style=solid]
AT3G14750 -- "AT3G23020" [style=solid]
AT4G38440 -- "AT3G23020" [style=solid]
AT1G20920 -- "AT3G23020" [style=solid]
AT4G19220 -- "AT3G23020" [style=solid]
AT5G16110 -- "AT3G23020" [style=solid]
AT1G10240 -- "AT3G23020" [style=solid]
AT5G51410 -- "AT3G23020" [style=solid]
AT3G24500 -- "AT3G23020" [style=solid]
AT5G04910 -- "AT3G23020" [style=solid]
AT3G12770 -- "AT3G23020" [style=solid]
AT1G78930 -- "AT3G23020" [style=solid]
AT2G41750 -- "AT3G23020" [style=solid]
333.059249615 -- "AT4G31354" [style=solid]
AT2G17787 -- "AT4G31354" [style=solid]
AT1G72650 -- "AT4G31354" [style=solid]
AT4G21170 -- "AT4G31354" [style=solid]
AT5G09225 -- "AT4G31354" [style=solid]
AT3G04000 -- "AT4G31354" [style=solid]
AT3G54000 -- "AT4G31354" [style=solid]
ATMG00640 -- "AT4G31354" [style=solid]
AT2G45920 -- "AT4G31354" [style=solid]
AT2G31890 -- "AT4G31354" [style=solid]
AT3G46920 -- "AT4G31354" [style=solid]
AT4G11960 -- "AT4G31354" [style=solid]
AT3G57360 -- "AT4G31354" [style=solid]
AT1G27420 -- "AT4G31354" [style=solid]
AT1G65560 -- "AT4G31354" [style=solid]
AT5G66052 -- "AT4G31354" [style=solid]
AT4G31430 -- "AT4G31354" [style=solid]
AT1G09140 -- "AT4G31354" [style=solid]
AT4G36930 -- "AT4G31354" [style=solid]
AT5G25280 -- "AT4G31354" [style=solid]
AT5G03970 -- "AT4G31354" [style=solid]
AT2G01008 -- "AT4G31354" [style=solid]
AT3G03950 -- "AT4G31354" [style=solid]
AT2G46610 -- "AT4G31354" [style=solid]
AT5G63830 -- "AT4G31354" [style=solid]
AT1G72090 -- "AT4G31354" [style=solid]
AT2G38800 -- "AT4G31354" [style=solid]
AT4G21320 -- "AT4G31354" [style=solid]
AT5G23230 -- "AT4G31354" [style=solid]
AT4G31351 -- "AT4G31354" [style=solid]
AT5G14800 -- "AT4G31354" [style=solid]
AT3G14750 -- "AT4G31354" [style=solid]
AT4G38440 -- "AT4G31354" [style=solid]
AT1G20920 -- "AT4G31354" [style=solid]
AT4G19220 -- "AT4G31354" [style=solid]
AT5G16110 -- "AT4G31354" [style=solid]
AT1G10240 -- "AT4G31354" [style=solid]
AT5G51410 -- "AT4G31354" [style=solid]
AT3G24500 -- "AT4G31354" [style=solid]
AT5G04910 -- "AT4G31354" [style=solid]
AT3G12770 -- "AT4G31354" [style=solid]
AT1G78930 -- "AT4G31354" [style=solid]
AT2G41750 -- "AT4G31354" [style=solid]
AT3G23020 -- "AT4G31354" [style=solid]
333.059249615 -- "AT3G10030" [style=solid]
AT2G17787 -- "AT3G10030" [style=solid]
AT1G72650 -- "AT3G10030" [style=solid]
AT4G21170 -- "AT3G10030" [style=solid]
AT3G04000 -- "AT3G10030" [style=solid]
AT3G54000 -- "AT3G10030" [style=solid]
ATMG00640 -- "AT3G10030" [style=solid]
AT2G45920 -- "AT3G10030" [style=solid]
AT2G31890 -- "AT3G10030" [style=solid]
AT3G46920 -- "AT3G10030" [style=solid]
AT4G11960 -- "AT3G10030" [style=solid]
AT3G57360 -- "AT3G10030" [style=solid]
AT1G27420 -- "AT3G10030" [style=solid]
AT1G65560 -- "AT3G10030" [style=solid]
AT4G31430 -- "AT3G10030" [style=solid]
AT1G09140 -- "AT3G10030" [style=solid]
AT4G36930 -- "AT3G10030" [style=solid]
AT5G25280 -- "AT3G10030" [style=solid]
AT5G03970 -- "AT3G10030" [style=solid]
AT2G01008 -- "AT3G10030" [style=solid]
AT3G03950 -- "AT3G10030" [style=solid]
AT2G46610 -- "AT3G10030" [style=solid]
AT5G63830 -- "AT3G10030" [style=solid]
AT1G72090 -- "AT3G10030" [style=solid]
AT2G38800 -- "AT3G10030" [style=solid]
AT4G21320 -- "AT3G10030" [style=solid]
AT5G23230 -- "AT3G10030" [style=solid]
AT4G31351 -- "AT3G10030" [style=solid]
AT5G14800 -- "AT3G10030" [style=solid]
AT3G14750 -- "AT3G10030" [style=solid]
AT4G38440 -- "AT3G10030" [style=solid]
AT1G20920 -- "AT3G10030" [style=solid]
AT4G19220 -- "AT3G10030" [style=solid]
AT5G16110 -- "AT3G10030" [style=solid]
AT1G10240 -- "AT3G10030" [style=solid]
AT5G51410 -- "AT3G10030" [style=solid]
AT3G24500 -- "AT3G10030" [style=solid]
AT5G04910 -- "AT3G10030" [style=solid]
AT3G12770 -- "AT3G10030" [style=solid]
AT1G78930 -- "AT3G10030" [style=solid]
AT3G23020 -- "AT3G10030" [style=solid]
AT4G31354 -- "AT3G10030" [style=solid]
333.059249615 -- "AT4G02750" [style=solid]
AT2G17787 -- "AT4G02750" [style=solid]
AT1G72650 -- "AT4G02750" [style=solid]
AT4G21170 -- "AT4G02750" [style=solid]
AT3G04000 -- "AT4G02750" [style=solid]
AT3G54000 -- "AT4G02750" [style=solid]
ATMG00640 -- "AT4G02750" [style=solid]
AT2G45920 -- "AT4G02750" [style=solid]
AT2G31890 -- "AT4G02750" [style=solid]
AT3G46920 -- "AT4G02750" [style=solid]
AT4G11960 -- "AT4G02750" [style=solid]
AT3G57360 -- "AT4G02750" [style=solid]
AT1G27420 -- "AT4G02750" [style=solid]
AT1G65560 -- "AT4G02750" [style=solid]
AT5G66052 -- "AT4G02750" [style=solid]
AT4G31430 -- "AT4G02750" [style=solid]
AT1G09140 -- "AT4G02750" [style=solid]
AT4G36930 -- "AT4G02750" [style=solid]
AT5G25280 -- "AT4G02750" [style=solid]
AT5G03970 -- "AT4G02750" [style=solid]
AT2G01008 -- "AT4G02750" [style=solid]
AT3G03950 -- "AT4G02750" [style=solid]
AT2G46610 -- "AT4G02750" [style=solid]
AT5G63830 -- "AT4G02750" [style=solid]
AT1G72090 -- "AT4G02750" [style=solid]
AT2G38800 -- "AT4G02750" [style=solid]
AT4G21320 -- "AT4G02750" [style=solid]
AT5G23230 -- "AT4G02750" [style=solid]
AT4G31351 -- "AT4G02750" [style=solid]
AT5G14800 -- "AT4G02750" [style=solid]
AT3G14750 -- "AT4G02750" [style=solid]
AT4G38440 -- "AT4G02750" [style=solid]
AT1G20920 -- "AT4G02750" [style=solid]
AT4G19220 -- "AT4G02750" [style=solid]
AT5G16110 -- "AT4G02750" [style=solid]
AT1G10240 -- "AT4G02750" [style=solid]
AT5G51410 -- "AT4G02750" [style=solid]
AT3G24500 -- "AT4G02750" [style=solid]
AT3G12770 -- "AT4G02750" [style=solid]
AT1G78930 -- "AT4G02750" [style=solid]
AT2G41750 -- "AT4G02750" [style=solid]
AT3G23020 -- "AT4G02750" [style=solid]
AT4G31354 -- "AT4G02750" [style=solid]
AT3G10030 -- "AT4G02750" [style=solid]
333.059249615 -- "AT5G58470" [style=solid]
AT2G17787 -- "AT5G58470" [style=solid]
AT1G72650 -- "AT5G58470" [style=solid]
AT4G21170 -- "AT5G58470" [style=solid]
AT5G09225 -- "AT5G58470" [style=solid]
AT3G04000 -- "AT5G58470" [style=solid]
AT3G54000 -- "AT5G58470" [style=solid]
ATMG00640 -- "AT5G58470" [style=solid]
AT2G45920 -- "AT5G58470" [style=solid]
AT2G31890 -- "AT5G58470" [style=solid]
AT3G46920 -- "AT5G58470" [style=solid]
AT4G11960 -- "AT5G58470" [style=solid]
AT3G57360 -- "AT5G58470" [style=solid]
AT1G27420 -- "AT5G58470" [style=solid]
AT1G65560 -- "AT5G58470" [style=solid]
AT5G66052 -- "AT5G58470" [style=solid]
AT4G31430 -- "AT5G58470" [style=solid]
AT1G09140 -- "AT5G58470" [style=solid]
AT4G36930 -- "AT5G58470" [style=solid]
AT5G25280 -- "AT5G58470" [style=solid]
AT5G03970 -- "AT5G58470" [style=solid]
AT2G01008 -- "AT5G58470" [style=solid]
AT3G03950 -- "AT5G58470" [style=solid]
AT2G46610 -- "AT5G58470" [style=solid]
AT5G63830 -- "AT5G58470" [style=solid]
AT1G72090 -- "AT5G58470" [style=solid]
AT2G38800 -- "AT5G58470" [style=solid]
AT4G21320 -- "AT5G58470" [style=solid]
AT5G23230 -- "AT5G58470" [style=solid]
AT4G31351 -- "AT5G58470" [style=solid]
AT5G14800 -- "AT5G58470" [style=solid]
AT3G14750 -- "AT5G58470" [style=solid]
AT4G38440 -- "AT5G58470" [style=solid]
AT1G20920 -- "AT5G58470" [style=solid]
AT4G19220 -- "AT5G58470" [style=solid]
AT5G16110 -- "AT5G58470" [style=solid]
AT1G10240 -- "AT5G58470" [style=solid]
AT5G51410 -- "AT5G58470" [style=solid]
AT3G24500 -- "AT5G58470" [style=solid]
AT5G04910 -- "AT5G58470" [style=solid]
AT3G12770 -- "AT5G58470" [style=solid]
AT1G78930 -- "AT5G58470" [style=solid]
AT2G41750 -- "AT5G58470" [style=solid]
AT3G23020 -- "AT5G58470" [style=solid]
AT4G31354 -- "AT5G58470" [style=solid]
AT3G10030 -- "AT5G58470" [style=solid]
AT4G02750 -- "AT5G58470" [style=solid]
333.059249615 -- "AT3G13224" [style=solid]
AT2G17787 -- "AT3G13224" [style=solid]
AT1G72650 -- "AT3G13224" [style=solid]
AT4G21170 -- "AT3G13224" [style=solid]
AT3G04000 -- "AT3G13224" [style=solid]
AT3G54000 -- "AT3G13224" [style=solid]
ATMG00640 -- "AT3G13224" [style=solid]
AT2G45920 -- "AT3G13224" [style=solid]
AT2G31890 -- "AT3G13224" [style=solid]
AT3G46920 -- "AT3G13224" [style=solid]
AT4G11960 -- "AT3G13224" [style=solid]
AT3G57360 -- "AT3G13224" [style=solid]
AT1G27420 -- "AT3G13224" [style=solid]
AT1G65560 -- "AT3G13224" [style=solid]
AT5G66052 -- "AT3G13224" [style=solid]
AT4G31430 -- "AT3G13224" [style=solid]
AT1G09140 -- "AT3G13224" [style=solid]
AT4G36930 -- "AT3G13224" [style=solid]
AT5G25280 -- "AT3G13224" [style=solid]
AT5G03970 -- "AT3G13224" [style=solid]
AT2G01008 -- "AT3G13224" [style=solid]
AT3G03950 -- "AT3G13224" [style=solid]
AT2G46610 -- "AT3G13224" [style=solid]
AT5G63830 -- "AT3G13224" [style=solid]
AT1G72090 -- "AT3G13224" [style=solid]
AT2G38800 -- "AT3G13224" [style=solid]
AT4G21320 -- "AT3G13224" [style=solid]
AT5G23230 -- "AT3G13224" [style=solid]
AT4G31351 -- "AT3G13224" [style=solid]
AT5G14800 -- "AT3G13224" [style=solid]
AT3G14750 -- "AT3G13224" [style=solid]
AT4G38440 -- "AT3G13224" [style=solid]
AT1G20920 -- "AT3G13224" [style=solid]
AT4G19220 -- "AT3G13224" [style=solid]
AT5G16110 -- "AT3G13224" [style=solid]
AT1G10240 -- "AT3G13224" [style=solid]
AT5G51410 -- "AT3G13224" [style=solid]
AT3G24500 -- "AT3G13224" [style=solid]
AT5G04910 -- "AT3G13224" [style=solid]
AT3G12770 -- "AT3G13224" [style=solid]
AT1G78930 -- "AT3G13224" [style=solid]
AT2G41750 -- "AT3G13224" [style=solid]
AT3G23020 -- "AT3G13224" [style=solid]
AT4G31354 -- "AT3G13224" [style=solid]
AT3G10030 -- "AT3G13224" [style=solid]
AT4G02750 -- "AT3G13224" [style=solid]
AT5G58470 -- "AT3G13224" [style=solid]
333.059249615 -- "AT1G05970" [style=solid]
AT2G17787 -- "AT1G05970" [style=solid]
AT1G72650 -- "AT1G05970" [style=solid]
AT4G21170 -- "AT1G05970" [style=solid]
AT3G04000 -- "AT1G05970" [style=solid]
AT3G54000 -- "AT1G05970" [style=solid]
ATMG00640 -- "AT1G05970" [style=solid]
AT2G45920 -- "AT1G05970" [style=solid]
AT2G31890 -- "AT1G05970" [style=solid]
AT3G46920 -- "AT1G05970" [style=solid]
AT4G11960 -- "AT1G05970" [style=solid]
AT3G57360 -- "AT1G05970" [style=solid]
AT1G27420 -- "AT1G05970" [style=solid]
AT1G65560 -- "AT1G05970" [style=solid]
AT5G66052 -- "AT1G05970" [style=solid]
AT4G31430 -- "AT1G05970" [style=solid]
AT1G09140 -- "AT1G05970" [style=solid]
AT4G36930 -- "AT1G05970" [style=solid]
AT5G25280 -- "AT1G05970" [style=solid]
AT5G03970 -- "AT1G05970" [style=solid]
AT2G01008 -- "AT1G05970" [style=solid]
AT3G03950 -- "AT1G05970" [style=solid]
AT2G46610 -- "AT1G05970" [style=solid]
AT5G63830 -- "AT1G05970" [style=solid]
AT1G72090 -- "AT1G05970" [style=solid]
AT2G38800 -- "AT1G05970" [style=solid]
AT4G21320 -- "AT1G05970" [style=solid]
AT5G23230 -- "AT1G05970" [style=solid]
AT4G31351 -- "AT1G05970" [style=solid]
AT5G14800 -- "AT1G05970" [style=solid]
AT3G14750 -- "AT1G05970" [style=solid]
AT4G38440 -- "AT1G05970" [style=solid]
AT1G20920 -- "AT1G05970" [style=solid]
AT4G19220 -- "AT1G05970" [style=solid]
AT5G16110 -- "AT1G05970" [style=solid]
AT1G10240 -- "AT1G05970" [style=solid]
AT5G51410 -- "AT1G05970" [style=solid]
AT3G24500 -- "AT1G05970" [style=solid]
AT5G04910 -- "AT1G05970" [style=solid]
AT3G12770 -- "AT1G05970" [style=solid]
AT1G78930 -- "AT1G05970" [style=solid]
AT3G23020 -- "AT1G05970" [style=solid]
AT4G31354 -- "AT1G05970" [style=solid]
AT3G10030 -- "AT1G05970" [style=solid]
AT4G02750 -- "AT1G05970" [style=solid]
AT5G58470 -- "AT1G05970" [style=solid]
AT3G13224 -- "AT1G05970" [style=solid]
333.059249615 -- "AT4G38020" [style=solid]
AT2G17787 -- "AT4G38020" [style=solid]
AT1G72650 -- "AT4G38020" [style=solid]
AT4G21170 -- "AT4G38020" [style=solid]
AT5G09225 -- "AT4G38020" [style=solid]
AT3G04000 -- "AT4G38020" [style=solid]
AT3G54000 -- "AT4G38020" [style=solid]
ATMG00640 -- "AT4G38020" [style=solid]
AT2G45920 -- "AT4G38020" [style=solid]
AT2G31890 -- "AT4G38020" [style=solid]
AT3G46920 -- "AT4G38020" [style=solid]
AT4G11960 -- "AT4G38020" [style=solid]
AT3G57360 -- "AT4G38020" [style=solid]
AT1G27420 -- "AT4G38020" [style=solid]
AT1G65560 -- "AT4G38020" [style=solid]
AT5G66052 -- "AT4G38020" [style=solid]
AT4G31430 -- "AT4G38020" [style=solid]
AT1G09140 -- "AT4G38020" [style=solid]
AT4G36930 -- "AT4G38020" [style=solid]
AT5G25280 -- "AT4G38020" [style=solid]
AT5G03970 -- "AT4G38020" [style=solid]
AT2G01008 -- "AT4G38020" [style=solid]
AT3G03950 -- "AT4G38020" [style=solid]
AT2G46610 -- "AT4G38020" [style=solid]
AT5G63830 -- "AT4G38020" [style=solid]
AT1G72090 -- "AT4G38020" [style=solid]
AT2G38800 -- "AT4G38020" [style=solid]
AT4G21320 -- "AT4G38020" [style=solid]
AT5G23230 -- "AT4G38020" [style=solid]
AT4G31351 -- "AT4G38020" [style=solid]
AT5G14800 -- "AT4G38020" [style=solid]
AT3G14750 -- "AT4G38020" [style=solid]
AT4G38440 -- "AT4G38020" [style=solid]
AT1G20920 -- "AT4G38020" [style=solid]
AT4G19220 -- "AT4G38020" [style=solid]
AT5G16110 -- "AT4G38020" [style=solid]
AT1G10240 -- "AT4G38020" [style=solid]
AT5G51410 -- "AT4G38020" [style=solid]
AT3G24500 -- "AT4G38020" [style=solid]
AT5G04910 -- "AT4G38020" [style=solid]
AT3G12770 -- "AT4G38020" [style=solid]
AT1G78930 -- "AT4G38020" [style=solid]
AT2G41750 -- "AT4G38020" [style=solid]
AT3G23020 -- "AT4G38020" [style=solid]
AT4G31354 -- "AT4G38020" [style=solid]
AT3G10030 -- "AT4G38020" [style=solid]
AT4G02750 -- "AT4G38020" [style=solid]
AT5G58470 -- "AT4G38020" [style=solid]
AT3G13224 -- "AT4G38020" [style=solid]
AT1G05970 -- "AT4G38020" [style=solid]
333.059249615 -- "AT3G46230" [style=solid]
AT2G17787 -- "AT3G46230" [style=solid]
AT1G72650 -- "AT3G46230" [style=solid]
AT4G21170 -- "AT3G46230" [style=solid]
AT3G04000 -- "AT3G46230" [style=solid]
AT3G54000 -- "AT3G46230" [style=solid]
ATMG00640 -- "AT3G46230" [style=solid]
AT2G45920 -- "AT3G46230" [style=solid]
AT2G31890 -- "AT3G46230" [style=solid]
AT3G46920 -- "AT3G46230" [style=solid]
AT4G11960 -- "AT3G46230" [style=solid]
AT3G57360 -- "AT3G46230" [style=solid]
AT1G27420 -- "AT3G46230" [style=solid]
AT1G65560 -- "AT3G46230" [style=solid]
AT5G66052 -- "AT3G46230" [style=solid]
AT4G31430 -- "AT3G46230" [style=solid]
AT1G09140 -- "AT3G46230" [style=solid]
AT4G36930 -- "AT3G46230" [style=solid]
AT5G25280 -- "AT3G46230" [style=solid]
AT5G03970 -- "AT3G46230" [style=solid]
AT2G01008 -- "AT3G46230" [style=solid]
AT3G03950 -- "AT3G46230" [style=solid]
AT2G46610 -- "AT3G46230" [style=solid]
AT5G63830 -- "AT3G46230" [style=solid]
AT1G72090 -- "AT3G46230" [style=solid]
AT2G38800 -- "AT3G46230" [style=solid]
AT4G21320 -- "AT3G46230" [style=solid]
AT5G23230 -- "AT3G46230" [style=solid]
AT4G31351 -- "AT3G46230" [style=solid]
AT5G14800 -- "AT3G46230" [style=solid]
AT3G14750 -- "AT3G46230" [style=solid]
AT4G38440 -- "AT3G46230" [style=solid]
AT1G20920 -- "AT3G46230" [style=solid]
AT4G19220 -- "AT3G46230" [style=solid]
AT5G16110 -- "AT3G46230" [style=solid]
AT1G10240 -- "AT3G46230" [style=solid]
AT5G51410 -- "AT3G46230" [style=solid]
AT3G24500 -- "AT3G46230" [style=solid]
AT5G04910 -- "AT3G46230" [style=solid]
AT3G12770 -- "AT3G46230" [style=solid]
AT1G78930 -- "AT3G46230" [style=solid]
AT3G23020 -- "AT3G46230" [style=solid]
AT4G31354 -- "AT3G46230" [style=solid]
AT3G10030 -- "AT3G46230" [style=solid]
AT4G02750 -- "AT3G46230" [style=solid]
AT5G58470 -- "AT3G46230" [style=solid]
AT3G13224 -- "AT3G46230" [style=solid]
AT1G05970 -- "AT3G46230" [style=solid]
AT4G38020 -- "AT3G46230" [style=solid]
333.059249615 -- "AT4G32910" [style=solid]
AT2G17787 -- "AT4G32910" [style=solid]
AT1G72650 -- "AT4G32910" [style=solid]
AT4G21170 -- "AT4G32910" [style=solid]
AT5G09225 -- "AT4G32910" [style=solid]
AT3G04000 -- "AT4G32910" [style=solid]
AT3G54000 -- "AT4G32910" [style=solid]
ATMG00640 -- "AT4G32910" [style=solid]
AT2G45920 -- "AT4G32910" [style=solid]
AT2G31890 -- "AT4G32910" [style=solid]
AT3G46920 -- "AT4G32910" [style=solid]
AT4G11960 -- "AT4G32910" [style=solid]
AT3G57360 -- "AT4G32910" [style=solid]
AT1G27420 -- "AT4G32910" [style=solid]
AT1G65560 -- "AT4G32910" [style=solid]
AT5G66052 -- "AT4G32910" [style=solid]
AT4G31430 -- "AT4G32910" [style=solid]
AT1G09140 -- "AT4G32910" [style=solid]
AT4G36930 -- "AT4G32910" [style=solid]
AT5G25280 -- "AT4G32910" [style=solid]
AT5G03970 -- "AT4G32910" [style=solid]
AT2G01008 -- "AT4G32910" [style=solid]
AT3G03950 -- "AT4G32910" [style=solid]
AT2G46610 -- "AT4G32910" [style=solid]
AT5G63830 -- "AT4G32910" [style=solid]
AT1G72090 -- "AT4G32910" [style=solid]
AT2G38800 -- "AT4G32910" [style=solid]
AT4G21320 -- "AT4G32910" [style=solid]
AT5G23230 -- "AT4G32910" [style=solid]
AT4G31351 -- "AT4G32910" [style=solid]
AT5G14800 -- "AT4G32910" [style=solid]
AT3G14750 -- "AT4G32910" [style=solid]
AT4G38440 -- "AT4G32910" [style=solid]
AT1G20920 -- "AT4G32910" [style=solid]
AT4G19220 -- "AT4G32910" [style=solid]
AT5G16110 -- "AT4G32910" [style=solid]
AT1G10240 -- "AT4G32910" [style=solid]
AT5G51410 -- "AT4G32910" [style=solid]
AT3G24500 -- "AT4G32910" [style=solid]
AT5G04910 -- "AT4G32910" [style=solid]
AT3G12770 -- "AT4G32910" [style=solid]
AT1G78930 -- "AT4G32910" [style=solid]
AT2G41750 -- "AT4G32910" [style=solid]
AT3G23020 -- "AT4G32910" [style=solid]
AT4G31354 -- "AT4G32910" [style=solid]
AT3G10030 -- "AT4G32910" [style=solid]
AT4G02750 -- "AT4G32910" [style=solid]
AT5G58470 -- "AT4G32910" [style=solid]
AT3G13224 -- "AT4G32910" [style=solid]
AT1G05970 -- "AT4G32910" [style=solid]
AT4G38020 -- "AT4G32910" [style=solid]
AT3G46230 -- "AT4G32910" [style=solid]
333.059249615 -- "AT3G62770" [style=solid]
AT2G17787 -- "AT3G62770" [style=solid]
AT1G72650 -- "AT3G62770" [style=solid]
AT4G21170 -- "AT3G62770" [style=solid]
AT3G04000 -- "AT3G62770" [style=solid]
AT3G54000 -- "AT3G62770" [style=solid]
ATMG00640 -- "AT3G62770" [style=solid]
AT2G45920 -- "AT3G62770" [style=solid]
AT2G31890 -- "AT3G62770" [style=solid]
AT3G46920 -- "AT3G62770" [style=solid]
AT4G11960 -- "AT3G62770" [style=solid]
AT3G57360 -- "AT3G62770" [style=solid]
AT1G27420 -- "AT3G62770" [style=solid]
AT1G65560 -- "AT3G62770" [style=solid]
AT5G66052 -- "AT3G62770" [style=solid]
AT4G31430 -- "AT3G62770" [style=solid]
AT1G09140 -- "AT3G62770" [style=solid]
AT4G36930 -- "AT3G62770" [style=solid]
AT5G25280 -- "AT3G62770" [style=solid]
AT5G03970 -- "AT3G62770" [style=solid]
AT2G01008 -- "AT3G62770" [style=solid]
AT3G03950 -- "AT3G62770" [style=solid]
AT2G46610 -- "AT3G62770" [style=solid]
AT5G63830 -- "AT3G62770" [style=solid]
AT1G72090 -- "AT3G62770" [style=solid]
AT2G38800 -- "AT3G62770" [style=solid]
AT4G21320 -- "AT3G62770" [style=solid]
AT5G23230 -- "AT3G62770" [style=solid]
AT4G31351 -- "AT3G62770" [style=solid]
AT5G14800 -- "AT3G62770" [style=solid]
AT3G14750 -- "AT3G62770" [style=solid]
AT4G38440 -- "AT3G62770" [style=solid]
AT1G20920 -- "AT3G62770" [style=solid]
AT4G19220 -- "AT3G62770" [style=solid]
AT5G16110 -- "AT3G62770" [style=solid]
AT1G10240 -- "AT3G62770" [style=solid]
AT5G51410 -- "AT3G62770" [style=solid]
AT3G24500 -- "AT3G62770" [style=solid]
AT5G04910 -- "AT3G62770" [style=solid]
AT3G12770 -- "AT3G62770" [style=solid]
AT1G78930 -- "AT3G62770" [style=solid]
AT2G41750 -- "AT3G62770" [style=solid]
AT3G23020 -- "AT3G62770" [style=solid]
AT4G31354 -- "AT3G62770" [style=solid]
AT3G10030 -- "AT3G62770" [style=solid]
AT4G02750 -- "AT3G62770" [style=solid]
AT5G58470 -- "AT3G62770" [style=solid]
AT3G13224 -- "AT3G62770" [style=solid]
AT1G05970 -- "AT3G62770" [style=solid]
AT4G38020 -- "AT3G62770" [style=solid]
AT3G46230 -- "AT3G62770" [style=solid]
AT4G32910 -- "AT3G62770" [style=solid]
333.059249615 -- "AT5G42370" [style=solid]
AT2G17787 -- "AT5G42370" [style=solid]
AT1G72650 -- "AT5G42370" [style=solid]
AT4G21170 -- "AT5G42370" [style=solid]
AT5G09225 -- "AT5G42370" [style=solid]
AT3G04000 -- "AT5G42370" [style=solid]
AT3G54000 -- "AT5G42370" [style=solid]
ATMG00640 -- "AT5G42370" [style=solid]
AT2G45920 -- "AT5G42370" [style=solid]
AT2G31890 -- "AT5G42370" [style=solid]
AT3G46920 -- "AT5G42370" [style=solid]
AT4G11960 -- "AT5G42370" [style=solid]
AT3G57360 -- "AT5G42370" [style=solid]
AT1G27420 -- "AT5G42370" [style=solid]
AT1G65560 -- "AT5G42370" [style=solid]
AT5G66052 -- "AT5G42370" [style=solid]
AT4G31430 -- "AT5G42370" [style=solid]
AT1G09140 -- "AT5G42370" [style=solid]
AT4G36930 -- "AT5G42370" [style=solid]
AT5G25280 -- "AT5G42370" [style=solid]
AT5G03970 -- "AT5G42370" [style=solid]
AT2G01008 -- "AT5G42370" [style=solid]
AT3G03950 -- "AT5G42370" [style=solid]
AT2G46610 -- "AT5G42370" [style=solid]
AT5G63830 -- "AT5G42370" [style=solid]
AT1G72090 -- "AT5G42370" [style=solid]
AT2G38800 -- "AT5G42370" [style=solid]
AT4G21320 -- "AT5G42370" [style=solid]
AT5G23230 -- "AT5G42370" [style=solid]
AT4G31351 -- "AT5G42370" [style=solid]
AT5G14800 -- "AT5G42370" [style=solid]
AT3G14750 -- "AT5G42370" [style=solid]
AT4G38440 -- "AT5G42370" [style=solid]
AT1G20920 -- "AT5G42370" [style=solid]
AT5G16110 -- "AT5G42370" [style=solid]
AT1G10240 -- "AT5G42370" [style=solid]
AT5G51410 -- "AT5G42370" [style=solid]
AT3G24500 -- "AT5G42370" [style=solid]
AT5G04910 -- "AT5G42370" [style=solid]
AT3G12770 -- "AT5G42370" [style=solid]
AT1G78930 -- "AT5G42370" [style=solid]
AT2G41750 -- "AT5G42370" [style=solid]
AT3G23020 -- "AT5G42370" [style=solid]
AT4G31354 -- "AT5G42370" [style=solid]
AT3G10030 -- "AT5G42370" [style=solid]
AT4G02750 -- "AT5G42370" [style=solid]
AT5G58470 -- "AT5G42370" [style=solid]
AT3G13224 -- "AT5G42370" [style=solid]
AT1G05970 -- "AT5G42370" [style=solid]
AT4G38020 -- "AT5G42370" [style=solid]
AT3G46230 -- "AT5G42370" [style=solid]
AT4G32910 -- "AT5G42370" [style=solid]
AT3G62770 -- "AT5G42370" [style=solid]
333.059249615 -- "AT3G12580" [style=solid]
AT2G17787 -- "AT3G12580" [style=solid]
AT1G72650 -- "AT3G12580" [style=solid]
AT4G21170 -- "AT3G12580" [style=solid]
AT5G09225 -- "AT3G12580" [style=solid]
AT3G54000 -- "AT3G12580" [style=solid]
ATMG00640 -- "AT3G12580" [style=solid]
AT2G45920 -- "AT3G12580" [style=solid]
AT2G31890 -- "AT3G12580" [style=solid]
AT3G46920 -- "AT3G12580" [style=solid]
AT4G11960 -- "AT3G12580" [style=solid]
AT3G57360 -- "AT3G12580" [style=solid]
AT1G27420 -- "AT3G12580" [style=solid]
AT1G65560 -- "AT3G12580" [style=solid]
AT5G66052 -- "AT3G12580" [style=solid]
AT4G31430 -- "AT3G12580" [style=solid]
AT1G09140 -- "AT3G12580" [style=solid]
AT4G36930 -- "AT3G12580" [style=solid]
AT5G25280 -- "AT3G12580" [style=solid]
AT5G03970 -- "AT3G12580" [style=solid]
AT2G01008 -- "AT3G12580" [style=solid]
AT3G03950 -- "AT3G12580" [style=solid]
AT2G46610 -- "AT3G12580" [style=solid]
AT5G63830 -- "AT3G12580" [style=solid]
AT1G72090 -- "AT3G12580" [style=solid]
AT2G38800 -- "AT3G12580" [style=solid]
AT4G21320 -- "AT3G12580" [style=solid]
AT5G23230 -- "AT3G12580" [style=solid]
AT4G31351 -- "AT3G12580" [style=solid]
AT5G14800 -- "AT3G12580" [style=solid]
AT3G14750 -- "AT3G12580" [style=solid]
AT4G38440 -- "AT3G12580" [style=solid]
AT1G20920 -- "AT3G12580" [style=solid]
AT4G19220 -- "AT3G12580" [style=solid]
AT5G16110 -- "AT3G12580" [style=solid]
AT1G10240 -- "AT3G12580" [style=solid]
AT5G51410 -- "AT3G12580" [style=solid]
AT3G24500 -- "AT3G12580" [style=solid]
AT5G04910 -- "AT3G12580" [style=solid]
AT3G12770 -- "AT3G12580" [style=solid]
AT1G78930 -- "AT3G12580" [style=solid]
AT2G41750 -- "AT3G12580" [style=solid]
AT3G23020 -- "AT3G12580" [style=solid]
AT4G31354 -- "AT3G12580" [style=solid]
AT3G10030 -- "AT3G12580" [style=solid]
AT4G02750 -- "AT3G12580" [style=solid]
AT5G58470 -- "AT3G12580" [style=solid]
AT3G13224 -- "AT3G12580" [style=solid]
AT1G05970 -- "AT3G12580" [style=solid]
AT4G38020 -- "AT3G12580" [style=solid]
AT3G46230 -- "AT3G12580" [style=solid]
AT4G32910 -- "AT3G12580" [style=solid]
AT3G62770 -- "AT3G12580" [style=solid]
AT5G42370 -- "AT3G12580" [style=solid]
333.059249615 -- "AT2G42680" [style=solid]
AT2G17787 -- "AT2G42680" [style=solid]
AT1G72650 -- "AT2G42680" [style=solid]
AT4G21170 -- "AT2G42680" [style=solid]
AT3G04000 -- "AT2G42680" [style=solid]
ATMG00640 -- "AT2G42680" [style=solid]
AT2G45920 -- "AT2G42680" [style=solid]
AT2G31890 -- "AT2G42680" [style=solid]
AT3G46920 -- "AT2G42680" [style=solid]
AT4G11960 -- "AT2G42680" [style=solid]
AT3G57360 -- "AT2G42680" [style=solid]
AT1G27420 -- "AT2G42680" [style=solid]
AT1G65560 -- "AT2G42680" [style=solid]
AT4G31430 -- "AT2G42680" [style=solid]
AT1G09140 -- "AT2G42680" [style=solid]
AT4G36930 -- "AT2G42680" [style=solid]
AT5G03970 -- "AT2G42680" [style=solid]
AT2G01008 -- "AT2G42680" [style=solid]
AT3G03950 -- "AT2G42680" [style=solid]
AT2G46610 -- "AT2G42680" [style=solid]
AT5G63830 -- "AT2G42680" [style=solid]
AT1G72090 -- "AT2G42680" [style=solid]
AT2G38800 -- "AT2G42680" [style=solid]
AT4G21320 -- "AT2G42680" [style=solid]
AT5G23230 -- "AT2G42680" [style=solid]
AT4G31351 -- "AT2G42680" [style=solid]
AT5G14800 -- "AT2G42680" [style=solid]
AT3G14750 -- "AT2G42680" [style=solid]
AT4G38440 -- "AT2G42680" [style=solid]
AT1G20920 -- "AT2G42680" [style=solid]
AT5G16110 -- "AT2G42680" [style=solid]
AT1G10240 -- "AT2G42680" [style=solid]
AT5G51410 -- "AT2G42680" [style=solid]
AT3G24500 -- "AT2G42680" [style=solid]
AT5G04910 -- "AT2G42680" [style=solid]
AT3G12770 -- "AT2G42680" [style=solid]
AT1G78930 -- "AT2G42680" [style=solid]
AT3G23020 -- "AT2G42680" [style=solid]
AT4G31354 -- "AT2G42680" [style=solid]
AT3G10030 -- "AT2G42680" [style=solid]
AT4G02750 -- "AT2G42680" [style=solid]
AT5G58470 -- "AT2G42680" [style=solid]
AT3G13224 -- "AT2G42680" [style=solid]
AT1G05970 -- "AT2G42680" [style=solid]
AT4G38020 -- "AT2G42680" [style=solid]
AT3G46230 -- "AT2G42680" [style=solid]
AT4G32910 -- "AT2G42680" [style=solid]
AT3G62770 -- "AT2G42680" [style=solid]
AT5G42370 -- "AT2G42680" [style=solid]
AT3G12580 -- "AT2G42680" [style=solid]
333.059249615 -- "AT5G64710" [style=solid]
AT2G17787 -- "AT5G64710" [style=solid]
AT1G72650 -- "AT5G64710" [style=solid]
AT4G21170 -- "AT5G64710" [style=solid]
AT3G04000 -- "AT5G64710" [style=solid]
AT3G54000 -- "AT5G64710" [style=solid]
ATMG00640 -- "AT5G64710" [style=solid]
AT2G45920 -- "AT5G64710" [style=solid]
AT2G31890 -- "AT5G64710" [style=solid]
AT3G46920 -- "AT5G64710" [style=solid]
AT4G11960 -- "AT5G64710" [style=solid]
AT3G57360 -- "AT5G64710" [style=solid]
AT1G27420 -- "AT5G64710" [style=solid]
AT1G65560 -- "AT5G64710" [style=solid]
AT5G66052 -- "AT5G64710" [style=solid]
AT4G31430 -- "AT5G64710" [style=solid]
AT1G09140 -- "AT5G64710" [style=solid]
AT4G36930 -- "AT5G64710" [style=solid]
AT5G25280 -- "AT5G64710" [style=solid]
AT5G03970 -- "AT5G64710" [style=solid]
AT2G01008 -- "AT5G64710" [style=solid]
AT3G03950 -- "AT5G64710" [style=solid]
AT2G46610 -- "AT5G64710" [style=solid]
AT5G63830 -- "AT5G64710" [style=solid]
AT1G72090 -- "AT5G64710" [style=solid]
AT2G38800 -- "AT5G64710" [style=solid]
AT4G21320 -- "AT5G64710" [style=solid]
AT5G23230 -- "AT5G64710" [style=solid]
AT4G31351 -- "AT5G64710" [style=solid]
AT5G14800 -- "AT5G64710" [style=solid]
AT3G14750 -- "AT5G64710" [style=solid]
AT4G38440 -- "AT5G64710" [style=solid]
AT1G20920 -- "AT5G64710" [style=solid]
AT4G19220 -- "AT5G64710" [style=solid]
AT5G16110 -- "AT5G64710" [style=solid]
AT1G10240 -- "AT5G64710" [style=solid]
AT5G51410 -- "AT5G64710" [style=solid]
AT3G24500 -- "AT5G64710" [style=solid]
AT5G04910 -- "AT5G64710" [style=solid]
AT3G12770 -- "AT5G64710" [style=solid]
AT1G78930 -- "AT5G64710" [style=solid]
AT3G23020 -- "AT5G64710" [style=solid]
AT4G31354 -- "AT5G64710" [style=solid]
AT3G10030 -- "AT5G64710" [style=solid]
AT4G02750 -- "AT5G64710" [style=solid]
AT5G58470 -- "AT5G64710" [style=solid]
AT3G13224 -- "AT5G64710" [style=solid]
AT1G05970 -- "AT5G64710" [style=solid]
AT4G38020 -- "AT5G64710" [style=solid]
AT3G46230 -- "AT5G64710" [style=solid]
AT4G32910 -- "AT5G64710" [style=solid]
AT3G62770 -- "AT5G64710" [style=solid]
AT5G42370 -- "AT5G64710" [style=solid]
AT3G12580 -- "AT5G64710" [style=solid]
AT2G42680 -- "AT5G64710" [style=solid]
333.059249615 -- "AT2G37340" [style=solid]
AT2G17787 -- "AT2G37340" [style=solid]
AT1G72650 -- "AT2G37340" [style=solid]
AT4G21170 -- "AT2G37340" [style=solid]
AT5G09225 -- "AT2G37340" [style=solid]
AT3G04000 -- "AT2G37340" [style=solid]
AT3G54000 -- "AT2G37340" [style=solid]
ATMG00640 -- "AT2G37340" [style=solid]
AT2G45920 -- "AT2G37340" [style=solid]
AT2G31890 -- "AT2G37340" [style=solid]
AT3G46920 -- "AT2G37340" [style=solid]
AT4G11960 -- "AT2G37340" [style=solid]
AT3G57360 -- "AT2G37340" [style=solid]
AT1G27420 -- "AT2G37340" [style=solid]
AT1G65560 -- "AT2G37340" [style=solid]
AT5G66052 -- "AT2G37340" [style=solid]
AT4G31430 -- "AT2G37340" [style=solid]
AT1G09140 -- "AT2G37340" [style=solid]
AT4G36930 -- "AT2G37340" [style=solid]
AT5G25280 -- "AT2G37340" [style=solid]
AT5G03970 -- "AT2G37340" [style=solid]
AT2G01008 -- "AT2G37340" [style=solid]
AT3G03950 -- "AT2G37340" [style=solid]
AT2G46610 -- "AT2G37340" [style=solid]
AT5G63830 -- "AT2G37340" [style=solid]
AT1G72090 -- "AT2G37340" [style=solid]
AT2G38800 -- "AT2G37340" [style=solid]
AT4G21320 -- "AT2G37340" [style=solid]
AT5G23230 -- "AT2G37340" [style=solid]
AT4G31351 -- "AT2G37340" [style=solid]
AT5G14800 -- "AT2G37340" [style=solid]
AT3G14750 -- "AT2G37340" [style=solid]
AT4G38440 -- "AT2G37340" [style=solid]
AT1G20920 -- "AT2G37340" [style=solid]
AT4G19220 -- "AT2G37340" [style=solid]
AT5G16110 -- "AT2G37340" [style=solid]
AT1G10240 -- "AT2G37340" [style=solid]
AT5G51410 -- "AT2G37340" [style=solid]
AT3G24500 -- "AT2G37340" [style=solid]
AT5G04910 -- "AT2G37340" [style=solid]
AT3G12770 -- "AT2G37340" [style=solid]
AT1G78930 -- "AT2G37340" [style=solid]
AT2G41750 -- "AT2G37340" [style=solid]
AT3G23020 -- "AT2G37340" [style=solid]
AT4G31354 -- "AT2G37340" [style=solid]
AT3G10030 -- "AT2G37340" [style=solid]
AT4G02750 -- "AT2G37340" [style=solid]
AT5G58470 -- "AT2G37340" [style=solid]
AT3G13224 -- "AT2G37340" [style=solid]
AT1G05970 -- "AT2G37340" [style=solid]
AT4G38020 -- "AT2G37340" [style=solid]
AT3G46230 -- "AT2G37340" [style=solid]
AT4G32910 -- "AT2G37340" [style=solid]
AT3G62770 -- "AT2G37340" [style=solid]
AT5G42370 -- "AT2G37340" [style=solid]
AT3G12580 -- "AT2G37340" [style=solid]
AT2G42680 -- "AT2G37340" [style=solid]
AT5G64710 -- "AT2G37340" [style=solid]
333.059249615 -- "AT1G71260" [style=solid]
AT2G17787 -- "AT1G71260" [style=solid]
AT1G72650 -- "AT1G71260" [style=solid]
AT4G21170 -- "AT1G71260" [style=solid]
AT3G04000 -- "AT1G71260" [style=solid]
AT3G54000 -- "AT1G71260" [style=solid]
ATMG00640 -- "AT1G71260" [style=solid]
AT2G45920 -- "AT1G71260" [style=solid]
AT2G31890 -- "AT1G71260" [style=solid]
AT3G46920 -- "AT1G71260" [style=solid]
AT4G11960 -- "AT1G71260" [style=solid]
AT3G57360 -- "AT1G71260" [style=solid]
AT1G27420 -- "AT1G71260" [style=solid]
AT1G65560 -- "AT1G71260" [style=solid]
AT5G66052 -- "AT1G71260" [style=solid]
AT4G31430 -- "AT1G71260" [style=solid]
AT1G09140 -- "AT1G71260" [style=solid]
AT4G36930 -- "AT1G71260" [style=solid]
AT5G25280 -- "AT1G71260" [style=solid]
AT5G03970 -- "AT1G71260" [style=solid]
AT2G01008 -- "AT1G71260" [style=solid]
AT3G03950 -- "AT1G71260" [style=solid]
AT2G46610 -- "AT1G71260" [style=solid]
AT5G63830 -- "AT1G71260" [style=solid]
AT1G72090 -- "AT1G71260" [style=solid]
AT2G38800 -- "AT1G71260" [style=solid]
AT4G21320 -- "AT1G71260" [style=solid]
AT5G23230 -- "AT1G71260" [style=solid]
AT4G31351 -- "AT1G71260" [style=solid]
AT5G14800 -- "AT1G71260" [style=solid]
AT3G14750 -- "AT1G71260" [style=solid]
AT4G38440 -- "AT1G71260" [style=solid]
AT1G20920 -- "AT1G71260" [style=solid]
AT4G19220 -- "AT1G71260" [style=solid]
AT5G16110 -- "AT1G71260" [style=solid]
AT1G10240 -- "AT1G71260" [style=solid]
AT5G51410 -- "AT1G71260" [style=solid]
AT3G24500 -- "AT1G71260" [style=solid]
AT5G04910 -- "AT1G71260" [style=solid]
AT3G12770 -- "AT1G71260" [style=solid]
AT1G78930 -- "AT1G71260" [style=solid]
AT3G23020 -- "AT1G71260" [style=solid]
AT4G31354 -- "AT1G71260" [style=solid]
AT3G10030 -- "AT1G71260" [style=solid]
AT4G02750 -- "AT1G71260" [style=solid]
AT5G58470 -- "AT1G71260" [style=solid]
AT3G13224 -- "AT1G71260" [style=solid]
AT1G05970 -- "AT1G71260" [style=solid]
AT4G38020 -- "AT1G71260" [style=solid]
AT3G46230 -- "AT1G71260" [style=solid]
AT4G32910 -- "AT1G71260" [style=solid]
AT3G62770 -- "AT1G71260" [style=solid]
AT5G42370 -- "AT1G71260" [style=solid]
AT3G12580 -- "AT1G71260" [style=solid]
AT2G42680 -- "AT1G71260" [style=solid]
AT5G64710 -- "AT1G71260" [style=solid]
AT2G37340 -- "AT1G71260" [style=solid]
333.059249615 -- "AT5G59440" [style=solid]
AT2G17787 -- "AT5G59440" [style=solid]
AT1G72650 -- "AT5G59440" [style=solid]
AT4G21170 -- "AT5G59440" [style=solid]
AT3G04000 -- "AT5G59440" [style=solid]
AT3G54000 -- "AT5G59440" [style=solid]
ATMG00640 -- "AT5G59440" [style=solid]
AT2G45920 -- "AT5G59440" [style=solid]
AT2G31890 -- "AT5G59440" [style=solid]
AT3G46920 -- "AT5G59440" [style=solid]
AT4G11960 -- "AT5G59440" [style=solid]
AT3G57360 -- "AT5G59440" [style=solid]
AT1G27420 -- "AT5G59440" [style=solid]
AT1G65560 -- "AT5G59440" [style=solid]
AT5G66052 -- "AT5G59440" [style=solid]
AT4G31430 -- "AT5G59440" [style=solid]
AT1G09140 -- "AT5G59440" [style=solid]
AT4G36930 -- "AT5G59440" [style=solid]
AT5G25280 -- "AT5G59440" [style=solid]
AT5G03970 -- "AT5G59440" [style=solid]
AT2G01008 -- "AT5G59440" [style=solid]
AT3G03950 -- "AT5G59440" [style=solid]
AT2G46610 -- "AT5G59440" [style=solid]
AT5G63830 -- "AT5G59440" [style=solid]
AT1G72090 -- "AT5G59440" [style=solid]
AT2G38800 -- "AT5G59440" [style=solid]
AT4G21320 -- "AT5G59440" [style=solid]
AT5G23230 -- "AT5G59440" [style=solid]
AT4G31351 -- "AT5G59440" [style=solid]
AT5G14800 -- "AT5G59440" [style=solid]
AT3G14750 -- "AT5G59440" [style=solid]
AT4G38440 -- "AT5G59440" [style=solid]
AT1G20920 -- "AT5G59440" [style=solid]
AT4G19220 -- "AT5G59440" [style=solid]
AT5G16110 -- "AT5G59440" [style=solid]
AT1G10240 -- "AT5G59440" [style=solid]
AT5G51410 -- "AT5G59440" [style=solid]
AT3G24500 -- "AT5G59440" [style=solid]
AT5G04910 -- "AT5G59440" [style=solid]
AT3G12770 -- "AT5G59440" [style=solid]
AT1G78930 -- "AT5G59440" [style=solid]
AT2G41750 -- "AT5G59440" [style=solid]
AT3G23020 -- "AT5G59440" [style=solid]
AT4G31354 -- "AT5G59440" [style=solid]
AT3G10030 -- "AT5G59440" [style=solid]
AT4G02750 -- "AT5G59440" [style=solid]
AT5G58470 -- "AT5G59440" [style=solid]
AT3G13224 -- "AT5G59440" [style=solid]
AT1G05970 -- "AT5G59440" [style=solid]
AT4G38020 -- "AT5G59440" [style=solid]
AT3G46230 -- "AT5G59440" [style=solid]
AT4G32910 -- "AT5G59440" [style=solid]
AT3G62770 -- "AT5G59440" [style=solid]
AT5G42370 -- "AT5G59440" [style=solid]
AT3G12580 -- "AT5G59440" [style=solid]
AT2G42680 -- "AT5G59440" [style=solid]
AT5G64710 -- "AT5G59440" [style=solid]
AT2G37340 -- "AT5G59440" [style=solid]
AT1G71260 -- "AT5G59440" [style=solid]
333.059249615 -- "AT1G23860" [style=solid]
AT2G17787 -- "AT1G23860" [style=solid]
AT1G72650 -- "AT1G23860" [style=solid]
AT4G21170 -- "AT1G23860" [style=solid]
AT5G09225 -- "AT1G23860" [style=solid]
AT3G04000 -- "AT1G23860" [style=solid]
AT3G54000 -- "AT1G23860" [style=solid]
ATMG00640 -- "AT1G23860" [style=solid]
AT2G45920 -- "AT1G23860" [style=solid]
AT2G31890 -- "AT1G23860" [style=solid]
AT3G46920 -- "AT1G23860" [style=solid]
AT4G11960 -- "AT1G23860" [style=solid]
AT3G57360 -- "AT1G23860" [style=solid]
AT1G27420 -- "AT1G23860" [style=solid]
AT1G65560 -- "AT1G23860" [style=solid]
AT5G66052 -- "AT1G23860" [style=solid]
AT4G31430 -- "AT1G23860" [style=solid]
AT1G09140 -- "AT1G23860" [style=solid]
AT4G36930 -- "AT1G23860" [style=solid]
AT5G25280 -- "AT1G23860" [style=solid]
AT5G03970 -- "AT1G23860" [style=solid]
AT2G01008 -- "AT1G23860" [style=solid]
AT3G03950 -- "AT1G23860" [style=solid]
AT2G46610 -- "AT1G23860" [style=solid]
AT5G63830 -- "AT1G23860" [style=solid]
AT1G72090 -- "AT1G23860" [style=solid]
AT2G38800 -- "AT1G23860" [style=solid]
AT4G21320 -- "AT1G23860" [style=solid]
AT5G23230 -- "AT1G23860" [style=solid]
AT4G31351 -- "AT1G23860" [style=solid]
AT5G14800 -- "AT1G23860" [style=solid]
AT3G14750 -- "AT1G23860" [style=solid]
AT4G38440 -- "AT1G23860" [style=solid]
AT1G20920 -- "AT1G23860" [style=solid]
AT4G19220 -- "AT1G23860" [style=solid]
AT5G16110 -- "AT1G23860" [style=solid]
AT1G10240 -- "AT1G23860" [style=solid]
AT5G51410 -- "AT1G23860" [style=solid]
AT3G24500 -- "AT1G23860" [style=solid]
AT5G04910 -- "AT1G23860" [style=solid]
AT3G12770 -- "AT1G23860" [style=solid]
AT1G78930 -- "AT1G23860" [style=solid]
AT2G41750 -- "AT1G23860" [style=solid]
AT3G23020 -- "AT1G23860" [style=solid]
AT4G31354 -- "AT1G23860" [style=solid]
AT3G10030 -- "AT1G23860" [style=solid]
AT4G02750 -- "AT1G23860" [style=solid]
AT5G58470 -- "AT1G23860" [style=solid]
AT3G13224 -- "AT1G23860" [style=solid]
AT1G05970 -- "AT1G23860" [style=solid]
AT4G38020 -- "AT1G23860" [style=solid]
AT3G46230 -- "AT1G23860" [style=solid]
AT4G32910 -- "AT1G23860" [style=solid]
AT3G62770 -- "AT1G23860" [style=solid]
AT5G42370 -- "AT1G23860" [style=solid]
AT3G12580 -- "AT1G23860" [style=solid]
AT2G42680 -- "AT1G23860" [style=solid]
AT5G64710 -- "AT1G23860" [style=solid]
AT2G37340 -- "AT1G23860" [style=solid]
AT1G71260 -- "AT1G23860" [style=solid]
AT5G59440 -- "AT1G23860" [style=solid]
333.059249615 -- "AT2G43420" [style=solid]
AT2G17787 -- "AT2G43420" [style=solid]
AT1G72650 -- "AT2G43420" [style=solid]
AT4G21170 -- "AT2G43420" [style=solid]
AT3G04000 -- "AT2G43420" [style=solid]
AT3G54000 -- "AT2G43420" [style=solid]
ATMG00640 -- "AT2G43420" [style=solid]
AT2G45920 -- "AT2G43420" [style=solid]
AT2G31890 -- "AT2G43420" [style=solid]
AT3G46920 -- "AT2G43420" [style=solid]
AT4G11960 -- "AT2G43420" [style=solid]
AT3G57360 -- "AT2G43420" [style=solid]
AT1G27420 -- "AT2G43420" [style=solid]
AT1G65560 -- "AT2G43420" [style=solid]
AT4G31430 -- "AT2G43420" [style=solid]
AT1G09140 -- "AT2G43420" [style=solid]
AT4G36930 -- "AT2G43420" [style=solid]
AT5G25280 -- "AT2G43420" [style=solid]
AT5G03970 -- "AT2G43420" [style=solid]
AT2G01008 -- "AT2G43420" [style=solid]
AT3G03950 -- "AT2G43420" [style=solid]
AT2G46610 -- "AT2G43420" [style=solid]
AT5G63830 -- "AT2G43420" [style=solid]
AT1G72090 -- "AT2G43420" [style=solid]
AT2G38800 -- "AT2G43420" [style=solid]
AT4G21320 -- "AT2G43420" [style=solid]
AT5G23230 -- "AT2G43420" [style=solid]
AT4G31351 -- "AT2G43420" [style=solid]
AT5G14800 -- "AT2G43420" [style=solid]
AT3G14750 -- "AT2G43420" [style=solid]
AT4G38440 -- "AT2G43420" [style=solid]
AT1G20920 -- "AT2G43420" [style=solid]
AT4G19220 -- "AT2G43420" [style=solid]
AT5G16110 -- "AT2G43420" [style=solid]
AT1G10240 -- "AT2G43420" [style=solid]
AT5G51410 -- "AT2G43420" [style=solid]
AT3G24500 -- "AT2G43420" [style=solid]
AT3G12770 -- "AT2G43420" [style=solid]
AT1G78930 -- "AT2G43420" [style=solid]
AT2G41750 -- "AT2G43420" [style=solid]
AT3G23020 -- "AT2G43420" [style=solid]
AT4G31354 -- "AT2G43420" [style=solid]
AT3G10030 -- "AT2G43420" [style=solid]
AT4G02750 -- "AT2G43420" [style=solid]
AT5G58470 -- "AT2G43420" [style=solid]
AT3G13224 -- "AT2G43420" [style=solid]
AT4G38020 -- "AT2G43420" [style=solid]
AT3G46230 -- "AT2G43420" [style=solid]
AT4G32910 -- "AT2G43420" [style=solid]
AT3G62770 -- "AT2G43420" [style=solid]
AT5G42370 -- "AT2G43420" [style=solid]
AT3G12580 -- "AT2G43420" [style=solid]
AT5G64710 -- "AT2G43420" [style=solid]
AT2G37340 -- "AT2G43420" [style=solid]
AT1G71260 -- "AT2G43420" [style=solid]
AT5G59440 -- "AT2G43420" [style=solid]
AT1G23860 -- "AT2G43420" [style=solid]
333.059249615 -- "AT5G13270" [style=solid]
AT2G17787 -- "AT5G13270" [style=solid]
AT1G72650 -- "AT5G13270" [style=solid]
AT4G21170 -- "AT5G13270" [style=solid]
AT3G04000 -- "AT5G13270" [style=solid]
AT3G54000 -- "AT5G13270" [style=solid]
ATMG00640 -- "AT5G13270" [style=solid]
AT2G45920 -- "AT5G13270" [style=solid]
AT2G31890 -- "AT5G13270" [style=solid]
AT3G46920 -- "AT5G13270" [style=solid]
AT4G11960 -- "AT5G13270" [style=solid]
AT3G57360 -- "AT5G13270" [style=solid]
AT1G27420 -- "AT5G13270" [style=solid]
AT1G65560 -- "AT5G13270" [style=solid]
AT5G66052 -- "AT5G13270" [style=solid]
AT4G31430 -- "AT5G13270" [style=solid]
AT1G09140 -- "AT5G13270" [style=solid]
AT4G36930 -- "AT5G13270" [style=solid]
AT5G25280 -- "AT5G13270" [style=solid]
AT5G03970 -- "AT5G13270" [style=solid]
AT2G01008 -- "AT5G13270" [style=solid]
AT3G03950 -- "AT5G13270" [style=solid]
AT2G46610 -- "AT5G13270" [style=solid]
AT5G63830 -- "AT5G13270" [style=solid]
AT1G72090 -- "AT5G13270" [style=solid]
AT2G38800 -- "AT5G13270" [style=solid]
AT4G21320 -- "AT5G13270" [style=solid]
AT5G23230 -- "AT5G13270" [style=solid]
AT4G31351 -- "AT5G13270" [style=solid]
AT5G14800 -- "AT5G13270" [style=solid]
AT3G14750 -- "AT5G13270" [style=solid]
AT4G38440 -- "AT5G13270" [style=solid]
AT1G20920 -- "AT5G13270" [style=solid]
AT4G19220 -- "AT5G13270" [style=solid]
AT5G16110 -- "AT5G13270" [style=solid]
AT1G10240 -- "AT5G13270" [style=solid]
AT5G51410 -- "AT5G13270" [style=solid]
[truncated: 942 more rows]

## Sheet: GO enrichment C4
IDs	names	pvalues	pvalues.adjusted	overlappingVariables
GO:0009416	response to light stimulus	4.85829e-08	0.000369133	AT1G10240,AT1G23860,AT1G51200,AT2G37340,AT2G42680,AT3G10030,AT3G12580,AT3G14750,AT3G24500,AT3G42860,AT3G46920,AT4G15090,AT4G21320,AT4G31430,AT4G32910,AT4G36930,AT5G04910
GO:0009314	response to radiation	1.08102e-07	0.00041068	AT1G10240,AT1G23860,AT1G51200,AT2G37340,AT2G42680,AT3G10030,AT3G12580,AT3G14750,AT3G24500,AT3G42860,AT3G46920,AT4G15090,AT4G21320,AT4G31430,AT4G32910,AT4G36930,AT5G04910
GO:0048573	photoperiodism, flowering	5.4727e-07	0.00134988	AT1G23860,AT1G51200,AT2G37340,AT3G10030,AT3G14750,AT4G31430,AT5G04910
GO:0009648	photoperiodism	7.1065e-07	0.00134988	AT1G23860,AT1G51200,AT2G37340,AT3G10030,AT3G14750,AT4G31430,AT5G04910
GO:0016071	mRNA metabolic process	1.58036e-06	0.00240152	AT1G09140,AT1G23860,AT1G72650,AT2G37340,AT2G46610,AT3G10030,AT3G12770,AT4G31430,AT5G13270
GO:0016607	nuclear speck	3.3613e-05	0.0402376	AT1G09140,AT1G23860,AT2G37340
GO:0009628	response to abiotic stimulus	3.70707e-05	0.0402376	AT1G10240,AT1G23860,AT1G51200,AT1G72650,AT2G37340,AT2G42680,AT3G10030,AT3G12580,AT3G14750,AT3G24500,AT3G42860,AT3G46230,AT3G46920,AT3G62770,AT4G15090,AT4G21320,AT4G31430,AT4G32910,AT4G36930,AT5G04910,AT5G14800
GO:0010228	vegetative to reproductive phase transition of meristem	5.29975e-05	0.0470004	AT1G23860,AT1G51200,AT2G37340,AT3G10030,AT3G14750,AT4G31430,AT4G32910,AT5G04910
GO:0005622	intracellular	5.5673e-05	0.0470004	AT1G09140,AT1G10240,AT1G17460,AT1G20920,AT1G23860,AT1G27420,AT1G49530,AT1G51200,AT1G55460,AT1G65560,AT1G71260,AT1G72090,AT1G72650,AT1G78930,AT2G01008,AT2G17787,AT2G21710,AT2G31890,AT2G37340,AT2G38800,AT2G41750,AT2G42680,AT2G43420,AT2G45920,AT2G46610,AT3G03330,AT3G03950,AT3G04000,AT3G10030,AT3G12580,AT3G12770,AT3G13224,AT3G14750,AT3G21740,AT3G23020,AT3G24500,AT3G46230,AT3G46920,AT3G48830,AT3G54000…
GO:0043231	intracellular membrane-bounded organelle	6.90173e-05	0.0482193	AT1G09140,AT1G10240,AT1G17460,AT1G20920,AT1G23860,AT1G49530,AT1G51200,AT1G71260,AT1G72090,AT1G72650,AT1G78930,AT2G01008,AT2G17787,AT2G21710,AT2G31890,AT2G37340,AT2G38800,AT2G41750,AT2G42680,AT2G43420,AT2G45920,AT2G46610,AT3G03330,AT3G03950,AT3G04000,AT3G12580,AT3G12770,AT3G13224,AT3G14750,AT3G21740,AT3G23020,AT3G24500,AT3G46920,AT3G48830,AT3G54000,AT3G57360,AT3G62330,AT3G62770,AT4G02750,AT4G09830…
GO:0043227	membrane-bounded organelle	6.98094e-05	0.0482193	AT1G09140,AT1G10240,AT1G17460,AT1G20920,AT1G23860,AT1G49530,AT1G51200,AT1G71260,AT1G72090,AT1G72650,AT1G78930,AT2G01008,AT2G17787,AT2G21710,AT2G31890,AT2G37340,AT2G38800,AT2G41750,AT2G42680,AT2G43420,AT2G45920,AT2G46610,AT3G03330,AT3G03950,AT3G04000,AT3G12580,AT3G12770,AT3G13224,AT3G14750,AT3G21740,AT3G23020,AT3G24500,AT3G46920,AT3G48830,AT3G54000,AT3G57360,AT3G62330,AT3G62770,AT4G02750,AT4G09830…

## Sheet: CommunityC5.dot
graph G {graph [overlap=false outputorder=edgesfirst];
node [style=filled fillcolor=white];
341.144283077 [label="341.14428", shape=ellipse]
389.145361154 [label="389.14536", shape=ellipse]
449.112063462 [label="449.11206", shape=ellipse]
549.229995385 [label="549.23000", shape=ellipse]
455.076715 [shape=ellipse]
AT2G18300 [shape=box]
AT5G64900 [shape=box]
AT1G15820 [shape=box]
AT1G22330 [shape=box]
AT1G65590 [shape=box]
AT5G66310 [shape=box]
AT3G14930 [shape=box]
AT1G09750 [shape=box]
AT5G54270 [shape=box]
AT1G11440 [shape=box]
AT1G64640 [shape=box]
AT1G14290 [shape=box]
AT3G13690 [shape=box]
AT1G60660 [shape=box]
AT3G06770 [shape=box]
AT4G37800 [shape=box]
AT3G03820 [shape=box]
AT4G38660 [shape=box]
AT5G49170 [shape=box]
AT3G56370 [shape=box]
AT2G44210 [shape=box]
AT5G09650 [shape=box]
AT2G44740 [shape=box]
AT5G06290 [shape=box]
AT5G11420 [shape=box]
AT4G16980 [shape=box]
AT3G14840 [shape=box]
AT3G17640 [shape=box]
AT5G08330 [shape=box]
AT1G53520 [shape=box]
AT5G15580 [shape=box]
AT3G12610 [shape=box]
AT1G68560 [shape=box]
AT4G25050 [shape=box]
AT3G06470 [shape=box]
AT4G36540 [shape=box]
AT3G47380 [shape=box]
AT3G04810 [shape=box]
AT4G10340 [shape=box]
AT1G70410 [shape=box]
AT4G13050 [shape=box]
AT5G63180 [shape=box]
AT3G56060 [shape=box]
AT2G33330 [shape=box]
AT4G38860 [shape=box]
AT4G21280 [shape=box]
AT1G76870 [shape=box]
AT4G16515 [shape=box]
AT1G49730 [shape=box]
AT5G38420 [shape=box]
AT5G57700 [shape=box]
AT5G23280 [shape=box]
AT5G18050 [shape=box]
AT1G74910 [shape=box]
AT1G66150 [shape=box]
AT4G25240 [shape=box]
AT1G01430 [shape=box]
AT4G26540 [shape=box]
AT1G06080 [shape=box]
AT4G23820 [shape=box]
AT1G48480 [shape=box]
AT1G29660 [shape=box]
AT5G50000 [shape=box]
AT2G45970 [shape=box]
AT5G18020 [shape=box]
AT1G05210 [shape=box]
AT4G00400 [shape=box]
AT2G15090 [shape=box]
AT1G52220 [shape=box]
AT4G33220 [shape=box]
AT3G54920 [shape=box]
AT5G57780 [shape=box]
AT1G75690 [shape=box]
AT3G07010 [shape=box]
AT1G28670 [shape=box]
AT5G20630 [shape=box]
AT3G55330 [shape=box]
AT1G67050 [shape=box]
AT1G22690 [shape=box]
AT3G03850 [shape=box]
AT5G18080 [shape=box]
AT1G80850 [shape=box]
AT1G44000 [shape=box]
AT5G01240 [shape=box]
AT3G15520 [shape=box]
AT5G18060 [shape=box]
AT3G13750 [shape=box]
AT1G22650 [shape=box]
AT4G18710 [shape=box]
AT2G42220 [shape=box]
AT3G10230 [shape=box]
AT5G23210 [shape=box]
AT3G23530 [shape=box]
AT4G30190 [shape=box]
AT5G47250 [shape=box]
AT5G66520 [shape=box]
AT3G10720 [shape=box]
AT1G29070 [shape=box]
AT5G10460 [shape=box]
AT5G25190 [shape=box]
AT1G09440 [shape=box]
AT5G18030 [shape=box]
AT3G52840 [shape=box]
AT4G30610 [shape=box]
AT3G18050 [shape=box]
AT3G02180 [shape=box]
AT4G02100 [shape=box]
AT3G06750 [shape=box]
AT1G62520 [shape=box]
AT3G14210 [shape=box]
AT3G21055 [shape=box]
AT3G06880 [shape=box]
AT5G41050 [shape=box]
AT5G54630 [shape=box]
AT5G60270 [shape=box]
AT4G12420 [shape=box]
AT3G06140 [shape=box]
AT3G23510 [shape=box]
341.144283077 -- "449.112063462" [style=solid]
389.145361154 -- "449.112063462" [style=solid]
341.144283077 -- "549.229995385" [style=solid]
389.145361154 -- "549.229995385" [style=solid]
449.112063462 -- "549.229995385" [style=solid]
549.229995385 -- "AT2G18300" [style=solid]
449.112063462 -- "AT5G64900" [style=solid]
AT2G18300 -- "AT5G64900" [style=solid]
449.112063462 -- "AT1G15820" [style=solid]
AT2G18300 -- "AT1G15820" [style=solid]
AT5G64900 -- "AT1G15820" [style=solid]
549.229995385 -- "AT1G22330" [style=solid]
AT2G18300 -- "AT1G22330" [style=solid]
AT5G64900 -- "AT1G22330" [style=solid]
AT1G15820 -- "AT1G22330" [style=solid]
449.112063462 -- "AT1G65590" [style=solid]
549.229995385 -- "AT1G65590" [style=solid]
AT2G18300 -- "AT1G65590" [style=solid]
AT5G64900 -- "AT1G65590" [style=solid]
AT1G15820 -- "AT1G65590" [style=solid]
AT1G22330 -- "AT1G65590" [style=solid]
449.112063462 -- "AT5G66310" [style=solid]
AT5G64900 -- "AT5G66310" [style=solid]
AT1G65590 -- "AT5G66310" [style=solid]
449.112063462 -- "AT3G14930" [style=solid]
AT2G18300 -- "AT3G14930" [style=solid]
AT5G64900 -- "AT3G14930" [style=solid]
AT1G15820 -- "AT3G14930" [style=solid]
AT1G22330 -- "AT3G14930" [style=solid]
AT1G65590 -- "AT3G14930" [style=solid]
AT5G66310 -- "AT3G14930" [style=solid]
549.229995385 -- "AT1G09750" [style=solid]
AT2G18300 -- "AT1G09750" [style=solid]
AT5G64900 -- "AT1G09750" [style=solid]
AT1G15820 -- "AT1G09750" [style=solid]
AT1G22330 -- "AT1G09750" [style=solid]
AT1G65590 -- "AT1G09750" [style=solid]
AT5G66310 -- "AT1G09750" [style=solid]
AT3G14930 -- "AT1G09750" [style=solid]
449.112063462 -- "AT5G54270" [style=solid]
AT5G64900 -- "AT5G54270" [style=solid]
AT1G15820 -- "AT5G54270" [style=solid]
AT1G65590 -- "AT5G54270" [style=solid]
AT5G66310 -- "AT5G54270" [style=solid]
AT3G14930 -- "AT5G54270" [style=solid]
AT1G09750 -- "AT5G54270" [style=solid]
449.112063462 -- "AT1G11440" [style=solid]
AT2G18300 -- "AT1G11440" [style=solid]
AT5G64900 -- "AT1G11440" [style=solid]
AT1G15820 -- "AT1G11440" [style=solid]
AT1G65590 -- "AT1G11440" [style=solid]
AT5G66310 -- "AT1G11440" [style=solid]
AT3G14930 -- "AT1G11440" [style=solid]
AT1G09750 -- "AT1G11440" [style=solid]
AT5G54270 -- "AT1G11440" [style=solid]
449.112063462 -- "AT1G64640" [style=solid]
AT2G18300 -- "AT1G64640" [style=solid]
AT5G64900 -- "AT1G64640" [style=solid]
AT1G22330 -- "AT1G64640" [style=solid]
AT1G65590 -- "AT1G64640" [style=solid]
AT5G66310 -- "AT1G64640" [style=solid]
AT3G14930 -- "AT1G64640" [style=solid]
AT1G09750 -- "AT1G64640" [style=solid]
AT5G54270 -- "AT1G64640" [style=solid]
AT1G11440 -- "AT1G64640" [style=solid]
449.112063462 -- "AT1G14290" [style=solid]
549.229995385 -- "AT1G14290" [style=solid]
AT2G18300 -- "AT1G14290" [style=solid]
AT5G64900 -- "AT1G14290" [style=solid]
AT1G15820 -- "AT1G14290" [style=solid]
AT1G22330 -- "AT1G14290" [style=solid]
AT1G65590 -- "AT1G14290" [style=solid]
AT3G14930 -- "AT1G14290" [style=solid]
AT1G09750 -- "AT1G14290" [style=solid]
AT5G54270 -- "AT1G14290" [style=solid]
AT1G11440 -- "AT1G14290" [style=solid]
AT1G64640 -- "AT1G14290" [style=solid]
449.112063462 -- "AT3G13690" [style=solid]
AT2G18300 -- "AT3G13690" [style=solid]
AT1G15820 -- "AT3G13690" [style=solid]
AT1G22330 -- "AT3G13690" [style=solid]
AT1G65590 -- "AT3G13690" [style=solid]
AT5G66310 -- "AT3G13690" [style=solid]
AT3G14930 -- "AT3G13690" [style=solid]
AT1G09750 -- "AT3G13690" [style=solid]
AT1G11440 -- "AT3G13690" [style=solid]
AT1G64640 -- "AT3G13690" [style=solid]
AT1G14290 -- "AT3G13690" [style=solid]
449.112063462 -- "AT1G60660" [style=solid]
549.229995385 -- "AT1G60660" [style=solid]
AT2G18300 -- "AT1G60660" [style=solid]
AT5G64900 -- "AT1G60660" [style=solid]
AT1G15820 -- "AT1G60660" [style=solid]
AT1G22330 -- "AT1G60660" [style=solid]
AT1G65590 -- "AT1G60660" [style=solid]
AT5G66310 -- "AT1G60660" [style=solid]
AT3G14930 -- "AT1G60660" [style=solid]
AT1G09750 -- "AT1G60660" [style=solid]
AT1G64640 -- "AT1G60660" [style=solid]
AT1G14290 -- "AT1G60660" [style=solid]
389.145361154 -- "AT3G06770" [style=solid]
449.112063462 -- "AT3G06770" [style=solid]
AT2G18300 -- "AT3G06770" [style=solid]
AT5G64900 -- "AT3G06770" [style=solid]
AT1G15820 -- "AT3G06770" [style=solid]
AT1G22330 -- "AT3G06770" [style=solid]
AT1G65590 -- "AT3G06770" [style=solid]
AT5G66310 -- "AT3G06770" [style=solid]
AT3G14930 -- "AT3G06770" [style=solid]
AT1G09750 -- "AT3G06770" [style=solid]
AT5G54270 -- "AT3G06770" [style=solid]
AT1G11440 -- "AT3G06770" [style=solid]
AT1G64640 -- "AT3G06770" [style=solid]
AT1G14290 -- "AT3G06770" [style=solid]
AT3G13690 -- "AT3G06770" [style=solid]
AT1G60660 -- "AT3G06770" [style=solid]
449.112063462 -- "AT4G37800" [style=solid]
549.229995385 -- "AT4G37800" [style=solid]
AT2G18300 -- "AT4G37800" [style=solid]
AT5G64900 -- "AT4G37800" [style=solid]
AT1G15820 -- "AT4G37800" [style=solid]
AT1G22330 -- "AT4G37800" [style=solid]
AT1G65590 -- "AT4G37800" [style=solid]
AT3G14930 -- "AT4G37800" [style=solid]
AT1G09750 -- "AT4G37800" [style=solid]
AT1G64640 -- "AT4G37800" [style=solid]
AT1G14290 -- "AT4G37800" [style=solid]
AT3G13690 -- "AT4G37800" [style=solid]
AT1G60660 -- "AT4G37800" [style=solid]
AT3G06770 -- "AT4G37800" [style=solid]
449.112063462 -- "AT3G03820" [style=solid]
549.229995385 -- "AT3G03820" [style=solid]
AT2G18300 -- "AT3G03820" [style=solid]
AT5G64900 -- "AT3G03820" [style=solid]
AT1G15820 -- "AT3G03820" [style=solid]
AT1G22330 -- "AT3G03820" [style=solid]
AT1G65590 -- "AT3G03820" [style=solid]
AT5G66310 -- "AT3G03820" [style=solid]
AT3G14930 -- "AT3G03820" [style=solid]
AT1G09750 -- "AT3G03820" [style=solid]
AT5G54270 -- "AT3G03820" [style=solid]
AT1G11440 -- "AT3G03820" [style=solid]
AT1G64640 -- "AT3G03820" [style=solid]
AT1G14290 -- "AT3G03820" [style=solid]
AT3G13690 -- "AT3G03820" [style=solid]
AT1G60660 -- "AT3G03820" [style=solid]
AT3G06770 -- "AT3G03820" [style=solid]
AT4G37800 -- "AT3G03820" [style=solid]
389.145361154 -- "AT4G38660" [style=solid]
449.112063462 -- "AT4G38660" [style=solid]
549.229995385 -- "AT4G38660" [style=solid]
AT2G18300 -- "AT4G38660" [style=solid]
AT5G64900 -- "AT4G38660" [style=solid]
AT1G15820 -- "AT4G38660" [style=solid]
AT1G22330 -- "AT4G38660" [style=solid]
AT1G65590 -- "AT4G38660" [style=solid]
AT5G66310 -- "AT4G38660" [style=solid]
AT3G14930 -- "AT4G38660" [style=solid]
AT1G09750 -- "AT4G38660" [style=solid]
AT5G54270 -- "AT4G38660" [style=solid]
AT1G11440 -- "AT4G38660" [style=solid]
AT1G64640 -- "AT4G38660" [style=solid]
AT1G14290 -- "AT4G38660" [style=solid]
AT1G60660 -- "AT4G38660" [style=solid]
AT3G06770 -- "AT4G38660" [style=solid]
AT4G37800 -- "AT4G38660" [style=solid]
AT3G03820 -- "AT4G38660" [style=solid]
449.112063462 -- "AT5G49170" [style=solid]
549.229995385 -- "AT5G49170" [style=solid]
AT2G18300 -- "AT5G49170" [style=solid]
AT5G64900 -- "AT5G49170" [style=solid]
AT1G15820 -- "AT5G49170" [style=solid]
AT1G22330 -- "AT5G49170" [style=solid]
AT1G65590 -- "AT5G49170" [style=solid]
AT5G66310 -- "AT5G49170" [style=solid]
AT3G14930 -- "AT5G49170" [style=solid]
AT1G09750 -- "AT5G49170" [style=solid]
AT5G54270 -- "AT5G49170" [style=solid]
AT1G11440 -- "AT5G49170" [style=solid]
AT1G64640 -- "AT5G49170" [style=solid]
AT1G14290 -- "AT5G49170" [style=solid]
AT3G13690 -- "AT5G49170" [style=solid]
AT1G60660 -- "AT5G49170" [style=solid]
AT3G06770 -- "AT5G49170" [style=solid]
AT4G37800 -- "AT5G49170" [style=solid]
AT3G03820 -- "AT5G49170" [style=solid]
AT4G38660 -- "AT5G49170" [style=solid]
449.112063462 -- "AT3G56370" [style=solid]
455.076715 -- "AT3G56370" [style=solid]
AT5G64900 -- "AT3G56370" [style=solid]
AT1G15820 -- "AT3G56370" [style=solid]
AT5G66310 -- "AT3G56370" [style=solid]
AT3G14930 -- "AT3G56370" [style=solid]
AT1G09750 -- "AT3G56370" [style=solid]
AT5G54270 -- "AT3G56370" [style=solid]
AT1G11440 -- "AT3G56370" [style=solid]
AT1G64640 -- "AT3G56370" [style=solid]
AT3G13690 -- "AT3G56370" [style=solid]
AT1G60660 -- "AT3G56370" [style=solid]
AT3G06770 -- "AT3G56370" [style=solid]
AT4G38660 -- "AT3G56370" [style=solid]
AT5G49170 -- "AT3G56370" [style=solid]
449.112063462 -- "AT2G44210" [style=solid]
549.229995385 -- "AT2G44210" [style=solid]
AT2G18300 -- "AT2G44210" [style=solid]
AT5G64900 -- "AT2G44210" [style=solid]
AT1G15820 -- "AT2G44210" [style=solid]
AT1G22330 -- "AT2G44210" [style=solid]
AT1G65590 -- "AT2G44210" [style=solid]
AT5G66310 -- "AT2G44210" [style=solid]
AT3G14930 -- "AT2G44210" [style=solid]
AT1G09750 -- "AT2G44210" [style=solid]
AT5G54270 -- "AT2G44210" [style=solid]
AT1G11440 -- "AT2G44210" [style=solid]
AT1G64640 -- "AT2G44210" [style=solid]
AT1G14290 -- "AT2G44210" [style=solid]
AT3G13690 -- "AT2G44210" [style=solid]
AT1G60660 -- "AT2G44210" [style=solid]
AT3G06770 -- "AT2G44210" [style=solid]
AT4G37800 -- "AT2G44210" [style=solid]
AT3G03820 -- "AT2G44210" [style=solid]
AT4G38660 -- "AT2G44210" [style=solid]
AT5G49170 -- "AT2G44210" [style=solid]
AT3G56370 -- "AT2G44210" [style=solid]
549.229995385 -- "AT5G09650" [style=solid]
AT2G18300 -- "AT5G09650" [style=solid]
AT5G64900 -- "AT5G09650" [style=solid]
AT1G15820 -- "AT5G09650" [style=solid]
AT1G22330 -- "AT5G09650" [style=solid]
AT1G65590 -- "AT5G09650" [style=solid]
AT3G14930 -- "AT5G09650" [style=solid]
AT1G09750 -- "AT5G09650" [style=solid]
AT5G54270 -- "AT5G09650" [style=solid]
AT1G14290 -- "AT5G09650" [style=solid]
AT1G60660 -- "AT5G09650" [style=solid]
AT3G06770 -- "AT5G09650" [style=solid]
AT4G37800 -- "AT5G09650" [style=solid]
AT3G03820 -- "AT5G09650" [style=solid]
AT4G38660 -- "AT5G09650" [style=solid]
AT5G49170 -- "AT5G09650" [style=solid]
AT2G44210 -- "AT5G09650" [style=solid]
449.112063462 -- "AT2G44740" [style=solid]
549.229995385 -- "AT2G44740" [style=solid]
AT2G18300 -- "AT2G44740" [style=solid]
AT5G64900 -- "AT2G44740" [style=solid]
AT1G15820 -- "AT2G44740" [style=solid]
AT1G22330 -- "AT2G44740" [style=solid]
AT1G65590 -- "AT2G44740" [style=solid]
AT5G66310 -- "AT2G44740" [style=solid]
AT3G14930 -- "AT2G44740" [style=solid]
AT1G09750 -- "AT2G44740" [style=solid]
AT5G54270 -- "AT2G44740" [style=solid]
AT1G11440 -- "AT2G44740" [style=solid]
AT1G64640 -- "AT2G44740" [style=solid]
AT1G14290 -- "AT2G44740" [style=solid]
AT3G13690 -- "AT2G44740" [style=solid]
AT1G60660 -- "AT2G44740" [style=solid]
AT3G06770 -- "AT2G44740" [style=solid]
AT4G37800 -- "AT2G44740" [style=solid]
AT3G03820 -- "AT2G44740" [style=solid]
AT4G38660 -- "AT2G44740" [style=solid]
AT5G49170 -- "AT2G44740" [style=solid]
AT2G44210 -- "AT2G44740" [style=solid]
AT5G09650 -- "AT2G44740" [style=solid]
449.112063462 -- "AT5G06290" [style=solid]
AT2G18300 -- "AT5G06290" [style=solid]
AT5G64900 -- "AT5G06290" [style=solid]
AT1G15820 -- "AT5G06290" [style=solid]
AT1G65590 -- "AT5G06290" [style=solid]
AT3G14930 -- "AT5G06290" [style=solid]
AT1G09750 -- "AT5G06290" [style=solid]
AT5G54270 -- "AT5G06290" [style=solid]
AT1G11440 -- "AT5G06290" [style=solid]
AT1G14290 -- "AT5G06290" [style=solid]
AT1G60660 -- "AT5G06290" [style=solid]
AT3G06770 -- "AT5G06290" [style=solid]
AT3G03820 -- "AT5G06290" [style=solid]
AT4G38660 -- "AT5G06290" [style=solid]
AT5G49170 -- "AT5G06290" [style=solid]
AT3G56370 -- "AT5G06290" [style=solid]
AT2G44210 -- "AT5G06290" [style=solid]
AT5G09650 -- "AT5G06290" [style=solid]
449.112063462 -- "AT5G11420" [style=solid]
AT2G18300 -- "AT5G11420" [style=solid]
AT5G64900 -- "AT5G11420" [style=solid]
AT1G15820 -- "AT5G11420" [style=solid]
AT1G22330 -- "AT5G11420" [style=solid]
AT1G65590 -- "AT5G11420" [style=solid]
AT5G66310 -- "AT5G11420" [style=solid]
AT3G14930 -- "AT5G11420" [style=solid]
AT1G09750 -- "AT5G11420" [style=solid]
AT5G54270 -- "AT5G11420" [style=solid]
AT1G11440 -- "AT5G11420" [style=solid]
AT1G64640 -- "AT5G11420" [style=solid]
AT1G14290 -- "AT5G11420" [style=solid]
AT3G13690 -- "AT5G11420" [style=solid]
AT1G60660 -- "AT5G11420" [style=solid]
AT3G06770 -- "AT5G11420" [style=solid]
AT4G37800 -- "AT5G11420" [style=solid]
AT3G03820 -- "AT5G11420" [style=solid]
AT4G38660 -- "AT5G11420" [style=solid]
AT5G49170 -- "AT5G11420" [style=solid]
AT3G56370 -- "AT5G11420" [style=solid]
AT2G44210 -- "AT5G11420" [style=solid]
AT5G09650 -- "AT5G11420" [style=solid]
AT2G44740 -- "AT5G11420" [style=solid]
AT5G06290 -- "AT5G11420" [style=solid]
341.144283077 -- "AT4G16980" [style=solid]
389.145361154 -- "AT4G16980" [style=solid]
449.112063462 -- "AT4G16980" [style=solid]
549.229995385 -- "AT4G16980" [style=solid]
AT2G18300 -- "AT4G16980" [style=solid]
AT5G64900 -- "AT4G16980" [style=solid]
AT1G15820 -- "AT4G16980" [style=solid]
AT1G22330 -- "AT4G16980" [style=solid]
AT1G65590 -- "AT4G16980" [style=solid]
AT5G66310 -- "AT4G16980" [style=solid]
AT3G14930 -- "AT4G16980" [style=solid]
AT1G09750 -- "AT4G16980" [style=solid]
AT5G54270 -- "AT4G16980" [style=solid]
AT1G11440 -- "AT4G16980" [style=solid]
AT1G64640 -- "AT4G16980" [style=solid]
AT1G14290 -- "AT4G16980" [style=solid]
AT3G13690 -- "AT4G16980" [style=solid]
AT1G60660 -- "AT4G16980" [style=solid]
AT3G06770 -- "AT4G16980" [style=solid]
AT4G37800 -- "AT4G16980" [style=solid]
AT3G03820 -- "AT4G16980" [style=solid]
AT4G38660 -- "AT4G16980" [style=solid]
AT5G49170 -- "AT4G16980" [style=solid]
AT3G56370 -- "AT4G16980" [style=solid]
AT2G44210 -- "AT4G16980" [style=solid]
AT5G09650 -- "AT4G16980" [style=solid]
AT2G44740 -- "AT4G16980" [style=solid]
AT5G06290 -- "AT4G16980" [style=solid]
AT5G11420 -- "AT4G16980" [style=solid]
449.112063462 -- "AT3G14840" [style=solid]
AT2G18300 -- "AT3G14840" [style=solid]
AT5G64900 -- "AT3G14840" [style=solid]
AT1G22330 -- "AT3G14840" [style=solid]
AT1G65590 -- "AT3G14840" [style=solid]
AT5G66310 -- "AT3G14840" [style=solid]
AT3G14930 -- "AT3G14840" [style=solid]
AT1G09750 -- "AT3G14840" [style=solid]
AT5G54270 -- "AT3G14840" [style=solid]
AT1G11440 -- "AT3G14840" [style=solid]
AT1G64640 -- "AT3G14840" [style=solid]
AT1G14290 -- "AT3G14840" [style=solid]
AT1G60660 -- "AT3G14840" [style=solid]
AT3G06770 -- "AT3G14840" [style=solid]
AT3G03820 -- "AT3G14840" [style=solid]
AT4G38660 -- "AT3G14840" [style=solid]
AT5G49170 -- "AT3G14840" [style=solid]
AT3G56370 -- "AT3G14840" [style=solid]
AT2G44210 -- "AT3G14840" [style=solid]
AT2G44740 -- "AT3G14840" [style=solid]
AT5G06290 -- "AT3G14840" [style=solid]
AT5G11420 -- "AT3G14840" [style=solid]
AT4G16980 -- "AT3G14840" [style=solid]
449.112063462 -- "AT3G17640" [style=solid]
AT2G18300 -- "AT3G17640" [style=solid]
AT5G64900 -- "AT3G17640" [style=solid]
AT1G15820 -- "AT3G17640" [style=solid]
AT1G22330 -- "AT3G17640" [style=solid]
AT1G65590 -- "AT3G17640" [style=solid]
AT5G66310 -- "AT3G17640" [style=solid]
AT3G14930 -- "AT3G17640" [style=solid]
AT1G09750 -- "AT3G17640" [style=solid]
AT5G54270 -- "AT3G17640" [style=solid]
AT1G11440 -- "AT3G17640" [style=solid]
AT1G14290 -- "AT3G17640" [style=solid]
AT3G13690 -- "AT3G17640" [style=solid]
AT1G60660 -- "AT3G17640" [style=solid]
AT3G06770 -- "AT3G17640" [style=solid]
AT4G37800 -- "AT3G17640" [style=solid]
AT3G03820 -- "AT3G17640" [style=solid]
AT4G38660 -- "AT3G17640" [style=solid]
AT5G49170 -- "AT3G17640" [style=solid]
AT3G56370 -- "AT3G17640" [style=solid]
AT2G44210 -- "AT3G17640" [style=solid]
AT5G09650 -- "AT3G17640" [style=solid]
AT2G44740 -- "AT3G17640" [style=solid]
AT5G06290 -- "AT3G17640" [style=solid]
AT5G11420 -- "AT3G17640" [style=solid]
AT4G16980 -- "AT3G17640" [style=solid]
AT3G14840 -- "AT3G17640" [style=solid]
449.112063462 -- "AT5G08330" [style=solid]
549.229995385 -- "AT5G08330" [style=solid]
AT2G18300 -- "AT5G08330" [style=solid]
AT5G64900 -- "AT5G08330" [style=solid]
AT1G15820 -- "AT5G08330" [style=solid]
AT1G22330 -- "AT5G08330" [style=solid]
AT1G65590 -- "AT5G08330" [style=solid]
AT3G14930 -- "AT5G08330" [style=solid]
AT1G09750 -- "AT5G08330" [style=solid]
AT5G54270 -- "AT5G08330" [style=solid]
AT1G11440 -- "AT5G08330" [style=solid]
AT1G64640 -- "AT5G08330" [style=solid]
AT1G14290 -- "AT5G08330" [style=solid]
AT3G13690 -- "AT5G08330" [style=solid]
AT1G60660 -- "AT5G08330" [style=solid]
AT3G06770 -- "AT5G08330" [style=solid]
AT4G37800 -- "AT5G08330" [style=solid]
AT3G03820 -- "AT5G08330" [style=solid]
AT4G38660 -- "AT5G08330" [style=solid]
AT5G49170 -- "AT5G08330" [style=solid]
AT2G44210 -- "AT5G08330" [style=solid]
AT5G09650 -- "AT5G08330" [style=solid]
AT2G44740 -- "AT5G08330" [style=solid]
AT5G11420 -- "AT5G08330" [style=solid]
AT4G16980 -- "AT5G08330" [style=solid]
AT3G14840 -- "AT5G08330" [style=solid]
AT3G17640 -- "AT5G08330" [style=solid]
449.112063462 -- "AT1G53520" [style=solid]
AT2G18300 -- "AT1G53520" [style=solid]
AT5G64900 -- "AT1G53520" [style=solid]
AT1G15820 -- "AT1G53520" [style=solid]
AT1G22330 -- "AT1G53520" [style=solid]
AT1G65590 -- "AT1G53520" [style=solid]
AT5G66310 -- "AT1G53520" [style=solid]
AT3G14930 -- "AT1G53520" [style=solid]
AT1G09750 -- "AT1G53520" [style=solid]
AT5G54270 -- "AT1G53520" [style=solid]
AT1G11440 -- "AT1G53520" [style=solid]
AT1G64640 -- "AT1G53520" [style=solid]
AT1G14290 -- "AT1G53520" [style=solid]
AT3G13690 -- "AT1G53520" [style=solid]
AT1G60660 -- "AT1G53520" [style=solid]
AT3G06770 -- "AT1G53520" [style=solid]
AT4G37800 -- "AT1G53520" [style=solid]
AT3G03820 -- "AT1G53520" [style=solid]
AT4G38660 -- "AT1G53520" [style=solid]
AT5G49170 -- "AT1G53520" [style=solid]
AT3G56370 -- "AT1G53520" [style=solid]
AT2G44210 -- "AT1G53520" [style=solid]
AT5G09650 -- "AT1G53520" [style=solid]
AT2G44740 -- "AT1G53520" [style=solid]
AT5G06290 -- "AT1G53520" [style=solid]
AT5G11420 -- "AT1G53520" [style=solid]
AT4G16980 -- "AT1G53520" [style=solid]
AT3G14840 -- "AT1G53520" [style=solid]
AT3G17640 -- "AT1G53520" [style=solid]
AT5G08330 -- "AT1G53520" [style=solid]
449.112063462 -- "AT5G15580" [style=solid]
AT2G18300 -- "AT5G15580" [style=solid]
AT5G64900 -- "AT5G15580" [style=solid]
AT1G15820 -- "AT5G15580" [style=solid]
AT1G22330 -- "AT5G15580" [style=solid]
AT1G65590 -- "AT5G15580" [style=solid]
AT5G66310 -- "AT5G15580" [style=solid]
AT1G09750 -- "AT5G15580" [style=solid]
AT1G64640 -- "AT5G15580" [style=solid]
AT1G14290 -- "AT5G15580" [style=solid]
AT3G13690 -- "AT5G15580" [style=solid]
AT1G60660 -- "AT5G15580" [style=solid]
AT3G06770 -- "AT5G15580" [style=solid]
AT4G37800 -- "AT5G15580" [style=solid]
AT3G03820 -- "AT5G15580" [style=solid]
AT4G38660 -- "AT5G15580" [style=solid]
AT5G49170 -- "AT5G15580" [style=solid]
AT3G56370 -- "AT5G15580" [style=solid]
AT2G44210 -- "AT5G15580" [style=solid]
AT2G44740 -- "AT5G15580" [style=solid]
AT5G11420 -- "AT5G15580" [style=solid]
AT4G16980 -- "AT5G15580" [style=solid]
AT3G17640 -- "AT5G15580" [style=solid]
AT5G08330 -- "AT5G15580" [style=solid]
AT1G53520 -- "AT5G15580" [style=solid]
449.112063462 -- "AT3G12610" [style=solid]
AT2G18300 -- "AT3G12610" [style=solid]
AT5G64900 -- "AT3G12610" [style=solid]
AT1G15820 -- "AT3G12610" [style=solid]
AT1G22330 -- "AT3G12610" [style=solid]
AT1G65590 -- "AT3G12610" [style=solid]
AT5G66310 -- "AT3G12610" [style=solid]
AT3G14930 -- "AT3G12610" [style=solid]
AT1G09750 -- "AT3G12610" [style=solid]
AT5G54270 -- "AT3G12610" [style=solid]
AT1G11440 -- "AT3G12610" [style=solid]
AT1G64640 -- "AT3G12610" [style=solid]
AT1G14290 -- "AT3G12610" [style=solid]
AT3G13690 -- "AT3G12610" [style=solid]
AT1G60660 -- "AT3G12610" [style=solid]
AT3G06770 -- "AT3G12610" [style=solid]
AT4G37800 -- "AT3G12610" [style=solid]
AT3G03820 -- "AT3G12610" [style=solid]
AT4G38660 -- "AT3G12610" [style=solid]
AT5G49170 -- "AT3G12610" [style=solid]
AT3G56370 -- "AT3G12610" [style=solid]
AT2G44210 -- "AT3G12610" [style=solid]
AT5G09650 -- "AT3G12610" [style=solid]
AT2G44740 -- "AT3G12610" [style=solid]
AT5G06290 -- "AT3G12610" [style=solid]
AT5G11420 -- "AT3G12610" [style=solid]
AT4G16980 -- "AT3G12610" [style=solid]
AT3G14840 -- "AT3G12610" [style=solid]
AT3G17640 -- "AT3G12610" [style=solid]
AT5G08330 -- "AT3G12610" [style=solid]
AT1G53520 -- "AT3G12610" [style=solid]
AT5G15580 -- "AT3G12610" [style=solid]
449.112063462 -- "AT1G68560" [style=solid]
549.229995385 -- "AT1G68560" [style=solid]
AT2G18300 -- "AT1G68560" [style=solid]
AT5G64900 -- "AT1G68560" [style=solid]
AT1G15820 -- "AT1G68560" [style=solid]
AT1G22330 -- "AT1G68560" [style=solid]
AT1G65590 -- "AT1G68560" [style=solid]
AT5G66310 -- "AT1G68560" [style=solid]
AT3G14930 -- "AT1G68560" [style=solid]
AT1G09750 -- "AT1G68560" [style=solid]
AT5G54270 -- "AT1G68560" [style=solid]
AT1G11440 -- "AT1G68560" [style=solid]
AT1G64640 -- "AT1G68560" [style=solid]
AT1G14290 -- "AT1G68560" [style=solid]
AT3G13690 -- "AT1G68560" [style=solid]
AT1G60660 -- "AT1G68560" [style=solid]
AT3G06770 -- "AT1G68560" [style=solid]
AT4G37800 -- "AT1G68560" [style=solid]
AT3G03820 -- "AT1G68560" [style=solid]
AT4G38660 -- "AT1G68560" [style=solid]
AT5G49170 -- "AT1G68560" [style=solid]
AT3G56370 -- "AT1G68560" [style=solid]
AT2G44210 -- "AT1G68560" [style=solid]
AT5G09650 -- "AT1G68560" [style=solid]
AT2G44740 -- "AT1G68560" [style=solid]
AT5G06290 -- "AT1G68560" [style=solid]
AT5G11420 -- "AT1G68560" [style=solid]
AT4G16980 -- "AT1G68560" [style=solid]
AT3G14840 -- "AT1G68560" [style=solid]
AT3G17640 -- "AT1G68560" [style=solid]
AT5G08330 -- "AT1G68560" [style=solid]
AT1G53520 -- "AT1G68560" [style=solid]
AT5G15580 -- "AT1G68560" [style=solid]
AT3G12610 -- "AT1G68560" [style=solid]
449.112063462 -- "AT4G25050" [style=solid]
549.229995385 -- "AT4G25050" [style=solid]
AT2G18300 -- "AT4G25050" [style=solid]
AT5G64900 -- "AT4G25050" [style=solid]
AT1G15820 -- "AT4G25050" [style=solid]
AT1G22330 -- "AT4G25050" [style=solid]
AT1G65590 -- "AT4G25050" [style=solid]
AT3G14930 -- "AT4G25050" [style=solid]
AT1G09750 -- "AT4G25050" [style=solid]
AT5G54270 -- "AT4G25050" [style=solid]
AT1G11440 -- "AT4G25050" [style=solid]
AT1G64640 -- "AT4G25050" [style=solid]
AT1G14290 -- "AT4G25050" [style=solid]
AT3G13690 -- "AT4G25050" [style=solid]
AT1G60660 -- "AT4G25050" [style=solid]
AT3G06770 -- "AT4G25050" [style=solid]
AT4G37800 -- "AT4G25050" [style=solid]
AT3G03820 -- "AT4G25050" [style=solid]
AT4G38660 -- "AT4G25050" [style=solid]
AT5G49170 -- "AT4G25050" [style=solid]
AT2G44210 -- "AT4G25050" [style=solid]
AT5G09650 -- "AT4G25050" [style=solid]
AT2G44740 -- "AT4G25050" [style=solid]
AT5G06290 -- "AT4G25050" [style=solid]
AT5G11420 -- "AT4G25050" [style=solid]
AT4G16980 -- "AT4G25050" [style=solid]
AT3G14840 -- "AT4G25050" [style=solid]
AT3G17640 -- "AT4G25050" [style=solid]
AT5G08330 -- "AT4G25050" [style=solid]
AT1G53520 -- "AT4G25050" [style=solid]
AT5G15580 -- "AT4G25050" [style=solid]
AT3G12610 -- "AT4G25050" [style=solid]
AT1G68560 -- "AT4G25050" [style=solid]
449.112063462 -- "AT3G06470" [style=solid]
549.229995385 -- "AT3G06470" [style=solid]
AT2G18300 -- "AT3G06470" [style=solid]
AT5G64900 -- "AT3G06470" [style=solid]
AT1G15820 -- "AT3G06470" [style=solid]
AT1G22330 -- "AT3G06470" [style=solid]
AT1G65590 -- "AT3G06470" [style=solid]
AT5G66310 -- "AT3G06470" [style=solid]
AT3G14930 -- "AT3G06470" [style=solid]
AT1G09750 -- "AT3G06470" [style=solid]
AT5G54270 -- "AT3G06470" [style=solid]
AT1G11440 -- "AT3G06470" [style=solid]
AT1G64640 -- "AT3G06470" [style=solid]
AT1G14290 -- "AT3G06470" [style=solid]
AT3G13690 -- "AT3G06470" [style=solid]
AT1G60660 -- "AT3G06470" [style=solid]
AT3G06770 -- "AT3G06470" [style=solid]
AT4G37800 -- "AT3G06470" [style=solid]
AT3G03820 -- "AT3G06470" [style=solid]
AT4G38660 -- "AT3G06470" [style=solid]
AT5G49170 -- "AT3G06470" [style=solid]
AT3G56370 -- "AT3G06470" [style=solid]
AT2G44210 -- "AT3G06470" [style=solid]
AT5G09650 -- "AT3G06470" [style=solid]
AT2G44740 -- "AT3G06470" [style=solid]
AT5G06290 -- "AT3G06470" [style=solid]
AT5G11420 -- "AT3G06470" [style=solid]
AT4G16980 -- "AT3G06470" [style=solid]
AT3G14840 -- "AT3G06470" [style=solid]
AT3G17640 -- "AT3G06470" [style=solid]
AT5G08330 -- "AT3G06470" [style=solid]
AT1G53520 -- "AT3G06470" [style=solid]
AT5G15580 -- "AT3G06470" [style=solid]
AT3G12610 -- "AT3G06470" [style=solid]
AT1G68560 -- "AT3G06470" [style=solid]
AT4G25050 -- "AT3G06470" [style=solid]
449.112063462 -- "AT4G36540" [style=solid]
549.229995385 -- "AT4G36540" [style=solid]
AT2G18300 -- "AT4G36540" [style=solid]
AT5G64900 -- "AT4G36540" [style=solid]
AT1G15820 -- "AT4G36540" [style=solid]
AT1G22330 -- "AT4G36540" [style=solid]
AT1G65590 -- "AT4G36540" [style=solid]
AT5G66310 -- "AT4G36540" [style=solid]
AT3G14930 -- "AT4G36540" [style=solid]
AT1G09750 -- "AT4G36540" [style=solid]
AT5G54270 -- "AT4G36540" [style=solid]
AT1G11440 -- "AT4G36540" [style=solid]
AT1G64640 -- "AT4G36540" [style=solid]
AT1G14290 -- "AT4G36540" [style=solid]
AT3G13690 -- "AT4G36540" [style=solid]
AT1G60660 -- "AT4G36540" [style=solid]
AT3G06770 -- "AT4G36540" [style=solid]
AT4G37800 -- "AT4G36540" [style=solid]
AT3G03820 -- "AT4G36540" [style=solid]
AT4G38660 -- "AT4G36540" [style=solid]
AT5G49170 -- "AT4G36540" [style=solid]
AT3G56370 -- "AT4G36540" [style=solid]
AT2G44210 -- "AT4G36540" [style=solid]
AT5G09650 -- "AT4G36540" [style=solid]
AT2G44740 -- "AT4G36540" [style=solid]
AT5G06290 -- "AT4G36540" [style=solid]
AT5G11420 -- "AT4G36540" [style=solid]
AT4G16980 -- "AT4G36540" [style=solid]
AT3G14840 -- "AT4G36540" [style=solid]
AT3G17640 -- "AT4G36540" [style=solid]
AT5G08330 -- "AT4G36540" [style=solid]
AT1G53520 -- "AT4G36540" [style=solid]
AT5G15580 -- "AT4G36540" [style=solid]
AT3G12610 -- "AT4G36540" [style=solid]
AT1G68560 -- "AT4G36540" [style=solid]
AT4G25050 -- "AT4G36540" [style=solid]
AT3G06470 -- "AT4G36540" [style=solid]
389.145361154 -- "AT3G47380" [style=solid]
449.112063462 -- "AT3G47380" [style=solid]
549.229995385 -- "AT3G47380" [style=solid]
AT2G18300 -- "AT3G47380" [style=solid]
AT5G64900 -- "AT3G47380" [style=solid]
AT1G15820 -- "AT3G47380" [style=solid]
AT1G22330 -- "AT3G47380" [style=solid]
AT1G65590 -- "AT3G47380" [style=solid]
AT5G66310 -- "AT3G47380" [style=solid]
AT3G14930 -- "AT3G47380" [style=solid]
AT1G09750 -- "AT3G47380" [style=solid]
AT5G54270 -- "AT3G47380" [style=solid]
AT1G11440 -- "AT3G47380" [style=solid]
AT1G64640 -- "AT3G47380" [style=solid]
AT1G14290 -- "AT3G47380" [style=solid]
AT3G13690 -- "AT3G47380" [style=solid]
AT1G60660 -- "AT3G47380" [style=solid]
AT3G06770 -- "AT3G47380" [style=solid]
AT4G37800 -- "AT3G47380" [style=solid]
AT3G03820 -- "AT3G47380" [style=solid]
AT4G38660 -- "AT3G47380" [style=solid]
AT5G49170 -- "AT3G47380" [style=solid]
AT3G56370 -- "AT3G47380" [style=solid]
AT2G44210 -- "AT3G47380" [style=solid]
AT5G09650 -- "AT3G47380" [style=solid]
AT2G44740 -- "AT3G47380" [style=solid]
AT5G06290 -- "AT3G47380" [style=solid]
AT5G11420 -- "AT3G47380" [style=solid]
AT4G16980 -- "AT3G47380" [style=solid]
AT3G14840 -- "AT3G47380" [style=solid]
AT3G17640 -- "AT3G47380" [style=solid]
AT5G08330 -- "AT3G47380" [style=solid]
AT1G53520 -- "AT3G47380" [style=solid]
AT5G15580 -- "AT3G47380" [style=solid]
AT3G12610 -- "AT3G47380" [style=solid]
AT1G68560 -- "AT3G47380" [style=solid]
AT4G25050 -- "AT3G47380" [style=solid]
AT3G06470 -- "AT3G47380" [style=solid]
AT4G36540 -- "AT3G47380" [style=solid]
389.145361154 -- "AT3G04810" [style=solid]
AT5G66310 -- "AT3G04810" [style=solid]
AT3G13690 -- "AT3G04810" [style=solid]
AT3G06770 -- "AT3G04810" [style=solid]
AT3G56370 -- "AT3G04810" [style=solid]
AT5G11420 -- "AT3G04810" [style=solid]
AT3G17640 -- "AT3G04810" [style=solid]
449.112063462 -- "AT4G10340" [style=solid]
AT5G64900 -- "AT4G10340" [style=solid]
AT1G15820 -- "AT4G10340" [style=solid]
AT1G65590 -- "AT4G10340" [style=solid]
AT5G66310 -- "AT4G10340" [style=solid]
AT3G14930 -- "AT4G10340" [style=solid]
AT1G09750 -- "AT4G10340" [style=solid]
AT5G54270 -- "AT4G10340" [style=solid]
AT1G11440 -- "AT4G10340" [style=solid]
AT1G64640 -- "AT4G10340" [style=solid]
AT1G14290 -- "AT4G10340" [style=solid]
AT3G13690 -- "AT4G10340" [style=solid]
AT1G60660 -- "AT4G10340" [style=solid]
AT3G06770 -- "AT4G10340" [style=solid]
AT3G03820 -- "AT4G10340" [style=solid]
AT4G38660 -- "AT4G10340" [style=solid]
AT5G49170 -- "AT4G10340" [style=solid]
AT3G56370 -- "AT4G10340" [style=solid]
AT2G44210 -- "AT4G10340" [style=solid]
AT5G09650 -- "AT4G10340" [style=solid]
AT2G44740 -- "AT4G10340" [style=solid]
AT5G06290 -- "AT4G10340" [style=solid]
AT5G11420 -- "AT4G10340" [style=solid]
AT4G16980 -- "AT4G10340" [style=solid]
AT3G14840 -- "AT4G10340" [style=solid]
AT3G17640 -- "AT4G10340" [style=solid]
AT5G08330 -- "AT4G10340" [style=solid]
AT1G53520 -- "AT4G10340" [style=solid]
AT5G15580 -- "AT4G10340" [style=solid]
AT3G12610 -- "AT4G10340" [style=solid]
AT1G68560 -- "AT4G10340" [style=solid]
AT4G25050 -- "AT4G10340" [style=solid]
AT3G06470 -- "AT4G10340" [style=solid]
AT4G36540 -- "AT4G10340" [style=solid]
AT3G47380 -- "AT4G10340" [style=solid]
AT3G04810 -- "AT4G10340" [style=solid]
449.112063462 -- "AT1G70410" [style=solid]
AT2G18300 -- "AT1G70410" [style=solid]
AT5G64900 -- "AT1G70410" [style=solid]
AT1G15820 -- "AT1G70410" [style=solid]
AT1G22330 -- "AT1G70410" [style=solid]
AT1G65590 -- "AT1G70410" [style=solid]
AT3G14930 -- "AT1G70410" [style=solid]
AT1G09750 -- "AT1G70410" [style=solid]
AT5G54270 -- "AT1G70410" [style=solid]
AT1G11440 -- "AT1G70410" [style=solid]
AT1G64640 -- "AT1G70410" [style=solid]
AT1G14290 -- "AT1G70410" [style=solid]
AT3G13690 -- "AT1G70410" [style=solid]
AT1G60660 -- "AT1G70410" [style=solid]
AT3G06770 -- "AT1G70410" [style=solid]
AT4G37800 -- "AT1G70410" [style=solid]
AT3G03820 -- "AT1G70410" [style=solid]
AT4G38660 -- "AT1G70410" [style=solid]
AT5G49170 -- "AT1G70410" [style=solid]
AT2G44210 -- "AT1G70410" [style=solid]
AT5G09650 -- "AT1G70410" [style=solid]
AT2G44740 -- "AT1G70410" [style=solid]
AT5G06290 -- "AT1G70410" [style=solid]
AT5G11420 -- "AT1G70410" [style=solid]
AT4G16980 -- "AT1G70410" [style=solid]
AT3G17640 -- "AT1G70410" [style=solid]
AT5G08330 -- "AT1G70410" [style=solid]
AT1G53520 -- "AT1G70410" [style=solid]
AT5G15580 -- "AT1G70410" [style=solid]
AT3G12610 -- "AT1G70410" [style=solid]
AT1G68560 -- "AT1G70410" [style=solid]
AT4G25050 -- "AT1G70410" [style=solid]
AT3G06470 -- "AT1G70410" [style=solid]
AT4G36540 -- "AT1G70410" [style=solid]
AT3G47380 -- "AT1G70410" [style=solid]
AT4G10340 -- "AT1G70410" [style=solid]
389.145361154 -- "AT4G13050" [style=solid]
549.229995385 -- "AT4G13050" [style=solid]
AT2G18300 -- "AT4G13050" [style=solid]
AT1G22330 -- "AT4G13050" [style=solid]
AT1G65590 -- "AT4G13050" [style=solid]
AT3G14930 -- "AT4G13050" [style=solid]
AT1G09750 -- "AT4G13050" [style=solid]
AT1G14290 -- "AT4G13050" [style=solid]
AT1G60660 -- "AT4G13050" [style=solid]
AT3G06770 -- "AT4G13050" [style=solid]
AT4G37800 -- "AT4G13050" [style=solid]
AT4G38660 -- "AT4G13050" [style=solid]
AT2G44210 -- "AT4G13050" [style=solid]
AT5G09650 -- "AT4G13050" [style=solid]
AT2G44740 -- "AT4G13050" [style=solid]
AT5G11420 -- "AT4G13050" [style=solid]
AT4G16980 -- "AT4G13050" [style=solid]
AT3G17640 -- "AT4G13050" [style=solid]
AT1G53520 -- "AT4G13050" [style=solid]
AT4G25050 -- "AT4G13050" [style=solid]
AT3G06470 -- "AT4G13050" [style=solid]
AT4G36540 -- "AT4G13050" [style=solid]
AT3G47380 -- "AT4G13050" [style=solid]
AT1G70410 -- "AT4G13050" [style=solid]
449.112063462 -- "AT5G63180" [style=solid]
AT2G18300 -- "AT5G63180" [style=solid]
AT5G64900 -- "AT5G63180" [style=solid]
AT1G22330 -- "AT5G63180" [style=solid]
AT1G65590 -- "AT5G63180" [style=solid]
AT5G66310 -- "AT5G63180" [style=solid]
AT3G14930 -- "AT5G63180" [style=solid]
AT1G09750 -- "AT5G63180" [style=solid]
AT5G54270 -- "AT5G63180" [style=solid]
AT1G11440 -- "AT5G63180" [style=solid]
AT1G64640 -- "AT5G63180" [style=solid]
AT1G14290 -- "AT5G63180" [style=solid]
AT3G13690 -- "AT5G63180" [style=solid]
AT1G60660 -- "AT5G63180" [style=solid]
AT3G06770 -- "AT5G63180" [style=solid]
AT3G03820 -- "AT5G63180" [style=solid]
AT4G38660 -- "AT5G63180" [style=solid]
AT5G49170 -- "AT5G63180" [style=solid]
AT3G56370 -- "AT5G63180" [style=solid]
AT2G44210 -- "AT5G63180" [style=solid]
AT5G09650 -- "AT5G63180" [style=solid]
AT2G44740 -- "AT5G63180" [style=solid]
AT5G06290 -- "AT5G63180" [style=solid]
AT5G11420 -- "AT5G63180" [style=solid]
AT4G16980 -- "AT5G63180" [style=solid]
AT3G14840 -- "AT5G63180" [style=solid]
AT3G17640 -- "AT5G63180" [style=solid]
AT5G08330 -- "AT5G63180" [style=solid]
AT1G53520 -- "AT5G63180" [style=solid]
AT5G15580 -- "AT5G63180" [style=solid]
AT3G12610 -- "AT5G63180" [style=solid]
AT1G68560 -- "AT5G63180" [style=solid]
AT4G25050 -- "AT5G63180" [style=solid]
AT3G06470 -- "AT5G63180" [style=solid]
AT4G36540 -- "AT5G63180" [style=solid]
AT3G47380 -- "AT5G63180" [style=solid]
AT3G04810 -- "AT5G63180" [style=solid]
AT4G10340 -- "AT5G63180" [style=solid]
AT1G70410 -- "AT5G63180" [style=solid]
AT4G13050 -- "AT5G63180" [style=solid]
449.112063462 -- "AT3G56060" [style=solid]
549.229995385 -- "AT3G56060" [style=solid]
AT2G18300 -- "AT3G56060" [style=solid]
AT5G64900 -- "AT3G56060" [style=solid]
AT1G15820 -- "AT3G56060" [style=solid]
AT1G22330 -- "AT3G56060" [style=solid]
AT1G65590 -- "AT3G56060" [style=solid]
AT5G66310 -- "AT3G56060" [style=solid]
AT3G14930 -- "AT3G56060" [style=solid]
AT1G09750 -- "AT3G56060" [style=solid]
AT5G54270 -- "AT3G56060" [style=solid]
AT1G11440 -- "AT3G56060" [style=solid]
AT1G64640 -- "AT3G56060" [style=solid]
AT1G14290 -- "AT3G56060" [style=solid]
AT3G13690 -- "AT3G56060" [style=solid]
AT1G60660 -- "AT3G56060" [style=solid]
AT3G06770 -- "AT3G56060" [style=solid]
AT3G03820 -- "AT3G56060" [style=solid]
AT4G38660 -- "AT3G56060" [style=solid]
AT5G49170 -- "AT3G56060" [style=solid]
AT3G56370 -- "AT3G56060" [style=solid]
AT2G44210 -- "AT3G56060" [style=solid]
AT5G09650 -- "AT3G56060" [style=solid]
AT2G44740 -- "AT3G56060" [style=solid]
AT5G06290 -- "AT3G56060" [style=solid]
AT5G11420 -- "AT3G56060" [style=solid]
AT4G16980 -- "AT3G56060" [style=solid]
AT3G14840 -- "AT3G56060" [style=solid]
AT3G17640 -- "AT3G56060" [style=solid]
AT5G08330 -- "AT3G56060" [style=solid]
AT1G53520 -- "AT3G56060" [style=solid]
AT5G15580 -- "AT3G56060" [style=solid]
AT3G12610 -- "AT3G56060" [style=solid]
AT1G68560 -- "AT3G56060" [style=solid]
AT4G25050 -- "AT3G56060" [style=solid]
AT3G06470 -- "AT3G56060" [style=solid]
AT4G36540 -- "AT3G56060" [style=solid]
AT3G47380 -- "AT3G56060" [style=solid]
AT4G10340 -- "AT3G56060" [style=solid]
AT1G70410 -- "AT3G56060" [style=solid]
AT4G13050 -- "AT3G56060" [style=solid]
AT5G63180 -- "AT3G56060" [style=solid]
449.112063462 -- "AT2G33330" [style=solid]
549.229995385 -- "AT2G33330" [style=solid]
AT2G18300 -- "AT2G33330" [style=solid]
AT5G64900 -- "AT2G33330" [style=solid]
AT1G15820 -- "AT2G33330" [style=solid]
AT1G22330 -- "AT2G33330" [style=solid]
AT1G65590 -- "AT2G33330" [style=solid]
AT5G66310 -- "AT2G33330" [style=solid]
AT3G14930 -- "AT2G33330" [style=solid]
AT1G09750 -- "AT2G33330" [style=solid]
AT5G54270 -- "AT2G33330" [style=solid]
AT1G11440 -- "AT2G33330" [style=solid]
AT1G64640 -- "AT2G33330" [style=solid]
AT1G14290 -- "AT2G33330" [style=solid]
AT3G13690 -- "AT2G33330" [style=solid]
AT1G60660 -- "AT2G33330" [style=solid]
AT3G06770 -- "AT2G33330" [style=solid]
AT4G37800 -- "AT2G33330" [style=solid]
AT3G03820 -- "AT2G33330" [style=solid]
AT4G38660 -- "AT2G33330" [style=solid]
AT5G49170 -- "AT2G33330" [style=solid]
AT3G56370 -- "AT2G33330" [style=solid]
AT2G44210 -- "AT2G33330" [style=solid]
AT5G09650 -- "AT2G33330" [style=solid]
AT2G44740 -- "AT2G33330" [style=solid]
AT5G06290 -- "AT2G33330" [style=solid]
AT5G11420 -- "AT2G33330" [style=solid]
AT4G16980 -- "AT2G33330" [style=solid]
AT3G14840 -- "AT2G33330" [style=solid]
AT3G17640 -- "AT2G33330" [style=solid]
AT5G08330 -- "AT2G33330" [style=solid]
AT1G53520 -- "AT2G33330" [style=solid]
AT5G15580 -- "AT2G33330" [style=solid]
AT3G12610 -- "AT2G33330" [style=solid]
AT1G68560 -- "AT2G33330" [style=solid]
AT4G25050 -- "AT2G33330" [style=solid]
AT3G06470 -- "AT2G33330" [style=solid]
AT4G36540 -- "AT2G33330" [style=solid]
AT3G47380 -- "AT2G33330" [style=solid]
AT4G10340 -- "AT2G33330" [style=solid]
AT1G70410 -- "AT2G33330" [style=solid]
AT4G13050 -- "AT2G33330" [style=solid]
AT5G63180 -- "AT2G33330" [style=solid]
AT3G56060 -- "AT2G33330" [style=solid]
549.229995385 -- "AT4G38860" [style=solid]
AT2G18300 -- "AT4G38860" [style=solid]
AT5G64900 -- "AT4G38860" [style=solid]
AT1G15820 -- "AT4G38860" [style=solid]
AT1G22330 -- "AT4G38860" [style=solid]
AT1G65590 -- "AT4G38860" [style=solid]
AT3G14930 -- "AT4G38860" [style=solid]
AT1G09750 -- "AT4G38860" [style=solid]
AT1G64640 -- "AT4G38860" [style=solid]
AT1G14290 -- "AT4G38860" [style=solid]
AT3G13690 -- "AT4G38860" [style=solid]
AT1G60660 -- "AT4G38860" [style=solid]
AT3G06770 -- "AT4G38860" [style=solid]
AT4G37800 -- "AT4G38860" [style=solid]
AT3G03820 -- "AT4G38860" [style=solid]
AT4G38660 -- "AT4G38860" [style=solid]
AT5G49170 -- "AT4G38860" [style=solid]
AT2G44210 -- "AT4G38860" [style=solid]
AT5G09650 -- "AT4G38860" [style=solid]
AT2G44740 -- "AT4G38860" [style=solid]
AT5G06290 -- "AT4G38860" [style=solid]
AT5G11420 -- "AT4G38860" [style=solid]
AT4G16980 -- "AT4G38860" [style=solid]
AT3G17640 -- "AT4G38860" [style=solid]
AT5G08330 -- "AT4G38860" [style=solid]
AT1G53520 -- "AT4G38860" [style=solid]
AT5G15580 -- "AT4G38860" [style=solid]
AT3G12610 -- "AT4G38860" [style=solid]
AT1G68560 -- "AT4G38860" [style=solid]
AT4G25050 -- "AT4G38860" [style=solid]
AT3G06470 -- "AT4G38860" [style=solid]
AT4G36540 -- "AT4G38860" [style=solid]
AT3G47380 -- "AT4G38860" [style=solid]
AT1G70410 -- "AT4G38860" [style=solid]
AT4G13050 -- "AT4G38860" [style=solid]
AT5G63180 -- "AT4G38860" [style=solid]
AT3G56060 -- "AT4G38860" [style=solid]
AT2G33330 -- "AT4G38860" [style=solid]
449.112063462 -- "AT4G21280" [style=solid]
AT2G18300 -- "AT4G21280" [style=solid]
AT5G64900 -- "AT4G21280" [style=solid]
AT1G15820 -- "AT4G21280" [style=solid]
AT1G22330 -- "AT4G21280" [style=solid]
AT1G65590 -- "AT4G21280" [style=solid]
AT5G66310 -- "AT4G21280" [style=solid]
AT3G14930 -- "AT4G21280" [style=solid]
AT1G09750 -- "AT4G21280" [style=solid]
AT5G54270 -- "AT4G21280" [style=solid]
AT1G11440 -- "AT4G21280" [style=solid]
AT1G64640 -- "AT4G21280" [style=solid]
AT1G14290 -- "AT4G21280" [style=solid]
AT3G13690 -- "AT4G21280" [style=solid]
AT1G60660 -- "AT4G21280" [style=solid]
AT3G06770 -- "AT4G21280" [style=solid]
AT4G37800 -- "AT4G21280" [style=solid]
AT3G03820 -- "AT4G21280" [style=solid]
AT4G38660 -- "AT4G21280" [style=solid]
AT5G49170 -- "AT4G21280" [style=solid]
AT3G56370 -- "AT4G21280" [style=solid]
AT2G44210 -- "AT4G21280" [style=solid]
AT5G09650 -- "AT4G21280" [style=solid]
AT2G44740 -- "AT4G21280" [style=solid]
AT5G06290 -- "AT4G21280" [style=solid]
AT5G11420 -- "AT4G21280" [style=solid]
AT4G16980 -- "AT4G21280" [style=solid]
AT3G14840 -- "AT4G21280" [style=solid]
AT3G17640 -- "AT4G21280" [style=solid]
AT5G08330 -- "AT4G21280" [style=solid]
AT1G53520 -- "AT4G21280" [style=solid]
AT5G15580 -- "AT4G21280" [style=solid]
AT3G12610 -- "AT4G21280" [style=solid]
AT1G68560 -- "AT4G21280" [style=solid]
AT4G25050 -- "AT4G21280" [style=solid]
AT3G06470 -- "AT4G21280" [style=solid]
AT4G36540 -- "AT4G21280" [style=solid]
AT3G47380 -- "AT4G21280" [style=solid]
AT4G10340 -- "AT4G21280" [style=solid]
AT1G70410 -- "AT4G21280" [style=solid]
AT4G13050 -- "AT4G21280" [style=solid]
AT5G63180 -- "AT4G21280" [style=solid]
AT3G56060 -- "AT4G21280" [style=solid]
AT2G33330 -- "AT4G21280" [style=solid]
AT4G38860 -- "AT4G21280" [style=solid]
449.112063462 -- "AT1G76870" [style=solid]
549.229995385 -- "AT1G76870" [style=solid]
AT2G18300 -- "AT1G76870" [style=solid]
AT5G64900 -- "AT1G76870" [style=solid]
AT1G15820 -- "AT1G76870" [style=solid]
AT1G22330 -- "AT1G76870" [style=solid]
AT1G65590 -- "AT1G76870" [style=solid]
AT3G14930 -- "AT1G76870" [style=solid]
AT1G09750 -- "AT1G76870" [style=solid]
AT5G54270 -- "AT1G76870" [style=solid]
AT1G11440 -- "AT1G76870" [style=solid]
AT1G64640 -- "AT1G76870" [style=solid]
AT1G14290 -- "AT1G76870" [style=solid]
AT3G13690 -- "AT1G76870" [style=solid]
AT1G60660 -- "AT1G76870" [style=solid]
AT3G06770 -- "AT1G76870" [style=solid]
AT4G37800 -- "AT1G76870" [style=solid]
AT3G03820 -- "AT1G76870" [style=solid]
AT4G38660 -- "AT1G76870" [style=solid]
AT5G49170 -- "AT1G76870" [style=solid]
AT3G56370 -- "AT1G76870" [style=solid]
AT2G44210 -- "AT1G76870" [style=solid]
AT5G09650 -- "AT1G76870" [style=solid]
AT2G44740 -- "AT1G76870" [style=solid]
AT5G06290 -- "AT1G76870" [style=solid]
AT5G11420 -- "AT1G76870" [style=solid]
AT4G16980 -- "AT1G76870" [style=solid]
AT3G14840 -- "AT1G76870" [style=solid]
AT3G17640 -- "AT1G76870" [style=solid]
AT5G08330 -- "AT1G76870" [style=solid]
AT1G53520 -- "AT1G76870" [style=solid]
AT5G15580 -- "AT1G76870" [style=solid]
AT3G12610 -- "AT1G76870" [style=solid]
AT1G68560 -- "AT1G76870" [style=solid]
AT4G25050 -- "AT1G76870" [style=solid]
AT3G06470 -- "AT1G76870" [style=solid]
AT4G36540 -- "AT1G76870" [style=solid]
AT3G47380 -- "AT1G76870" [style=solid]
AT4G10340 -- "AT1G76870" [style=solid]
AT1G70410 -- "AT1G76870" [style=solid]
AT4G13050 -- "AT1G76870" [style=solid]
AT5G63180 -- "AT1G76870" [style=solid]
AT3G56060 -- "AT1G76870" [style=solid]
AT2G33330 -- "AT1G76870" [style=solid]
AT4G38860 -- "AT1G76870" [style=solid]
AT4G21280 -- "AT1G76870" [style=solid]
449.112063462 -- "AT4G16515" [style=solid]
AT2G18300 -- "AT4G16515" [style=solid]
AT5G64900 -- "AT4G16515" [style=solid]
AT1G15820 -- "AT4G16515" [style=solid]
AT1G22330 -- "AT4G16515" [style=solid]
AT1G65590 -- "AT4G16515" [style=solid]
AT5G66310 -- "AT4G16515" [style=solid]
AT3G14930 -- "AT4G16515" [style=solid]
AT1G09750 -- "AT4G16515" [style=solid]
AT5G54270 -- "AT4G16515" [style=solid]
AT1G11440 -- "AT4G16515" [style=solid]
AT1G64640 -- "AT4G16515" [style=solid]
AT1G14290 -- "AT4G16515" [style=solid]
AT3G13690 -- "AT4G16515" [style=solid]
AT1G60660 -- "AT4G16515" [style=solid]
AT3G06770 -- "AT4G16515" [style=solid]
AT4G37800 -- "AT4G16515" [style=solid]
AT3G03820 -- "AT4G16515" [style=solid]
AT4G38660 -- "AT4G16515" [style=solid]
AT5G49170 -- "AT4G16515" [style=solid]
AT3G56370 -- "AT4G16515" [style=solid]
AT2G44210 -- "AT4G16515" [style=solid]
AT5G09650 -- "AT4G16515" [style=solid]
AT2G44740 -- "AT4G16515" [style=solid]
AT5G11420 -- "AT4G16515" [style=solid]
AT4G16980 -- "AT4G16515" [style=solid]
AT3G14840 -- "AT4G16515" [style=solid]
AT3G17640 -- "AT4G16515" [style=solid]
AT5G08330 -- "AT4G16515" [style=solid]
AT1G53520 -- "AT4G16515" [style=solid]
AT5G15580 -- "AT4G16515" [style=solid]
AT3G12610 -- "AT4G16515" [style=solid]
AT1G68560 -- "AT4G16515" [style=solid]
AT4G25050 -- "AT4G16515" [style=solid]
AT3G06470 -- "AT4G16515" [style=solid]
AT4G36540 -- "AT4G16515" [style=solid]
AT3G47380 -- "AT4G16515" [style=solid]
AT4G10340 -- "AT4G16515" [style=solid]
AT1G70410 -- "AT4G16515" [style=solid]
AT5G63180 -- "AT4G16515" [style=solid]
AT3G56060 -- "AT4G16515" [style=solid]
AT2G33330 -- "AT4G16515" [style=solid]
AT4G38860 -- "AT4G16515" [style=solid]
AT4G21280 -- "AT4G16515" [style=solid]
AT1G76870 -- "AT4G16515" [style=solid]
549.229995385 -- "AT1G49730" [style=solid]
AT2G18300 -- "AT1G49730" [style=solid]
AT5G64900 -- "AT1G49730" [style=solid]
AT1G22330 -- "AT1G49730" [style=solid]
AT1G65590 -- "AT1G49730" [style=solid]
AT5G66310 -- "AT1G49730" [style=solid]
AT3G14930 -- "AT1G49730" [style=solid]
AT1G09750 -- "AT1G49730" [style=solid]
AT5G54270 -- "AT1G49730" [style=solid]
AT1G11440 -- "AT1G49730" [style=solid]
AT1G64640 -- "AT1G49730" [style=solid]
AT1G14290 -- "AT1G49730" [style=solid]
AT1G60660 -- "AT1G49730" [style=solid]
AT3G06770 -- "AT1G49730" [style=solid]
AT4G37800 -- "AT1G49730" [style=solid]
AT3G03820 -- "AT1G49730" [style=solid]
AT4G38660 -- "AT1G49730" [style=solid]
AT5G49170 -- "AT1G49730" [style=solid]
AT2G44210 -- "AT1G49730" [style=solid]
AT5G09650 -- "AT1G49730" [style=solid]
AT2G44740 -- "AT1G49730" [style=solid]
AT5G06290 -- "AT1G49730" [style=solid]
AT5G11420 -- "AT1G49730" [style=solid]
AT4G16980 -- "AT1G49730" [style=solid]
AT3G14840 -- "AT1G49730" [style=solid]
AT5G08330 -- "AT1G49730" [style=solid]
AT1G53520 -- "AT1G49730" [style=solid]
AT5G15580 -- "AT1G49730" [style=solid]
AT3G12610 -- "AT1G49730" [style=solid]
AT1G68560 -- "AT1G49730" [style=solid]
AT4G25050 -- "AT1G49730" [style=solid]
AT3G06470 -- "AT1G49730" [style=solid]
AT4G36540 -- "AT1G49730" [style=solid]
AT3G47380 -- "AT1G49730" [style=solid]
AT4G10340 -- "AT1G49730" [style=solid]
AT1G70410 -- "AT1G49730" [style=solid]
AT4G13050 -- "AT1G49730" [style=solid]
AT5G63180 -- "AT1G49730" [style=solid]
AT3G56060 -- "AT1G49730" [style=solid]
AT2G33330 -- "AT1G49730" [style=solid]
AT4G38860 -- "AT1G49730" [style=solid]
AT4G21280 -- "AT1G49730" [style=solid]
AT1G76870 -- "AT1G49730" [style=solid]
AT4G16515 -- "AT1G49730" [style=solid]
449.112063462 -- "AT5G38420" [style=solid]
AT2G18300 -- "AT5G38420" [style=solid]
AT5G64900 -- "AT5G38420" [style=solid]
AT1G15820 -- "AT5G38420" [style=solid]
AT1G22330 -- "AT5G38420" [style=solid]
AT1G65590 -- "AT5G38420" [style=solid]
AT5G66310 -- "AT5G38420" [style=solid]
AT3G14930 -- "AT5G38420" [style=solid]
AT1G09750 -- "AT5G38420" [style=solid]
AT5G54270 -- "AT5G38420" [style=solid]
AT1G11440 -- "AT5G38420" [style=solid]
AT1G64640 -- "AT5G38420" [style=solid]
AT1G14290 -- "AT5G38420" [style=solid]
AT3G13690 -- "AT5G38420" [style=solid]
AT1G60660 -- "AT5G38420" [style=solid]
AT3G06770 -- "AT5G38420" [style=solid]
AT4G37800 -- "AT5G38420" [style=solid]
AT3G03820 -- "AT5G38420" [style=solid]
AT4G38660 -- "AT5G38420" [style=solid]
AT5G49170 -- "AT5G38420" [style=solid]
AT3G56370 -- "AT5G38420" [style=solid]
AT2G44210 -- "AT5G38420" [style=solid]
AT5G09650 -- "AT5G38420" [style=solid]
AT2G44740 -- "AT5G38420" [style=solid]
AT5G06290 -- "AT5G38420" [style=solid]
AT5G11420 -- "AT5G38420" [style=solid]
AT4G16980 -- "AT5G38420" [style=solid]
AT3G14840 -- "AT5G38420" [style=solid]
AT3G17640 -- "AT5G38420" [style=solid]
AT5G08330 -- "AT5G38420" [style=solid]
AT1G53520 -- "AT5G38420" [style=solid]
AT5G15580 -- "AT5G38420" [style=solid]
AT3G12610 -- "AT5G38420" [style=solid]
AT1G68560 -- "AT5G38420" [style=solid]
AT4G25050 -- "AT5G38420" [style=solid]
AT3G06470 -- "AT5G38420" [style=solid]
AT4G36540 -- "AT5G38420" [style=solid]
AT3G47380 -- "AT5G38420" [style=solid]
AT4G10340 -- "AT5G38420" [style=solid]
AT1G70410 -- "AT5G38420" [style=solid]
AT5G63180 -- "AT5G38420" [style=solid]
AT3G56060 -- "AT5G38420" [style=solid]
AT2G33330 -- "AT5G38420" [style=solid]
AT4G38860 -- "AT5G38420" [style=solid]
AT4G21280 -- "AT5G38420" [style=solid]
AT1G76870 -- "AT5G38420" [style=solid]
AT4G16515 -- "AT5G38420" [style=solid]
AT1G49730 -- "AT5G38420" [style=solid]
449.112063462 -- "AT5G57700" [style=solid]
AT2G18300 -- "AT5G57700" [style=solid]
AT5G64900 -- "AT5G57700" [style=solid]
AT1G22330 -- "AT5G57700" [style=solid]
AT1G65590 -- "AT5G57700" [style=solid]
AT5G66310 -- "AT5G57700" [style=solid]
AT3G14930 -- "AT5G57700" [style=solid]
AT1G09750 -- "AT5G57700" [style=solid]
AT5G54270 -- "AT5G57700" [style=solid]
AT1G11440 -- "AT5G57700" [style=solid]
AT1G64640 -- "AT5G57700" [style=solid]
AT1G14290 -- "AT5G57700" [style=solid]
AT1G60660 -- "AT5G57700" [style=solid]
AT3G06770 -- "AT5G57700" [style=solid]
AT4G37800 -- "AT5G57700" [style=solid]
AT3G03820 -- "AT5G57700" [style=solid]
AT4G38660 -- "AT5G57700" [style=solid]
AT5G49170 -- "AT5G57700" [style=solid]
AT3G56370 -- "AT5G57700" [style=solid]
AT2G44210 -- "AT5G57700" [style=solid]
AT5G09650 -- "AT5G57700" [style=solid]
AT2G44740 -- "AT5G57700" [style=solid]
AT5G06290 -- "AT5G57700" [style=solid]
AT5G11420 -- "AT5G57700" [style=solid]
AT4G16980 -- "AT5G57700" [style=solid]
AT3G14840 -- "AT5G57700" [style=solid]
AT5G08330 -- "AT5G57700" [style=solid]
AT1G53520 -- "AT5G57700" [style=solid]
AT5G15580 -- "AT5G57700" [style=solid]
AT3G12610 -- "AT5G57700" [style=solid]
AT1G68560 -- "AT5G57700" [style=solid]
AT4G25050 -- "AT5G57700" [style=solid]
AT3G06470 -- "AT5G57700" [style=solid]
AT4G36540 -- "AT5G57700" [style=solid]
AT3G47380 -- "AT5G57700" [style=solid]
AT4G10340 -- "AT5G57700" [style=solid]
AT1G70410 -- "AT5G57700" [style=solid]
AT4G13050 -- "AT5G57700" [style=solid]
AT5G63180 -- "AT5G57700" [style=solid]
AT3G56060 -- "AT5G57700" [style=solid]
AT2G33330 -- "AT5G57700" [style=solid]
AT4G38860 -- "AT5G57700" [style=solid]
AT4G21280 -- "AT5G57700" [style=solid]
AT1G76870 -- "AT5G57700" [style=solid]
AT4G16515 -- "AT5G57700" [style=solid]
AT1G49730 -- "AT5G57700" [style=solid]
AT5G38420 -- "AT5G57700" [style=solid]
449.112063462 -- "AT5G23280" [style=solid]
549.229995385 -- "AT5G23280" [style=solid]
AT2G18300 -- "AT5G23280" [style=solid]
AT5G64900 -- "AT5G23280" [style=solid]
AT1G15820 -- "AT5G23280" [style=solid]
AT1G22330 -- "AT5G23280" [style=solid]
AT1G65590 -- "AT5G23280" [style=solid]
AT3G14930 -- "AT5G23280" [style=solid]
AT1G09750 -- "AT5G23280" [style=solid]
AT1G11440 -- "AT5G23280" [style=solid]
AT1G64640 -- "AT5G23280" [style=solid]
AT1G14290 -- "AT5G23280" [style=solid]
AT3G13690 -- "AT5G23280" [style=solid]
AT1G60660 -- "AT5G23280" [style=solid]
AT3G06770 -- "AT5G23280" [style=solid]
AT4G37800 -- "AT5G23280" [style=solid]
AT3G03820 -- "AT5G23280" [style=solid]
AT4G38660 -- "AT5G23280" [style=solid]
AT5G49170 -- "AT5G23280" [style=solid]
AT2G44210 -- "AT5G23280" [style=solid]
AT5G09650 -- "AT5G23280" [style=solid]
AT2G44740 -- "AT5G23280" [style=solid]
AT5G11420 -- "AT5G23280" [style=solid]
AT4G16980 -- "AT5G23280" [style=solid]
AT3G17640 -- "AT5G23280" [style=solid]
AT5G08330 -- "AT5G23280" [style=solid]
AT1G53520 -- "AT5G23280" [style=solid]
AT5G15580 -- "AT5G23280" [style=solid]
AT3G12610 -- "AT5G23280" [style=solid]
AT1G68560 -- "AT5G23280" [style=solid]
AT4G25050 -- "AT5G23280" [style=solid]
AT3G06470 -- "AT5G23280" [style=solid]
AT4G36540 -- "AT5G23280" [style=solid]
AT3G47380 -- "AT5G23280" [style=solid]
AT4G10340 -- "AT5G23280" [style=solid]
AT1G70410 -- "AT5G23280" [style=solid]
AT5G63180 -- "AT5G23280" [style=solid]
AT3G56060 -- "AT5G23280" [style=solid]
AT2G33330 -- "AT5G23280" [style=solid]
AT4G38860 -- "AT5G23280" [style=solid]
AT4G21280 -- "AT5G23280" [style=solid]
AT1G76870 -- "AT5G23280" [style=solid]
AT4G16515 -- "AT5G23280" [style=solid]
AT1G49730 -- "AT5G23280" [style=solid]
AT5G38420 -- "AT5G23280" [style=solid]
AT5G57700 -- "AT5G23280" [style=solid]
449.112063462 -- "AT5G18050" [style=solid]
549.229995385 -- "AT5G18050" [style=solid]
AT2G18300 -- "AT5G18050" [style=solid]
AT5G64900 -- "AT5G18050" [style=solid]
AT1G15820 -- "AT5G18050" [style=solid]
AT1G22330 -- "AT5G18050" [style=solid]
AT1G65590 -- "AT5G18050" [style=solid]
AT3G14930 -- "AT5G18050" [style=solid]
AT1G09750 -- "AT5G18050" [style=solid]
AT1G64640 -- "AT5G18050" [style=solid]
AT1G14290 -- "AT5G18050" [style=solid]
AT3G13690 -- "AT5G18050" [style=solid]
AT1G60660 -- "AT5G18050" [style=solid]
AT3G06770 -- "AT5G18050" [style=solid]
AT4G37800 -- "AT5G18050" [style=solid]
AT3G03820 -- "AT5G18050" [style=solid]
AT4G38660 -- "AT5G18050" [style=solid]
AT5G49170 -- "AT5G18050" [style=solid]
AT2G44210 -- "AT5G18050" [style=solid]
AT5G09650 -- "AT5G18050" [style=solid]
AT2G44740 -- "AT5G18050" [style=solid]
AT5G06290 -- "AT5G18050" [style=solid]
AT5G11420 -- "AT5G18050" [style=solid]
AT4G16980 -- "AT5G18050" [style=solid]
AT3G17640 -- "AT5G18050" [style=solid]
AT5G08330 -- "AT5G18050" [style=solid]
AT1G53520 -- "AT5G18050" [style=solid]
AT5G15580 -- "AT5G18050" [style=solid]
AT3G12610 -- "AT5G18050" [style=solid]
AT1G68560 -- "AT5G18050" [style=solid]
AT4G25050 -- "AT5G18050" [style=solid]
AT3G06470 -- "AT5G18050" [style=solid]
AT4G36540 -- "AT5G18050" [style=solid]
AT3G47380 -- "AT5G18050" [style=solid]
AT4G10340 -- "AT5G18050" [style=solid]
AT1G70410 -- "AT5G18050" [style=solid]
AT3G56060 -- "AT5G18050" [style=solid]
AT2G33330 -- "AT5G18050" [style=solid]
AT4G38860 -- "AT5G18050" [style=solid]
AT4G21280 -- "AT5G18050" [style=solid]
AT1G76870 -- "AT5G18050" [style=solid]
AT4G16515 -- "AT5G18050" [style=solid]
AT1G49730 -- "AT5G18050" [style=solid]
AT5G38420 -- "AT5G18050" [style=solid]
AT5G57700 -- "AT5G18050" [style=solid]
AT5G23280 -- "AT5G18050" [style=solid]
549.229995385 -- "AT1G74910" [style=solid]
AT2G18300 -- "AT1G74910" [style=solid]
AT5G64900 -- "AT1G74910" [style=solid]
AT1G22330 -- "AT1G74910" [style=solid]
AT1G65590 -- "AT1G74910" [style=solid]
AT3G14930 -- "AT1G74910" [style=solid]
AT1G09750 -- "AT1G74910" [style=solid]
AT1G64640 -- "AT1G74910" [style=solid]
AT1G14290 -- "AT1G74910" [style=solid]
AT1G60660 -- "AT1G74910" [style=solid]
AT3G06770 -- "AT1G74910" [style=solid]
AT4G37800 -- "AT1G74910" [style=solid]
AT3G03820 -- "AT1G74910" [style=solid]
AT4G38660 -- "AT1G74910" [style=solid]
AT5G49170 -- "AT1G74910" [style=solid]
AT2G44210 -- "AT1G74910" [style=solid]
AT5G09650 -- "AT1G74910" [style=solid]
AT2G44740 -- "AT1G74910" [style=solid]
AT5G11420 -- "AT1G74910" [style=solid]
AT4G16980 -- "AT1G74910" [style=solid]
AT3G14840 -- "AT1G74910" [style=solid]
AT5G08330 -- "AT1G74910" [style=solid]
AT1G53520 -- "AT1G74910" [style=solid]
AT5G15580 -- "AT1G74910" [style=solid]
AT3G12610 -- "AT1G74910" [style=solid]
AT1G68560 -- "AT1G74910" [style=solid]
AT4G25050 -- "AT1G74910" [style=solid]
AT3G06470 -- "AT1G74910" [style=solid]
AT4G36540 -- "AT1G74910" [style=solid]
AT3G47380 -- "AT1G74910" [style=solid]
AT4G13050 -- "AT1G74910" [style=solid]
AT5G63180 -- "AT1G74910" [style=solid]
AT3G56060 -- "AT1G74910" [style=solid]
AT2G33330 -- "AT1G74910" [style=solid]
AT4G38860 -- "AT1G74910" [style=solid]
AT4G21280 -- "AT1G74910" [style=solid]
AT1G76870 -- "AT1G74910" [style=solid]
AT1G49730 -- "AT1G74910" [style=solid]
AT5G57700 -- "AT1G74910" [style=solid]
AT5G23280 -- "AT1G74910" [style=solid]
AT5G18050 -- "AT1G74910" [style=solid]
449.112063462 -- "AT1G66150" [style=solid]
549.229995385 -- "AT1G66150" [style=solid]
AT2G18300 -- "AT1G66150" [style=solid]
AT5G64900 -- "AT1G66150" [style=solid]
AT1G15820 -- "AT1G66150" [style=solid]
AT1G22330 -- "AT1G66150" [style=solid]
AT1G65590 -- "AT1G66150" [style=solid]
AT5G66310 -- "AT1G66150" [style=solid]
AT3G14930 -- "AT1G66150" [style=solid]
AT1G09750 -- "AT1G66150" [style=solid]
AT5G54270 -- "AT1G66150" [style=solid]
AT1G11440 -- "AT1G66150" [style=solid]
AT1G64640 -- "AT1G66150" [style=solid]
AT1G14290 -- "AT1G66150" [style=solid]
AT3G13690 -- "AT1G66150" [style=solid]
AT1G60660 -- "AT1G66150" [style=solid]
AT3G06770 -- "AT1G66150" [style=solid]
AT4G37800 -- "AT1G66150" [style=solid]
AT3G03820 -- "AT1G66150" [style=solid]
AT4G38660 -- "AT1G66150" [style=solid]
AT5G49170 -- "AT1G66150" [style=solid]
AT3G56370 -- "AT1G66150" [style=solid]
AT2G44210 -- "AT1G66150" [style=solid]
AT5G09650 -- "AT1G66150" [style=solid]
AT2G44740 -- "AT1G66150" [style=solid]
AT5G06290 -- "AT1G66150" [style=solid]
AT5G11420 -- "AT1G66150" [style=solid]
AT4G16980 -- "AT1G66150" [style=solid]
AT3G14840 -- "AT1G66150" [style=solid]
AT3G17640 -- "AT1G66150" [style=solid]
AT5G08330 -- "AT1G66150" [style=solid]
AT1G53520 -- "AT1G66150" [style=solid]
AT5G15580 -- "AT1G66150" [style=solid]
AT3G12610 -- "AT1G66150" [style=solid]
AT1G68560 -- "AT1G66150" [style=solid]
AT4G25050 -- "AT1G66150" [style=solid]
AT3G06470 -- "AT1G66150" [style=solid]
AT4G36540 -- "AT1G66150" [style=solid]
AT3G47380 -- "AT1G66150" [style=solid]
AT4G10340 -- "AT1G66150" [style=solid]
AT1G70410 -- "AT1G66150" [style=solid]
AT4G13050 -- "AT1G66150" [style=solid]
AT5G63180 -- "AT1G66150" [style=solid]
AT3G56060 -- "AT1G66150" [style=solid]
AT2G33330 -- "AT1G66150" [style=solid]
AT4G38860 -- "AT1G66150" [style=solid]
AT4G21280 -- "AT1G66150" [style=solid]
AT1G76870 -- "AT1G66150" [style=solid]
AT4G16515 -- "AT1G66150" [style=solid]
AT1G49730 -- "AT1G66150" [style=solid]
AT5G38420 -- "AT1G66150" [style=solid]
AT5G57700 -- "AT1G66150" [style=solid]
AT5G23280 -- "AT1G66150" [style=solid]
AT5G18050 -- "AT1G66150" [style=solid]
AT1G74910 -- "AT1G66150" [style=solid]
389.145361154 -- "AT4G25240" [style=solid]
449.112063462 -- "AT4G25240" [style=solid]
549.229995385 -- "AT4G25240" [style=solid]
AT2G18300 -- "AT4G25240" [style=solid]
AT5G64900 -- "AT4G25240" [style=solid]
AT1G15820 -- "AT4G25240" [style=solid]
AT1G22330 -- "AT4G25240" [style=solid]
AT1G65590 -- "AT4G25240" [style=solid]
AT5G66310 -- "AT4G25240" [style=solid]
AT1G09750 -- "AT4G25240" [style=solid]
AT1G64640 -- "AT4G25240" [style=solid]
AT1G14290 -- "AT4G25240" [style=solid]
AT1G60660 -- "AT4G25240" [style=solid]
AT3G06770 -- "AT4G25240" [style=solid]
AT4G37800 -- "AT4G25240" [style=solid]
AT3G03820 -- "AT4G25240" [style=solid]
AT4G38660 -- "AT4G25240" [style=solid]
AT5G49170 -- "AT4G25240" [style=solid]
AT3G56370 -- "AT4G25240" [style=solid]
AT2G44210 -- "AT4G25240" [style=solid]
AT5G09650 -- "AT4G25240" [style=solid]
AT2G44740 -- "AT4G25240" [style=solid]
AT5G06290 -- "AT4G25240" [style=solid]
AT5G11420 -- "AT4G25240" [style=solid]
AT4G16980 -- "AT4G25240" [style=solid]
AT3G17640 -- "AT4G25240" [style=solid]
AT5G08330 -- "AT4G25240" [style=solid]
AT1G53520 -- "AT4G25240" [style=solid]
AT5G15580 -- "AT4G25240" [style=solid]
AT3G12610 -- "AT4G25240" [style=solid]
AT1G68560 -- "AT4G25240" [style=solid]
AT4G25050 -- "AT4G25240" [style=solid]
AT4G36540 -- "AT4G25240" [style=solid]
AT3G47380 -- "AT4G25240" [style=solid]
AT1G70410 -- "AT4G25240" [style=solid]
AT5G63180 -- "AT4G25240" [style=solid]
AT2G33330 -- "AT4G25240" [style=solid]
AT4G38860 -- "AT4G25240" [style=solid]
AT4G21280 -- "AT4G25240" [style=solid]
AT1G76870 -- "AT4G25240" [style=solid]
AT4G16515 -- "AT4G25240" [style=solid]
AT1G49730 -- "AT4G25240" [style=solid]
AT5G38420 -- "AT4G25240" [style=solid]
AT5G57700 -- "AT4G25240" [style=solid]
AT5G23280 -- "AT4G25240" [style=solid]
AT5G18050 -- "AT4G25240" [style=solid]
AT1G74910 -- "AT4G25240" [style=solid]
AT1G66150 -- "AT4G25240" [style=solid]
449.112063462 -- "AT1G01430" [style=solid]
549.229995385 -- "AT1G01430" [style=solid]
AT2G18300 -- "AT1G01430" [style=solid]
AT5G64900 -- "AT1G01430" [style=solid]
AT1G22330 -- "AT1G01430" [style=solid]
AT1G65590 -- "AT1G01430" [style=solid]
AT5G66310 -- "AT1G01430" [style=solid]
AT3G14930 -- "AT1G01430" [style=solid]
AT1G09750 -- "AT1G01430" [style=solid]
AT5G54270 -- "AT1G01430" [style=solid]
AT1G11440 -- "AT1G01430" [style=solid]
AT1G64640 -- "AT1G01430" [style=solid]
AT1G14290 -- "AT1G01430" [style=solid]
AT3G13690 -- "AT1G01430" [style=solid]
AT1G60660 -- "AT1G01430" [style=solid]
AT3G06770 -- "AT1G01430" [style=solid]
AT4G37800 -- "AT1G01430" [style=solid]
AT3G03820 -- "AT1G01430" [style=solid]
AT4G38660 -- "AT1G01430" [style=solid]
AT5G49170 -- "AT1G01430" [style=solid]
AT3G56370 -- "AT1G01430" [style=solid]
AT2G44210 -- "AT1G01430" [style=solid]
AT5G09650 -- "AT1G01430" [style=solid]
AT2G44740 -- "AT1G01430" [style=solid]
AT5G06290 -- "AT1G01430" [style=solid]
AT5G11420 -- "AT1G01430" [style=solid]
AT4G16980 -- "AT1G01430" [style=solid]
AT3G14840 -- "AT1G01430" [style=solid]
AT3G17640 -- "AT1G01430" [style=solid]
AT5G08330 -- "AT1G01430" [style=solid]
AT1G53520 -- "AT1G01430" [style=solid]
AT5G15580 -- "AT1G01430" [style=solid]
AT3G12610 -- "AT1G01430" [style=solid]
AT1G68560 -- "AT1G01430" [style=solid]
AT4G25050 -- "AT1G01430" [style=solid]
AT3G06470 -- "AT1G01430" [style=solid]
AT4G36540 -- "AT1G01430" [style=solid]
AT3G47380 -- "AT1G01430" [style=solid]
AT3G04810 -- "AT1G01430" [style=solid]
AT4G10340 -- "AT1G01430" [style=solid]
AT1G70410 -- "AT1G01430" [style=solid]
AT4G13050 -- "AT1G01430" [style=solid]
AT5G63180 -- "AT1G01430" [style=solid]
AT3G56060 -- "AT1G01430" [style=solid]
AT2G33330 -- "AT1G01430" [style=solid]
AT4G38860 -- "AT1G01430" [style=solid]
AT4G21280 -- "AT1G01430" [style=solid]
AT1G76870 -- "AT1G01430" [style=solid]
AT4G16515 -- "AT1G01430" [style=solid]
AT1G49730 -- "AT1G01430" [style=solid]
AT5G38420 -- "AT1G01430" [style=solid]
AT5G57700 -- "AT1G01430" [style=solid]
AT5G23280 -- "AT1G01430" [style=solid]
AT5G18050 -- "AT1G01430" [style=solid]
AT1G74910 -- "AT1G01430" [style=solid]
AT1G66150 -- "AT1G01430" [style=solid]
AT4G25240 -- "AT1G01430" [style=solid]
449.112063462 -- "AT4G26540" [style=solid]
AT2G18300 -- "AT4G26540" [style=solid]
AT5G64900 -- "AT4G26540" [style=solid]
AT1G15820 -- "AT4G26540" [style=solid]
AT1G22330 -- "AT4G26540" [style=solid]
AT1G65590 -- "AT4G26540" [style=solid]
AT5G66310 -- "AT4G26540" [style=solid]
AT3G14930 -- "AT4G26540" [style=solid]
AT1G09750 -- "AT4G26540" [style=solid]
AT5G54270 -- "AT4G26540" [style=solid]
AT1G11440 -- "AT4G26540" [style=solid]
AT1G64640 -- "AT4G26540" [style=solid]
AT1G14290 -- "AT4G26540" [style=solid]
AT3G13690 -- "AT4G26540" [style=solid]
AT1G60660 -- "AT4G26540" [style=solid]
AT3G06770 -- "AT4G26540" [style=solid]
AT4G37800 -- "AT4G26540" [style=solid]
AT3G03820 -- "AT4G26540" [style=solid]
AT4G38660 -- "AT4G26540" [style=solid]
AT5G49170 -- "AT4G26540" [style=solid]
AT2G44210 -- "AT4G26540" [style=solid]
AT5G09650 -- "AT4G26540" [style=solid]
AT2G44740 -- "AT4G26540" [style=solid]
AT5G06290 -- "AT4G26540" [style=solid]
AT5G11420 -- "AT4G26540" [style=solid]
AT4G16980 -- "AT4G26540" [style=solid]
AT3G14840 -- "AT4G26540" [style=solid]
AT3G17640 -- "AT4G26540" [style=solid]
AT5G08330 -- "AT4G26540" [style=solid]
AT1G53520 -- "AT4G26540" [style=solid]
AT5G15580 -- "AT4G26540" [style=solid]
AT3G12610 -- "AT4G26540" [style=solid]
AT1G68560 -- "AT4G26540" [style=solid]
AT4G25050 -- "AT4G26540" [style=solid]
AT3G06470 -- "AT4G26540" [style=solid]
AT4G36540 -- "AT4G26540" [style=solid]
AT3G47380 -- "AT4G26540" [style=solid]
AT3G04810 -- "AT4G26540" [style=solid]
AT4G10340 -- "AT4G26540" [style=solid]
AT1G70410 -- "AT4G26540" [style=solid]
AT4G13050 -- "AT4G26540" [style=solid]
AT5G63180 -- "AT4G26540" [style=solid]
AT3G56060 -- "AT4G26540" [style=solid]
AT2G33330 -- "AT4G26540" [style=solid]
AT4G38860 -- "AT4G26540" [style=solid]
AT4G21280 -- "AT4G26540" [style=solid]
AT1G76870 -- "AT4G26540" [style=solid]
AT4G16515 -- "AT4G26540" [style=solid]
AT1G49730 -- "AT4G26540" [style=solid]
AT5G38420 -- "AT4G26540" [style=solid]
AT5G57700 -- "AT4G26540" [style=solid]
AT5G23280 -- "AT4G26540" [style=solid]
AT5G18050 -- "AT4G26540" [style=solid]
AT1G74910 -- "AT4G26540" [style=solid]
AT1G66150 -- "AT4G26540" [style=solid]
AT4G25240 -- "AT4G26540" [style=solid]
AT1G01430 -- "AT4G26540" [style=solid]
549.229995385 -- "AT1G06080" [style=solid]
AT2G18300 -- "AT1G06080" [style=solid]
AT1G15820 -- "AT1G06080" [style=solid]
AT1G22330 -- "AT1G06080" [style=solid]
AT1G65590 -- "AT1G06080" [style=solid]
AT3G14930 -- "AT1G06080" [style=solid]
AT1G09750 -- "AT1G06080" [style=solid]
AT1G14290 -- "AT1G06080" [style=solid]
AT3G13690 -- "AT1G06080" [style=solid]
AT1G60660 -- "AT1G06080" [style=solid]
AT3G06770 -- "AT1G06080" [style=solid]
AT4G37800 -- "AT1G06080" [style=solid]
AT3G03820 -- "AT1G06080" [style=solid]
AT4G38660 -- "AT1G06080" [style=solid]
AT5G49170 -- "AT1G06080" [style=solid]
AT2G44210 -- "AT1G06080" [style=solid]
AT5G09650 -- "AT1G06080" [style=solid]
AT2G44740 -- "AT1G06080" [style=solid]
AT5G11420 -- "AT1G06080" [style=solid]
AT4G16980 -- "AT1G06080" [style=solid]
AT3G17640 -- "AT1G06080" [style=solid]
AT5G08330 -- "AT1G06080" [style=solid]
AT1G53520 -- "AT1G06080" [style=solid]
AT5G15580 -- "AT1G06080" [style=solid]
AT3G12610 -- "AT1G06080" [style=solid]
AT1G68560 -- "AT1G06080" [style=solid]
AT4G25050 -- "AT1G06080" [style=solid]
AT3G06470 -- "AT1G06080" [style=solid]
AT4G36540 -- "AT1G06080" [style=solid]
AT3G47380 -- "AT1G06080" [style=solid]
AT1G70410 -- "AT1G06080" [style=solid]
AT4G13050 -- "AT1G06080" [style=solid]
AT3G56060 -- "AT1G06080" [style=solid]
AT2G33330 -- "AT1G06080" [style=solid]
AT4G38860 -- "AT1G06080" [style=solid]
AT4G21280 -- "AT1G06080" [style=solid]
AT1G76870 -- "AT1G06080" [style=solid]
AT4G16515 -- "AT1G06080" [style=solid]
AT1G49730 -- "AT1G06080" [style=solid]
AT5G38420 -- "AT1G06080" [style=solid]
AT5G57700 -- "AT1G06080" [style=solid]
AT5G23280 -- "AT1G06080" [style=solid]
AT5G18050 -- "AT1G06080" [style=solid]
AT1G74910 -- "AT1G06080" [style=solid]
AT1G66150 -- "AT1G06080" [style=solid]
AT4G25240 -- "AT1G06080" [style=solid]
AT1G01430 -- "AT1G06080" [style=solid]
AT4G26540 -- "AT1G06080" [style=solid]
549.229995385 -- "AT4G23820" [style=solid]
AT2G18300 -- "AT4G23820" [style=solid]
AT5G64900 -- "AT4G23820" [style=solid]
AT1G15820 -- "AT4G23820" [style=solid]
AT1G22330 -- "AT4G23820" [style=solid]
AT1G65590 -- "AT4G23820" [style=solid]
AT5G66310 -- "AT4G23820" [style=solid]
AT3G14930 -- "AT4G23820" [style=solid]
AT1G09750 -- "AT4G23820" [style=solid]
AT5G54270 -- "AT4G23820" [style=solid]
AT1G11440 -- "AT4G23820" [style=solid]
AT1G64640 -- "AT4G23820" [style=solid]
AT1G14290 -- "AT4G23820" [style=solid]
AT3G13690 -- "AT4G23820" [style=solid]
AT1G60660 -- "AT4G23820" [style=solid]
AT3G06770 -- "AT4G23820" [style=solid]
AT4G37800 -- "AT4G23820" [style=solid]
AT3G03820 -- "AT4G23820" [style=solid]
AT4G38660 -- "AT4G23820" [style=solid]
AT5G49170 -- "AT4G23820" [style=solid]
AT2G44210 -- "AT4G23820" [style=solid]
AT5G09650 -- "AT4G23820" [style=solid]
AT2G44740 -- "AT4G23820" [style=solid]
AT5G06290 -- "AT4G23820" [style=solid]
AT5G11420 -- "AT4G23820" [style=solid]
AT4G16980 -- "AT4G23820" [style=solid]
AT3G14840 -- "AT4G23820" [style=solid]
AT3G17640 -- "AT4G23820" [style=solid]
AT5G08330 -- "AT4G23820" [style=solid]
AT1G53520 -- "AT4G23820" [style=solid]
AT5G15580 -- "AT4G23820" [style=solid]
AT3G12610 -- "AT4G23820" [style=solid]
AT1G68560 -- "AT4G23820" [style=solid]
AT4G25050 -- "AT4G23820" [style=solid]
AT3G06470 -- "AT4G23820" [style=solid]
AT4G36540 -- "AT4G23820" [style=solid]
AT3G47380 -- "AT4G23820" [style=solid]
AT4G10340 -- "AT4G23820" [style=solid]
AT1G70410 -- "AT4G23820" [style=solid]
AT4G13050 -- "AT4G23820" [style=solid]
AT5G63180 -- "AT4G23820" [style=solid]
AT3G56060 -- "AT4G23820" [style=solid]
AT2G33330 -- "AT4G23820" [style=solid]
AT4G38860 -- "AT4G23820" [style=solid]
AT4G21280 -- "AT4G23820" [style=solid]
AT1G76870 -- "AT4G23820" [style=solid]
AT4G16515 -- "AT4G23820" [style=solid]
AT1G49730 -- "AT4G23820" [style=solid]
AT5G38420 -- "AT4G23820" [style=solid]
AT5G57700 -- "AT4G23820" [style=solid]
AT5G23280 -- "AT4G23820" [style=solid]
AT5G18050 -- "AT4G23820" [style=solid]
AT1G74910 -- "AT4G23820" [style=solid]
AT1G66150 -- "AT4G23820" [style=solid]
AT4G25240 -- "AT4G23820" [style=solid]
AT1G01430 -- "AT4G23820" [style=solid]
AT4G26540 -- "AT4G23820" [style=solid]
AT1G06080 -- "AT4G23820" [style=solid]
449.112063462 -- "AT1G48480" [style=solid]
549.229995385 -- "AT1G48480" [style=solid]
AT2G18300 -- "AT1G48480" [style=solid]
AT5G64900 -- "AT1G48480" [style=solid]
AT1G15820 -- "AT1G48480" [style=solid]
AT1G22330 -- "AT1G48480" [style=solid]
AT1G65590 -- "AT1G48480" [style=solid]
AT5G66310 -- "AT1G48480" [style=solid]
AT3G14930 -- "AT1G48480" [style=solid]
AT1G09750 -- "AT1G48480" [style=solid]
AT5G54270 -- "AT1G48480" [style=solid]
AT1G11440 -- "AT1G48480" [style=solid]
AT1G64640 -- "AT1G48480" [style=solid]
AT1G14290 -- "AT1G48480" [style=solid]
AT3G13690 -- "AT1G48480" [style=solid]
AT1G60660 -- "AT1G48480" [style=solid]
AT3G06770 -- "AT1G48480" [style=solid]
AT4G37800 -- "AT1G48480" [style=solid]
AT3G03820 -- "AT1G48480" [style=solid]
AT4G38660 -- "AT1G48480" [style=solid]
AT5G49170 -- "AT1G48480" [style=solid]
AT3G56370 -- "AT1G48480" [style=solid]
AT2G44210 -- "AT1G48480" [style=solid]
AT5G09650 -- "AT1G48480" [style=solid]
AT2G44740 -- "AT1G48480" [style=solid]
AT5G06290 -- "AT1G48480" [style=solid]
AT5G11420 -- "AT1G48480" [style=solid]
AT4G16980 -- "AT1G48480" [style=solid]
AT3G14840 -- "AT1G48480" [style=solid]
AT3G17640 -- "AT1G48480" [style=solid]
AT5G08330 -- "AT1G48480" [style=solid]
AT1G53520 -- "AT1G48480" [style=solid]
AT5G15580 -- "AT1G48480" [style=solid]
AT3G12610 -- "AT1G48480" [style=solid]
AT1G68560 -- "AT1G48480" [style=solid]
AT4G25050 -- "AT1G48480" [style=solid]
AT3G06470 -- "AT1G48480" [style=solid]
AT4G36540 -- "AT1G48480" [style=solid]
AT3G47380 -- "AT1G48480" [style=solid]
AT4G10340 -- "AT1G48480" [style=solid]
AT1G70410 -- "AT1G48480" [style=solid]
AT4G13050 -- "AT1G48480" [style=solid]
AT5G63180 -- "AT1G48480" [style=solid]
AT3G56060 -- "AT1G48480" [style=solid]
AT2G33330 -- "AT1G48480" [style=solid]
AT4G38860 -- "AT1G48480" [style=solid]
AT4G21280 -- "AT1G48480" [style=solid]
AT1G76870 -- "AT1G48480" [style=solid]
AT4G16515 -- "AT1G48480" [style=solid]
AT1G49730 -- "AT1G48480" [style=solid]
AT5G38420 -- "AT1G48480" [style=solid]
AT5G57700 -- "AT1G48480" [style=solid]
AT5G23280 -- "AT1G48480" [style=solid]
AT5G18050 -- "AT1G48480" [style=solid]
AT1G74910 -- "AT1G48480" [style=solid]
AT1G66150 -- "AT1G48480" [style=solid]
AT4G25240 -- "AT1G48480" [style=solid]
AT1G01430 -- "AT1G48480" [style=solid]
AT4G26540 -- "AT1G48480" [style=solid]
AT1G06080 -- "AT1G48480" [style=solid]
AT4G23820 -- "AT1G48480" [style=solid]
389.145361154 -- "AT1G29660" [style=solid]
449.112063462 -- "AT1G29660" [style=solid]
549.229995385 -- "AT1G29660" [style=solid]
AT2G18300 -- "AT1G29660" [style=solid]
AT5G64900 -- "AT1G29660" [style=solid]
AT1G15820 -- "AT1G29660" [style=solid]
AT1G22330 -- "AT1G29660" [style=solid]
AT1G65590 -- "AT1G29660" [style=solid]
AT5G66310 -- "AT1G29660" [style=solid]
AT3G14930 -- "AT1G29660" [style=solid]
AT1G09750 -- "AT1G29660" [style=solid]
AT1G11440 -- "AT1G29660" [style=solid]
AT1G64640 -- "AT1G29660" [style=solid]
AT1G14290 -- "AT1G29660" [style=solid]
AT3G13690 -- "AT1G29660" [style=solid]
AT1G60660 -- "AT1G29660" [style=solid]
AT3G06770 -- "AT1G29660" [style=solid]
AT4G37800 -- "AT1G29660" [style=solid]
AT3G03820 -- "AT1G29660" [style=solid]
AT4G38660 -- "AT1G29660" [style=solid]
AT5G49170 -- "AT1G29660" [style=solid]
AT3G56370 -- "AT1G29660" [style=solid]
AT2G44210 -- "AT1G29660" [style=solid]
AT5G09650 -- "AT1G29660" [style=solid]
AT2G44740 -- "AT1G29660" [style=solid]
AT5G06290 -- "AT1G29660" [style=solid]
AT5G11420 -- "AT1G29660" [style=solid]
AT4G16980 -- "AT1G29660" [style=solid]
AT3G14840 -- "AT1G29660" [style=solid]
AT3G17640 -- "AT1G29660" [style=solid]
AT5G08330 -- "AT1G29660" [style=solid]
AT1G53520 -- "AT1G29660" [style=solid]
AT5G15580 -- "AT1G29660" [style=solid]
AT3G12610 -- "AT1G29660" [style=solid]
AT1G68560 -- "AT1G29660" [style=solid]
AT4G25050 -- "AT1G29660" [style=solid]
AT3G06470 -- "AT1G29660" [style=solid]
AT4G36540 -- "AT1G29660" [style=solid]
AT3G47380 -- "AT1G29660" [style=solid]
AT4G10340 -- "AT1G29660" [style=solid]
AT1G70410 -- "AT1G29660" [style=solid]
AT4G13050 -- "AT1G29660" [style=solid]
AT5G63180 -- "AT1G29660" [style=solid]
AT3G56060 -- "AT1G29660" [style=solid]
AT2G33330 -- "AT1G29660" [style=solid]
AT4G38860 -- "AT1G29660" [style=solid]
AT4G21280 -- "AT1G29660" [style=solid]
AT1G76870 -- "AT1G29660" [style=solid]
AT4G16515 -- "AT1G29660" [style=solid]
AT1G49730 -- "AT1G29660" [style=solid]
AT5G38420 -- "AT1G29660" [style=solid]
AT5G57700 -- "AT1G29660" [style=solid]
AT5G23280 -- "AT1G29660" [style=solid]
AT5G18050 -- "AT1G29660" [style=solid]
AT1G74910 -- "AT1G29660" [style=solid]
AT1G66150 -- "AT1G29660" [style=solid]
AT4G25240 -- "AT1G29660" [style=solid]
AT1G01430 -- "AT1G29660" [style=solid]
AT4G26540 -- "AT1G29660" [style=solid]
AT1G06080 -- "AT1G29660" [style=solid]
AT4G23820 -- "AT1G29660" [style=solid]
AT1G48480 -- "AT1G29660" [style=solid]
449.112063462 -- "AT5G50000" [style=solid]
549.229995385 -- "AT5G50000" [style=solid]
AT2G18300 -- "AT5G50000" [style=solid]
AT5G64900 -- "AT5G50000" [style=solid]
AT1G15820 -- "AT5G50000" [style=solid]
AT1G22330 -- "AT5G50000" [style=solid]
AT1G65590 -- "AT5G50000" [style=solid]
AT5G66310 -- "AT5G50000" [style=solid]
AT3G14930 -- "AT5G50000" [style=solid]
AT1G09750 -- "AT5G50000" [style=solid]
AT5G54270 -- "AT5G50000" [style=solid]
AT1G11440 -- "AT5G50000" [style=solid]
AT1G64640 -- "AT5G50000" [style=solid]
AT1G14290 -- "AT5G50000" [style=solid]
AT3G13690 -- "AT5G50000" [style=solid]
AT1G60660 -- "AT5G50000" [style=solid]
AT3G06770 -- "AT5G50000" [style=solid]
AT4G37800 -- "AT5G50000" [style=solid]
AT3G03820 -- "AT5G50000" [style=solid]
AT4G38660 -- "AT5G50000" [style=solid]
AT5G49170 -- "AT5G50000" [style=solid]
AT2G44210 -- "AT5G50000" [style=solid]
AT5G09650 -- "AT5G50000" [style=solid]
AT2G44740 -- "AT5G50000" [style=solid]
AT5G06290 -- "AT5G50000" [style=solid]
AT5G11420 -- "AT5G50000" [style=solid]
AT4G16980 -- "AT5G50000" [style=solid]
AT3G14840 -- "AT5G50000" [style=solid]
AT3G17640 -- "AT5G50000" [style=solid]
AT5G08330 -- "AT5G50000" [style=solid]
AT1G53520 -- "AT5G50000" [style=solid]
AT5G15580 -- "AT5G50000" [style=solid]
AT3G12610 -- "AT5G50000" [style=solid]
AT1G68560 -- "AT5G50000" [style=solid]
AT4G25050 -- "AT5G50000" [style=solid]
AT3G06470 -- "AT5G50000" [style=solid]
AT4G36540 -- "AT5G50000" [style=solid]
AT3G47380 -- "AT5G50000" [style=solid]
AT4G10340 -- "AT5G50000" [style=solid]
AT1G70410 -- "AT5G50000" [style=solid]
AT4G13050 -- "AT5G50000" [style=solid]
AT5G63180 -- "AT5G50000" [style=solid]
AT3G56060 -- "AT5G50000" [style=solid]
AT2G33330 -- "AT5G50000" [style=solid]
AT4G38860 -- "AT5G50000" [style=solid]
AT4G21280 -- "AT5G50000" [style=solid]
AT1G76870 -- "AT5G50000" [style=solid]
AT4G16515 -- "AT5G50000" [style=solid]
AT1G49730 -- "AT5G50000" [style=solid]
AT5G38420 -- "AT5G50000" [style=solid]
AT5G57700 -- "AT5G50000" [style=solid]
AT5G23280 -- "AT5G50000" [style=solid]
AT5G18050 -- "AT5G50000" [style=solid]
AT1G74910 -- "AT5G50000" [style=solid]
AT1G66150 -- "AT5G50000" [style=solid]
AT4G25240 -- "AT5G50000" [style=solid]
AT1G01430 -- "AT5G50000" [style=solid]
AT4G26540 -- "AT5G50000" [style=solid]
AT1G06080 -- "AT5G50000" [style=solid]
AT4G23820 -- "AT5G50000" [style=solid]
AT1G48480 -- "AT5G50000" [style=solid]
AT1G29660 -- "AT5G50000" [style=solid]
449.112063462 -- "AT2G45970" [style=solid]
AT2G18300 -- "AT2G45970" [style=solid]
AT5G64900 -- "AT2G45970" [style=solid]
AT1G22330 -- "AT2G45970" [style=solid]
AT1G65590 -- "AT2G45970" [style=solid]
AT5G66310 -- "AT2G45970" [style=solid]
AT3G14930 -- "AT2G45970" [style=solid]
AT1G09750 -- "AT2G45970" [style=solid]
AT5G54270 -- "AT2G45970" [style=solid]
AT1G11440 -- "AT2G45970" [style=solid]
AT1G64640 -- "AT2G45970" [style=solid]
AT1G14290 -- "AT2G45970" [style=solid]
AT3G13690 -- "AT2G45970" [style=solid]
[truncated: 4,423 more rows]

[truncated: 1 more sheets: GO enrichment C5]
